# Supplementary material for: Integration analysis of transcriptome and proteome profiles brings new insights of somatic embryogenesis of two eucalyptus species
Source: BMC Plant Biol. 2024 Jun 15;24:561. doi: 10.1186/s12870-024-05271-6 (PMC11179386; doi:10.1186/s12870-024-05271-6)
Supplement: Supplementary file 3 — Supplementary Material 3. [file 12870_2024_5271_MOESM3_ESM.xls]

Supplementary Table S1. Genes identified in the SE of the two eucalyptus species.
GeneID	A1_1	A1_2	A1_3	A2_1	A2_2	A2_3	A3_1	A3_2	A3_3	A4_1	A4_2	A4_3	A5_1	A5_2	A5_3	B1_1	B1_2	B1_3	B2_1	B2_2	B2_3	B3_1	B3_2	B3_3	B4_1	B4_2	B4_3	B5_1	B5_2	B5_3	Gene_symbol	Description
Eucgr.E02713	207.208862	163.567612	207.38121	32.228024	17.44165	14.709604	113.800438	113.027954	141.752899	58.631546	93.119629	56.19503	44.890804	35.027458	35.186829	91.207901	118.768074	81.868927	20.203398	19.661575	14.549394	52.404209	25.432076	42.91885	53.345428	36.143097	52.540493	25.540363	38.256329	24.337042	LOC104444995	protein trichome birefringence-like 38
Eucgr.H02767	0.336982	0.388817	0.407184	3.668469	4.368766	3.529061	8.412396	15.366324	8.084682	2.61436	3.394717	4.710586	4.425177	4.225344	4.539965	4.594782	5.14979	3.903273	10.249144	10.866471	9.425666	10.165414	13.984179	9.773426	3.634543	2.899273	3.563378	10.152136	7.941082	6.283328
Eucgr.A02161	55.502361	64.437866	62.567932	22.105776	19.05938	28.945116	32.089588	34.172993	30.87076	21.572908	30.373325	23.303221	40.368832	46.98661	41.776005	74.758774	70.348915	89.5709	20.515757	18.014812	19.035294	50.061565	58.511257	50.938332	41.81422	55.136803	38.82597	35.706379	34.148277	38.657993	LOC104443485	ELMO domain-containing protein A
Eucgr.F03465	0	0	0	0	0	0	0	2.974873	0	0	0	0	0	0	0	3.544357	0	3.06151	4.353504	0	0	5.601717	0	0	3.875527	6.397239	0	7.372788	0	8.088872	LOC104452113	hypothetical protein
Eucgr.F01090	27.047464	21.049911	30.306637	29.464867	24.625954	40.735023	5.561627	10.416417	10.002896	17.565956	11.07253	23.437515	25.754753	16.001379	14.895207	10.622564	11.081525	10.216595	26.472654	23.721588	20.225508	16.903694	17.874031	19.657137	25.144285	35.877197	29.689251	7.472192	12.839036	9.869439	LOC104448413	uncharacterized LOC104448413
Eucgr.A01564	23.601599	20.039433	25.091291	12.996032	10.808113	8.217387	0.571088	0.956664	2.860919	1.51167	19.866243	0.778365	32.747101	1.811669	35.551815	7.651496	0.601586	7.631464	5.291538	5.004241	4.18625	14.227975	14.658425	1.056554	19.461948	18.111816	23.872061	18.681036	29.110123	1.94234
Eucgr.F04121	2.560833	0.976093	0	0	0	0	0	0	4.359035	86.936806	0	0	112.178001	0	0	0.554245	0	0	0	0	0	0	0	3.64623	0	0	0	0	77.437851	0	LOC104450772	uncharacterized LOC104450772
Eucgr.L03708	0	0	4.268243	0	0	0	0	53.984383	44.419563	0	0	0	37.304127	0	6.013426	0	0	0	0	0	0	0	0	0	0	0	0	0	0	0
Eucgr.A02242	0	0	0	19.217316	0	0	0	0.292271	1.083859	0	0	0	0	0	0	0	0	0	0	123.541489	0	0	0	0	0	0	0	0	0	0	LOC104444112	uncharacterized LOC104444112
Eucgr.H00451	7.40518	8.400316	7.692062	8.563619	8.859391	4.839227	5.452057	7.857553	6.2691	12.748204	10.274579	11.470361	11.814895	11.632184	10.862386	9.367327	10.489554	9.009688	8.385148	9.095522	8.515016	6.965188	8.810182	5.677894	11.501782	7.402265	12.806121	13.099076	11.407785	11.143311	LOC104456297	histone-lysine N-methyltransferase ATX2
Eucgr.F02367	11.136524	12.324371	12.838346	5.666584	9.817314	13.738169	10.297177	14.480886	13.550558	8.438247	9.144634	8.081586	12.267406	12.710666	12.268345	14.006147	12.568182	13.791031	4.314736	4.368227	4.292203	12.201501	12.347297	7.586837	5.679776	3.95839	5.478084	19.91267	22.637753	20.717121	LOC104451864	uncharacterized LOC104451864
Eucgr.K02620	103.593285	185.723969	123.988434	17.394428	16.204718	12.026402	28.776093	29.879585	24.165993	32.435707	35.792988	35.88522	37.192558	32.191261	39.339893	120.647774	120.674759	119.406258	37.939545	41.393913	41.63393	44.030304	52.717438	54.782761	56.817623	75.927002	69.170311	68.484001	38.860119	55.314037	LOC104426077	ribosome biogenesis protein NSA2 homolog
Eucgr.F03227	13.928017	14.858019	13.889198	29.178165	17.205366	13.63681	34.207024	30.569889	31.036488	40.095253	36.628201	33.379002	32.60334	27.818419	35.138405	11.607395	11.838309	13.03282	18.449787	8.330144	19.371304	23.960423	30.012602	28.418722	25.861097	22.382729	25.062134	31.967352	53.994999	49.216732	LOC104450062	probable sodium/metabolite cotransporter BASS1, chloroplastic
Eucgr.L00051	12.08675	9.612851	0	12.935955	0	17.234003	0	0	6.47066	8.308836	10.194483	7.698148	6.448613	4.800709	4.948726	0.481419	0.310046	0.500346	0	0	0	0	0	0	0.496904	0	0	0	0	0
Eucgr.B00032	8.63853	9.174756	11.516658	11.283991	5.963894	10.692617	22.16478	17.942488	15.493327	10.686301	11.501193	9.414866	13.443988	14.76976	10.537084	6.102731	5.590661	4.695726	4.113485	9.994271	6.382723	12.853313	8.099028	9.145892	8.30124	5.149777	9.874128	15.075719	23.309992	17.001276	LOC104416081	serine/threonine-protein phosphatase 2A activator
Eucgr.F01754	81.54911	68.043312	77.046196	9.897847	55.847637	12.468859	88.721939	75.281685	129.156586	1.57932	1.376482	53.85141	73.60804	65.099556	2.914191	6.220672	103.297676	74.980713	8.009491	5.883581	5.48981	5.588953	99.973167	4.751081	35.121136	30.046051	23.612501	4.404412	2.957206	81.517059	LOC104448912	uncharacterized LOC104448912
Eucgr.E02981	90.870377	103.895103	93.021049	33.070671	27.043308	16.166393	15.527188	15.044018	17.081612	50.861584	52.489559	54.361164	31.665062	33.750134	34.5438	81.62915	69.267349	86.761055	63.69025	22.117443	23.597046	37.037251	24.340164	38.94614	63.941616	99.047333	76.336868	33.846745	15.992468	7.645445
Eucgr.L01343	3.276543	21.333168	6.76261	4.887099	5.567772	5.552421	34.412086	18.75721	26.464922	71.027473	49.9772	52.202698	3.400372	2.648348	3.715657	33.775116	34.142059	49.750748	25.177116	27.413927	25.145025	132.807922	104.554802	131.036545	104.447357	73.636292	46.814117	117.434845	33.204918	62.519184	LOC104429458	laccase-15
Eucgr.B03156	4.311126	5.607695	4.256961	2.154115	1.764807	0.695375	2.753126	2.765867	3.017237	4.357322	3.272818	3.047903	4.931958	3.982861	5.874915	7.726699	10.653202	7.022907	3.20566	2.721262	2.029622	2.333853	1.187591	5.130229	5.232984	8.917684	6.365248	1.612789	2.386213	1.787449	LOC104433387	uncharacterized hydrolase YugF
Eucgr.H00883	1.924952	4.136	4.110979	3.185618	2.36218	1.236705	5.676334	5.468193	4.524535	4.308895	2.582093	6.377557	8.145209	11.617899	10.804425	5.289883	3.991639	4.171301	1.530449	3.58528	3.130734	7.635789	3.017236	8.819754	7.107407	6.639497	4.788206	7.820286	8.355498	6.232358	LOC104456603	putative protein FAR1-RELATED SEQUENCE 10
Eucgr.H00059	66.82589	90.913597	74.388802	189.651428	169.639679	154.666306	234.456284	224.353943	172.816025	195.993607	187.497025	189.056808	155.673676	137.261841	163.634796	103.513802	92.99157	91.120468	290.486145	266.525787	263.207977	240.500122	217.468674	260.238983	223.418106	257.140656	208.481903	160.670898	166.675018	148.819214	LOC104456033	cytochrome b5
Eucgr.J00155	0	0	0	0	478.243744	0	0	0	0	0	0	0	752.848206	1159.910522	938.380371	0	0	0	0	11.070898	0	0	0	0	0	0	0	0	0	0	LOC104421023	wound-induced protein 1
Eucgr.A01530	34.048481	24.636515	39.725147	133.874619	125.965599	81.619606	62.123463	65.086838	68.592232	90.064697	71.493027	66.379074	191.586319	259.655029	219.655228	82.762489	62.868668	47.892868	88.24485	87.019234	85.868782	136.391968	154.66832	133.887497	57.893555	30.718504	38.52364	234.197357	312.034943	201.388428	LOC104438307	pleiotropic drug resistance protein 2
Eucgr.D01737	117.241844	143.981476	97.028824	9.157681	10.544083	40.137058	31.635464	18.45112	34.425922	19.742636	10.744302	10.179388	38.724911	38.82394	32.289371	55.194298	72.199036	60.482872	4.220572	3.902826	2.351233	14.445567	14.004951	10.169642	10.624926	7.871945	4.340102	31.509993	25.597872	23.924236	LOC104441658	RING-H2 finger protein ATL20
Eucgr.F03616	239.281311	168.394699	234.367569	75.143471	82.055099	80.141861	102.699806	118.208717	98.522919	57.153801	63.634247	49.807217	61.864159	68.372482	65.856697	160.937256	188.601761	173.708237	223.704483	222.655548	217.983536	116.887276	197.789978	183.452866	87.535484	72.749428	77.809662	113.844696	102.174644	87.254562	LOC104450359	calponin homology domain-containing protein DDB_G0272472
Eucgr.B01219	7.532981	10.837976	9.330713	8.275723	10.217452	10.965377	4.515366	7.314834	5.07262	10.332171	10.206826	11.355679	50.308731	34.962803	33.620182	7.031639	6.145688	6.568229	11.621964	10.22366	14.1386	8.491132	8.282444	7.753337	8.484245	9.391511	8.020356	9.270804	13.074725	12.247398	LOC104425333	LEC14B homolog
Eucgr.D01821	4.51462	3.906709	4.688171	4.158561	1.767029	0.44719	3.400491	1.067412	4.076936	10.791155	5.147392	6.168562	9.110858	12.699769	13.62387	5.415378	11.353087	6.921468	6.152761	5.569517	5.477878	1.713184	0.978343	5.021234	4.100296	5.028522	4.064943	3.698748	1.684201	2.486925	LOC104441721	probable polygalacturonase
Eucgr.C00925	0.232429	0.156021	0.600508	0.881461	0.872909	0.635189	2.602518	3.223507	1.273945	1.424588	1.079889	0.477721	2.832087	1.451042	1.827605	0.820494	1.582683	2.422812	3.980872	3.390772	2.976771	12.349474	6.894283	8.252522	2.417965	2.964352	1.125423	4.443366	3.691552	5.657384	LOC104436514	probable caffeoyl-CoA O-methyltransferase At4g26220
Eucgr.C02873	7.586311	14.942277	8.798267	3.665051	6.466668	5.022388	5.188244	5.782852	6.156861	8.561291	10.021263	12.138181	21.350544	18.86035	22.837917	6.42762	5.573356	4.683351	3.107436	2.784517	3.355286	4.174398	4.981809	2.406055	6.482473	6.869328	9.797762	8.356795	7.94953	10.00285	LOC104437738	uncharacterized LOC104437738
Eucgr.K02896	6.28757	4.144969	2.001728	7.638824	3.126983	2.651648	1.712737	6.970238	1.845322	28.95701	17.996962	8.867244	5.851479	6.089663	6.94994	5.375778	4.642117	4.407587	1.346327	4.265155	5.370504	7.39226	4.535295	6.172057	10.527921	9.147209	12.699042	3.119868	5.793257	7.511589	LOC104426315	pentatricopeptide repeat-containing protein At1g74850, chloroplastic
Eucgr.H02325	69.749786	14.750641	27.246328	187.401031	445.555969	380.956299	100.144287	105.731346	75.491753	2.542696	283.916718	352.578552	0.066342	21.767271	35.044865	24.564674	19.851845	26.08021	182.747742	188.146851	78.046989	5.254616	2.556439	4.348183	98.540344	63.181206	95.174255	27.918032	29.803593	11.883066
Eucgr.H03427	49.895813	30.521835	47.714066	37.571751	35.104118	68.037529	8.212594	9.024199	7.394183	79.823631	220.74411	148.709671	62.315132	123.824661	84.026077	19.542467	19.245575	27.21207	20.872667	18.779512	18.968281	20.761755	32.380791	14.188208	97.38829	158.689117	124.014389	5.761997	8.091455	28.146135	LOC104414768	homocysteine S-methyltransferase 3
Eucgr.C00107	81.791382	83.58242	76.377106	50.107037	48.689182	43.21299	46.125244	50.352894	41.380054	71.330811	64.402588	73.465721	119.198593	110.558266	101.705429	80.260178	85.876755	79.1875	60.938648	13.752832	60.654495	70.123283	60.73103	68.952675	93.914093	20.679506	27.322235	102.526871	113.989914	108.062828	LOC104435921	proline-rich protein PRCC
Eucgr.I00330	10.522719	6.946754	12.014543	12.330756	9.261935	4.611773	8.058146	11.639765	5.704892	19.720251	20.00758	30.198111	15.272987	11.573239	17.461153	8.094659	7.593145	5.754882	10.39957	11.387613	11.159311	11.280238	15.298797	10.66619	16.17362	16.140099	22.393629	32.431286	51.891327	35.982056	LOC104418204	probable inactive receptor kinase At5g10020
Eucgr.G02807	3668.398926	2946.64917	3640.618896	2541.398438	2181.228271	1635.488403	4299.075195	4280.601562	3996.02417	4378.47998	4485.117188	4694.902344	2379.847656	2447.508789	2228.478516	2376.257812	2455.327393	2304.1875	2417.668945	2409.858398	2474.322266	2917.196777	2711.912598	2760.381104	3794.919678	3473.296387	4006.286377	3461.473877	2996.322754	3327.450684	LOC104454193	elongation factor 1-alpha
Eucgr.A00780	2.63382	3.38492	2.647765	7.123063	3.789733	2.659652	0.605835	0.638063	1.126484	4.269742	1.808175	2.845404	2.193045	1.272251	1.191871	2.918799	5.806563	2.399959	7.15429	8.336711	6.272062	0.460563	0.892812	0.837247	2.131809	2.227268	2.590611	3.37731	1.729446	1.914523	LOC104432699	mannan endo-1,4-beta-mannosidase 6
Eucgr.B01189	52.60693	55.245285	54.737091	100.217323	84.234962	76.423546	78.284355	138.997559	113.928322	99.06002	91.112885	125.120247	139.966919	131.820145	181.486755	48.142071	41.913013	48.390606	100.051125	103.728203	100.94381	133.134338	168.816406	160.763199	116.902946	107.030159	115.000809	85.456757	113.193436	123.881744	LOC104425193	peptide methionine sulfoxide reductase B5
Eucgr.B01415	3.930568	4.194044	3.705053	3.534272	1.953836	2.613796	5.721233	4.179372	6.636821	5.230878	6.39147	3.042377	1.684209	2.587099	1.587493	6.442587	5.884722	8.052169	0.718015	0.691601	0.4184	6.272065	4.145684	4.36942	6.994908	5.296159	8.824166	2.858994	3.128593	2.6435	LOC104434800	WRKY transcription factor WRKY24
Eucgr.E00583	17.866909	10.58891	15.982292	27.73081	34.045498	25.981613	8.899013	10.65811	11.489376	7.728057	12.735806	11.653733	15.789615	18.306583	13.330933	39.057171	35.917873	33.85899	66.975655	64.108086	62.438072	33.396538	35.054981	36.161404	20.835138	22.981049	18.739269	39.445786	39.400982	30.477804	LOC104443801	uncharacterized LOC104443801
Eucgr.H04496	1.366808	1.440111	1.693017	47.82766	92.140884	99.717567	17.362408	16.282187	21.425262	12.690321	8.988605	12.614955	23.767879	42.597046	26.110062	2.45734	2.323558	1.925796	27.342133	32.512215	33.924885	9.286688	10.56981	11.694302	3.462039	3.381694	2.854684	18.196646	15.223407	19.950226	LOC104415563	probable linoleate 9S-lipoxygenase 5
Eucgr.I01708	0	0	28.080671	11.197098	8.758538	0	0	0	0	0	0	0	0	0	0	0	0	0	0	0	0	8.428398	0	0	17.386059	0	0	0	0	0
Eucgr.G02112	5.715048	4.079109	4.787281	17.014425	19.030281	19.89201	1.919261	1.129804	1.38893	35.907009	17.021358	27.483761	4.205676	21.908424	18.964958	4.016288	9.962514	5.693016	3.131909	7.260644	4.190113	2.743813	1.510497	1.413296	12.702827	8.554273	16.546297	12.58367	8.855012	16.762581	LOC104453665	cysteine-rich repeat secretory protein 12
Eucgr.G00853	11.78196	13.493155	16.818542	28.650587	26.662333	22.16976	33.763111	38.827927	36.468746	39.528984	39.158875	39.564568	41.330612	37.349308	36.402802	27.31876	30.030476	30.264612	56.578938	53.220493	56.564255	30.836964	33.80513	33.207554	51.898392	46.234016	55.147717	30.662924	27.413527	34.74025	LOC104452848	bifunctional riboflavin kinase/FMN phosphatase
Eucgr.C02153	53.004669	52.139469	70.082077	49.501343	38.306446	36.742523	54.699028	70.755829	57.355545	52.015129	57.614822	50.498535	54.890045	65.851768	71.563782	61.184021	67.293434	70.405243	30.306572	33.515209	27.558931	60.291992	75.137154	51.461502	42.321106	40.400402	41.99984	62.489716	75.225861	76.076553
Eucgr.G00481	0	24.608259	0	70.314331	59.152878	61.227943	1.144227	0.214949	0	0	6.347129	0	0.44392	2.089092	3.536119	6.800402	5.891172	5.458566	3.405899	3.167872	0	0.103231	0	0.100487	1.422661	1.425285	1.188321	0.427777	0.6593	0
Eucgr.H03469	10.882756	16.112741	10.011584	0.072879	0.533544	0.347173	0	0.192182	0.060234	4.257009	5.92914	9.572685	8.166273	4.21327	4.14495	21.46162	21.333239	19.247204	0.646352	0.623581	0.508744	0	0	0	11.929775	16.56625	18.146976	3.747519	1.534406	9.125346	LOC104414803	protein ACCELERATED CELL DEATH 6
Eucgr.B00297	60.055607	24.726738	66.200569	59.181835	25.551331	37.155476	24.388577	31.989521	35.11816	60.05534	38.682373	38.888515	93.684929	102.402184	108.321991	53.593994	49.464275	51.723362	13.506702	36.945065	12.508662	33.22142	32.063084	47.275677	27.92741	34.242832	31.723694	88.775597	105.445412	80.296005	LOC104418042	uncharacterized LOC104418042
Eucgr.J01190	11.180961	16.025126	13.282613	5.969977	7.223449	12.925776	2.771968	4.394294	3.71912	4.895884	7.292623	7.021725	12.075738	11.545415	14.097209	10.007539	9.097395	11.782479	8.234337	7.805802	7.814244	6.73522	9.487116	13.551583	7.81988	8.210226	5.232552	4.05644	6.950764	4.415874	LOC104421874	probable ADP-ribosylation factor GTPase-activating protein AGD11
Eucgr.F03628	0	0	0	0	0	0	0	0	0	0	0	0	0	0	0	0	0	0	0	0	0	0	0	0	0	0	0	279.368622	0	0	LOC104452150	protein LYK5
Eucgr.J02928	0.40644	0.354368	0	0	0	0	0.099532	0.39717	0	10.163998	20.075886	26.249495	0.733428	1.130383	0.222099	1.689237	1.494416	1.152188	0	0.131826	0.459052	0.387299	0.941003	1.862394	15.989471	23.254486	17.169451	0.99869	0.028202	0.562439	LOC104423066	acid phosphatase 1
Eucgr.J00875	228.65242	312.700928	239.161621	46.341633	44.949974	47.94199	50.184505	45.149361	37.792076	54.615204	55.333275	82.645416	45.509956	42.436478	39.527756	211.386917	153.333603	185.883148	166.008041	164.55278	173.854401	58.218342	55.314651	89.842773	216.09079	376.486908	224.245819	55.810596	36.654621	35.464466	LOC104421613	60S ribosomal protein L44
Eucgr.F03623	14.06491	21.425663	16.195967	2.68172	3.453462	2.466622	17.364746	52.394764	4.404687	2.341074	11.90221	6.044497	112.504944	91.552475	101.382195	12.249773	8.182362	15.445841	36.306194	37.897964	35.514256	260.940369	436.53125	81.409554	10.965158	4.997413	9.859626	207.083282	336.994965	59.576923	LOC104450365	omega-hydroxypalmitate O-feruloyl transferase
Eucgr.B03876	25.401823	20.424404	29.440363	50.847485	45.300407	51.727657	32.881241	40.020531	42.902847	36.514404	32.37077	54.327053	39.472385	38.50732	38.399689	26.026449	21.718632	20.132215	23.799974	22.677204	21.656437	32.298363	49.020294	47.954224	29.554876	38.630428	32.632786	48.796608	39.139973	33.504902	LOC104433999	protein HIRA
Eucgr.F03269	16.054977	10.279886	13.45352	7.603839	0	0	42.520706	0	37.839687	0	0	0	38.835438	33.293285	35.170254	5.547538	8.388702	6.285754	4.965654	0	5.196161	39.012939	0	0	0	0	20.404053	0	0	46.923714	LOC104450091	peptide-N4-(N-acetyl-beta-glucosaminyl)asparagine amidase A
Eucgr.G00858	8.162032	6.90944	8.109733	28.135521	18.594149	19.548475	30.432594	21.523962	23.513254	20.088415	15.80925	10.996562	7.221468	6.966231	7.577327	22.241806	30.190868	31.239357	31.98995	32.255325	30.168804	13.574869	14.584247	16.335663	23.856503	25.834076	16.067633	36.140148	30.443672	36.854645	LOC104452851	accelerated cell death 11
Eucgr.E01120	3.384095	3.54881	4.324153	2.607976	2.493048	1.880276	3.297063	2.941118	3.52747	3.89196	2.956872	4.262728	2.47993	2.309371	2.625165	7.635454	5.701499	5.185445	5.969716	5.137355	5.026371	3.793208	7.397007	4.143792	7.913632	6.440525	5.613937	3.767961	2.530663	4.136139	LOC104444166	short-chain dehydrogenase TIC 32, chloroplastic
Eucgr.A00902	0.783316	2.080004	2.158873	0.18012	0.462535	0.789796	4.731719	2.507812	6.126336	15.903231	11.887658	13.296416	42.08482	18.440937	24.777349	0.49731	0.331101	0.662387	0.074107	0.098256	0.225187	1.831282	1.086654	3.145195	3.625855	1.463983	1.321111	0.394928	0.519526	0.222815
Eucgr.B02239	4.94497	1.246324	3.406788	107.481834	146.445786	125.372726	42.774918	47.604904	41.576813	1326.329224	4805.900879	4157.862305	45.117111	171.141434	105.022797	0.860391	2.500227	1.007977	13.048336	10.833579	14.065771	8.309422	5.818817	6.355895	1353.717041	1294.688354	1459.009521	3.75034	1.818769	3.114583	LOC104432634	asparagine synthetase [glutamine-hydrolyzing] 1
Eucgr.C02158	8.695242	10.438273	9.603014	4.99375	4.271202	4.824183	3.827787	5.492503	5.646514	6.204978	11.301724	6.295978	18.236917	11.512641	16.383345	12.870976	15.170528	12.115863	4.293261	3.885349	3.938028	6.822261	6.869525	6.427428	12.956746	20.200432	18.765306	9.888062	7.180071	7.898967
Eucgr.C03043	26.811186	56.435703	35.708038	5.196218	6.390818	8.371597	5.479812	9.824172	6.683586	13.218967	22.350454	20.252718	18.527054	12.901676	16.999229	49.569729	39.503056	53.675327	8.144184	7.455935	7.718475	14.302634	13.635199	9.47968	60.74374	67.807411	79.698425	23.97611	22.201729	31.132589
Eucgr.L02721	12.661265	14.594204	13.76875	21.70916	30.923422	24.546396	16.465588	14.626173	18.107265	11.224094	8.903001	8.572139	12.635345	15.260666	14.138592	17.973557	15.898226	14.328958	8.512891	10.532516	8.475983	7.790948	9.177424	7.640865	5.461305	5.608496	7.350832	10.035409	5.592794	6.114167
Eucgr.I00544	0	0	0	0	0	0	2.039948	0	2.458107	6.95483	0	0	1.142458	0	0	4.977577	3.589667	0	275.440582	271.493256	291.056152	15.244625	16.41712	0	0	0	9.888959	19.852043	14.024715	0	LOC104418323	E3 ubiquitin-protein ligase ATL9
Eucgr.I01703	26.073423	43.199013	30.679745	18.313608	17.112423	16.595428	22.160282	17.001167	19.86022	28.01807	23.631517	28.280113	34.938812	28.983698	40.481041	50.705467	30.549738	49.503265	10.926943	12.638949	14.150489	9.51364	12.631244	11.270642	24.270567	20.505342	19.527946	14.572392	13.054301	17.806948	LOC104419184	uncharacterized membrane protein At3g27390
Eucgr.A02510	372.047455	287.131134	397.406311	138.072327	146.830963	80.561249	187.354797	217.387115	210.647507	279.067932	239.970459	185.397079	156.583511	168.090103	147.204849	222.011017	253.926193	194.817032	99.5205	106.014069	104.61721	191.749359	287.488312	245.591934	207.156097	99.670174	127.706917	308.766998	132.3582	145.82489	LOC104446361	eukaryotic translation initiation factor 3 subunit C
Eucgr.E04091	29.988359	35.047153	32.654438	14.415299	10.496816	12.55661	34.889828	34.968292	33.93615	27.094822	24.817539	20.915079	32.327606	28.037373	30.072355	33.116173	35.161144	36.783318	13.407717	15.741901	15.422932	27.967306	30.28755	22.362675	16.951956	9.989718	15.805878	35.325752	38.527332	32.58551	LOC104445728	phospholipase A I
Eucgr.I01027	14.409412	13.194604	17.742836	20.512897	19.762262	17.12336	19.897434	20.923828	18.758917	19.860561	20.408842	21.439224	25.809298	22.901634	24.298695	17.260971	18.971251	8.472495	19.497652	21.415819	17.440876	17.948168	25.454975	24.371881	15.176994	19.413088	29.054588	22.608524	17.27248	14.650557
Eucgr.C03454	0.256393	0.488142	0.483135	0.359792	0.701973	0.556358	1.616737	2.914333	1.825601	4.62883	4.729064	0.630603	4.650702	0	6.814009	0.672768	0.698867	0.803445	1.291877	1.07805	0.986147	7.111511	1.058982	9.710652	1.907467	6.360629	6.616483	5.819879	4.849344	0.474794	LOC104438093	heat stress transcription factor A-9
Eucgr.K01787	8.174785	15.804997	8.199771	5.645542	6.621557	2.631932	5.293101	5.840283	5.597647	6.202765	5.506007	4.34025	6.191037	6.979414	8.519792	6.525357	8.350968	6.918709	1.575525	1.972196	1.70269	1.473941	2.808106	2.756802	3.946808	2.618622	4.839142	5.110198	6.447505	6.71224
Eucgr.H04176	0	0	0	8.793298	5.894851	17.270025	4.726496	11.66754	1.414185	5.164073	7.80274	30.570875	0	10.768554	0	12.51433	10.832474	0	0.125859	1.175663	7.270453	42.897129	2.222015	48.175423	68.143837	43.333038	13.913398	0	0.13156	13.721988
Eucgr.K02724	7.141824	18.358288	12.401418	7.185905	6.929344	5.538117	4.248837	5.490233	4.719612	5.626251	9.334145	8.256007	16.386625	17.257996	18.245663	14.358268	6.709554	10.475143	3.619459	3.391764	3.317758	3.284412	6.402415	5.080038	1.930136	4.555556	4.229827	4.931053	3.794779	5.625699	LOC104426159	TITAN-like protein
Eucgr.H00699	6.391995	8.093753	7.896948	14.371552	18.559864	15.354868	2.128561	4.728578	2.665784	5.361866	5.290964	4.442826	4.542511	11.233519	9.872027	7.055188	5.707715	6.386908	7.337092	6.996929	5.78503	5.642009	5.949439	6.096852	8.397611	6.118153	8.747894	10.367428	10.13763	6.831393
Eucgr.J00626	11.811781	16.769896	12.560289	6.042511	6.334466	8.987289	8.821934	9.569889	11.611393	9.849709	12.527161	10.057965	16.44976	10.866865	13.921294	12.643808	16.168478	15.482298	9.482865	10.063126	13.35927	8.087748	8.064083	8.609407	12.815336	8.63031	9.088055	11.494147	15.933566	16.213543	LOC104421405	non-structural maintenance of chromosomes element 1 homolog
Eucgr.I02084	28.081327	19.16353	26.259691	46.61552	46.94754	40.489037	41.488461	45.252026	39.076031	40.781349	41.471725	94.882767	38.833752	38.685966	38.057655	23.932594	23.238142	22.451441	30.099348	33.425842	29.550121	39.878437	41.225666	34.911976	34.747391	21.421543	31.977573	62.764381	68.195457	58.980358	LOC104419461	uncharacterized LOC104419461
Eucgr.H00374	44.048172	52.463585	48.155117	58.39756	58.777966	59.815357	30.801235	36.803013	29.998642	42.959885	44.098087	45.93161	55.42511	60.011311	57.496563	50.324062	49.838753	54.453079	65.276863	65.473503	68.403229	42.380478	44.783249	36.361965	37.604687	28.745617	39.559967	53.338902	50.194805	47.491043	LOC104456246	protein EFR3 homolog B
Eucgr.H01079	0.460046	1.313828	0.761211	8.230453	8.919899	2.851965	2.211401	2.280538	1.618606	14.604208	6.737304	13.257312	1.500625	0.580861	1.064857	1.112492	1.838272	0.822679	11.725272	11.007135	12.137918	1.185223	1.017159	1.173597	6.291578	5.78831	10.664075	3.826959	2.017257	2.318991
Eucgr.G03076	9.382832	17.732557	12.758725	13.748081	12.877227	15.184916	15.4263	16.809534	14.502356	23.057667	18.417137	17.13081	26.597218	31.911175	30.859053	13.391645	11.002158	11.897539	13.173994	11.876637	12.951118	14.307381	17.595869	19.844292	21.849331	21.122684	22.08716	23.041016	38.329433	27.538872	LOC104454408	GDP-Man:Man(3)GlcNAc(2)-PP-Dol alpha-1,2-mannosyltransferase
Eucgr.C03726	6.449787	18.111422	9.233151	3.276211	2.649076	2.523283	3.263531	2.067226	2.122087	1.723642	2.798412	2.511528	4.510898	3.542092	4.129389	8.035797	9.127606	8.988996	5.779355	7.482293	7.120551	3.119958	4.448711	4.537838	8.872301	12.957058	5.232079	5.967072	3.861614	3.340362
Eucgr.B03625	16.933699	13.996203	16.609245	88.309967	80.416344	62.916866	7.073282	10.456528	11.036741	70.58593	137.229248	140.412796	23.224773	22.580246	21.163939	20.481045	11.495537	16.229078	53.1618	55.731068	46.365913	15.65312	20.79777	15.715549	164.286896	197.585403	169.025192	17.478371	16.649839	16.055384	LOC104433792	uncharacterized LOC104433792
Eucgr.K02163	28.990667	26.128059	30.335243	14.290803	15.297121	13.906235	17.835182	21.83275	15.22035	12.76894	16.498873	17.92687	21.008574	23.832766	24.610493	11.716965	13.495703	13.628336	13.292773	13.347086	13.106333	36.204121	31.237494	17.629339	25.049473	33.787403	30.522926	27.449812	26.81073	24.135363	LOC104425729	hypothetical protein
Eucgr.B00058	1.116331	1.473972	2.257088	3.9268	2.88401	1.882456	6.0263	5.678169	3.859617	10.088017	6.395603	9.549639	5.02228	3.219325	2.541412	5.908159	3.182278	5.238069	7.195959	6.087358	6.791758	3.279069	2.969255	1.896006	7.58696	6.69212	9.463145	6.314709	4.498261	7.172938	LOC104416416	protein DETOXIFICATION 27
Eucgr.F01418	2.49715	0	0.23699	2.901822	5.451861	4.888601	1.270508	0.815572	1.181137	2.914214	17.388395	2.801177	2.37327	1.207023	11.411744	0.848083	0.672737	0.000001	2.32473	3.582242	2.08868	0	1.284064	0.808976	0	0.843376	0	4.85994	12.979097	0.332882	LOC104448644	probable glutathione S-transferase
Eucgr.F00087	4.424001	2.471696	2.237646	14.225631	14.817965	11.144495	10.019207	12.506199	13.50804	38.349072	29.323528	20.666952	6.824076	2.748574	3.495636	4.310808	5.69832	2.191943	21.229406	20.526272	61.269543	3.720766	3.220471	4.156763	35.316486	39.541374	35.739601	3.000031	3.053626	4.595124	LOC104447790	LIM domain-containing protein WLIM1
Eucgr.I01515	13.834499	2.609422	4.422767	34.554325	30.476147	19.243998	16.172527	32.002476	15.344182	17.356861	19.752819	21.313107	9.592467	8.797623	9.728964	3.207777	6.747159	10.57992	70.215439	72.021622	78.965919	29.619589	15.042199	13.564444	39.382389	31.561487	9.118711	9.731441	13.885644	12.306422	LOC104419026	U-box domain-containing protein 15
Eucgr.E01425	6.555115	6.816009	7.307309	1.527604	3.04758	2.082478	1.702326	0.830283	1.1819	10.462297	13.58625	13.928227	34.23991	31.454296	27.011015	1.197449	1.766909	1.314152	0.532541	0.242981	0.687871	0.486896	0.129398	0.848483	1.470584	1.067983	0.576907	0.865771	0.515865	1.212192	LOC104444352	vestitone reductase
Eucgr.F02506	122.803162	149.539749	136.784546	78.47683	77.914337	59.162983	96.888985	106.163414	104.883163	120.792702	94.069038	98.253265	147.671265	139.730392	124.558449	142.275284	148.308334	163.962296	99.830597	99.280319	101.255951	142.383148	143.919235	134.095245	125.81115	113.320412	113.978172	187.689209	173.870834	187.967789	LOC104449441	pyruvate dehydrogenase E1 component subunit beta-1, mitochondrial
Eucgr.F03511	28.489531	40.214069	29.249933	13.38627	10.588499	12.160215	9.772421	17.292793	13.616074	17.875229	11.517324	13.626128	26.911732	17.560236	16.998823	22.797075	19.603107	29.290339	24.012524	26.39566	26.073376	18.736662	18.201719	21.503513	28.77425	37.674656	22.186342	14.30653	14.805516	15.615739	LOC104450275	uncharacterized LOC104450275
Eucgr.C02384	9.876836	6.642596	8.338729	6.604689	7.09041	6.270755	9.624123	9.121532	8.153769	13.520799	13.945619	14.230364	15.512566	18.043257	16.482557	7.801678	7.446835	7.058091	7.764824	7.518368	7.78424	7.589526	10.137674	8.164116	17.268335	15.654217	19.844101	17.701914	21.361534	17.817547	LOC104437422	pentatricopeptide repeat-containing protein At2g18940, chloroplastic
Eucgr.J00217	40.627831	38.483341	43.815384	39.364807	35.664436	25.637541	38.68491	40.945778	40.064331	55.677811	55.392464	56.666946	65.372429	57.312759	59.086319	30.64068	33.639179	29.185362	35.477913	37.330723	35.864948	38.982498	43.668556	45.325317	52.96162	46.297821	58.819618	45.108974	52.304909	46.707874	LOC104421086	nuclear pore complex protein NUP88
Eucgr.K00910	72.082153	266.175446	69.149567	507.973785	450.010437	0	103.070488	16.256649	0	0	0	109.632973	10.297449	0	64.344841	0	53.436722	0	173.221024	175.672302	0	64.717972	9.000165	0	0	51.699635	28.590906	0	0	77.617546
Eucgr.K01755	0	0	0	12.463155	36.958054	61.887844	0.990475	4.135647	0	0	0	0	0	0	0	0	0	0	0	0	111.978905	20.325996	0	0	0	2.199271	0	5.60119	4.396599	0	LOC104425448	allene oxide synthase 3
Eucgr.H02594	1.329101	2.073339	1.76366	1.526958	1.914484	1.106629	2.638575	3.27044	2.049881	2.72814	2.97575	2.487564	4.265515	7.393661	6.383822	21.876028	23.047916	19.344259	35.932365	43.733482	46.170044	58.235912	89.101486	59.237118	32.007717	37.508625	37.828213	72.179909	41.751926	59.223545
Eucgr.D01301	60.859547	54.001339	60.308548	42.651402	45.612137	57.275555	64.945267	71.415627	63.61916	56.15189	50.110954	56.815777	47.439331	59.133087	50.47459	59.669388	67.62915	61.131577	33.369083	33.669388	35.911854	61.829872	77.831139	51.379765	55.493774	44.397903	61.798275	104.767708	104.175247	92.913879	LOC104441387	polyadenylation and cleavage factor homolog 4
Eucgr.F01413	136.631073	94.217278	86.152939	0.671729	0.720077	0.655167	0	0.293161	0	19.181238	97.819458	85.753082	2.860682	1.838787	0.204606	140.798843	142.883362	135.290359	4.221604	3.997759	4.285051	0.127549	0	0	201.870087	284.020905	304.146606	0.290457	0	0.393938	LOC104448640	peroxisomal (S)-2-hydroxy-acid oxidase
Eucgr.H01191	56.509533	71.142609	66.583511	47.599079	53.295139	57.4179	60.606785	67.818069	62.200253	49.339359	51.299221	48.774036	55.78693	59.833344	50.489243	87.842537	81.566681	78.349991	56.220863	53.372463	45.920696	65.046036	75.695328	56.109219	53.543903	39.123322	52.222584	72.288795	52.512714	53.591755	LOC104456814	homeobox protein LUMINIDEPENDENS
Eucgr.K02502	0	0	0	14.602265	0	37.28492	0	0	0	0	0	0	0	39.496475	0	0	0	0	21.197474	0	16.69836	41.814724	0	0	0	34.899727	0	80.357384	0	0
Eucgr.F03972	1.088594	1.880924	0.972364	0.241247	0.296469	0.510065	0.85622	0.76429	1.355117	1.083889	2.883796	3.33778	1.582344	0.969307	0.990641	3.628342	4.160202	2.006679	0.681364	0.792633	1.119585	1.337405	0.761504	1.608644	9.143992	8.52841	11.183633	0.538297	0.879878	0.761497	LOC104450635	shikimate O-hydroxycinnamoyltransferase
Eucgr.C03998	3.252105	5.456355	3.482395	1.764277	0.598976	0.462978	1.429091	0.980404	1.671722	2.837912	4.021212	5.916756	5.72317	3.808404	4.29224	4.187307	1.109497	3.239028	1.050486	1.296332	0.835657	2.277699	0.118733	1.072454	6.297699	6.551794	6.105999	0.531313	0.635614	1.092637	LOC104438370	putative RNA methyltransferase At5g10620
Eucgr.K02168	9.66344	9.844916	11.859557	3.527481	6.827505	2.116712	8.870449	9.173135	5.742392	8.766104	4.416368	8.164807	13.593947	10.576668	11.893836	4.33133	3.82945	4.655094	8.541528	7.28406	6.778674	9.612644	7.123318	8.905151	5.432332	13.108748	13.684961	12.369138	5.768298	7.397433	LOC104425736	hypothetical protein
Eucgr.E03158	2.372061	3.072939	2.971264	3.288214	2.420154	1.699256	0.809955	1.397083	1.726393	1.290974	1.795584	0.698124	2.199496	2.94233	3.428406	6.84858	5.168392	7.041262	4.85664	4.771966	3.626601	3.260175	3.006994	2.786675	3.888052	1.666326	3.176849	4.758255	6.245101	6.367397
Eucgr.D00296	21.27091	28.160437	19.183197	12.872284	15.444564	8.247661	23.787809	19.474606	19.057592	33.860119	33.532295	36.879261	40.639744	25.000481	26.861889	19.495102	24.210857	21.676229	22.991692	23.901764	28.51815	24.669775	22.514011	30.016666	33.902386	30.997244	27.561426	25.736237	23.779699	22.223686	LOC104440787	katanin p60 ATPase-containing subunit A-like 2
Eucgr.K03464	0	0	0	0	0	0	0	0	73.929176	0	0	0	0	0	0	0	0	0	0	48.047779	0	0	0	0	0	0	0	0	0	0	LOC104426747	rapid alkalinization factor
Eucgr.G02327	25.828835	15.435274	18.118694	156.278107	132.495819	91.030052	106.363777	86.590462	84.134552	235.452927	331.178619	368.374847	31.17067	34.773014	32.652767	7.354812	9.972173	1.662235	41.673344	44.749008	44.766724	29.91704	28.422277	27.288681	284.414612	275.035278	319.175751	23.083736	55.951157	36.440075	LOC104453802	alpha-xylosidase 1
Eucgr.J00890	3.072398	1.825295	2.354305	20.148289	21.297178	14.77136	29.104738	41.97636	26.769279	18.754366	16.483349	17.115011	12.814823	11.316339	12.392332	3.593137	3.848987	3.251763	19.653284	19.316116	18.347776	21.022247	23.609421	22.994997	12.271715	13.285756	15.839071	18.928852	17.319195	16.803667	LOC104421625	probable RNA helicase SDE3
Eucgr.L01199	2.436111	3.480838	2.000705	3.037461	2.925908	0	1.594753	0.80488	1.448503	1.191287	1.670568	2.023328	4.364446	7.301975	4.993749	0	0	0	3.299389	3.695837	3.742093	2.316226	2.117088	2.823698	5.670067	0	8.40252	5.290036	3.213553	0
Eucgr.C01635	0.020793	0.119213	0.171508	0.148016	0.14797	0	0.089187	0	0.124838	0.039354	0.038579	0.127185	0.16387	0.151547	0.085381	19.470694	15.798759	15.46786	5.139114	5.648962	4.330676	9.377373	14.808817	9.072776	13.155848	7.398249	11.900455	16.330471	16.912388	15.839936
Eucgr.F03134	60.753006	63.486084	72.589447	30.555004	34.061451	17.587656	68.044434	73.396149	61.237846	74.211464	58.323395	47.039249	66.710907	52.897449	65.987076	25.60008	29.257574	30.954556	39.802589	35.892582	36.884106	26.765837	34.630138	28.937826	38.072994	26.253113	29.601902	48.005436	60.4086	51.348358	LOC104449971	chaperonin CPN60-like 2, mitochondrial
Eucgr.C01282	144.279617	173.689285	170.564194	87.457893	92.747375	98.760727	85.847206	93.561348	80.816795	88.858246	101.56916	111.431831	114.489166	122.389549	114.66954	131.143417	111.179733	114.696587	79.284409	76.816734	81.812584	83.351349	98.964127	74.47261	119.372246	126.064247	148.654144	83.368546	65.465218	74.72776	LOC104436756	casein kinase 1-like protein 3
Eucgr.C03713	863.955139	1061.501709	814.988403	153.925064	138.587189	112.631859	111.803139	127.731812	143.374008	206.325027	251.152496	332.315765	342.493805	210.194473	201.538559	386.01767	533.06488	497.509216	192.735596	164.96788	171.346588	152.262817	161.82135	106.381218	259.067719	245.408752	198.042618	134.62941	193.140747	190.276764
Eucgr.D02047	22.722515	24.488968	28.848131	54.053486	50.582283	43.705673	19.915386	22.01742	16.785637	34.028908	42.000401	46.738983	56.667229	51.650402	73.480934	55.416317	43.71059	44.852554	118.66584	116.972343	111.135353	45.301773	42.095833	67.525452	70.961113	82.449982	76.703568	34.343513	41.928211	41.282547	LOC104441898	autophagy-related protein 8f
Eucgr.H00520	0.076126	0	0	0.035986	0.213623	0	0.064317	0.064922	0.02595	0.223639	0.346186	0	0.177184	0.102454	0.173925	10.967435	8.679399	6.541668	24.179472	24.201717	23.03842	1.514601	2.52465	4.320755	2.064921	2.934343	0.937326	0.322468	0.429054	0.691571	LOC104416222	putative calcium-transporting ATPase 13, plasma membrane-type
Eucgr.G02846	13.662531	11.500756	13.916674	8.319381	12.976313	22.030924	14.012575	12.102379	11.115584	13.813253	16.793674	12.424681	32.961082	43.400208	38.076965	23.626753	15.240849	18.046824	11.86222	11.969652	11.036114	30.969666	36.323917	35.853046	10.54235	8.522513	8.532879	40.427418	51.866089	47.329395	LOC104454223	synaptotagmin-3
Eucgr.B01280	39.435383	26.051435	38.105812	33.548748	23.420153	19.176729	68.089798	66.218246	34.874451	55.013622	45.930832	41.506092	18.435091	14.771016	14.388737	16.987535	24.079184	24.952145	19.024517	17.541323	19.240345	22.836432	30.01207	15.679118	32.24485	23.372648	31.749949	41.796719	38.486259	48.939507	LOC104425901	zinc finger CCCH domain-containing protein 34
Eucgr.C00146	65.189774	345.274811	79.0923	57.421196	39.302902	27.685081	95.281418	66.53199	77.041161	292.210419	149.838333	184.224411	12.375054	9.213927	7.758554	90.016029	138.824326	175.661957	37.244106	38.191212	38.610016	131.053848	108.238777	149.698959	117.366302	42.925606	28.253428	30.264576	21.445225	19.05467	LOC104435950	serine carboxypeptidase-like 18
Eucgr.J00613	57.088642	54.525616	58.047478	81.894356	74.813271	70.416534	86.322647	86.270699	85.680244	94.147125	93.898628	82.536575	94.420883	127.295616	103.204483	42.762352	49.890606	44.409462	40.918987	45.462669	41.839596	76.383553	69.978226	60.326405	60.333561	39.182831	48.051346	76.884148	79.353615	67.270996	LOC104421390	5-methyltetrahydropteroyltriglutamate--homocysteine methyltransferase
Eucgr.J02824	36.475056	39.350033	41.65369	24.385311	17.126785	12.641259	39.426128	46.263924	32.315125	57.299721	43.898506	43.306061	61.7388	55.106461	52.921192	32.381065	40.37204	40.312714	41.355854	35.217045	39.769161	33.012775	41.404289	48.286221	52.886105	60.789982	57.513748	49.708393	40.53257	49.518288	LOC104422993	developmentally-regulated G-protein 2
Eucgr.B02996	1.316357	0.695729	1.121462	4.475423	3.468493	4.789612	3.881047	3.265131	3.633549	2.153001	1.844222	1.816256	4.530246	5.938438	4.557981	2.73126	3.042702	2.670759	2.284979	1.457325	2.326058	4.109569	4.423436	5.264781	2.307784	2.640026	1.0054	5.601401	3.228839	2.945626
Eucgr.C01807	0.362288	4.973719	2.987102	0.44496	4.502412	0.167068	5.591182	1.898835	4.885777	7.50787	2.931257	8.962127	1.726555	11.046685	9.902529	2.769295	28.004318	4.121555	0.441164	0.398547	9.236369	0.36292	1.234648	0.827745	1.913892	3.157428	0.427391	0.531233	2.50337	8.285484	LOC104437075	uncharacterized LOC104437075
Eucgr.K01422	82.899925	91.569344	58.742538	167.388779	152.90361	130.345367	186.049713	201.563065	187.650772	226.569733	221.74855	222.258835	222.373825	223.382248	216.337173	93.397087	99.097717	74.530617	187.023209	182.284851	178.13353	160.248932	194.925232	134.591034	133.911118	182.787567	140.266586	137.531113	182.512009	175.524155	LOC104425222	NADH dehydrogenase [ubiquinone] 1 alpha subcomplex subunit 9, mitochondrial
Eucgr.G02369	0.310517	0.133259	0.967606	0.831781	0.725266	0.387058	0.133031	0.564817	0.278088	0.164596	0.138368	0.735939	8.290644	9.702087	8.501975	0.937391	0.034452	0.139076	0.212572	0.087689	0.063682	0	0	0	0.336392	0.55802	0.515914	0.979075	0.421418	1.982488	LOC104453835	ABC transporter G family member 21
Eucgr.B02164	0.186327	0.240738	0.129813	0	0	0	0	0	0	1.185029	5.037349	6.248976	0	0	0	2.128494	3.200147	1.446872	0.129158	0	0	0	0	0	30.246952	42.932556	36.553646	0.137661	0	0	LOC104432557	GDSL esterase/lipase At5g18430
Eucgr.E01752	1.933479	8.403522	2.740844	4.641285	1.775103	3.32195	2.614957	7.142808	3.488889	24.885805	12.962433	17.565901	5.548047	2.368429	4.357607	3.316851	7.1184	8.195237	1.579393	1.411459	0.611571	14.048826	15.912858	9.679313	16.219879	5.117714	3.724489	18.852512	16.004141	12.006995	LOC104444528	protein NUCLEAR FUSION DEFECTIVE 4
Eucgr.C02132	30.552444	23.163593	29.897381	80.240616	113.096497	106.620323	34.231503	29.32634	40.267822	143.916519	454.115204	335.501312	69.171387	87.941841	73.295082	45.848846	49.839828	50.494301	49.975098	48.27422	53.461582	42.507259	45.228462	45.561073	170.92836	205.226166	189.55043	35.291901	29.294964	32.755592	LOC104437270	L-arabinokinase
Eucgr.E01663	403.561584	278.431	372.425995	228.313782	246.548767	338.343262	238.213959	268.239777	232.904861	222.927216	196.29834	210.225128	194.104492	219.063507	188.58873	290.438232	332.982635	270.138885	252.675827	239.559204	244.645599	255.01947	317.725342	222.755386	214.857483	161.116547	207.581482	400.85141	361.505432	278.468292	LOC104446386	eukaryotic translation initiation factor 4G
Eucgr.J00618	149.542404	166.567154	167.153641	92.978218	86.13382	62.659607	150.445267	155.971909	132.682831	195.288254	155.679459	164.055496	167.250854	141.252579	139.590454	131.010849	119.119461	123.838264	149.810486	153.920624	155.149414	113.932114	115.569664	119.582008	182.791519	167.017807	197.202301	227.419495	187.296204	186.110931	LOC104421397	T-complex protein 1 subunit eta
Eucgr.E03873	41.042183	37.043499	42.980705	9.628896	29.033587	14.561172	4.771857	4.62781	3.564421	30.443521	16.374029	23.569077	4.573034	2.547953	7.651026	3.858994	6.283854	16.9191	11.867269	9.835012	11.071968	7.2879	6.142253	13.669461	3.649178	27.879852	5.668773	38.081711	30.042164	19.812092	LOC104445599	protein PYRICULARIA ORYZAE RESISTANCE 21
Eucgr.J00450	2.690449	1.719648	2.380389	32.200264	41.609798	53.646694	36.727383	30.033178	44.852898	5.287629	5.233071	2.004914	1.992506	2.520347	1.610572	16.521006	10.5086	8.191847	22.980289	23.722971	22.172092	56.677929	64.278221	55.547165	0.629543	0.670289	0.526791	9.161901	17.161253	16.475142	LOC104423403	pleiotropic drug resistance protein 2
Eucgr.K00054	5.268133	4.037584	6.835129	1.319672	1.387635	0.925564	3.853392	4.849355	4.413879	8.630881	5.260729	3.886187	7.7886	6.777532	7.141383	1.410506	1.583112	2.171727	0.359011	0.166231	0.582968	1.640947	0.890508	1.287129	2.27689	1.920277	0.843762	0.047512	2.293125	1.829287	LOC104426923	L-cysteine desulfhydrase
Eucgr.J00900	26.681326	46.79842	21.716499	25.579836	22.13332	54.720379	26.4664	21.12216	19.822315	64.199959	77.800583	41.51292	38.665276	35.216434	38.343433	6.278445	6.418381	7.261611	11.583479	9.929368	10.979607	9.494373	10.516597	9.008984	14.975273	17.789486	17.556042	16.2985	18.177441	19.281103	LOC104421633	SNF1-related protein kinase regulatory subunit beta-3
Eucgr.D02327	238.057755	240.058563	233.602417	760.286438	926.511536	1478.872437	554.234558	509.614349	703.421875	300.019867	318.951874	240.702621	143.575974	133.046448	106.040985	498.738892	450.168945	519.512329	846.865662	789.845276	819.336487	443.415497	424.634247	317.23764	252.542221	259.966156	117.512062	260.133362	357.435608	287.451355	LOC104442136	desiccation protectant protein Lea14 homolog
Eucgr.J02381	7.2796	12.487187	8.857378	4.871176	5.106135	3.161031	10.695752	10.36285	8.486738	14.628121	8.426342	9.200816	24.045513	13.584652	20.154694	16.947678	12.898676	14.950292	5.053895	3.82237	4.239207	11.368773	10.48503	14.010234	11.908188	12.267393	14.692176	16.211676	9.110816	14.736711	LOC104422727	uncharacterized LOC104422727
Eucgr.G00404	14.064722	47.621803	49.766132	21.127586	22.543224	13.305671	24.290873	27.797049	3.956159	9.242001	31.355547	33.969414	38.202271	11.752722	10.62436	25.851387	26.790358	26.908899	28.679855	29.064993	29.769209	26.181173	5.600026	26.913731	32.773026	7.008987	36.916191	34.19812	27.569851	5.883738	LOC104452616	cleavage and polyadenylation specificity factor subunit 3-I
Eucgr.C00395	53.862694	8.068787	47.240299	351.462585	567.439941	1141.602173	209.177856	201.860764	233.245865	81.172607	288.637421	299.163361	108.824005	105.302841	70.018913	108.330132	110.458679	283.480316	282.196228	611.447876	635.11731	531.630493	1408.201538	1184.142944	250.058929	259.775543	112.082565	134.781616	38.306038	110.35997	LOC104436118	chitotriosidase-1
Eucgr.H02995	5.209056	8.101744	2.492468	5.453422	10.971089	6.433774	5.830989	5.011323	5.253891	12.586671	14.872974	10.193575	15.023273	11.469095	0.323922	6.905767	6.399938	7.895975	0	8.023861	5.975317	2.19397	6.977477	3.220277	0.160019	18.974182	16.416792	3.975605	5.457653	5.208022	LOC104414452	50S ribosomal protein L28, chloroplastic
Eucgr.C03808	3.216548	3.420109	5.196656	1.376151	2.461347	3.09828	4.247049	3.634511	2.512176	6.56532	3.878443	2.830646	24.87569	8.814818	9.174348	34.333813	48.935986	37.222591	0.933868	2.099264	1.393046	8.199032	15.083441	6.328794	4.697064	3.740656	1.167852	6.008425	7.004752	6.832309	LOC104438260	bark storage protein A
Eucgr.H02319	41.110302	28.817883	30.747303	45.654945	38.087566	24.114004	3.983721	2.104461	3.141294	11.254174	8.157121	9.705052	9.536598	19.256445	9.024425	21.364973	22.681686	27.021011	5.910783	5.880654	5.324305	1.88251	2.098045	1.940058	2.910451	7.711776	2.470825	11.592988	1.376116	2.023793	LOC104416902	VQ motif-containing protein 9
Eucgr.B02509	0.337646	0.679915	1.011192	0.343538	0.473305	0.37652	0.667329	0.676813	1.062073	1.871897	2.116668	2.786528	8.307914	5.688311	5.948344	1.826123	1.144821	1.591237	2.116599	2.333195	2.565022	1.908476	1.417931	1.036773	1.733376	2.182561	3.085312	1.696128	1.351069	1.052285	LOC104432884	protein ENHANCED DISEASE RESISTANCE 2-like
Eucgr.H03613	22.65341	21.840809	25.533525	119.07798	103.456833	55.653267	174.548752	370.690552	221.077194	221.097794	149.772003	134.116486	162.06514	111.510895	174.255997	100.375084	58.657394	43.11692	72.217377	65.440536	74.22084	76.709145	71.101257	89.815521	62.830338	38.453728	52.131706	88.391953	77.537308	63.867653	LOC104414915	endo-1,3;1,4-beta-D-glucanase
Eucgr.H03187	56.850029	63.492008	62.679878	47.71637	44.031902	34.597984	32.699631	34.8624	27.048544	53.800388	49.624611	52.20858	92.942162	70.941093	104.047966	44.293877	37.521667	39.716091	33.149807	34.693279	34.306675	37.990662	33.221867	33.050835	51.512787	50.442757	52.972321	54.142273	48.707695	50.174355	LOC104414603	armadillo repeat-containing protein LFR
Eucgr.I02172	18.43779	21.024099	19.311745	10.642191	12.15761	11.019185	17.205223	21.885557	19.681704	21.794579	18.744175	17.095909	41.203701	41.007401	42.264748	24.36565	21.037663	20.615185	8.229601	7.97063	9.632423	19.626963	21.268204	24.164413	17.92845	18.648502	23.99147	17.206636	22.226946	18.793261	LOC104419541	uncharacterized protein C630.12
Eucgr.K00882	2.116916	5.6357	3.970821	5.203406	3.985258	2.855564	5.026581	7.860584	6.040385	6.051153	4.863386	3.899314	5.244895	3.874322	4.59105	6.866917	5.44302	5.812361	4.805606	6.921499	5.560201	5.414906	4.439177	4.381153	3.788441	5.036227	5.621135	4.505041	5.213812	5.865454	LOC104424823	geranylgeranyl transferase type-2 subunit beta 1
Eucgr.F02719	37.222813	28.536419	35.451927	41.468506	38.491173	38.181343	60.158138	49.649406	55.308239	43.50832	46.798656	45.214756	42.454727	41.511074	41.542011	23.677185	24.810144	25.153875	18.020363	16.438469	15.454729	43.787144	43.876827	33.672932	31.703945	26.389605	37.082737	47.48716	55.690044	57.349937	LOC104449612	E3 ubiquitin-protein ligase HERC2
Eucgr.K02657	2.168185	14.293984	3.63158	0.647895	0.127792	0.695309	28.912424	9.560954	14.694657	11.509278	10.171195	3.774641	43.570728	34.774967	41.531727	5.854474	8.783339	11.00125	0.929498	0.898465	1.309283	3.231189	1.355751	0.546437	2.060352	0.906526	1.063229	2.92046	6.933909	5.561623	LOC104426103	leucoanthocyanidin reductase
Eucgr.F03671	44.20974	40.647514	38.714611	30.925056	27.342503	35.365189	40.19405	33.056339	25.670773	25.559471	33.231422	29.502043	27.284403	23.83337	25.812157	27.326155	28.684011	19.540684	26.138588	15.792156	18.982151	40.267757	30.403566	26.788736	28.146507	37.922314	29.008516	31.374119	44.124245	31.522459	LOC104450404	protein transport protein sft2
Eucgr.F01861	1.682443	2.40342	1.815957	0.856966	0.882424	0.986329	1.100031	1.717814	0.790969	3.555679	4.178917	3.584151	6.051757	5.826363	6.255062	1.324891	1.624172	1.215672	2.437643	2.135669	1.642538	1.604676	0.965217	0.941584	2.682387	2.44396	2.117123	1.684884	4.297065	3.25836
Eucgr.F00886	1.638948	2.074238	2.247325	5.112283	5.943227	4.665615	3.379	3.241526	4.032772	1.717383	1.184404	1.694655	2.020396	2.444962	3.004755	13.006674	9.990198	10.332655	11.618161	11.563167	10.764662	6.830569	9.716979	9.194231	6.435744	4.775627	5.174048	8.220092	5.588546	5.020137
Eucgr.D00644	16.900562	13.922919	15.300806	54.20237	43.048862	29.521368	54.129574	49.158504	44.105812	61.825562	48.144005	54.177082	108.197853	90.561905	76.244507	14.160132	11.48724	13.239594	40.551468	58.621571	52.515022	51.276981	43.4576	55.173286	51.930882	31.618389	30.849607	28.103447	35.431446	29.669115	LOC104441033	bifunctional epoxide hydrolase 2
Eucgr.H03618	4.001918	3.370212	4.021356	5.552789	4.90652	5.828097	12.518321	14.774503	10.935016	14.053369	17.727301	14.494596	62.052956	83.286621	57.852898	1.571388	2.478575	2.885185	1.716576	2.337592	2.088356	6.43494	7.352837	7.562687	5.155438	4.219636	5.271562	5.744372	7.606721	5.234799	LOC104414917	uncharacterized LOC104414917
Eucgr.C02575	0.613852	1.172576	0.909468	6.751447	5.71342	3.173231	8.622156	24.280231	7.619221	13.723788	7.399029	11.168069	10.717579	7.73622	12.027864	1.550009	2.176458	0.60701	6.018766	6.866292	3.629966	5.254781	9.575488	4.683887	11.989537	8.072211	11.889217	8.974638	7.335015	8.605215	LOC104437543	reticulon-like protein B21
Eucgr.I00126	4.447487	11.035703	6.572518	34.711754	29.294168	25.154518	22.028851	29.067673	22.380297	40.178738	32.120831	33.676014	20.057877	20.383526	23.217138	15.382422	16.380903	17.796045	9.356752	9.044947	9.743708	17.970808	17.725864	14.199159	14.386049	15.111105	19.081923	19.470041	14.403974	15.980577	LOC104418082	proline-rich receptor-like protein kinase PERK8
Eucgr.H04534	50.474766	48.30621	44.83316	22.822632	17.438536	13.039868	40.038033	45.259426	35.736267	50.730732	49.181633	44.436337	48.93713	37.691811	45.030136	24.250559	31.279446	28.543699	26.916069	23.340322	26.36998	21.322231	24.73595	21.789017	31.20789	31.633997	39.965446	28.817709	35.536697	33.95948	LOC104415600	F-actin-capping protein subunit alpha
Eucgr.F04481	5.425098	7.045297	5.69525	1.064893	32.71236	12.29952	110.612038	108.342354	17.38788	6.150615	7.230349	6.600823	19.031309	18.584854	21.716957	0.600648	23.177694	3.529857	1.614107	11.941526	1.659427	6.614731	6.087737	11.434323	0.300406	0	0.397755	6.280301	6.345006	11.316199	LOC104451049	aspartyl protease family protein 2
Eucgr.H03450	7.957052	5.02548	10.514583	5.26439	4.488292	3.334309	20.618982	26.677252	11.74966	28.006033	40.560272	29.68083	233.632339	204.479599	243.174072	18.730942	18.941694	18.29191	2.666214	2.088263	2.56549	26.175613	24.546606	18.052156	39.209198	26.507681	61.601311	35.909245	51.185894	96.648842	LOC104414788	protein MARD1
Eucgr.I00095	2.126354	6.409714	5.720749	8.931061	21.920206	12.54716	0	0.291512	0	0.846481	0.178137	1.007347	3.252688	1.263546	2.007528	3.327645	3.32335	4.581812	13.564613	17.984406	9.99722	1.248138	0.438291	2.948262	0.168033	0.437619	0.346696	2.717483	1.529516	3.350334	LOC104418050	NAC domain-containing protein 2
Eucgr.I01914	10.270935	10.023863	0	24.480804	22.158964	26.450991	23.107653	14.48363	23.703728	9.815453	6.34414	2.269837	2.582799	3.822848	1.889221	0	0	48.433781	0	0	0	56.807049	0	0	16.253336	12.228559	11.701835	28.242554	37.331909	40.611187
Eucgr.I00288	42.314487	37.889305	32.65937	30.338053	24.60383	21.590902	18.577539	23.494587	17.375389	19.996309	26.618429	21.789768	20.621115	27.350212	22.377485	42.648781	27.275366	38.52103	24.2554	16.940228	26.036331	21.842514	20.492329	19.287964	27.488817	27.350657	43.703217	46.944103	23.27841	34.475891
Eucgr.L02773	29.850315	34.739929	38.084198	33.547729	41.482651	30.612864	41.924332	37.258888	39.177345	67.726128	93.770729	97.469398	79.227646	52.739891	57.156715	35.22229	44.145653	37.911209	53.52739	54.643547	52.473019	30.825321	34.279919	31.180262	122.699165	151.872986	127.531158	31.699965	32.745598	30.258965
Eucgr.F04089	748.062805	371.483826	652.108276	491.396576	580.305481	581.67981	183.91481	264.382782	187.113007	212.848602	215.941803	237.460526	124.924713	206.97023	179.669662	244.171448	246.733063	205.134369	249.042313	226.414597	235.143539	187.508484	246.312302	121.487808	241.656601	196.968033	269.201691	227.778336	173.929947	199.298798	LOC104450741	RNA-binding protein 24
Eucgr.E00244	38.691288	51.236027	51.699219	40.703339	36.61301	24.988174	55.523731	52.165207	63.157944	41.963455	30.78989	40.726189	30.807997	25.256895	28.236961	31.398127	31.756592	37.203861	36.166111	28.268429	38.337196	26.420839	30.290878	29.95245	27.940208	30.465971	29.13747	13.282101	11.89281	13.670668	LOC104443518	binding partner of ACD11 1
Eucgr.C03031	0.345944	0.745482	0.321319	0.069967	0.127424	0.036044	0.239681	0.114446	0	0.557589	0.611267	0.463909	0.347199	0.103732	0.21135	12.600582	10.528607	12.025036	0.713466	0.712191	0.525628	0.389875	1.155465	0.407958	4.161877	5.343408	5.984179	0.748487	0.306204	1.483618	LOC104437837	calcineurin B-like protein 10
Eucgr.B00604	2.124672	1.739319	2.950905	1.047361	0.959688	1.807069	1.151797	0.829144	0.282244	4.282281	7.030383	4.389292	8.948873	6.802566	6.279447	0.679321	0.798736	1.875677	2.1445	1.726754	5.247978	1.316512	1.68416	2.743652	7.533856	14.791582	22.198935	2.136446	7.091018	0.088716	LOC104420646	uncharacterized LOC104420646
Eucgr.A01200	163.211304	150.991959	129.462967	79.742035	84.027153	107.348686	234.309402	383.260742	272.141266	206.438278	200.43573	180.248611	190.100357	140.011032	186.256516	114.563278	134.923203	91.152634	137.367172	149.602982	145.204849	177.985352	245.592239	121.032364	125.879341	109.59906	118.973984	63.053146	53.961815	77.790611	LOC104436010	glutathione S-transferase L3
Eucgr.F03417	8.15333	10.682065	11.810766	3.435216	3.794279	4.456455	15.757923	16.73287	13.055047	8.418643	5.971636	6.574186	40.826073	33.046616	44.698112	11.740674	4.602993	4.790156	0.294321	0.10388	0.113138	1.628405	1.821783	3.800551	1.939557	2.422853	3.132238	2.895749	2.852074	4.043226	LOC104450200	dihydroflavonol-4-reductase
Eucgr.D00954	0.979958	0.668664	1.476693	22.95817	14.601351	18.537479	42.46302	45.585033	35.410358	21.722523	20.427456	20.281149	84.631424	37.649498	49.551735	2.227988	2.830963	1.736063	9.330242	11.206135	10.520118	24.373671	21.253399	25.810013	6.252914	7.588484	6.135527	26.385752	22.644367	21.014198	LOC104441178	E3 ubiquitin-protein ligase RGLG2
Eucgr.D00832	3.119723	4.942356	3.518086	5.483575	4.614467	4.379962	3.470355	5.412061	6.198326	5.063269	7.787732	5.508216	6.553805	5.704611	6.04965	2.078264	1.540167	1.793702	3.665202	2.337759	3.520695	2.115005	3.090486	2.226344	2.893744	2.922547	3.390973	2.835376	3.255865	2.613629	LOC104441136	probable UDP-3-O-acylglucosamine N-acyltransferase 2, mitochondrial
Eucgr.K02258	7.713045	8.856157	11.398728	9.691479	9.604342	9.373163	6.050535	7.582695	5.02604	10.564442	10.114856	12.469637	11.9939	9.857246	12.263794	8.553776	7.360037	10.205587	9.212919	11.087762	9.005845	7.636665	10.091722	7.56583	9.8324	11.597439	10.000328	9.593038	15.096565	15.729613	LOC104425822	ADP-glucose phosphorylase
Eucgr.J00578	42.91481	43.600086	41.153084	32.237522	33.909252	43.205288	41.674458	51.393681	33.502686	46.948471	36.390148	42.603767	47.774197	41.823616	53.050613	33.187798	51.099438	48.949207	27.646618	27.556366	27.633976	36.732861	48.321934	26.080904	38.819515	30.830076	38.875423	51.635574	72.994049	61.906544	LOC104421359	serine/threonine-protein phosphatase BSL3
Eucgr.I01306	179.698685	166.740784	181.404465	118.710678	104.573051	87.392525	189.047043	169.874252	139.545319	175.331375	169.89856	159.669342	262.437286	264.277954	246.462509	114.327286	119.918541	120.180046	75.340271	79.417953	82.479256	154.619003	145.941559	142.139664	130.276779	113.199677	127.830772	199.04068	200.758957	184.170395	LOC104418866	V-type proton ATPase subunit a2
Eucgr.H00034	0.184962	0.258285	0.239843	0.166837	0.253241	0.058331	1.394105	2.251692	0.932713	1.09136	1.417789	1.623992	9.08197	6.039101	4.397751	0.910814	0.535732	0.838619	0.682315	0.193654	0.289013	1.163906	2.285918	1.318577	0.85533	0.510641	1.234017	1.477203	1.286777	1.692652	LOC104456010	probable magnesium transporter NIPA2
Eucgr.A02774	430.90332	647.134033	481.139191	285.894043	253.543335	188.570297	322.113464	360.975372	309.550018	422.936127	467.466034	419.588501	419.243195	372.730316	449.225494	394.726593	324.481964	383.405792	487.907745	465.692169	476.326813	235.5056	261.361267	343.224579	475.959991	587.003784	468.96405	248.49353	171.447052	224.562546	LOC104448679	60S ribosomal protein L36-2
Eucgr.F02315	14.864171	16.571182	16.381868	14.302372	14.333548	7.090365	16.572966	24.810835	13.35934	26.960518	24.468155	28.968996	32.034737	33.294479	34.180412	10.001113	12.196018	9.507903	15.060896	15.762661	12.938764	22.86858	20.393175	25.782061	27.315561	16.262897	28.715723	18.8123	16.069954	12.736595
Eucgr.J00782	59.441734	55.804451	57.232605	57.804253	62.574615	78.996872	50.35445	58.324722	59.376911	57.205414	52.137051	53.010635	53.996635	59.481499	53.001701	41.993294	44.071064	43.038349	40.905502	38.04023	39.230049	61.413212	90.623169	62.241844	57.068321	41.436001	59.82922	64.576744	80.842743	49.959724	LOC104421529	xanthine dehydrogenase 1
Eucgr.I00291	288.615509	322.418976	260.161926	63.244316	74.409775	162.196655	172.787582	88.201988	220.843826	33.649918	20.61392	25.719595	14.115047	14.194501	8.127278	429.58844	509.628998	439.558777	58.744801	61.586163	61.120102	105.971909	104.853584	84.918251	40.577026	65.997635	38.063915	158.511307	44.769974	59.812752	LOC104418178	ethylene-responsive transcription factor ABR1
Eucgr.D01878	1.006736	2.560161	3.301434	0.962463	1.730588	1.080198	0.482219	0.557873	0	2.84849	2.11604	3.378985	13.877292	4.175124	3.243799	41.132607	32.412601	20.284412	5.314745	3.537705	3.493721	2.454771	2.270423	1.303729	6.418932	12.109104	15.488137	4.541477	4.795522	2.585245	LOC104441776	salutaridine reductase
Eucgr.G01263	4.481825	4.296505	4.264384	3.012542	2.071898	1.72273	2.642327	4.59231	3.205706	5.864504	5.638914	6.592761	9.163133	5.997828	7.727475	5.955389	6.682721	6.895464	10.633017	10.882915	10.50533	10.681508	9.005669	9.804045	9.649001	14.117636	11.281367	11.99657	16.00701	15.353628	LOC104453103	histone deacetylase 6
Eucgr.H05005	15.447659	18.420013	18.182062	23.086424	20.172731	18.129225	36.350872	37.134632	46.070496	40.870361	39.073627	25.342962	40.62521	41.884338	42.401134	22.986732	17.596788	17.13509	15.226974	16.783356	12.352357	27.157948	31.617657	32.564899	20.56525	15.086536	21.933043	27.365191	29.297947	35.639225	LOC104415925	glutamate--tRNA ligase, chloroplastic/mitochondrial
Eucgr.F02999	0.243126	0.27043	0.245922	1.509422	0.678608	1.059816	10.720643	9.337757	7.856657	24.216131	11.412365	4.739666	5.834727	2.275131	4.17572	0.84963	0.998626	0.399888	4.909966	4.697586	5.53148	5.548537	4.508702	5.103134	8.832079	3.708704	5.516973	11.348015	8.495031	19.85129	LOC104449847	FT-interacting protein 1
Eucgr.A00506	140.58699	151.237823	149.768326	126.106339	139.84343	110.563034	177.243164	217.034027	183.856445	260.40799	281.016449	225.839325	438.033813	429.017303	498.826599	203.698883	192.20549	181.646927	187.691574	173.262039	187.696899	179.974899	199.61937	218.91124	245.06752	236.500854	260.780304	237.366501	255.318207	282.97525	LOC104419103	high mobility group B protein 1
Eucgr.F00589	10.360748	23.611372	11.44911	3.053768	4.851394	6.97535	2.471554	2.513451	1.219812	12.605928	32.236778	32.832291	3.068949	2.026875	8.003438	138.706161	147.510986	163.111862	28.211029	30.874044	27.458101	298.06134	190.353775	239.885849	254.11821	269.253906	166.049591	266.549683	33.426228	208.254974	LOC104448127	snakin-2
Eucgr.I00118	0	0	0	0	0	0	0	0	0	0	0	0	0	0	0	1.708297	2.532822	1.878138	10.581669	8.998132	8.994811	0.233305	1.705719	1.709145	0.513207	1.241878	1.077654	0.410081	0.755992	0.523142
Eucgr.J02393	50.394978	4.278928	52.381622	3.557407	23.622713	45.372364	6.609413	17.540506	15.640957	104.672493	94.53347	53.52108	12.263611	38.693096	35.969139	162.734116	118.778618	160.792648	10.93327	9.294161	24.703453	3.155436	2.207465	3.273635	63.412354	49.727947	35.73531	41.361446	41.772194	48.870804	LOC104422739	cytochrome P450 84A1
Eucgr.G00555	153.094025	131.147263	157.85141	57.632366	51.907158	44.647224	73.262512	86.628784	64.331963	114.746384	95.198257	88.158875	73.923203	81.703278	77.759247	66.301186	70.845306	65.025322	55.549549	56.535595	53.178692	54.749714	66.478813	49.004547	96.154877	88.777023	114.786499	109.082939	98.990868	101.865761	LOC104452683	multiple organellar RNA editing factor 1, mitochondrial
Eucgr.H04085	31.872236	39.062832	38.566078	36.835796	32.564358	26.896975	25.39213	32.609116	26.247276	39.882339	36.635456	37.586739	46.152821	51.634323	56.379539	26.153936	15.393574	28.935209	33.269447	17.014315	18.504047	35.327358	39.542179	26.651169	36.608479	43.520184	39.968365	34.974953	34.597317	36.05862	LOC104415265	craniofacial development protein 1
Eucgr.H04340	60.175991	134.517593	67.243103	40.532871	42.394115	94.797012	63.079346	53.187881	60.183228	51.876225	72.40596	70.2649	109.708206	61.476601	82.061165	80.160469	137.169418	101.3647	65.309372	62.276642	62.157654	157.443115	107.895599	170.674438	80.924118	89.536461	53.642788	97.248734	70.645454	91.433571	LOC104415434	uncharacterized LOC104415434
Eucgr.D02369	51.894215	71.349335	58.239819	65.255524	65.529984	59.493454	29.558453	43.148621	31.290297	52.690868	68.077347	67.825768	117.750618	123.336365	125.803879	65.408394	47.123043	56.527164	44.423672	48.541061	45.224659	41.042141	56.486141	39.331856	51.830276	53.543312	53.817394	41.105038	38.41687	45.037201	LOC104442175	beclin-1-like protein
Eucgr.B03811	3.251397	6.53784	6.210851	18.379801	17.470997	9.27336	17.022587	15.200103	12.861942	20.223135	19.735973	17.329845	11.171309	9.053176	9.892673	5.503051	4.828948	6.167276	12.9657	13.69987	16.424194	9.147188	10.196685	7.195619	12.450483	9.041862	9.283357	6.877659	7.153433	10.853779	LOC104433944	protein IQ-DOMAIN 1
Eucgr.B01429	42.867744	30.966225	39.4944	76.413902	76.798721	73.090134	101.339027	129.31842	61.830009	124.225227	58.060036	74.713799	53.559052	57.0751	67.387497	71.934479	54.836182	52.698757	93.588989	96.678261	97.675385	74.371315	95.799141	104.753708	132.780151	151.286621	128.722382	260.468994	39.377136	126.219673	LOC104426918	calreticulin-3
Eucgr.J02398	17.050642	18.940624	19.671932	8.462065	8.528266	6.621562	8.743598	9.567776	11.077214	15.993579	16.362419	16.96586	18.784651	13.752727	16.961235	17.530363	18.014181	13.024726	9.480276	5.853457	8.47096	15.444281	10.863306	7.72876	18.031511	17.0396	19.091099	21.004	14.728744	13.171373	LOC104422742	protein CHAPERONE-LIKE PROTEIN OF POR1, chloroplastic
Eucgr.I01050	0	0	0.135189	0.169211	0.302604	0	0.59175	0.610547	0.138912	2.962516	4.942877	2.987345	8.055887	3.945827	5.717569	0.424228	0.14361	0.140469	0.486803	1.211345	0.607892	0.859557	0.670252	0.285426	2.481919	0.910912	1.216139	4.470512	6.418508	5.940691
Eucgr.H00060	0	0	0	0	0	0	0	0	0	0	0	0	13.299774	0	0	12.239159	0	0	31.921238	0	0	2.176888	0	0	0	0	0	0	0	0	LOC104456032	L-type lectin-domain containing receptor kinase IX.1
Eucgr.K02253	0	0.063608	0.219219	0.169511	0	0.171133	12.299116	9.493543	10.431539	2.566338	3.199088	2.940689	18.080046	9.987016	12.165134	0.730969	0.797129	1.832623	2.875746	2.133695	1.784393	8.904143	11.178626	19.141062	2.535176	3.005048	1.876087	5.53583	12.369521	6.969786	LOC104425816	probable S-adenosylmethionine-dependent methyltransferase At5g37990
Eucgr.J00573	12.369772	9.74967	13.028551	36.258606	34.767071	25.654299	4.248422	5.34296	3.624243	76.443558	59.847832	70.822433	21.655226	21.089989	33.009815	20.574606	16.152311	15.626654	8.238	9.831428	8.771688	5.262192	2.733603	6.410369	37.988022	31.318172	53.191605	29.787727	22.1089	35.645882	LOC104421351	transcription factor LHW
Eucgr.H04111	9.764382	10.989235	8.370698	21.813347	26.546906	28.394329	70.68705	44.682224	62.827091	22.884369	34.59996	29.314613	44.622238	39.503868	26.498381	10.511981	11.042776	7.976623	14.486348	15.068975	10.932923	23.844742	16.12681	15.506946	20.142159	18.922026	19.546913	7.262393	4.74709	12.256945	LOC104415287	autophagy-related protein 8h
Eucgr.E03629	0	0	0	0.182027	0.244797	0.141146	0	0.056812	0	0.228496	0.06882	0.110412	1.166554	2.063102	1.763505	7.364985	5.73248	4.799435	4.725077	4.717502	4.86122	4.468024	16.152508	11.166821	8.503115	5.075943	5.402273	9.424523	3.806401	9.474096	LOC104447406	G-type lectin S-receptor-like serine/threonine-protein kinase At4g27290
Eucgr.I01794	7.878957	17.046829	16.066082	46.512207	22.308956	43.719635	12.7825	23.496185	12.676998	23.584595	15.902283	21.725937	5.690821	2.259707	4.217443	10.760717	6.55907	11.208548	10.988774	31.413324	15.728718	9.421519	7.44078	10.730772	6.737118	14.031656	14.607955	19.345821	11.771597	11.020517	LOC104419261	L-aspartate oxidase, chloroplastic
Eucgr.G02047	84.992348	76.790474	75.749275	173.923737	135.764725	141.169403	155.92717	174.88298	86.780464	216.743866	206.86795	197.379532	176.247208	293.001099	264.064331	47.356758	48.693676	54.038391	69.503807	68.342636	77.616882	181.609421	167.431122	116.765106	137.209503	122.27478	127.253792	153.085526	162.914902	141.446838	LOC104453616	protein NRT1/ PTR FAMILY 8.3
Eucgr.H04298	5.890265	10.16496	6.97005	3.065848	2.905735	3.326028	4.548694	3.391176	4.966477	1.875967	1.699291	2.51325	2.801839	3.958347	2.835068	17.40864	15.484941	14.973523	5.983763	6.077384	5.329738	10.871202	11.03639	13.105537	5.383766	8.529949	4.055588	5.87873	5.811834	5.604049	LOC104415408	probable serine/threonine-protein kinase NAK
Eucgr.C03904	12.413333	8.6321	10.321703	14.463661	11.664913	12.305933	12.153722	18.972292	9.367469	21.822357	13.538772	19.974855	14.274953	15.124172	14.95788	3.76112	1.609408	1.611585	3.787196	2.574181	3.554733	13.583636	13.677744	10.585762	10.909986	6.307184	13.415257	11.925677	28.3286	19.836302
Eucgr.E02682	0	0	0	0	0	0	0	0	0	0	0	0	0	0	0	3.399407	5.316794	4.770938	0.248339	0.113053	0.277156	0.139235	0.126125	0	6.77159	7.398989	3.859326	0.140012	0.302799	0	LOC104446884	phospholipase A1-IIgamma
Eucgr.K02906	10.403923	12.63502	12.380727	40.157543	28.403044	17.392824	30.355766	14.137122	34.616539	17.023932	19.599516	19.832026	20.755562	30.607658	19.49457	32.355885	26.007309	30.20035	9.598721	21.92366	11.6559	19.471117	15.660859	29.245922	13.738491	9.761768	12.683759	13.486238	15.888324	15.46927	LOC104426323	hydroxyproline O-galactosyltransferase GALT6
Eucgr.D00173	1.044936	2.230209	2.01679	2.117276	3.594326	3.065763	0.55195	0.672417	0.455266	4.71768	4.922946	6.863179	1.89975	1.138581	1.56245	4.382517	2.197302	3.174987	0.912038	1.205635	0.787026	0.202986	0.662082	0.449675	1.981613	3.046905	3.130342	0.746112	0.188856	0.470013	LOC104440701	2-succinylbenzoate--CoA ligase, chloroplastic/peroxisomal
Eucgr.C03328	2.720477	3.018976	4.605399	1.238466	1.437656	0.872984	2.503318	1.890046	2.849294	2.01457	1.788598	3.81787	3.0079	2.603086	3.170274	11.441758	10.706895	12.054289	4.987243	5.684124	5.298132	8.286453	9.405334	8.27216	10.438836	9.296755	10.889529	15.146262	10.569875	11.653127	LOC104440129	uncharacterized LOC104440129
Eucgr.K01360	114.306404	136.733246	146.806335	94.581581	96.613281	124.698967	167.493057	195.323898	148.308304	117.189957	179.67749	146.895477	77.262833	63.831947	79.246811	197.207169	177.233124	199.905792	93.927063	89.832893	89.234985	195.080246	238.885956	164.174042	176.55368	196.726349	178.850967	244.959091	177.484497	233.611832	LOC104425179	2-dehydro-3-deoxyphosphooctonate aldolase 1
Eucgr.F01627	888.616394	861.524048	750.562195	1756.345581	2428.509521	2183.840088	1042.88916	821.944824	999.86084	1148.866821	1065.431641	788.483215	2609.120605	1932.737061	1408.446777	976.829285	1072.705078	898.428345	1574.831665	2017.690796	2264.130127	1387.678223	759.94165	1277.352783	1525.183594	1503.452271	986.193298	2414.554932	3457.750977	2768.797119	LOC104448814	histone H3.3
Eucgr.L03567	3.159665	4.713554	3.344607	5.83118	7.69466	5.974607	4.208564	7.528623	4.272692	4.61279	3.511556	3.514172	7.277722	10.560025	9.961785	4.075755	3.374014	3.903653	2.343363	1.852298	1.41969	2.193888	1.690307	1.890164	1.147364	1.440429	3.099443	2.965498	1.330132	2.574834
Eucgr.K01212	90.710274	108.209473	89.520226	13.989261	14.535178	0	61.335194	64.699326	58.892258	55.601921	39.225933	39.464687	37.417225	37.247543	32.687405	0	0	0	0	0	0	0	0	0	0	0	0	126.095779	75.389671	101.72599	LOC104425041	putative ribosome biogenesis protein C8F11.04
Eucgr.G03185	11.010663	11.258516	10.683006	4.975071	3.470573	5.033554	6.658789	5.02265	4.090556	3.383635	3.957201	2.796263	3.867022	5.966414	5.040429	6.762999	16.325825	13.269782	6.433014	4.520755	4.363803	0.449872	5.021286	1.864555	2.633929	2.604274	6.323534	5.853645	2.039675	3.437891	LOC104454497	dnaJ homolog subfamily C member 2
Eucgr.C04109	68.516197	121.978241	138.688217	22.909206	75.974289	81.15921	262.505249	223.278732	104.067566	134.62674	131.43045	36.731026	104.297974	109.152283	95.300125	153.921783	184.515778	171.834671	122.499123	124.671425	122.595779	251.34523	238.976608	226.811707	133.280014	127.538132	120.612251	315.89444	433.254669	360.564972	LOC104438456	putative clathrin assembly protein At2g25430
Eucgr.F03576	3.013026	5.439943	4.202869	8.650478	6.503086	4.750267	11.625608	10.660874	11.595915	9.561916	8.25407	7.002657	7.63283	4.899097	8.078027	17.851789	8.771516	18.415001	24.242062	42.542263	43.318756	20.864723	42.379299	29.291317	22.985472	20.665564	24.180466	9.442258	11.808767	19.553761	LOC104450328	hypothetical protein
Eucgr.D02282	12.269979	19.27562	10.219893	10.024879	10.429981	13.909941	8.880129	21.384802	22.627174	14.928031	11.24062	25.988323	28.707905	30.147182	4.90886	6.042164	5.507257	5.082535	11.4257	11.898969	11.14429	11.368367	21.356855	19.03595	6.534853	10.382665	4.081391	9.049486	15.690331	14.118704	LOC104442092	uncharacterized PPE family protein PPE2
Eucgr.A00547	229.454483	53.405247	165.911896	2741.078125	3636.575195	3090.075684	494.483887	922.206299	684.740906	365.800079	207.564987	74.862373	23.782036	65.050278	80.300125	895.355835	698.518799	432.947479	2672.887939	2674.699951	2712.157227	462.204742	760.223328	402.875732	62.644264	18.726408	3.63204	218.819443	236.567261	186.863495	LOC104422950	pyruvate decarboxylase 1
Eucgr.E01011	0.043777	0.288261	0.229895	2.975046	1.928041	3.05526	1.160125	1.657778	0.220386	2.587217	3.631016	2.469288	17.687107	21.001627	19.456903	3.846627	1.957636	4.788774	5.712509	4.767177	5.348053	4.263368	6.630615	10.718798	4.470532	5.267085	6.917671	8.942024	11.803407	12.060797	LOC104444078	amino acid permease 3
Eucgr.B02313	0	0	0	0	13.687042	0	0	13.392236	0	22.61377	0	20.764399	0	0	0	16.975834	15.743807	15.195159	0	0	12.682191	0	0	0	31.735405	0	37.296146	12.575324	19.649897	0	LOC104432696	transcription factor BOA
Eucgr.K00039	4.108431	5.997469	3.09238	154.493973	185.261444	243.878433	9.357381	8.092546	7.976854	107.420914	145.404953	183.471008	29.452677	102.887932	44.176178	8.588321	12.33888	12.850045	79.908218	84.870728	92.694519	24.679293	21.650707	31.871323	57.758858	53.765293	37.192539	21.864075	14.992512	12.231489	LOC104424242	protein DOWNY MILDEW RESISTANCE 6
Eucgr.G02350	105.418777	97.058769	106.592896	33.197704	38.88121	42.242672	42.92823	47.648109	40.694637	52.732449	48.779156	53.322517	57.168568	58.530514	55.554092	70.751808	79.572693	70.728905	33.219189	31.41271	30.211016	47.858486	59.430614	47.379875	53.344059	47.64822	54.885986	106.844292	96.025604	80.822449	LOC104453820	PAX3- and PAX7-binding protein 1
Eucgr.I02205	95.091385	101.06208	98.432945	34.414505	51.904659	50.437866	106.107155	140.568359	110.550743	66.175369	67.180809	79.192352	79.130341	67.918083	74.611198	99.896988	112.289696	104.974487	45.551807	44.659878	44.347904	88.115181	88.151627	82.594391	91.987282	58.374111	108.699562	140.74733	103.42318	121.949562	LOC104419558	plant intracellular Ras-group-related LRR protein 4
Eucgr.F02049	0.490995	1.896173	0.901368	5.527123	4.818101	2.217144	4.310104	9.138539	1.977016	8.954136	4.076208	7.373538	0.408639	0.292218	0.710747	0	0	0	0.193126	0	0.916047	0	0	0.450825	0	0	0.25655	0	0.621345	0	LOC104449125	fasciclin-like arabinogalactan protein 1
Eucgr.F01216	0	0	0	15.362943	0	9.849734	0	10.427152	0	0	0	20.631889	21.225044	0	14.629797	0	0	0	0	0	0	0	0	0	0	0	0	0	0	0	LOC108960331	uncharacterized LOC108960331
Eucgr.K01334	5.125183	6.355713	6.782356	11.29705	10.646456	20.354647	0.612295	0.492419	1.358989	1.956488	0.085856	0.126114	2.388016	2.438168	0.605099	0.041859	0.154551	0.080235	0.015944	0.126319	0.159018	0	0.069881	0	0	0	0	0	0	0	LOC104427334	2-heptyl-3-hydroxy-4(1H)-quinolone synthase
Eucgr.D01132	0	0	0	0	0	0	0.667473	0.565541	0.15388	0	0	0	0	0.061368	0	0.089512	0.185519	0.266749	0	0.336939	0	7.540936	4.896752	4.601156	0.596752	0.14874	0	0.299252	2.29752	2.289542	LOC104441310	(+)-neomenthol dehydrogenase
Eucgr.K03572	13.640091	37.142242	27.375879	21.619816	16.107733	11.942397	40.35067	54.141365	48.182854	44.794086	37.819664	36.321419	57.60268	38.744652	45.78278	14.103745	14.193384	17.345839	18.086872	22.866728	21.055145	46.287006	46.261021	33.947426	21.631001	18.466511	17.132832	21.170816	42.79137	31.302057	LOC104426849	uncharacterized LOC104426849
Eucgr.B00700	3.621929	3.069383	2.975835	6.468463	5.65292	2.69471	6.46503	8.128766	5.721611	17.213955	12.853645	10.854221	13.611584	11.967305	14.766079	2.507037	3.12681	2.723235	11.394306	11.868677	9.444523	6.729341	7.748843	7.582278	10.239195	8.227607	14.14109	9.608842	9.582358	7.206614	LOC104421462	DNA mismatch repair protein MSH2
Eucgr.I01529	10.493061	8.987736	12.015593	23.139244	20.211317	28.77935	15.504324	19.919111	11.831454	20.156633	22.147837	18.938715	34.849358	36.774479	30.650139	5.904317	5.385704	8.031155	13.205271	11.231963	15.008812	15.784651	17.855644	19.116468	11.273623	14.401907	7.970741	16.391504	25.85902	20.101103	LOC104419039	transport and Golgi organization 2 homolog
Eucgr.C02263	265.68042	1.770669	181.350601	193.827469	176.171371	158.670807	130.062943	0.416313	158.954605	138.661865	134.664337	130.503036	0.365657	56.944733	54.399967	176.751389	175.718597	252.206772	301.397766	279.305939	1.141949	126.23362	115.327965	254.982361	177.847229	208.829834	1.294154	109.404167	100.332954	0.797796	LOC104437358	60S acidic ribosomal protein P3
Eucgr.C03323	29.519613	21.669769	24.971918	36.009251	37.111115	44.905228	12.295498	16.695911	43.256298	32.635796	33.764084	28.273993	33.564072	37.560432	30.020405	25.714085	29.25845	24.622374	32.76857	34.337048	38.836025	35.545731	44.224747	38.326382	18.168751	20.333546	16.087578	19.901604	35.549999	29.398003
Eucgr.H01665	36.751534	45.185207	38.505333	34.562183	35.488525	24.94029	40.048565	49.336281	36.843693	50.566959	59.080593	61.225773	63.85252	56.590389	67.60685	53.993053	43.582649	50.135906	50.872383	44.975567	48.924152	39.725521	52.434772	46.870815	69.772667	61.837612	78.860756	51.266323	44.633717	57.743732	LOC104457106	heterogeneous nuclear ribonucleoprotein A1-like 2
Eucgr.F02441	13.568779	7.863991	10.951968	5.036042	12.548706	5.981019	43.204372	31.635193	37.150417	46.739605	43.107368	55.95015	1.819159	1.386686	1.863618	12.048189	13.123623	12.806775	7.230225	8.030093	28.535349	7.948836	5.494768	5.477014	77.69883	13.082082	75.843346	4.807043	1.94478	4.803701	LOC104449382	probable beta-D-xylosidase 7
Eucgr.C02629	2.521741	2.763603	2.298199	9.498938	7.250168	9.950972	5.601094	5.064213	5.40904	6.012368	5.006373	3.838097	6.177525	9.201319	6.6176	6.494441	5.326499	4.180765	2.92817	3.208018	3.044697	3.710505	4.146403	2.809468	3.408625	3.305003	3.601276	5.284572	4.834291	4.55614	LOC104437579	uncharacterized LOC104437579
Eucgr.I01818	95.935181	66.485367	77.913544	69.496582	81.647583	93.056564	66.186546	65.757721	69.015671	48.677101	48.307671	53.478687	42.637718	60.356781	49.304623	99.891418	95.703697	97.044975	80.452507	78.3936	78.888374	56.536037	74.53933	57.153854	72.31366	54.453106	79.648041	72.109566	52.56765	37.436237	LOC104420642	methyl-CpG-binding domain-containing protein 9
Eucgr.E00497	1.363144	1.12618	2.102631	4.154334	4.837699	1.993831	1.878164	5.713677	3.461567	5.018902	3.399253	5.235095	4.274571	2.637692	6.26569	2.060014	1.18108	1.205016	9.439342	6.810722	7.395924	2.490542	5.407307	4.494486	7.62911	5.018024	4.999464	2.085407	2.795848	3.00952	LOC104443750	protein TPX2
Eucgr.H02436	38.065102	33.477097	57.508297	25.012899	25.190506	19.29248	32.774326	45.350739	29.639521	34.098724	32.465088	32.744034	40.504276	34.726154	35.839161	28.425043	25.871103	23.257509	23.505033	20.824469	22.485769	37.997398	33.003345	29.517725	31.453478	34.34668	27.761766	33.899998	35.664501	46.828495	LOC104414105	probable glycosyltransferase At5g03795
Eucgr.A02670	71.336395	89.796112	103.00914	17.126249	8.752011	11.589262	55.078953	44.626873	64.1931	33.001015	22.574915	27.574976	41.272686	46.292728	44.433617	67.153412	79.823944	72.471901	18.812431	19.90983	20.385517	48.551876	40.63599	44.784401	31.672426	32.999226	31.111692	62.951092	54.839001	65.773491	LOC104447809	myosin IB heavy chain
Eucgr.D00858	5.033214	15.251213	7.500866	5.694866	8.370548	5.281309	78.633949	106.05574	57.762253	131.664917	61.554474	30.287121	500.681824	154.727646	348.05484	5.38189	15.060727	11.831293	38.815769	40.758926	34.62561	51.335213	24.758553	35.343956	23.520821	4.603211	4.084374	70.693115	87.85952	140.532974	LOC104441153	anthocyanidin reductase
Eucgr.K02232	14.431068	17.616495	7.509842	13.188827	10.284716	6.58477	20.377596	24.912695	21.336775	22.79567	21.102907	16.683754	23.887251	20.597406	23.28219	16.858431	10.02745	11.978849	7.891956	8.858052	6.899549	10.747771	16.091946	18.130335	14.008112	12.619008	19.458992	30.011585	29.702282	29.571978	LOC104425798	AP-3 complex subunit delta
Eucgr.F00242	0.291397	0.825338	0.82057	2.655878	3.253857	0.823984	0.058898	0.118905	0.108579	3.019629	1.209675	3.35427	0	0.199711	0.612153	2.413782	3.495557	2.184051	1.657131	1.32226	1.735331	0	0.211961	0.444326	4.108074	5.759351	7.677282	1.411467	0.48682	0.762217	LOC104447909	uncharacterized LOC104447909
Eucgr.G02717	43.004013	58.900215	51.720314	15.786643	13.780169	9.926085	19.593992	20.404839	17.775255	28.340584	16.620914	17.613432	30.959558	25.469851	28.339577	31.249454	35.613918	30.942177	18.954472	28.162977	24.269997	24.119543	26.342127	26.247654	25.675158	26.377472	30.604092	43.146339	24.231676	31.190071
Eucgr.A01109	253.010422	189.129868	215.185196	486.669556	423.414276	331.936096	397.887695	427.700012	411.001831	591.080688	535.508728	605.370361	1385.52771	1327.966675	1430.728638	181.839874	163.969437	147.578171	320.029388	318.642273	348.807861	401.226135	363.019287	405.609741	346.905731	288.024933	369.38385	621.987549	908.998962	722.101624	LOC104435229	aspartic proteinase A1
Eucgr.L01023	0	0.109394	0.067205	0	0	0	0.1412	0.282444	0	0.246309	0	0	0.389856	0.13766	0	12.964887	12.363593	13.298594	7.493572	9.658029	9.165029	7.694293	11.681816	7.122156	5.175417	7.429127	12.400973	19.315622	12.774561	16.577963
Eucgr.I01567	7.704387	11.415359	9.365339	1.600972	1.535202	1.224456	5.542285	3.594229	4.5688	5.64995	4.566263	3.978687	9.184967	8.462348	10.129234	11.792173	11.530053	12.153864	1.344214	1.734058	1.512033	3.965214	4.582632	3.844361	3.456398	3.8746	5.330383	14.333095	12.587058	14.796355	LOC104419076	hypothetical protein
Eucgr.C00370	391.551331	272.011993	425.431671	659.419922	1097.312744	2152.315918	139.504578	334.823334	204.006729	253.569061	435.985657	371.290771	168.481552	191.762527	213.803741	406.820526	387.458862	314.432892	15.192442	1159.513916	1228.234741	3.130512	496.600372	340.891785	350.223755	467.460297	2.128364	233.662811	2.11223	350.133728	LOC104436109	temperature-induced lipocalin-1
Eucgr.H00557	37.019222	34.353851	41.53006	39.358807	36.073975	39.034401	43.103905	26.225843	30.355324	28.871962	28.37018	18.19628	25.241671	31.674183	41.108952	73.910889	68.589157	73.969681	20.303699	21.869692	21.901012	37.180729	44.558094	23.45166	37.96981	29.669735	36.394676	29.641838	25.131163	41.176338	LOC104456367	extra-large guanine nucleotide-binding protein 3
Eucgr.F04010	0.273175	0.145168	0.836577	0.297957	0.387004	0	2.577107	3.288172	0.510746	4.394656	5.75878	5.786702	0.653187	1.093078	1.372724	1.432936	2.343277	1.846532	0.361023	0.103683	0.64392	0.773125	0.233798	0.82191	10.942319	9.776134	10.675875	1.216443	0.309211	0.965636	LOC104450676	probable xyloglucan glycosyltransferase 5
Eucgr.F01228	34.97897	26.655809	28.33769	39.365818	28.964529	30.276804	56.801224	63.227451	59.89183	59.824947	54.258865	55.576775	40.453693	40.608215	55.071617	23.504335	28.449966	28.128263	24.011293	17.100821	17.613649	41.43137	45.167812	41.271553	38.659634	31.919899	29.574612	69.762383	67.000977	62.119034	LOC104448532	dol-P-Man:Man(6)GlcNAc(2)-PP-Dol alpha-1,2-mannosyltransferase
Eucgr.L01707	1.786706	0.116396	0.443048	0	0	0	0	0	0	0	0	0	0	100.020927	80.715485	0	0	0	0	0	0	0	0	0	0	0	0	0	0	0	LOC104429873	pathogenesis-related protein 1
Eucgr.E01215	4.056775	1.580222	3.169584	3.229266	1.994824	2.373803	2.478184	3.490111	2.383409	3.238095	2.14981	3.146383	7.28068	6.793309	6.759417	1.137291	1.067688	0.849206	0.902432	1.102277	0.67788	1.276521	2.032498	1.228431	1.454096	1.079267	1.346905	2.051891	3.696042	2.278568
Eucgr.K01540	62.539425	186.99054	195.337326	5.559717	4.701714	3.718049	23.959143	21.576866	21.430546	15.314331	15.586816	9.745839	43.699501	51.06226	62.225548	74.127373	175.606155	79.826042	5.187237	5.433707	4.519835	15.841949	12.333032	12.51707	10.919299	4.465953	5.61409	25.082207	11.428185	30.826975	LOC104425305	uncharacterized LOC104425305
Eucgr.H03521	1.904547	0.029317	0	11.002209	18.049881	29.577814	0.539859	0.933087	0.118534	29.172646	19.22369	36.842976	19.46875	83.532333	57.764053	2.105707	3.079083	1.37064	2.768039	1.974841	2.133323	4.19394	3.855215	12.306301	8.659608	8.131156	1.701696	3.276932	6.296992	2.481179	LOC104414845	primary amine oxidase
Eucgr.E03575	0.055901	0.079155	0.188532	1.127543	1.886543	1.540292	0.043145	0.463213	0.820649	0.547741	0.21797	0.979376	0	0.007192	0.206256	17.200611	14.567872	16.999685	14.478312	14.6737	17.105024	33.252769	41.34129	43.339207	22.429945	22.349819	21.193998	14.636078	3.612129	6.393956	LOC104447376	cysteine-rich receptor-like protein kinase 10
Eucgr.J00265	5.17437	0.091026	2.216051	24.501774	10.111677	20.049574	0	1.094253	0.216383	0.424596	0.471915	0.42428	0.798746	1.991689	0.129336	5.38141	2.953234	2.693393	6.715994	6.657525	13.273838	0.467826	0	0.173048	1.215074	0.864427	1.54979	0.780739	0.249263	3.131168	LOC104421131	hypothetical protein
Eucgr.F01223	5.236538	3.925863	4.604529	15.072076	13.82511	5.476442	9.074677	10.379113	9.056018	17.465214	17.323072	19.359341	8.039848	7.499995	8.629833	11.158994	9.840302	8.591056	14.216877	13.447334	13.879321	7.877168	10.907732	8.776124	21.16704	14.888172	27.566015	9.399583	6.44457	5.490193	LOC104448529	increased DNA methylation 1
Eucgr.E02439	2.477531	2.930125	3.260211	3.834632	3.597132	4.103116	1.301347	3.113729	1.674913	7.594964	13.93668	9.856236	33.138111	43.871529	43.751785	16.256086	7.491684	10.595804	3.273434	3.267774	2.883222	9.376411	11.953577	9.454122	14.68935	10.965123	18.910645	18.511494	28.431522	35.829182	LOC104444861	cysteine-rich receptor-like protein kinase 8
Eucgr.F03879	151.621567	116.678818	146.640945	163.635101	181.715622	153.788681	135.610397	155.734848	135.332901	159.95961	152.680923	172.679855	151.164871	169.848129	163.011337	108.154572	93.394096	88.230881	139.377655	142.019104	143.464661	117.891388	137.933868	118.60128	161.993027	119.05864	180.756927	163.670242	149.100174	109.641891
Eucgr.B02326	41.778366	53.606209	44.41655	10.413729	24.080969	16.776039	12.142303	4.827633	10.798575	14.981641	14.433445	14.177639	2.105153	3.736362	2.363638	51.735748	70.214531	57.83007	21.787807	22.42079	24.130465	4.754269	3.564715	2.481272	17.393677	13.861004	19.192932	3.003401	0.332257	3.58208	LOC104432710	uncharacterized LOC104432710
Eucgr.D00481	60.148441	60.631939	58.73748	26.169788	30.079611	34.423149	79.624832	50.790089	75.212029	48.134476	39.163277	41.290257	77.551697	77.443512	73.662933	53.031303	58.117809	53.884205	63.881977	61.973103	59.024979	72.663605	57.322872	71.144806	54.658127	48.596558	54.23082	81.827568	77.486984	81.659111	LOC104440893	CBL-interacting serine/threonine-protein kinase 12
Eucgr.H01428	1.891168	1.836729	1.6434	13.197183	17.898331	17.644804	1.090009	1.564047	1.179388	6.981953	13.159559	16.566139	5.651294	5.798841	6.303596	6.478986	4.439061	6.026195	10.826285	11.653582	10.965045	6.672223	7.484592	7.384457	42.668655	48.455639	49.15596	3.89352	2.088908	2.596128	LOC104456964	methylcrotonoyl-CoA carboxylase subunit alpha, mitochondrial
Eucgr.B02592	5.391641	6.286531	4.293294	4.437203	4.003713	1.027369	10.366895	7.639042	9.050478	8.506102	5.592486	9.520192	7.829613	5.178008	7.265698	5.667675	5.009066	5.058516	4.540591	5.222523	3.256643	5.705916	1.973547	3.841772	5.605855	4.99677	5.395185	3.525842	2.031815	1.636911	LOC104432956	enoyl-[acyl-carrier-protein] reductase [NADH], chloroplastic
Eucgr.H02045	0.053673	0.154213	0.046899	2.824316	4.898776	3.094431	0.648997	1.535297	0.332467	2.583168	2.585305	2.717675	4.383404	8.432916	5.920115	0.134562	0.054647	0.052262	0.393769	0.398445	0.453031	0.053542	0.247325	0.726627	0.696581	0.640452	0.065361	0.324967	0.491176	0.418019	LOC104416787	uncharacterized LOC104416787
Eucgr.K02314	140.970459	96.499695	180.138657	62.104397	44.561882	41.15377	138.118164	175.153168	166.03511	151.892929	130.012863	137.708649	80.537636	93.420372	94.663338	75.493622	54.187439	56.84317	35.422031	28.860981	36.953575	99.402908	115.322746	96.422104	106.874954	64.928055	74.548088	210.546295	246.278702	263.730408	LOC104425874	dolichyl-diphosphooligosaccharide--protein glycosyltransferase subunit STT3B
Eucgr.I00070	1.499825	2.439428	2.339535	2.73824	0.74821	0.669976	2.195344	2.646489	1.522615	3.990955	3.305313	2.245467	3.296934	2.529121	3.039459	1.737108	2.605077	1.886349	1.974603	2.071773	1.30981	2.606931	2.258797	1.799505	3.537571	4.871442	4.047416	4.279323	7.04664	5.760994	LOC104418034	F-box/kelch-repeat protein At3g06240
Eucgr.C02301	4.873315	0	0	0	4.390509	0	0.792534	1.100199	0.577016	0	4.05756	17.19763	2.199197	0	0	13.664618	32.266903	23.480967	0	11.492923	13.050267	1.68083	1.33399	1.481219	26.414968	22.42691	28.218473	21.076229	0	0	LOC104437381	AAA-ATPase At5g57480
Eucgr.L02445	5.272416	5.627401	4.869888	2.970242	4.144727	3.768381	5.573929	6.012256	4.199831	6.622318	5.78654	5.468493	9.128533	9.532982	8.152195	5.46684	5.050211	4.228734	4.158556	5.073516	3.883036	3.877157	4.202723	4.286213	4.426597	4.876869	6.156998	5.002628	5.018846	4.515989
Eucgr.E02803	2.686602	1.342235	2.726859	6.829093	4.166655	5.064089	0.076457	2.345685	3.084344	2.391142	1.923805	2.636883	5.181804	5.98706	0.565255	1.610511	1.983573	1.095206	1.83102	0	2.307153	1.969817	0	2.860224	1.060424	0.741077	2.099827	1.191925	0.650399	1.050372	LOC104446959	TMV resistance protein N
Eucgr.I01690	11.548927	14.669813	14.89939	2.941361	2.949131	1.865772	10.164344	11.554228	9.22605	8.431222	8.641059	7.123758	12.335835	9.568399	12.389699	10.104935	9.932608	10.519199	2.836339	2.753601	3.687984	5.133695	6.492616	3.803813	4.184965	3.847793	5.921041	15.242337	13.398124	12.603972
Eucgr.D00853	82.940529	49.244068	84.107407	218.236557	220.839279	148.623444	95.963547	106.345337	96.660835	95.616493	154.520142	151.878326	128.294159	171.714874	136.098816	120.018265	99.623901	97.227737	253.502609	273.399658	285.307617	193.18782	172.803589	242.789642	331.557587	378.258179	298.88327	126.496658	163.319687	120.432121	LOC104441148	thioredoxin-like protein CXXS1
Eucgr.E00177	13.419078	14.172257	10.715412	19.233135	15.441104	23.611441	5.746891	5.137082	6.178522	11.641891	19.363018	12.840785	30.512053	45.584694	36.128166	20.142582	17.08275	16.181007	29.111229	21.537197	24.471029	27.124138	24.636257	31.473457	47.091103	39.802456	49.040981	29.120344	22.840412	24.788204	LOC104443465	uncharacterized LOC104443465
Eucgr.C02590	0	0	0	0	0	308.252869	0	0	0	108.498093	145.559555	0	171.7146	0	151.92186	0	0	0	0	0	0	0	0	0	0	0	0	0	0	0	LOC104437553	CBL-interacting serine/threonine-protein kinase 6
Eucgr.A00725	291.661346	268.159363	291.493103	153.431473	133.052048	167.128296	121.075005	160.613007	141.22168	153.441437	145.415695	141.944214	251.37944	229.318588	185.897461	186.356049	244.602051	213.854416	62.939716	60.756165	73.6464	130.721176	159.143677	123.534607	121.605759	94.851814	100.021713	228.375458	223.275757	175.821091	LOC104432393	vacuolar-sorting receptor 1
Eucgr.G03215	4.360556	6.275382	5.601296	12.857791	10.205758	7.729017	10.884726	11.894441	5.865144	15.278076	8.650518	14.476086	15.956338	12.563619	16.722363	5.31048	5.24868	6.077801	26.653242	24.648172	23.65411	8.025357	9.487856	9.917344	10.80396	17.838013	15.909521	10.028088	8.833927	8.264067
Eucgr.H00442	0	0	0	0	0	0	20.487394	0	0	0	9.199016	0	11.864116	0	3.954567	0	0	0	0	0	0	0	0	0	0	0	0	0	0	0	LOC104416198	transcription factor IBH1
Eucgr.J01405	44.654644	69.297035	27.137201	24.40567	25.531315	18.971832	8.04545	24.767109	19.924511	26.980566	30.538044	24.327793	22.85071	20.864122	25.514313	43.423813	39.004528	41.845493	28.29743	29.7097	26.704391	19.828911	26.140564	19.066502	34.784554	21.559048	38.65218	40.556736	29.689157	36.343727	LOC104422044	probable tRNA (guanine(26)-N(2))-dimethyltransferase 2
Eucgr.L01109	3.898841	2.943026	3.555821	2.83052	3.519474	1.773209	2.075599	4.351078	2.657169	2.956431	3.340787	3.278084	6.949329	9.766691	10.251102	6.478497	4.229778	3.868103	1.437865	2.11021	2.420386	3.83095	5.285658	3.08082	3.853667	1.752901	3.565302	5.663812	5.645121	3.148077
Eucgr.D00494	0.112664	0.108626	0.118134	0	0.135131	0.282821	0	0	0	0.322007	0.225581	0.225929	30.617815	0.265325	14.693382	0.475972	2.126444	0.905044	0.174545	0.323273	0.230029	0	0.165247	0.511177	0.491382	1.099052	1.048922	3.615695	0.183019	1.330839	LOC104440904	senescence-specific cysteine protease SAG12
Eucgr.C03324	0.675032	0.405732	0.150682	9.482107	15.257536	19.161806	0	0.383967	0	1.823666	5.490911	4.169237	0.776245	5.607369	2.133532	2.433548	1.269938	1.613089	7.394135	6.779646	5.225888	2.178456	2.115206	1.066736	3.113652	3.16937	1.598727	1.070533	0.138569	0.92296
Eucgr.F00376	31.555719	54.17757	33.025864	18.002052	21.338882	8.564597	16.364544	22.5172	15.482771	20.059847	18.177473	23.378328	19.568903	14.299471	26.277702	25.099857	26.273022	23.54615	20.812387	19.179186	22.404711	21.7812	18.13772	21.476698	31.814632	25.77553	28.511503	11.977977	11.961323	11.647354
Eucgr.A02036	35.299408	33.693645	40.795753	16.025532	22.303539	20.555183	20.892347	22.724363	25.29599	23.798464	18.368759	19.711142	30.804327	27.277641	37.203995	51.892921	56.912003	54.871723	18.137217	18.496243	24.613932	29.681355	40.296421	28.186373	24.129553	17.116508	25.522894	41.621872	41.173122	26.797256	LOC104442350	DExH-box ATP-dependent RNA helicase DExH6
Eucgr.K03266	20.316473	27.723879	21.198015	75.050995	30.829115	24.505394	0.359783	0.856706	0.06781	15.427273	0	7.595694	16.846321	26.295353	10.619497	25.995171	23.240499	0	0	0	0	3.059916	4.677809	0	0	0	1.499729	0	1.705604	8.546637	LOC104426578	ethylene-responsive transcription factor 1B
Eucgr.K02326	0	0	22.89921	416.659668	522.610413	778.010864	0	331.08725	450.723267	350.946655	670.176514	591.050903	75.503593	83.102127	79.77372	0	25.719204	0	662.736389	677.585876	692.574951	182.287476	214.436295	153.922211	0	272.611969	43.830387	27.388613	41.335598	29.638027	LOC104425880	miraculin
Eucgr.C01180	2.081383	5.254501	3.229853	6.636918	5.624428	4.453566	6.43082	6.149549	6.292129	9.225276	5.773132	5.980781	13.665881	10.479836	11.883782	3.756866	3.012991	5.947651	7.686199	7.572015	6.539708	7.775308	7.882986	7.597169	5.818783	4.048206	6.054071	8.991409	6.437809	8.431943	LOC104436695	TBC1 domain family member 13
Eucgr.G02485	46.92094	45.439331	46.53611	31.82781	35.360188	30.902899	20.154516	23.173836	19.053228	31.23662	27.788853	26.864372	41.268768	53.218777	50.702133	48.933498	49.835464	47.379715	41.283154	41.628544	39.548412	21.408184	29.767515	31.277678	36.179569	26.410654	43.787411	38.179325	29.291737	31.939957
Eucgr.B00246	19.040123	0.478437	0.849662	9.876757	8.787789	7.416864	8.762733	14.273464	9.998783	18.372231	43.430721	17.318956	0.958405	0.773232	18.28801	2.811683	10.196871	7.732956	15.363387	14.174891	16.780857	2.628708	2.80554	7.741182	9.584156	9.801579	8.07367	8.961141	13.285304	1.819365	LOC104417884	heme-binding protein 2
Eucgr.B02314	168.456451	130.561157	129.058929	137.680405	102.440384	87.000351	97.805534	147.159348	125.489601	144.115265	137.69371	126.57412	106.684708	102.4534	96.257149	96.575165	87.920959	83.865387	58.031139	57.679092	52.253544	72.779335	88.809151	66.385612	89.624611	76.036583	138.096085	123.187523	119.96521	98.895401	LOC104432697	pumilio homolog 2
Eucgr.G02119	7.662555	5.960385	9.920713	187.56604	147.689514	154.805984	70.867653	49.172104	86.454353	49.38694	31.484751	20.264986	23.037313	14.351439	16.310896	34.931984	30.342855	27.775085	74.182037	169.891678	144.682053	164.996582	193.269104	93.100578	44.551586	19.953295	20.614902	53.525738	96.50808	97.424553	LOC104453671	protein PLANT CADMIUM RESISTANCE 2
Eucgr.C00819	60.906635	99.298531	74.7304	15.551903	20.62385	29.635111	128.819885	77.272179	111.995674	38.940628	61.864426	70.645012	68.815605	56.706154	69.281502	209.821152	155.913162	190.592117	123.462181	128.419724	112.545998	186.903885	113.275352	194.091812	95.080582	75.778519	89.881378	103.436005	59.437794	112.178429	LOC104436422	MOB kinase activator-like 1A
Eucgr.G00082	263.031891	254.206573	258.776642	134.36734	145.408081	159.822906	204.790726	239.281265	223.759781	150.929138	157.189819	149.403366	136.486481	115.632179	112.875916	187.490448	202.851547	201.375153	141.162109	136.60173	133.313431	138.732697	226.340256	149.367599	119.896149	92.665329	129.333252	264.34201	345.403473	257.086578	LOC104452468	dynamin-2A
Eucgr.G03387	420.482605	453.033997	389.971222	115.031662	100.040268	63.922398	373.683929	277.725677	294.044067	275.970581	222.764862	229.129639	233.145386	232.609421	193.531036	408.395966	482.035095	493.872253	203.965637	221.031296	218.930496	320.989288	228.79808	283.731476	233.047684	207.393982	178.06131	358.713928	243.428375	261.709564
Eucgr.F01961	5.862316	4.181891	4.549479	1.448502	1.036076	1.127931	4.214351	4.641313	3.177473	5.494974	8.126719	8.665443	2.055431	2.157128	1.435704	2.576298	3.330294	1.102338	0.183101	0.681158	0.695729	0	0.652753	0.246902	6.489628	6.833458	8.710375	0.423314	0.108116	1.365108
Eucgr.K01338	61.777481	24.336645	20.413267	14.151029	30.00444	13.336106	85.572723	56.31139	22.660131	16.65624	33.012138	14.945419	21.923302	72.664093	25.941717	27.47839	12.112453	30.355095	7.16561	7.708459	7.425278	25.965448	9.226271	4.710893	24.349501	8.090043	8.528006	6.098974	49.319279	45.617626	LOC104425161	probable folate-biopterin transporter 7
Eucgr.E00779	6.886748	5.808549	4.561828	23.742685	14.183208	13.845558	4.400377	5.881555	0.868927	8.523228	8.815586	5.49755	21.677269	19.887438	25.07795	21.928329	5.279548	19.928989	8.156936	7.384439	6.493392	2.439614	3.5052	3.776178	5.400063	3.291009	9.122687	10.41553	0.534226	3.938355
Eucgr.A00909	279.097931	420.729156	313.32782	187.81044	159.160919	105.593704	160.309753	173.158386	124.415993	251.481628	213.433029	258.350067	167.853058	123.635658	132.84874	192.770981	194.991699	192.98526	218.14476	212.493362	208.070648	110.789803	122.264374	129.583511	213.627518	265.331787	219.43959	128.058487	76.002762	81.431053	LOC104433665	H/ACA ribonucleoprotein complex subunit 3-like protein
Eucgr.B02232	55.185539	97.227036	82.548706	23.37813	21.462183	41.293354	21.915363	43.852234	27.461924	27.27342	54.299999	37.960667	35.092712	45.547073	44.361641	58.793839	36.589134	63.660164	28.611145	22.945366	25.447546	25.210485	57.313263	26.834898	27.878073	31.382185	31.487047	31.216671	14.656785	43.892384	LOC104432627	ataxin-7-like protein 3
Eucgr.L00601	0.255766	0.24903	0.158689	0.219031	0.125552	0.211912	0.42985	0.821577	0.824428	1.022263	0.558824	0.2283	0.136903	0.161447	0.233828	10.333536	16.182285	3.178464	9.5667	29.037947	9.561545	12.162436	49.705677	0.128457	35.066692	6.671574	8.590267	1.372725	17.870441	50.478077	LOC104428641	uncharacterized GPI-anchored protein At3g06035
Eucgr.A00042	4.719917	4.268778	3.271204	7.938986	5.885826	3.991939	0.327975	0.556329	0.304379	5.504591	3.953024	8.04537	1.200321	2.584097	7.389262	7.111627	9.976215	9.694149	0.987068	2.272038	2.283431	3.096529	4.078838	3.086498	3.010258	3.982335	7.044223	13.231475	3.13258	6.990755	LOC104420258	probable peroxidase 61
Eucgr.I01814	10.138687	10.453809	11.823252	2.991922	3.580483	1.834151	3.388266	2.365668	1.374846	23.881884	14.799934	27.229172	25.420547	26.982992	23.125032	9.588613	7.922593	8.384193	6.467468	5.329457	4.124459	1.180966	2.062498	1.562122	30.48724	40.542152	15.000297	5.94702	5.743369	14.979305	LOC104419275	uncharacterized LOC104419275
Eucgr.C03903	13.916677	11.983481	16.074263	19.512587	13.830875	14.499794	15.309534	25.474079	13.786514	30.965176	20.667463	28.700846	24.880737	26.837294	29.184546	6.007558	4.380709	3.505372	3.357152	3.940772	4.679904	17.800619	20.061308	14.485435	20.06315	12.79446	23.111761	21.745144	37.880016	22.583832	LOC104438327	receptor-like serine/threonine-protein kinase ALE2
Eucgr.L02251	9.776872	15.051773	8.296688	17.389116	14.966559	10.23855	10.690786	10.830534	11.285707	15.979997	12.048921	15.18649	20.760948	19.187841	25.291821	21.756018	20.009647	21.904898	22.312393	15.555135	15.811711	5.752716	13.173998	9.397869	14.308136	15.678883	17.006508	12.433039	10.70732	12.781004
Eucgr.I01145	34.376167	42.063732	39.36385	22.791361	34.27174	40.573215	45.654987	49.571804	52.115234	63.855442	55.723148	51.958023	219.552078	172.268936	206.878799	57.821587	51.758892	53.65604	112.926987	104.248703	105.13401	98.697884	112.471626	115.289841	101.30574	107.722252	121.074059	105.282707	198.163055	106.830101	LOC104418732	ABSCISIC ACID-INSENSITIVE 5-like protein 6
Eucgr.F04247	0.085556	0	0.217974	0.211767	0.251885	0.179078	0.294302	0.404989	0.174456	0.298176	0.238022	0.15735	0.189351	0.112975	0.331604	3.598694	4.191107	3.330581	2.815817	2.465317	2.452242	3.581991	3.779506	5.017315	4.925333	3.333079	3.96743	7.575987	4.289451	6.957527
Eucgr.H00609	0.906488	1.253767	0.675346	0.525583	1.276045	0.781116	0.547636	1.240395	0.19923	4.266151	4.49237	5.091665	0.362026	0.39911	0.289596	0.591186	1.399169	0.728577	1.541795	1.389107	0.940069	0.579692	0.209252	0.483103	6.709608	5.519756	8.721077	0.976699	1.065558	0.59053	LOC104456408	homeobox-leucine zipper protein HDG11
Eucgr.F03141	8.87695	22.073385	12.395848	2.902648	2.187169	2.561138	1.225216	2.604696	1.403633	2.654142	2.8822	2.820805	5.07735	5.974409	6.452578	18.906187	12.745625	14.149992	2.164454	2.641531	2.513781	2.497016	2.943776	1.982615	3.505871	2.371099	2.799647	6.198207	1.475711	2.424424	LOC104449975	serine/threonine-protein phosphatase 7
Eucgr.A02445	0	0.245302	0	2.266975	1.348487	4.241625	0.145265	0.60696	0.186616	1.87473	2.710771	2.603007	11.583365	3.927273	3.998666	0.154658	0	0	2.190772	3.305022	2.04478	4.930125	6.019255	10.433769	2.001388	2.240605	1.638428	1.738737	5.106809	5.560617
Eucgr.K03077	2.10409	2.482647	3.773164	1.195338	1.992173	1.117662	0.614835	0.337951	0.559091	1.016482	1.521865	1.202366	7.544219	17.316381	14.193693	1.640544	0.455955	0.878669	0.667147	1.242696	1.091122	0.241302	0.539978	0.882145	0.306299	0.500961	0.460476	1.566327	1.132116	1.216468	LOC104426438	L-type lectin-domain containing receptor kinase IV.1
Eucgr.K00372	63.549984	64.98378	61.368282	20.597441	20.484495	18.68705	22.203487	19.315145	18.965149	30.208759	27.676212	30.53023	35.906391	33.401028	33.882877	34.144798	34.112717	29.561323	18.348801	18.258318	25.574251	17.021551	14.420154	17.902388	23.109814	37.099861	27.68079	17.266668	10.695579	18.996559	LOC104424501	uncharacterized LOC104424501
Eucgr.K02313	2.208016	8.619096	1.645984	0.12494	0.071087	0.264442	4.685286	9.400666	11.290489	3.93375	6.477882	2.126926	3.775959	1.265807	4.980754	3.240588	9.288117	8.688565	0.310965	0.151102	0.28415	1.060459	3.276278	0.166168	1.146879	1.724214	1.767666	0.39146	0.791966	1.501338	LOC104425873	uncharacterized LOC104425873
Eucgr.C03570	0	1.656608	1.935855	25.375265	0	0	0	6.10202	0	0	0	0	3.223915	2.176243	0	0	0	0	0	0	0	0	0	0	0	0	0	0	0	0	LOC104438154	phenylalanine ammonia-lyase
Eucgr.H00052	0.879215	2.62652	3.022781	3.000767	3.190734	5.747881	1.693904	1.648842	1.24035	5.603932	4.893142	5.680416	9.912437	7.188587	7.446741	3.822086	2.617779	2.941774	2.732604	1.654325	2.572655	0.826155	1.823226	1.336855	3.314421	1.477538	1.967701	1.196672	2.386152	1.068669	LOC104456025	high mobility group B protein 15
Eucgr.C04023	4.32164	8.330683	8.373373	7.528849	10.475204	9.749951	8.18534	8.793699	7.190931	9.411477	7.661671	8.317699	15.334729	11.428176	14.434419	12.136943	9.867931	13.553774	15.215805	14.29189	14.652346	7.82397	10.993354	9.153992	10.023991	8.624176	10.302646	10.567019	13.375463	11.387755	LOC104438394	uncharacterized protein slr1919
Eucgr.D00854	25.672403	16.49184	17.138996	0.353815	1.639059	2.509658	0.10634	0.535987	0	12.451496	25.605661	41.210644	0.846009	1.252525	0.548922	37.472736	35.095551	42.181271	5.561104	5.414375	4.455739	0.488602	0.137132	0.45029	109.952339	218.61734	149.615402	1.70754	0.493676	2.046569	LOC104441149	oxygen-evolving enhancer protein 3-2, chloroplastic
Eucgr.B03788	23.753391	146.248184	141.765015	62.203827	76.366386	68.802193	43.706665	11.702895	5.400767	55.499969	62.26342	22.344194	43.570404	36.001244	76.06115	324.603821	414.921021	364.439667	330.049988	342.247284	325.539642	135.924576	176.129715	59.568443	126.707054	94.750267	56.153988	26.458794	248.372284	278.063934	LOC104433928	non-specific lipid transfer protein GPI-anchored 2
Eucgr.F03757	0.16821	1.327724	0.523255	12.222656	12.428117	9.563486	0.089581	0	0	10.787883	7.045856	13.39476	0	0.673978	0.344213	1.787719	5.019171	1.798472	5.505622	4.796005	3.829244	0	0	0.17254	3.817269	8.46574	7.389016	4.104623	1.117565	4.61684	LOC104450479	pathogenesis-related protein 5
Eucgr.B00039	9.59718	10.232653	11.747498	61.071407	62.207176	74.806732	34.9202	45.656517	40.223274	27.442289	35.820114	31.379923	29.636534	36.625008	36.168674	11.975368	10.410861	8.451021	16.847635	16.249403	14.999847	37.870148	43.783573	35.376587	18.640301	12.65613	23.909433	30.576643	50.655685	40.218678	LOC104416216	uncharacterized protein At1g04910
Eucgr.D01383	20.413948	20.855894	22.682482	33.542122	40.319695	18.641539	15.281763	26.744497	19.011909	69.561279	71.028633	73.482819	26.405277	22.86389	30.082729	8.072386	8.362822	6.886045	22.627378	22.889318	14.043486	21.138611	23.843287	22.691826	69.701973	73.850571	86.746414	43.142155	29.233618	44.250298	LOC104441446	uncharacterized membrane protein At1g16860
Eucgr.A01016	1.27022	7.03607	3.805503	1.683144	2.662327	0.980679	3.285249	5.078215	4.009515	4.039392	7.141212	6.417126	3.039144	3.320652	6.922067	0	0	0	0	0	0	0	0	0	0	0	0	0	0	0
Eucgr.A02249	45.428112	53.764481	45.97583	43.636089	59.856682	47.837532	32.856884	44.068813	34.778095	62.675316	65.175285	81.896095	74.173836	83.491745	68.545288	25.148012	24.712753	25.078709	31.682974	31.925528	30.62701	15.371286	19.204828	16.240507	55.75948	50.694107	76.59185	22.502193	40.126373	23.334072	LOC104444178	ferredoxin-dependent glutamate synthase, chloroplastic
Eucgr.E00985	5.378414	8.133223	6.832522	3.897802	5.015115	6.50715	4.514053	6.7655	3.823885	5.656886	6.405315	7.299241	9.634059	11.195954	15.510887	3.699663	2.90973	1.415569	0.406382	0.44461	0.950908	2.114879	1.840529	1.373204	5.806474	2.452851	7.294943	5.169917	2.532767	3.630332
Eucgr.D01978	3.1423	7.384655	13.143185	6.858091	3.339951	10.047518	3.340201	4.201265	4.798243	7.567006	4.627912	7.05527	13.839602	13.9441	5.836516	11.030443	19.847345	9.962988	9.616736	8.690351	8.984847	11.19529	10.059995	10.209692	5.25759	6.219293	1.386104	12.053809	16.543478	11.460793	LOC104441850	uncharacterized protein At4g22758
Eucgr.F01224	29.431442	39.107304	36.247936	8.881905	5.916498	6.722794	16.081989	32.840557	20.672678	28.31517	24.041885	26.002682	47.820038	37.551815	21.590708	15.20618	12.672131	17.230591	9.797147	6.222278	5.149384	8.950107	10.173558	13.423122	13.953127	11.244337	14.119852	30.154083	27.693663	28.253729	LOC104448530	probable beta-1,3-galactosyltransferase 14
Eucgr.F02899	4.890746	6.354196	7.268005	1.612397	2.082594	2.519281	1.219528	1.052613	0.248835	2.829391	5.542296	4.927167	6.045352	7.563668	10.37006	12.897626	9.939665	11.019159	5.596759	4.127963	5.463776	2.333764	1.960805	2.470691	7.065818	18.681753	15.529373	11.26017	22.917406	20.719631	LOC104449755	universal stress protein A-like protein
Eucgr.G00631	1.042617	1.832216	0.606754	5.958983	7.989294	4.849333	1.998922	1.810042	1.690813	1.600402	1.940336	1.730309	3.726038	4.170469	3.024326	1.234577	1.097152	0.9836	0.744675	0.873538	0.477657	0.159211	0.198988	0.257229	1.221118	0.689672	0.415942	0.379623	0.644516	1.045653
Eucgr.B03911	63.292381	56.509136	68.945541	19.274078	16.023211	15.848098	30.41045	33.395992	28.851948	32.939064	30.000742	34.520237	45.484375	45.176846	45.948936	47.277405	46.969242	47.347893	21.888687	22.748281	22.933081	27.716454	29.431499	24.702175	35.748421	25.87866	37.895565	46.403011	46.848392	45.020378	LOC104434031	vacuolar protein sorting-associated protein 41 homolog
Eucgr.J03041	10.733725	12.64815	10.572465	11.004468	12.971339	8.002433	15.706107	11.951505	12.671573	2.562846	12.306458	6.123147	28.993467	26.533106	25.677599	9.939654	26.656824	24.239237	15.378861	16.642904	18.322309	22.843008	16.938465	2.705952	15.287863	0.059292	3.94613	30.767899	12.066199	27.108595	LOC104423158	uncharacterized LOC104423158
Eucgr.B02906	5.631555	8.701813	8.352798	8.275756	9.055024	7.148354	3.15122	5.256503	3.485351	15.145555	19.616262	21.44342	16.222563	18.436325	22.252113	17.724567	11.559935	15.699837	3.582292	3.884331	3.808369	3.79319	4.189846	3.34244	29.761435	22.025	46.814465	9.787205	4.294356	6.109767
Eucgr.L01965	14.347049	28.138178	18.979063	4.585838	5.777008	3.097825	6.275935	3.499233	4.031585	7.433869	7.337557	9.088652	13.574361	10.645788	11.198593	33.936699	37.173569	35.854427	21.544508	20.887365	21.068607	22.527979	18.117439	23.626665	20.313889	31.820509	37.605305	25.535038	11.99929	16.209366	LOC104430161	ribosomal RNA processing protein 36 homolog
Eucgr.D01973	15.178297	18.858799	20.630068	103.940239	111.617889	90.459343	41.283833	38.776886	54.551704	32.696487	21.985996	25.307085	19.280233	16.688082	18.28532	25.281429	21.127151	18.535013	42.997654	42.922245	46.755585	31.546402	31.292692	39.628849	17.760548	15.878738	14.644839	44.027687	31.96242	37.187366	LOC104441845	ACT domain-containing protein ACR8
Eucgr.J01209	0.60815	2.232569	46.106071	0	0.778936	1.273958	1.246896	0.323127	22.330891	17.150078	20.696255	0.376891	0.907935	2.558592	120.503563	3.217775	2.698292	2.430596	0.935984	0.769812	2.895746	2.320576	1.215153	19.177305	34.262001	1.893245	1.739185	0.632151	0.891486	137.527954	LOC104421889	protein OBERON 4
Eucgr.B01360	30.44319	48.640099	33.431526	4.974169	4.469227	2.617799	8.099847	6.438198	5.773427	10.897334	6.2979	12.237658	15.678565	12.876586	14.609253	24.032818	19.812136	23.763371	8.164094	8.94521	8.390127	6.303711	6.596805	5.243529	10.9813	11.178373	11.855414	18.36281	6.272831	10.202229	LOC104426585	DEAD-box ATP-dependent RNA helicase 57
Eucgr.B01212	0	0	0	0	0	0	0	0.059148	0	0	0.043855	0	12.901447	8.457788	4.128993	0	0	0	0	0	0	0	0.144827	0	0	0	0	0	0	0	LOC104425287	uncharacterized LOC104425287
Eucgr.H00321	18.986336	10.307626	22.355347	54.928017	37.958981	47.118561	27.511877	15.340693	16.173483	33.438435	16.447187	28.634241	6.457684	15.881921	8.867154	85.67189	40.061314	45.438519	11.628707	23.042625	25.49819	36.139709	24.861141	33.418224	56.222149	55.882633	36.579773	30.552126	3.647132	5.459778	LOC104456214	endochitinase EP3
Eucgr.E00375	72.73436	136.428192	116.140533	40.840179	37.617767	40.606155	44.634392	31.611237	32.916973	47.444843	61.256191	47.406879	139.599915	84.284554	126.831535	76.292526	86.518478	91.854126	73.791504	107.732773	113.450882	77.843361	69.438774	93.127968	104.775024	111.209106	63.625866	52.0905	77.333397	47.855492	LOC104443642	ubiquitin carboxyl-terminal hydrolase 3
Eucgr.B03783	7.497711	9.231683	7.868831	3.148998	5.297408	2.537085	9.055552	12.12186	9.971544	8.421376	6.960329	8.863809	31.253017	12.17016	13.411809	9.523244	9.094734	9.82955	7.458727	6.989333	7.992157	10.932993	13.311314	12.708406	23.374622	14.537386	11.564594	25.707253	11.816669	8.972867	LOC104433923	hypothetical protein
Eucgr.C04028	139.893814	153.361298	139.447418	59.999485	44.343311	30.743095	159.778595	144.868683	109.299568	303.070496	210.359879	289.976044	717.454163	705.16449	735.748352	63.105736	83.767067	71.43895	27.076027	28.949228	29.050245	131.093628	110.100578	130.864807	126.232964	102.799774	57.86137	245.521698	123.750916	212.366913	LOC104438399	aspartyl protease family protein At5g10770
Eucgr.F02255	21.526426	35.705296	27.541584	11.203669	17.054358	20.709209	11.98653	13.440289	13.255688	14.917668	13.94905	14.698148	35.508492	32.296741	33.30471	18.424639	19.11161	18.673975	12.018785	12.091117	11.258838	13.850736	17.565304	14.113312	19.886074	19.502794	20.432558	19.355452	15.656041	18.797194	LOC104449265	BRCA1-associated protein
Eucgr.F00721	2.182034	2.67467	2.129546	8.199226	6.017072	6.335459	4.954436	5.333788	5.639975	4.808824	5.422522	4.790981	5.016277	6.647528	6.663621	2.267205	1.324552	1.553004	2.903033	2.806902	2.480759	3.43707	3.630805	4.796013	2.161794	1.895141	1.197211	3.370911	4.08099	2.793365	LOC104448202	endoribonuclease Dicer homolog 1
Eucgr.K02318	3.13861	0.794648	2.478757	1.832477	2.637018	2.353773	0.838335	0.192964	0.97376	7.986873	9.696088	12.58112	7.741817	3.874215	6.179306	0.12407	0.065155	0.030395	0.031946	0	0.02864	0	0	0	0.390454	0.078972	0.120531	0	0	0.016216	LOC104427664	probable metal-nicotianamine transporter YSL7
Eucgr.G03222	1.112167	3.939342	2.464206	3.764923	2.72249	1.422978	5.00315	4.647167	2.504957	3.721219	3.374971	4.049348	3.038276	1.772484	3.210431	5.363073	1.464692	3.730258	4.105906	2.613316	4.046051	5.970995	2.705925	7.202388	4.944931	5.117425	6.706653	1.765067	3.67897	2.89066	LOC104454530	nudix hydrolase 16, mitochondrial
Eucgr.K01429	79.247215	109.456024	83.506607	60.408562	63.951107	53.501026	57.162346	51.614536	50.946884	63.77018	60.84766	65.947655	90.29232	97.418571	92.141632	94.15451	66.399178	85.133148	61.297104	60.00082	61.532772	58.280327	52.356575	50.48148	74.751366	70.442039	86.986053	84.395065	56.80228	58.639538	LOC104425229	pre-mRNA-processing factor 39
Eucgr.C00197	7.973878	7.654338	5.782564	5.740203	4.708451	5.684891	8.886702	7.122495	8.520901	13.853149	14.303261	11.886549	14.863954	15.675852	21.052002	5.939957	4.86919	6.329873	9.813094	6.832193	8.761035	5.426087	4.764332	5.448679	5.491019	8.431455	7.79384	5.326016	6.989716	3.358521	LOC104435987	tRNA (adenine(37)-N6)-methyltransferase
Eucgr.I01913	98.905823	97.412064	85.10656	83.277611	69.04834	61.065174	90.022163	89.181664	96.671928	100.069366	88.487511	88.087601	116.323746	103.411751	122.180656	89.132149	83.122665	95.871262	117.907982	119.850037	128.299347	116.169609	103.137375	113.891151	123.513626	149.472946	106.948189	70.587242	66.935616	85.706627	LOC104419342	thioredoxin H2
Eucgr.C03804	9.890141	17.09656	12.46378	5.133842	5.676716	4.745528	5.655605	6.760938	7.29007	8.27479	9.838928	6.797554	14.122922	14.302554	15.299287	8.692043	5.123012	8.918294	2.837315	3.77079	4.028973	5.32416	4.562463	5.918377	5.485884	5.611666	8.956671	5.621972	4.075779	3.6755	LOC104438256	NADPH:adrenodoxin oxidoreductase, mitochondrial
Eucgr.J00320	10.39976	11.926611	14.242519	11.900544	9.555173	8.836263	13.14187	20.394501	12.252362	15.10956	13.115005	13.304466	11.156244	11.832583	13.759244	8.813802	10.194836	11.120392	6.773463	6.545856	8.543106	13.43894	16.665915	12.065445	13.446741	12.970259	19.588757	16.770611	16.696228	20.965063	LOC104421181	ABSCISIC ACID-INSENSITIVE 5-like protein 2
Eucgr.D02125	12.54404	12.115788	9.879353	21.442963	17.086926	10.216529	12.884276	14.194272	13.088346	24.541164	21.823519	30.307228	19.047346	20.90041	25.0291	14.371059	13.774585	16.617424	19.436045	19.000893	16.665745	10.365642	10.541123	14.166348	40.348099	52.155483	46.566139	10.097498	12.201988	12.044979	LOC104441959	50S ribosomal protein L19, chloroplastic
Eucgr.I00531	129.206329	127.339012	115.610512	88.006348	79.684326	19.455706	220.285736	264.756836	217.039688	178.706116	173.801682	167.800888	165.647415	118.432999	150.494415	49.165333	5.106675	75.121933	2.793651	1.305994	1.756595	5.595586	3.753124	95.406364	61.993965	0.64452	3.444618	155.70314	157.248062	5.42008	LOC104418315	ras-related protein Rab11A
Eucgr.D02096	871.012695	1103.55835	909.662842	329.89621	273.274048	173.420715	442.252136	375.885193	356.816101	556.142883	433.827148	524.046021	333.498962	297.240387	310.963776	640.728638	621.774902	445.010254	519.550171	534.941284	543.497681	462.349579	371.313324	465.254089	761.041077	881.126343	414.974152	311.321747	283.630707	290.524994	LOC104441930	60S ribosomal protein L15-2
Eucgr.H03040	120.600914	90.545097	105.212746	90.516235	80.985855	111.273125	71.621223	99.276833	89.379395	93.983002	125.111404	112.402405	156.036331	116.551071	114.217567	83.542122	91.185059	83.244347	69.626778	80.813477	83.78566	83.254448	110.734688	95.851273	101.510513	98.56472	108.379539	85.90374	140.890701	109.615913	LOC104414484	putative E3 ubiquitin-protein ligase XBAT34
Eucgr.H03385	1.386543	7.051888	3.339629	0.494211	1.425317	1.190624	0.383655	0.203155	0.389283	1.777367	1.712967	0.583856	17.755545	20.015789	17.025875	4.15214	2.384481	3.771927	1.522376	1.038581	0.725593	0.181662	0.194796	0.356151	0.57988	0.795615	0.714854	2.779394	4.338573	3.226717	LOC104414737	pyruvate dehydrogenase E1 component subunit beta-1, mitochondrial
Eucgr.I00766	0	0	0	0	0	0	0	0	0	0	0	0	0	0	0	25.092014	27.618931	19.776999	79.298645	75.345757	75.041557	83.395012	109.68338	76.355881	12.589476	11.120657	14.801776	32.008179	34.881847	22.005024	LOC104418489	cytochrome P450 81D1
Eucgr.B02253	39.646366	48.214161	38.8116	10.04957	10.386844	11.563745	22.368301	28.268871	25.286507	23.870178	19.068787	19.199686	26.561464	18.861643	26.256207	52.114594	58.694355	39.727623	14.054392	13.658692	12.202677	49.361366	48.774647	37.277695	16.154408	25.152605	29.188961	45.067352	55.320274	92.498222	LOC104432647	hypothetical protein
Eucgr.D00643	36.677391	43.33094	45.071327	10.497994	16.567041	22.33597	18.124931	9.759471	14.353575	10.234965	8.798383	9.085979	27.420279	32.219692	21.24769	48.300755	45.173191	75.725761	16.586369	12.820894	22.947424	8.555552	11.770729	17.187353	9.076777	11.224042	7.026991	15.965959	12.568725	12.852447	LOC104441034	putative serine/threonine-protein kinase
Eucgr.H04533	26.937119	32.369022	31.7101	18.190052	15.314342	13.60881	20.286079	23.372221	24.413345	25.836229	25.454378	23.992752	37.571999	34.765339	36.240829	28.036448	26.28256	28.144497	17.47924	17.771912	16.373049	24.811264	27.231546	26.346922	27.793447	33.445202	33.683262	30.846001	41.910976	30.573082	LOC104415598	ATP-dependent Clp protease proteolytic subunit-related protein 3, chloroplastic
Eucgr.H02487	2.996034	2.034071	4.801404	11.736824	9.337784	27.865582	40.631321	29.885298	47.190765	14.860909	16.008636	17.484451	33.093327	32.064869	35.734608	2.130303	1.851715	2.611698	0.609612	0.297577	0.082819	11.750197	6.431978	12.676277	2.699221	1.829892	0.304134	1.384861	0.426735	0.170628	LOC104414132	uncharacterized LOC104414132
Eucgr.B02947	12.068365	22.363031	17.38199	16.453821	21.41474	17.795753	27.516615	19.038652	18.412876	25.928524	22.172031	30.494385	4.902603	14.081388	8.563971	33.972069	25.489283	11.394379	14.183549	35.520519	14.764482	24.647011	16.608767	22.857759	39.190727	12.668125	29.29772	20.854597	12.259276	16.940268	LOC104433231	dynein light chain 1, cytoplasmic
Eucgr.F02691	134.32373	156.72229	153.217041	336.257721	421.071686	583.888672	68.305092	38.074291	111.786049	31.96483	76.501053	82.282028	38.043377	65.656021	39.253208	221.0383	262.855835	254.984818	111.079369	105.360359	101.706642	40.976089	51.179741	17.617403	71.430679	68.11776	64.441696	93.046219	26.816582	53.656109	LOC104449589	ethylene-responsive transcription factor ABR1
Eucgr.A01865	1.408537	0.718717	0.586388	5.971035	5.359225	4.102509	1.225235	0.806676	0.560773	0.617865	0	0.393528	0.286989	0.301644	0.293559	0.76279	1.578267	0.662442	0.09812	0.267138	0.296885	0.800856	0.27868	0.868565	0.275612	0.32413	0.368967	0.310251	0.190595	0	LOC104456937	trans-resveratrol di-O-methyltransferase
Eucgr.H04538	165.102798	165.823135	155.096176	686.15741	835.191711	798.715027	204.952225	184.145523	244.090607	164.930359	81.263847	30.093172	41.306595	43.815804	110.345772	667.247986	333.416626	279.226288	717.946167	724.479553	730.914795	199.158127	188.227325	187.234909	32.242649	34.90406	21.702948	95.449104	71.650948	65.523743	LOC104415604	uncharacterized LOC104415604
Eucgr.D02551	8.558872	19.570301	10.323601	50.833717	99.598755	59.160313	37.976414	19.438412	39.721539	25.756588	33.035549	45.056644	29.271833	62.657154	30.624163	18.30895	5.503021	12.081005	31.879538	29.158312	17.752825	31.992369	33.354637	20.103996	52.539616	47.394382	66.437645	63.293434	49.110725	93.373848
Eucgr.C02139	18.422731	28.804672	21.623772	6.441719	6.640892	3.14875	8.682118	11.46874	8.028623	13.973927	11.93293	10.992053	13.103061	10.335804	13.29337	19.060719	20.285524	19.81035	6.163682	7.813342	7.882761	6.159396	8.434208	5.794453	14.714537	12.625484	14.990669	14.404513	8.417649	9.965491
Eucgr.B02258	32.32655	34.584141	36.518658	29.635675	28.498615	23.754457	69.855072	53.467445	65.086967	37.838036	27.436159	33.326134	50.647484	41.853642	53.324432	40.734707	29.137039	35.158344	35.766922	40.496639	37.604294	52.307827	52.985592	37.862396	23.666704	11.314013	22.116566	59.127815	50.411751	62.864086	LOC104432651	protein DAMAGED DNA-BINDING 2
Eucgr.E00248	47.039417	60.947231	53.003147	21.64189	30.985632	50.43063	31.099079	27.353264	26.663424	25.481859	28.765759	26.735853	35.887711	30.95985	33.321754	21.44055	22.126442	22.149801	12.890188	13.89831	12.046396	9.778062	10.816741	13.226283	9.87359	9.929739	8.583666	11.336106	4.968154	10.283928	LOC104445936	syntaxin-22
Eucgr.C00477	9.440935	8.590946	8.445614	11.620727	15.489272	16.367434	3.509742	7.551224	4.568155	14.961024	13.733371	16.578588	15.483133	15.97116	14.347913	3.336587	1.475762	2.30234	5.598764	3.164838	3.372175	4.761162	3.426845	3.769194	8.921238	8.528816	12.936051	6.159424	12.725819	9.25934	LOC104436175	protein NUCLEAR FUSION DEFECTIVE 4
Eucgr.D01622	0.662865	0	0.603996	0	0	0	0	0	0	14.241373	2.880219	0	1.376583	0	0	0.88581	6.302601	2.24124	9.763393	0	10.775077	0	0.077193	0.838641	2.400714	3.480649	6.097268	5.794738	2.736219	0	LOC104441575	flavin-dependent oxidoreductase FOX3
Eucgr.F01000	77.278595	75.141441	89.854179	200.705719	217.579498	254.229706	240.327881	178.081802	258.499512	69.297348	87.167244	59.827961	58.714058	62.057209	52.61858	130.436325	119.02417	105.195808	141.50061	132.122147	139.108688	132.859177	195.714096	202.216873	54.368019	45.344391	52.837727	93.688873	101.96949	101.02906	LOC104448355	formin-like protein 5
Eucgr.E03264	6.608734	8.878956	7.777898	5.029556	2.914569	6.192806	5.746767	3.228816	3.989128	4.517263	6.904694	5.141337	7.389399	6.704252	6.198415	7.34368	7.364795	8.115302	9.463707	11.275169	10.224725	7.238913	7.059272	7.776614	5.803781	10.24148	5.863498	3.78939	6.256206	3.762784	LOC104445260	uncharacterized LOC104445260
Eucgr.J01037	17.522633	25.39669	16.122334	12.856376	13.927155	23.986197	56.079353	45.714031	48.511589	75.856323	52.023182	49.162327	42.245819	39.483776	38.254887	31.835443	35.382214	29.546995	23.383984	33.424477	33.722107	26.32052	36.398258	31.398495	55.502216	38.558651	40.394455	21.977745	41.02113	44.074837	LOC104421754	malate dehydrogenase [NADP], chloroplastic
Eucgr.G02457	14.191749	127.756622	20.532907	3.630656	18.876301	18.318781	12.15201	1.997392	15.380397	18.895447	33.174561	21.013412	40.433662	41.57682	7.315669	48.563938	8.732082	54.068272	24.084471	4.018243	4.172929	19.641878	4.040133	26.965506	29.376451	5.651752	34.058578	20.167919	18.602076	22.242002	LOC104453906	protein KTI12 homolog
Eucgr.J00574	34.48428	30.00799	34.674328	49.728542	45.853729	12.224366	23.059179	33.813267	20.752087	47.69862	47.593002	51.492733	84.630173	43.505199	147.268188	42.598961	17.170822	16.456139	24.130177	21.546246	22.474537	19.28821	20.303265	16.842266	21.518869	13.261499	55.73074	86.684662	88.833778	38.922882	LOC104421354	BEL1-like homeodomain protein 1
Eucgr.A02778	56.593792	49.865662	56.075447	120.969017	126.043861	103.511261	135.370758	146.207626	139.921082	118.176483	106.399597	109.582199	162.216492	182.391907	171.053558	84.47937	78.492538	83.729095	124.698555	125.09449	124.365791	113.066948	143.953522	134.383255	98.144501	74.390015	100.529243	128.364258	156.365219	111.874931	LOC104448732	tripeptidyl-peptidase 2
Eucgr.H00038	15.989361	14.115231	17.636194	15.109015	18.302572	13.104219	17.513012	15.972398	19.118803	21.720802	26.447618	19.872524	37.348019	41.327396	38.059616	26.138412	22.721933	21.757708	34.630207	32.175865	33.846554	28.159607	26.673164	29.149149	29.409155	23.314989	33.533787	24.966873	24.049297	26.092213	LOC104456013	beta-galactosidase 9
Eucgr.G01786	94.121574	96.498337	118.888084	92.629539	75.051048	65.963577	53.95163	50.009212	45.354748	83.491066	79.263596	103.227013	81.405563	80.084488	89.055031	65.600716	68.563217	64.760025	45.229389	33.101021	47.057755	52.43977	48.638924	50.251427	108.098808	100.080559	119.100601	42.656792	31.413445	47.5769	LOC104453435	probable protein phosphatase 2C 60
Eucgr.D00958	0	0	0	168.598358	127.506248	61.305813	26.972466	34.928581	32.265263	24.34547	11.000528	0	0.682733	6.47277	13.875964	0	0	0	0	0	4.606421	0	0	0	0	0	0	0	0	0.584645	LOC104442796	chaperone protein dnaJ 11, chloroplastic
Eucgr.F03389	31.627819	11.015212	32.007366	19.616388	12.939973	6.1713	14.424841	4.53859	11.348182	33.578045	19.646561	29.81205	3.878851	1.46909	2.855245	46.797436	84.634964	69.354179	16.971613	16.411556	11.481907	7.604651	7.70323	5.462902	5.771365	19.658642	33.299057	22.179962	8.601168	19.34482	LOC104450184	uncharacterized LOC104450184
Eucgr.I01793	1.033949	0.590413	1.361974	1.716598	1.744456	2.251129	2.200783	1.062227	1.56701	3.189008	2.762676	2.451317	7.500802	5.510464	7.937693	1.788386	0.926306	1.23876	3.597022	2.636776	2.74235	1.138702	0.965918	1.352195	3.06593	2.367308	3.167885	3.346809	5.765201	4.68917
Eucgr.G03355	2.216557	4.645784	4.669783	4.832318	3.222962	1.97474	5.526545	3.748467	4.534761	9.586496	10.245049	9.52381	11.712409	7.032972	9.355188	8.509828	41.754982	14.195026	1.291521	1.258864	2.043783	1.174942	1.172671	1.398879	22.56641	19.640619	12.235654	0.920018	0.775059	0.464504	LOC104454623	cinnamoyl-CoA reductase 1
Eucgr.A00992	28.304611	26.845291	32.818485	29.219955	23.064096	15.830062	30.971704	15.75332	22.194416	36.78978	49.524727	46.895908	13.302794	14.702602	15.572408	21.330809	22.125021	28.181684	32.365547	29.71159	38.064262	25.975742	25.75507	28.884579	51.169937	63.182041	73.178246	14.098299	10.486972	13.788662	LOC104434228	peptidyl-prolyl cis-trans isomerase
Eucgr.F04206	10.083099	10.746959	8.290889	17.54896	15.558207	6.824524	9.524322	12.972785	10.322057	21.233154	20.500237	13.594501	16.213163	16.331575	20.960485	7.670274	4.85912	4.016174	23.483595	24.504213	19.246918	8.696953	6.3018	11.725087	13.963895	15.913431	18.132639	11.743548	4.775918	5.93701	LOC104450836	spindle and kinetochore-associated protein 2
Eucgr.I01926	123.784988	127.622002	118.177071	265.795593	256.70459	269.764832	127.707344	197.913101	146.349014	159.498138	172.152039	153.517349	79.593887	167.213821	140.5802	216.723602	149.039017	132.325668	204.730164	188.394806	201.125473	109.351364	171.088913	139.548737	97.694275	87.317932	46.755569	204.017822	184.41925	240.374786	LOC104419350	plant cysteine oxidase 2
Eucgr.A02311	29.234533	34.001911	34.015541	4.979683	5.1355	5.503302	3.453817	4.301142	1.63414	17.422688	11.469838	11.085626	9.894342	21.851887	19.763622	15.08541	10.284299	16.923712	7.088037	2.933173	2.712017	13.498968	5.175094	5.86305	16.778397	13.308393	18.847746	7.935729	16.12418	10.881823	LOC104444743	glycerol-3-phosphate dehydrogenase [NAD(+)] GPDHC1, cytosolic
Eucgr.I01440	11.152804	20.249722	16.087896	13.352652	15.99602	22.820345	1.368928	0.647761	0.770732	6.521836	3.315393	2.808977	18.68088	26.518867	13.92881	12.694757	18.244907	17.442869	24.983131	20.064726	21.925625	2.750496	3.32478	3.71306	1.904343	1.873387	1.7989	3.790215	2.532425	2.579317
Eucgr.I00114	64.318016	55.22575	68.183647	36.065254	42.378151	43.747105	61.716297	65.695351	52.842495	31.151724	27.695877	26.929865	37.368855	38.399944	39.987701	68.942947	63.137455	50.323811	36.314564	44.318302	38.545856	52.112576	75.714813	42.204056	44.76495	27.833065	46.447971	61.4529	58.080524	58.808361	LOC104418064	auxilin-related protein 2
Eucgr.J02706	0	0	0	0	0	0	0	0	0	0.114838	0	0	0	0	0.062788	0	0.538015	0.161181	16.322151	17.526077	15.055322	0.899371	0.848234	1.17871	1.174881	0.239903	1.133059	10.826654	0.926058	2.388422
Eucgr.A02140	11.245806	7.788466	9.210018	9.609959	10.001534	5.772249	8.594833	7.901469	7.482304	12.622252	15.069372	15.891254	12.811736	10.478647	12.12925	9.036602	6.422068	6.491329	5.077209	4.698793	5.697068	7.099884	8.109381	7.404161	22.269859	17.658808	27.949493	12.796321	11.390735	10.503123	LOC104443314	probable polyribonucleotide nucleotidyltransferase 1, chloroplastic
Eucgr.H00692	0.268326	0.110601	0.060545	5.86219	6.234707	8.247055	0.125511	1.37757	0.285135	1.814245	3.280362	4.045712	19.203138	32.63065	25.067751	2.396123	1.254807	1.800921	4.014744	4.141571	4.518639	8.000933	5.817496	6.235656	6.43121	4.598845	4.990798	20.905582	34.237225	17.442148	LOC104456466	UDP-glycosyltransferase 74F2
Eucgr.D01874	18.976763	15.886438	19.068237	5.44715	6.511214	5.032332	4.398781	7.007073	5.045333	9.350771	9.439503	12.359559	14.838276	12.666902	17.263903	12.330314	10.731476	9.957849	10.007491	9.232882	9.42119	6.429505	8.250866	7.968636	16.212946	20.492634	25.746147	8.636852	6.28814	7.96111	LOC104441774	uncharacterized LOC104441774
Eucgr.H01072	0.206745	0.5989	0.274755	4.447163	53.071571	2.904633	0.447378	0.757914	1.222815	1.118512	0.215815	0.502304	1.51439	1.400755	1.133916	0.454731	2.333644	1.598562	79.502724	101.357162	78.88784	3.673733	4.256483	4.803196	0.135692	1.659256	0.875809	1.370405	1.466489	0.626829	LOC104456721	hypothetical protein
Eucgr.C00611	18.300653	25.935585	21.008514	14.241126	10.785208	9.053044	13.58915	14.668666	13.057545	21.937059	18.572309	18.741165	43.297081	46.852066	48.682201	23.642122	17.67161	17.760149	21.105433	22.156113	20.953634	22.425129	20.638645	20.983932	23.724178	29.202406	23.031034	25.405497	30.895798	29.877287	LOC104436266	uncharacterized LOC104436266
Eucgr.G01264	2.569964	2.888286	2.316988	2.096675	2.740333	1.547869	3.074963	1.820459	2.112831	3.00972	2.733462	3.815055	2.323588	1.737713	3.546906	4.259455	1.815837	2.427331	5.856262	5.487145	5.639225	2.395448	2.210811	2.280433	3.340032	5.468383	6.481052	2.788074	1.247555	1.253166	LOC104453104	FAD-linked sulfhydryl oxidase ERV1
Eucgr.A01746	1.57525	2.464537	1.793592	3.232307	2.041947	1.892745	18.320843	19.193403	18.964993	7.242603	8.135547	8.132865	28.07695	18.021585	23.156084	12.808407	10.324207	12.073892	10.625621	8.181288	10.055397	35.368114	37.296005	42.337929	6.252468	4.845785	7.218699	31.659033	28.878958	29.767275	LOC104440055	G-type lectin S-receptor-like serine/threonine-protein kinase At4g03230
Eucgr.B00207	16.344913	12.558739	15.484907	10.556879	8.375504	5.853918	13.470345	8.992438	14.55837	31.636171	21.955359	14.724191	20.826569	16.877144	15.63354	0	0	0	0.501425	0.241592	0.341365	0	0	0.197936	0.123376	0	0.049384	0.165548	0	0	LOC104434244	cytochrome P450 71A3
Eucgr.L01192	3.812031	3.789906	4.113892	11.126979	10.6028	12.395254	8.155079	6.221123	5.601312	3.709001	3.971786	3.962701	3.393134	3.129415	2.901553	2.235123	1.791896	1.42503	2.312667	2.426007	2.230441	2.514301	2.383299	2.644509	1.324798	1.989346	1.314472	1.010257	0.733165	0.263587
Eucgr.J01100	138.173523	72.454834	145.807999	315.115723	373.707489	305.655701	61.160492	34.053101	63.008728	83.765419	136.39064	147.918777	59.756947	64.83004	27.456781	104.328499	104.703896	95.517479	220.670273	217.565201	212.941879	55.87249	54.914852	84.062164	92.666336	114.248886	132.913757	44.18993	7.258856	21.136686	LOC104421801	MLO-like protein 2
Eucgr.J02394	21.285921	26.02692	23.46777	16.545341	16.248262	15.170094	21.857405	20.126238	19.315931	26.152578	33.814823	31.248077	59.763351	53.171532	56.032558	39.372734	33.23431	38.464432	21.113749	22.247147	21.86536	34.691704	32.13158	37.416595	34.029945	29.789951	39.393318	40.804485	32.206535	30.607054	LOC104422740	transmembrane and coiled-coil domain-containing protein 4
Eucgr.F03979	109.044121	99.716026	112.769432	58.515594	61.84338	67.981102	59.034615	57.942272	51.595413	60.419815	60.861713	66.755577	72.263016	84.56115	73.085846	118.270325	128.946045	91.546921	48.241394	45.394741	37.947433	65.677055	74.681862	65.368126	78.388145	69.38015	93.624535	99.557602	81.072716	73.062943	LOC104450648	probable pre-mRNA-splicing factor ATP-dependent RNA helicase DEAH5
Eucgr.K01225	11.439883	9.457606	15.07208	8.092717	7.441855	9.552863	9.271972	9.434679	11.815324	12.562287	9.893261	9.910224	7.377769	8.732455	8.28054	13.883006	9.962614	12.030748	13.035802	10.772617	11.106656	12.549734	14.003541	12.991142	14.671662	11.019114	15.407589	14.720874	11.62207	14.419402	LOC104425053	putative methyltransferase NSUN6
Eucgr.C01119	29.517536	35.507786	33.11451	69.73996	68.899055	49.422585	59.24847	66.279564	60.616264	75.898422	87.576164	80.457283	119.301582	96.258965	95.875969	41.258041	49.235523	50.045021	94.77919	97.492737	101.53051	43.620945	53.655193	49.961414	77.276802	70.960312	70.545097	51.737411	67.259766	67.144981	LOC104436651	acyl-protein thioesterase 2
Eucgr.H00801	43.427155	45.495678	51.668365	41.04789	47.788952	51.956146	32.216278	38.313477	33.014584	47.333241	40.626377	39.729675	92.961777	95.585701	99.230606	79.880577	81.363777	84.389275	59.325729	60.737789	59.327145	89.29467	103.54213	81.461227	41.619644	29.690018	36.231609	129.001282	163.269989	94.306648
Eucgr.E02903	0.07808	0.301125	0.160467	8.740488	10.676407	16.841335	1.365746	0.256976	0.384517	35.11771	34.783329	32.916573	4.802919	19.181334	10.816618	2.059754	1.168324	1.38426	2.296729	4.379723	3.655225	2.428816	2.487464	2.61733	8.011427	8.709476	4.565495	1.075207	0	0.749905	LOC104445098	protein SRG1
Eucgr.C00880	11.652976	10.521323	11.176034	11.351957	12.441278	10.912117	11.935097	15.133303	12.304976	15.031269	16.045897	13.854846	21.646347	28.093109	31.321585	16.645849	15.097898	14.777456	6.059705	6.579669	7.041682	12.080737	17.819496	13.492592	15.302392	12.162028	19.374937	21.341412	21.051723	11.747594	LOC104436477	CRM-domain containing factor CFM3, chloroplastic/mitochondrial
Eucgr.G02180	38.112045	45.770653	43.767815	19.981298	21.669954	20.379353	18.060076	12.533454	19.515406	22.053495	21.705835	13.334665	24.96734	20.734474	17.620928	42.276817	32.682961	35.258354	19.724253	17.224377	20.315018	20.090504	17.909288	24.169092	16.4088	16.283236	16.887497	18.953382	16.626131	11.080686	LOC104453709	uncharacterized LOC104453709
Eucgr.A02773	14.706452	18.678223	18.484121	8.306145	13.011739	5.427027	18.378223	60.786865	20.259813	13.953809	12.704091	12.972922	70.779922	17.696905	18.585995	40.575729	39.925137	42.069725	13.462896	13.134594	14.156958	32.770641	33.834435	46.16209	19.966288	16.601191	26.513475	33.57362	32.896282	34.278984	LOC104448671	uncharacterized LOC104448671
Eucgr.B02657	4.883667	8.864037	10.721707	1.852822	6.274858	10.410587	2.691738	4.193175	5.398293	4.608068	12.16139	5.021494	41.452122	48.070339	48.188057	13.969033	9.635217	10.760735	2.268114	2.678258	3.244578	4.337636	7.19148	4.197542	7.140373	7.664373	3.901831	2.14415	3.270349	2.325829	LOC104433012	purple acid phosphatase 3
Eucgr.D00247	29.656506	38.119473	29.112268	9.939277	15.111821	9.558283	18.732443	22.739683	18.058111	26.712158	19.883722	22.998701	32.802177	29.334015	38.482433	17.220104	15.708135	23.08901	13.614484	22.241135	19.758158	13.88907	7.026956	16.530947	22.86537	32.251762	23.41514	9.285106	8.332528	6.139541	LOC104440749	mediator of RNA polymerase II transcription subunit 19a
Eucgr.B00882	12.720757	10.680332	11.806105	43.337257	56.341629	59.41161	44.191734	30.794418	37.064175	56.162102	101.729721	94.247566	16.067551	29.295332	19.707045	10.397601	10.062037	8.613907	18.62656	19.743847	16.916372	51.681931	45.041172	47.769119	36.635029	23.282505	30.520277	11.992515	9.540164	11.35236
Eucgr.F02688	21.326736	0	347.289886	9.850482	0	0	0.585264	0.598798	0.222113	28.080921	0	0	0	0	0	0	13.641943	15.715823	11.2468	11.319914	0	0.912077	0.639594	0	171.563187	236.819931	202.143265	0	0	16.498899	LOC104449583	uncharacterized LOC104449583
Eucgr.A00117	267.808258	242.939117	284.035065	109.768188	97.342819	95.421234	142.147842	6.33696	137.759109	7.149866	113.201187	7.41822	148.953232	169.700699	144.427902	23.647472	22.774757	23.953775	72.499519	68.126488	70.112053	8.722275	85.207283	75.759407	3.87251	5.243676	89.075981	4.899294	103.607071	5.229708	LOC104436737	F-box/kelch-repeat protein At1g22040
Eucgr.H04956	0.216176	0.23502	0.6197	5.164034	8.285821	9.544624	7.63569	7.959987	7.356516	2.145837	2.535102	0.377437	0.352119	0.233998	0.929093	1.093226	1.105941	0.246608	2.738782	5.162024	4.28963	3.782571	6.880841	6.15416	0.047687	0.057882	0.087485	1.132303	1.672086	2.204801	LOC104417861	cysteine desulfurase SufS
Eucgr.C00792	21.097635	30.959475	22.010897	13.261393	15.547441	12.421532	16.705305	17.696026	17.896929	20.261827	19.142931	18.158848	34.463501	31.769604	36.409412	22.297876	23.642633	18.50639	13.989957	15.863815	17.280159	18.961166	20.924829	19.354691	19.030624	18.582817	27.006777	23.104528	19.195595	21.810413	LOC104436401	inter-alpha-trypsin inhibitor heavy chain H3
Eucgr.K03463	0.584967	1.781098	0.646442	2.225021	0.594686	0.18567	0	0.080871	0.037297	5.563635	18.056892	18.930098	0	0	0	1.725215	2.22571	1.491637	4.398378	4.80061	3.505949	0	0.07208	0.525763	28.359175	20.862841	19.711618	0.394381	0	0.077561	LOC104426744	putative indole-3-acetic acid-amido synthetase GH3.9
Eucgr.I02088	17.0835	18.080025	18.898659	7.161792	9.239559	7.117307	10.987822	11.767107	7.897445	12.511236	14.431457	14.955036	22.872875	21.582697	25.003138	14.889438	15.270985	14.475499	12.071666	11.503142	12.588937	10.039966	12.537764	7.543503	17.750822	16.979132	14.467822	19.466772	27.907887	25.025675	LOC104419466	E3 ubiquitin-protein ligase Praja-1
Eucgr.F02992	155.419678	150.480835	150.726593	96.111778	106.477638	80.835945	170.307892	154.010681	185.169601	107.012321	101.547745	100.779572	115.139755	108.222603	124.019569	129.96611	123.615723	145.92984	68.634399	71.645531	60.572357	63.276768	53.090172	67.484802	61.513813	55.505745	62.545879	113.996727	162.421463	137.455032
Eucgr.D00403	0	0	0	0	0	0	0.078944	0.041256	0.076629	0.035828	0	0.038678	0.019453	0.041633	0	18.225159	15.612556	14.647042	14.904949	18.101685	15.540617	18.585869	20.104235	15.13774	12.062316	8.424099	9.87571	11.086771	11.895587	8.201985	LOC104440848	uncharacterized LOC104440848
Eucgr.F00311	9.398672	2.239721	8.081844	25.735264	20.709558	29.895773	18.868523	19.53907	19.639858	24.399561	18.015509	17.471882	13.787538	25.318537	15.366266	10.079782	9.148291	10.701533	0.517294	0.580212	0.649631	4.009344	2.925031	2.595117	8.720586	5.084234	4.295503	2.215386	3.368815	1.902766
Eucgr.K02728	2.343394	3.140825	2.496257	7.94012	7.093779	9.166648	8.219838	11.095835	8.111665	11.222634	8.429797	7.310561	21.234259	17.485884	20.062811	8.150243	4.768596	9.694173	8.074705	7.626337	9.33993	23.053528	25.722523	28.243895	11.291438	8.84451	11.255861	15.94163	18.605583	17.309492	LOC104427798	probable inactive purple acid phosphatase 27
Eucgr.G00648	68.538177	71.243286	62.150326	17.340174	16.206465	23.567167	39.176838	36.041462	41.530487	41.677231	44.247635	38.434139	44.128262	42.817516	41.040852	40.043026	41.988598	37.223289	11.223508	13.307475	16.474333	28.40559	24.433468	23.726248	32.263485	36.278694	20.724615	45.256218	43.783276	45.695107	LOC104452750	diphthamide biosynthesis protein 1
Eucgr.C02383	0.118624	0	0.055558	0.14427	0.142281	0	0	0.130139	0	0	0	0	6.641817	4.801517	4.022286	0	0	0	0.09189	0.05673	0.120688	0.30667	0	0.060839	2.146515	0	0	0	0	0	LOC104439652	vinorine synthase
Eucgr.D00839	0	0	0	0	0	0	0	0	0	0	0	0	0	0	0	15.087633	0.000001	11.990793	10.125984	7.508796	0.821423	5.483508	0.000001	5.536983	0	5.670709	5.395916	6.608526	3.197031	3.728757
Eucgr.J03038	9.062126	13.676092	13.573605	12.762495	9.426124	10.252577	20.661381	20.127596	18.618011	21.236898	20.046911	15.71002	16.444132	12.708557	13.648429	9.814497	10.141028	13.585051	9.601026	11.031228	12.601856	14.33853	13.849371	12.00772	13.708782	10.856071	11.654283	10.527662	13.62198	15.775468	LOC104423154	cytochrome c oxidase subunit 5b-2, mitochondrial
Eucgr.I02295	2.676256	4.601328	2.747719	1.194106	1.68003	7.844145	4.728044	6.597568	10.128863	8.365987	6.305344	4.271311	27.282274	20.710133	24.464445	2.841271	3.74756	6.983193	3.796321	1.656589	3.115893	9.739232	6.282556	8.471189	2.639168	3.51316	2.259774	7.088452	7.815961	23.631689
Eucgr.E02881	2.406283	1.325921	1.787258	1.208759	1.307409	0.421628	6.321867	8.147724	5.355694	15.846192	10.795827	11.893206	80.592789	39.148548	52.034443	3.684452	3.35591	2.701921	5.023429	4.071564	3.262202	7.756261	4.308215	6.26577	12.259453	6.692196	9.083824	7.781289	18.373077	12.344498	LOC104445087	protein SRG1
Eucgr.B00443	3.985586	3.652452	3.372093	15.710473	19.632273	22.369942	20.324974	17.915964	23.12023	8.970664	7.855124	6.930901	4.665614	3.74944	4.760858	0.43204	0.195581	0.161005	0	0.025422	0.056123	0	0	0.108499	0.183578	0.181061	0.130866	0.177924	0	0	LOC104419240	probable disease resistance protein At4g27220
Eucgr.J00789	13.801568	10.813554	12.225736	58.924263	35.470329	22.355787	67.45517	49.291687	61.325966	71.426819	55.246002	77.472374	52.276073	46.417187	49.280121	8.983893	12.614944	11.723973	43.222523	38.543407	37.499432	32.437714	36.917809	38.738892	57.385281	45.582584	46.613369	33.177124	58.012829	45.603138	LOC104421539	zinc transporter ZTP29
Eucgr.H02593	19.017118	13.72287	21.712143	32.940273	56.978424	61.987911	24.971851	52.589146	20.55895	30.416979	64.320396	26.882565	15.093108	34.179115	36.447189	45.416641	41.44558	39.717148	69.041199	78.504158	69.539894	34.87178	48.649471	28.876383	94.962563	47.794704	104.710716	123.417206	37.106026	100.760315	LOC104414210	probable nucleoredoxin 1
Eucgr.C03689	6.497275	10.239933	8.153433	14.309196	12.544031	10.297105	12.071356	10.632874	9.65342	17.694525	15.831847	19.483458	21.75486	17.252571	18.091635	26.081821	21.453485	24.98634	27.786699	28.876553	26.806671	24.690805	27.549414	26.145248	36.181576	28.126089	37.886841	33.188995	23.689547	27.360588	LOC104438184	zinc protease PQQL-like
Eucgr.F01414	43.844433	53.06456	47.69558	18.755074	21.823215	19.838503	33.57872	34.064037	40.936844	29.404116	25.889082	19.264139	25.615929	29.835258	27.573793	61.905094	73.22007	60.309147	17.791344	20.635038	17.558558	36.151279	45.403633	48.134621	20.651031	19.921448	21.167921	49.492386	45.287346	48.45071	LOC104448641	ubiquitin carboxyl-terminal hydrolase 25
Eucgr.F01732	0.76062	0.116672	0.333187	5.938294	5.604046	5.498836	1.557708	1.289563	0.789609	13.259445	9.902034	9.33776	5.568423	13.165131	10.007603	4.743596	3.44825	3.978257	6.394854	10.382864	12.23187	1.353082	1.373021	3.457299	7.025551	6.426868	4.669159	2.588809	1.616028	2.937009	LOC104448909	lysine histidine transporter-like 8
Eucgr.G02551	35.811443	72.089806	37.011887	141.659225	71.913116	182.950882	62.922405	77.867058	65.782532	77.354683	47.307739	67.788368	23.613541	71.137169	29.786676	39.326385	72.217827	62.683865	57.011005	91.150253	81.302612	41.277863	35.058868	64.710052	68.24057	70.244171	79.148178	97.830849	88.125641	53.64024	LOC104453983	probable receptor-like protein kinase At5g15080
Eucgr.E03622	0.04956	0	0.025637	0.155911	0.276773	0.400118	0	0.154796	0	1.255979	1.460673	2.015723	2.543413	3.560594	3.734101	0.894067	0.278396	1.243506	3.523452	3.916945	0.949037	3.711541	11.964367	10.23647	7.670316	6.866694	2.145224	19.154186	29.009554	21.446602	LOC104445489	G-type lectin S-receptor-like serine/threonine-protein kinase At4g27290
Eucgr.K01736	0.654896	1.131001	0.83785	0.70763	1.041331	0.369454	0.740126	0.321306	0.394717	0.46608	0.971044	0.439755	1.574443	0.848325	0.602672	5.402658	3.826308	3.270471	3.316514	2.047356	2.330547	2.644467	4.348722	6.351129	3.730762	4.097339	5.800875	4.620705	5.964737	9.067456
Eucgr.D02210	4.859664	6.697375	5.342038	3.787363	3.732089	3.302666	6.957686	8.304421	6.427151	5.441548	5.176052	4.945889	9.652222	8.581542	8.369257	6.781497	5.669882	5.948303	3.04635	10.717127	2.584947	7.680046	6.160374	5.579994	3.141697	3.014903	4.403837	9.271874	10.651445	12.880687	LOC104442030	uncharacterized LOC104442030
Eucgr.J03033	2.633574	3.368742	134.643677	2.572514	1.484967	4.251114	151.832169	2.758898	2.582135	202.816544	86.397064	225.834412	4.306161	230.212997	228.002228	111.554298	3.224647	3.37856	176.274063	2.68733	2.586789	123.334641	140.613647	221.011536	216.11705	250.363007	6.249726	2.986186	2.658877	71.2705	LOC104423151	probable histone H2A variant 3
Eucgr.L01917	36.411331	46.700607	42.292122	15.143229	14.514557	13.834191	25.928642	33.86095	22.670233	33.165939	29.566305	26.507057	45.546295	41.507336	44.165306	24.134441	24.675125	28.59676	16.485283	15.308176	16.064901	18.900843	21.965494	18.493282	22.716276	15.172878	21.61137	21.779619	20.010328	16.082527	LOC104430109	vacuolar protein sorting-associated protein 53 A
Eucgr.D01921	2.322936	6.09707	4.875138	4.188877	2.405912	7.809247	10.131417	7.140558	8.600869	1.676683	1.031568	3.997414	15.324588	5.570171	10.188042	0.166861	0.363837	0.263639	0	0.501193	0.136922	0.138506	0	0	0	0.008222	0.512205	0.021101	0	0	LOC104441800	BAG family molecular chaperone regulator 3
Eucgr.C02388	2.128419	1.588478	4.146952	0.108257	0.265668	0.311041	0.094493	0.048664	0	2.261656	2.728309	3.349151	1.986444	1.66977	0.716123	0.270418	0.743793	0.701431	0.238098	0.422764	0.459065	0	0	0	5.492504	8.338302	6.359449	0.195325	0	0.286772	LOC104437426	nifU-like protein 3, chloroplastic
Eucgr.C00825	8.329241	10.47076	16.655102	22.463602	11.270486	11.753089	15.335031	22.643871	17.510847	15.720877	24.919537	21.825247	20.970463	17.440823	23.069614	5.649538	9.939939	9.53896	18.903891	18.963438	19.133186	14.606565	15.99876	12.509554	23.349655	21.593	16.69552	15.431083	17.707861	15.501058	LOC104436429	mediator of RNA polymerase II transcription subunit 20a
Eucgr.K02996	0	0.044794	0.145497	10.475883	6.639767	1.841437	0.451081	0.454986	0.275498	5.602839	2.29993	9.282701	0.826668	0.742931	1.296862	1.03885	2.58572	2.528867	3.020042	3.579273	2.834767	0.195828	0.402502	1.044926	6.665271	5.360581	8.631961	22.287096	7.592073	11.505558	LOC104426390	laccase-4
Eucgr.K03468	33.394695	47.851994	38.048016	12.03891	9.314642	7.366155	14.697385	14.142809	10.866622	17.880676	16.898941	21.237926	24.431311	20.166689	24.169989	43.885479	37.474068	39.38121	22.17301	20.659845	21.223234	23.727722	25.282391	20.257029	37.570248	40.875648	43.204292	40.933369	39.547276	46.517536	LOC104426752	WD repeat-containing protein 89 homolog
Eucgr.H05070	12.842893	7.919601	11.444942	7.226104	7.574266	3.795773	1.522029	1.55675	1.775483	7.114896	17.593292	20.197168	15.000263	29.58218	26.415249	21.245354	15.71818	15.523984	3.21846	3.633631	3.863602	2.303947	3.47491	3.366056	29.211655	26.344278	51.549488	8.469073	1.398302	8.847554	LOC104415965	probable LRR receptor-like serine/threonine-protein kinase At5g63710
Eucgr.D02362	48.707718	41.293091	46.114643	5.706595	6.542295	5.00722	13.549583	14.575574	11.379868	22.543791	24.400066	23.014336	20.198658	16.260437	21.131729	27.154366	31.380983	25.923923	6.881107	7.961926	6.623746	12.807765	13.825861	11.43678	32.682701	40.319386	46.871101	32.976231	27.119734	32.797401	LOC104442167	protein ROOT PRIMORDIUM DEFECTIVE 1
Eucgr.K02164	0.552232	0.998301	0.982966	8.792817	8.297116	4.602085	15.991705	12.265304	11.876416	17.484707	13.854149	12.969227	42.979626	27.933714	35.870571	6.097675	10.814705	9.128683	16.787504	18.880873	16.23893	36.911625	29.658474	46.301361	17.680292	12.406177	9.07621	21.003119	47.715393	31.704948	LOC104425730	cytochrome b5
Eucgr.K02007	37.574062	31.139067	36.126835	15.159739	20.666862	14.464507	22.57933	26.629845	23.838314	31.769464	27.182751	32.404358	27.614157	29.988672	29.763855	6.478182	7.928841	5.899488	8.03277	8.872614	6.607491	9.768623	10.555242	9.302401	10.515628	9.753986	12.558153	14.046212	11.937814	11.948379	LOC104427596	nuclear pore complex protein NUP93A
Eucgr.J00385	14.353501	11.518962	13.846643	5.075779	3.551811	5.434243	15.38898	12.193468	12.491017	29.09811	31.319328	24.935448	56.622547	8.678893	35.77108	7.283182	6.936372	8.923925	11.757326	9.175856	0.34941	13.473045	0.39317	15.995964	24.441114	21.341068	14.218632	26.701014	15.847166	39.107162	LOC104421225	protein enabled homolog
Eucgr.J00040	73.606079	66.002464	72.120743	185.044189	226.577209	134.322678	219.40892	234.404327	184.53389	260.688446	229.935318	287.246429	260.886566	301.66156	277.928253	65.210335	101.354416	80.303635	129.221359	124.691528	118.822716	189.762695	145.294724	163.733582	200.349411	199.680847	226.318832	210.765152	147.620041	207.541672	UXS1	UDP-glucuronate decarboxylase 1
Eucgr.B00910	7.207321	5.842221	5.640821	2.819384	1.969615	1.396294	1.919538	4.184154	2.203346	5.535654	9.294468	5.75749	5.246253	4.452377	4.226223	1.810243	1.332793	1.10999	0.433405	1.721363	1.712558	1.125112	1.622131	0.995724	1.208331	2.90878	3.236829	0.905397	1.546585	1.187497	LOC104434498	sodium channel modifier 1
Eucgr.K00889	53.705704	151.25415	133.186447	6.785192	9.487659	14.544523	15.703639	18.285297	19.215689	23.991873	28.323639	25.777924	72.988304	75.370041	63.08157	105.044914	108.26973	71.634209	3.578824	5.481818	4.297776	36.830917	33.608883	22.680071	31.648281	27.707493	30.783358	50.324356	45.825016	42.474339	LOC104424830	uncharacterized LOC104424830
Eucgr.H02581	2.419463	3.561902	5.238218	5.849085	7.354439	7.418777	5.379768	6.992589	5.958612	3.302185	4.180427	2.4338	5.878921	8.193236	9.867407	17.413172	11.001634	11.485295	2.973031	3.045098	5.045143	4.709378	5.383041	6.033086	2.708982	1.689346	3.380829	3.942925	1.655809	1.862973
Eucgr.E03874	6.955037	14.441846	6.958049	0.491373	0.851757	0.128056	0.38827	0.171065	0.101354	48.951237	95.91584	70.184914	0	0	0	39.943165	140.338913	69.167686	0.093232	0.073742	0.069303	0.054436	0	0	186.653397	131.297134	96.443375	0.010802	0	0	LOC104445600	caffeic acid 3-O-methyltransferase
Eucgr.B03386	184.675156	366.627899	268.218323	88.327698	87.290298	105.715744	107.29911	95.092171	183.672363	147.764297	143.392624	127.274521	175.21579	203.593658	242.293045	180.963745	191.283905	183.516129	77.123909	79.38102	76.180954	147.30217	121.653114	112.127541	101.15197	129.741318	125.732864	196.278931	218.227554	201.40123	LOC104433580	serine/threonine-protein phosphatase PP2A catalytic subunit
Eucgr.H02312	34.982227	40.066788	30.906097	14.094113	16.268942	13.03871	17.20356	20.391857	14.496164	26.591993	21.700623	16.936253	30.390882	26.804743	27.44392	18.676689	27.405437	25.880272	15.17063	17.380016	22.383493	17.322899	22.274035	23.191217	23.756422	28.766827	28.77075	23.466848	27.644363	29.1096	LOC104414026	telomere repeat-binding factor 1
Eucgr.I01600	29.370104	19.32299	29.637167	110.186195	99.080841	57.033222	100.704735	98.29557	122.219482	161.331039	210.433151	246.616867	274.848358	225.489655	242.434875	67.277855	58.151455	70.085815	140.880417	127.161354	125.628197	139.325256	152.699783	167.908783	262.972229	237.624191	319.256714	112.527863	187.039612	142.24971
Eucgr.F03138	480.460693	269.603394	400.971313	523.403381	654.062988	848.098511	120.128395	153.252731	117.397179	827.956116	1383.916382	1425.539062	103.66259	81.766182	60.408371	112.9608	196.726852	174.150452	161.194199	141.408203	149.298874	191.981277	227.672348	163.368317	1331.234253	1391.314819	1089.623535	77.440331	44.456367	42.604958	LOC104449979	beta-fructofuranosidase, insoluble isoenzyme CWINV1
Eucgr.C01656	0.226932	0.340595	0	2.870046	4.190851	3.631959	0.929367	1.542629	0.393123	0.458296	1.333272	0.750871	0.771084	0.183779	0	2.224604	1.401026	2.074464	4.625854	4.787755	5.82064	2.485909	3.74766	2.752422	2.919438	1.906269	2.42909	3.976138	4.964017	2.293087	LOC104439334	TMV resistance protein N
Eucgr.B02502	42.654598	48.006157	39.276329	28.541204	27.176474	23.139149	42.063263	37.914906	44.236435	36.455528	30.691872	33.748768	53.8764	58.02964	49.617504	42.44952	39.057079	43.807384	16.971388	17.816969	16.509338	29.683081	33.194305	27.000338	22.848825	18.311346	23.280769	36.653877	34.698364	43.545044	LOC104432878	protein SAND
Eucgr.G00953	14.508036	14.847207	16.626823	7.788157	11.422738	7.199791	0.865098	0.122413	0.319014	4.823768	6.712772	4.788747	88.544296	85.961411	94.671425	14.174582	14.83246	15.752465	5.179798	3.99894	4.610177	1.313444	0.956865	1.351184	3.252269	3.670313	4.230962	5.908292	5.571503	7.067395	LOC104452898	protein DMR6-LIKE OXYGENASE 2
Eucgr.D02180	43.250267	59.836563	43.839947	18.430876	14.38683	20.349428	27.376949	23.211458	28.55414	32.349636	20.619614	26.288246	37.846737	48.94577	38.347244	37.539585	31.79677	37.929535	24.119415	33.565495	26.575417	41.241119	23.711971	31.360645	36.369629	36.383308	39.066986	47.64204	30.4498	36.116718	LOC104442004	uncharacterized LOC104442004
Eucgr.B02168	8.943541	9.03695	7.563455	5.228003	4.376531	4.364809	3.238195	3.181407	2.982974	8.677203	7.390499	8.151377	10.316159	8.480692	8.387893	5.2829	5.033997	4.593022	4.533329	4.122262	3.877522	1.92213	3.52054	3.020232	14.821263	11.431221	20.301828	8.129827	4.929917	6.691546	LOC104432558	uncharacterized LOC104432558
Eucgr.I00437	34.272438	38.663109	39.560249	18.634777	29.57325	20.088629	14.971782	14.993049	18.867554	17.956015	29.905075	25.680264	24.96546	30.078632	31.800352	65.415291	57.471127	55.598148	22.885639	39.98011	38.477703	21.624243	27.243431	50.885311	20.514114	32.84396	26.553783	23.052235	13.769785	18.063143	LOC104418270	cyclin-dependent kinase C-1
Eucgr.J02519	65.785522	64.40995	4.281234	38.670818	41.023113	60.833782	38.608212	17.59584	24.820953	262.572266	405.352844	229.851929	184.816635	2360.31543	1622.111816	36.219852	68.790352	32.769539	37.290443	38.986931	38.01445	33.60828	23.646992	65.647484	74.364357	46.063011	14.641418	1.154217	2.31195	1.210476	LOC104422825	basic endochitinase
Eucgr.H02260	0	0	9.017142	3.717349	0	0	0	0	8.60908	0	5.238527	6.058487	0	4.099683	0	5.933613	0	6.157578	0	9.388105	0	7.682364	0	5.552565	9.85558	0	9.760242	10.600046	0	0	LOC104416887	probable carboxylesterase 18
Eucgr.K01341	47.854893	54.783833	49.426495	71.487457	67.679138	65.57724	96.47644	56.742138	103.562546	115.161125	80.573753	138.02858	212.4561	203.694168	196.068985	63.554134	73.708183	82.733673	113.001396	115.02597	114.947655	95.467239	90.808517	148.432571	162.68811	163.875305	173.880676	52.054848	49.076412	46.790867	LOC104425166	gamma aminobutyrate transaminase 3, chloroplastic
Eucgr.A01071	4.230007	5.354525	4.277874	8.076797	8.669558	8.506129	9.673255	8.23627	7.243239	8.018554	9.891608	9.212476	10.695549	11.887844	12.557787	6.547102	5.685213	5.122953	9.242584	8.203952	9.177241	7.978574	5.952242	7.32368	7.537627	11.515364	12.812046	10.117613	13.606317	10.284334	LOC104434877	F-box protein At3g07870
Eucgr.F03720	311.811127	405.67569	333.261078	227.368439	242.679413	151.682343	329.916626	454.702087	393.841522	250.985886	289.518127	271.046082	201.341507	208.64679	242.761475	376.428131	224.227646	261.744873	462.812927	436.131775	449.794556	313.080933	285.403473	410.437622	308.982422	342.306946	248.930176	310.401062	201.84906	253.490768	LOC104450447	ribonuclease P protein subunit p25-like protein
Eucgr.B03464	0.36204	0.671101	0.63742	0.927733	1.487834	0.574711	9.316836	7.067492	8.345941	1.443547	1.72341	0.999868	0.959027	0.28895	5.320325	0.965396	3.551039	0.687056	2.173805	2.454936	2.745853	4.53663	4.114606	49.758011	2.480548	2.587397	3.461404	0.684069	2.999724	2.375669	LOC104433647	uncharacterized protein At3g61260
Eucgr.A00691	6.804056	62.696632	4.344085	2.977612	14.537974	87.005836	6.138196	12.863274	12.826628	17.844923	4.941394	11.428568	1.773732	14.682017	15.090296	2.716467	1.786273	4.068252	4.472642	141.637009	146.324341	0.954179	0.434579	0.515842	0.011429	0.002136	0.864139	0.638265	0.02862	0.745143
Eucgr.J02828	10.643117	9.389141	12.032274	6.589931	5.71362	8.248111	9.093377	8.162706	3.935421	8.699832	6.505682	7.240469	6.972627	15.386616	15.7003	22.58597	19.737253	12.913421	7.244122	5.842443	6.021636	5.867382	7.834293	11.516754	9.805516	14.046605	13.756291	5.826873	11.501292	7.703394	LOC104422996	vacuolar protein sorting-associated protein 2 homolog 1
Eucgr.J02823	8.999469	8.888183	10.06352	31.10791	41.059929	21.944891	17.69706	31.399725	15.54904	51.548256	37.009983	38.676208	50.852879	51.877811	57.121384	11.471273	10.309131	8.941328	30.087463	33.39024	30.214876	19.703386	28.904692	24.749493	44.872578	40.491535	45.633293	38.274086	45.424061	26.927872	LOC104422992	uncharacterized LOC104422992
Eucgr.H04646	0.354627	0.525495	0.072872	1.205889	1.016837	1.069437	5.659082	5.287951	3.344564	3.748169	1.268089	1.168794	0.776996	1.37054	1.339019	3.661663	2.446628	3.110348	1.314153	2.422345	1.515345	0.300959	0.060043	0	4.478938	6.040994	5.349173	3.906197	0.845066	3.625663	LOC104415689	flavonoid 3',5'-methyltransferase
Eucgr.A00287	17.921776	20.892988	12.749493	18.344482	17.947781	10.479688	20.948299	19.747623	19.187609	23.074917	22.924982	21.87866	20.798658	28.058907	29.326977	38.933994	20.463621	43.711445	38.881218	66.195633	41.000011	52.792847	37.976833	48.706619	35.038071	35.659508	53.45462	29.518534	32.989658	39.160225	LOC104448193	15 kDa selenoprotein
Eucgr.I02091	81.386826	77.710121	83.439735	20.958437	16.750635	16.507797	61.673744	49.233868	49.675571	34.261745	40.958832	42.71973	35.749794	38.355572	39.245361	51.954594	57.035606	40.214527	26.925625	22.554379	21.12991	46.485039	41.898842	37.880501	40.427628	45.795219	53.99033	62.285641	51.783001	56.99897	LOC104419469	probable galacturonosyltransferase 9
Eucgr.B03976	58.678551	54.548466	54.356468	33.443935	35.313099	19.414476	109.591789	99.782188	92.530876	69.490944	69.097794	57.686398	32.764088	27.009384	37.46833	47.771923	45.185505	48.859249	25.753408	31.242125	27.809233	45.438572	52.517391	39.416782	57.270901	43.490948	60.423046	50.940125	50.371006	58.577991	LOC104434093	protein REDUCED WALL ACETYLATION 2
Eucgr.B02163	2.419497	0.588559	2.142039	0.12514	0.06233	0	0.05648	0.171034	0	6.335652	44.632324	34.735088	0	0	0.00571	6.271865	12.155725	5.047049	0.526673	0.446012	0.320473	0	0	0.158493	68.524529	92.677086	120.332283	0	0	0	LOC104432556	GDSL esterase/lipase LTL1
Eucgr.D00536	4.366137	3.612947	3.215541	1.373108	4.622265	3.252649	9.156638	6.066216	15.053272	4.82811	5.020172	6.386149	35.54184	58.281925	44.960232	16.95178	17.176714	16.527203	2.911257	2.17935	3.088579	10.714593	8.819448	12.702401	12.032643	16.686319	15.851679	4.606041	3.361065	5.667191	LOC104440923	GDSL esterase/lipase At5g45920
Eucgr.G00958	22.696447	29.641815	30.43709	36.310223	39.683605	25.467144	54.198433	63.66555	65.325806	95.551613	105.129303	87.395218	48.585228	46.106575	45.816296	29.743773	25.56171	27.233967	57.044777	59.77137	55.850506	66.60537	80.668747	66.615913	79.395714	71.281609	75.044464	33.187283	31.593935	44.539288
Eucgr.A01199	1.453152	1.488633	1.410728	3.484764	0.604219	1.878929	3.721597	4.394595	4.809643	5.728287	5.189891	3.521676	10.171494	3.949156	5.975615	1.359516	2.457785	1.439831	2.147891	4.20173	3.71081	0.967746	2.0581	1.575921	1.298589	0.879011	0.70312	1.632975	0.973611	1.768026
Eucgr.L02937	17.521706	8.859918	13.832091	98.337372	76.957817	50.744366	80.480026	84.237869	74.206985	87.065826	72.928558	82.667587	66.660233	59.428432	72.363541	17.891193	21.967134	16.157961	66.467484	67.11927	69.249763	72.835396	76.704872	86.848648	106.18605	78.273705	91.071571	72.720879	118.550903	96.991768
Eucgr.D01786	1.440956	1.309506	3.340544	2.149414	9.461752	0.820035	8.22872	1.135968	0.636936	0.36507	0.55004	0.473181	0.664958	0.823555	1.255016	1.754802	1.594357	4.966513	2.584062	2.166161	2.178505	9.028949	7.364024	10.777912	1.214672	8.413881	1.189321	8.568604	2.148573	0.620004	LOC104441695	uncharacterized protein At5g41620
Eucgr.F03133	18.461391	22.64007	24.196289	0	3.931479	0	66.867096	85.589058	43.760784	95.146233	92.085129	90.354454	63.844418	38.536972	46.367165	0	45.987747	18.249249	0	0	2.541805	18.100607	23.493006	0	66.957993	0	0	0	38.227726	0	LOC104449970	protein YLS9
Eucgr.C03714	0.314819	0.435927	0.474087	5.352174	3.439775	1.834416	4.496523	5.406444	4.373877	10.659629	6.777061	7.710744	4.173472	2.765121	1.959949	0.5913	1.025968	0.653948	6.010711	6.037251	5.8612	3.426155	2.975531	3.149351	6.572928	4.04886	6.515577	2.259285	1.663582	2.441633	LOC104438209	mitogen-activated protein kinase kinase 6
Eucgr.J00614	10.23228	13.190611	12.248832	35.598965	26.749449	30.858829	21.682587	27.812855	30.626982	29.978239	24.863262	26.447685	35.556751	28.939846	32.217007	10.082737	9.581034	9.542569	19.744434	21.702433	22.675623	31.345081	31.945221	33.120586	17.632721	20.439827	22.939211	31.240532	36.91515	26.624161	LOC104421393	molybdopterin biosynthesis protein CNX1
Eucgr.E00407	1.508404	10.466582	2.98961	4.62693	3.001499	3.179053	3.290287	11.346437	2.750627	18.072029	12.9531	15.256153	6.863195	4.724722	6.525239	2.80959	1.41012	12.046713	3.184917	0.353796	3.307057	11.961245	9.205924	5.659335	8.4426	6.608376	3.055124	9.922386	14.913473	10.299312	LOC104443670	transcription factor MYB114
Eucgr.D01230	26.508608	31.365944	30.386242	25.036268	29.471899	16.672962	28.392509	29.365316	23.603727	34.158195	31.025166	31.205755	39.586563	42.694843	48.670822	31.390882	26.826141	28.039604	38.886806	33.521255	35.244389	27.775629	28.53191	29.432531	37.293655	43.585503	38.753391	37.716705	27.215773	27.173252	LOC104441368	leucine carboxyl methyltransferase 1
Eucgr.B00537	120.144585	39.506794	147.70842	32.468468	31.275356	71.934448	57.935715	66.227402	17.992044	63.233997	72.259117	71.47438	147.401291	168.38591	55.329086	37.153839	41.441307	44.064903	12.168305	13.715912	12.315134	83.444534	32.4277	24.803818	18.678848	49.75576	22.051308	24.655342	34.894688	79.873726	LOC104420010	two-component response regulator-like APRR1
Eucgr.C02874	361.302704	665.511536	450.419342	601.188232	864.183777	1125.045776	409.946381	338.943634	434.780609	659.149109	1324.194336	1294.257202	862.044678	952.217712	1009.634888	743.485901	488.649567	609.200073	317.656128	327.646881	314.875732	394.920074	366.434723	386.861877	870.773193	657.998718	975.060669	649.804565	768.328674	855.978882	LOC104437739	E3 ubiquitin-protein ligase MIEL1
Eucgr.B00379	0.500607	1.270649	0.892046	1.442553	1.745335	0.737657	0	0	0	4.997267	4.818469	10.816979	0.437639	1.510547	1.489541	1.566604	1.695236	0.25271	2.338465	1.869672	1.174056	0	0	0.34419	4.209028	5.2488	8.896184	3.09871	1.187831	2.714217
Eucgr.E00446	0	0	0	0.430719	0.271252	0	20.333841	0	0	0	0	0	0	0	0	0	0	0	0	0	0	0	0	0	0	0.772469	0	0	0	0	LOC104443701	36.4 kDa proline-rich protein
Eucgr.K01666	76.970184	79.275314	66.645401	69.930412	56.597923	22.412979	360.497253	571.84613	255.35759	417.157074	346.737793	345.74881	99.263237	68.030083	48.703312	13.507299	25.205799	21.807394	113.786644	109.153419	114.895996	79.392578	98.124481	75.200851	229.064987	89.790726	243.742188	147.112259	87.400345	163.991272	LOC104425389	tubulin beta-1 chain
Eucgr.F00249	0.390722	0.551496	0.142049	0	0	1.27825	8.529312	0.192297	6.987597	0.146571	0.388321	6.749937	0.243682	0.478475	1.138762	7.526267	10.147549	1.224425	0	1.765607	0	8.189304	8.99587	7.172082	10.683838	8.730399	7.084847	0.350268	15.331006	0.160214	LOC104447917	probable carboxylesterase 2
Eucgr.H01358	13.834298	11.290468	14.403257	11.991269	15.018642	16.713339	3.956425	4.091698	4.952735	10.959444	14.228802	17.223314	0.847769	1.207666	0.435818	30.166742	41.61219	8.304749	6.735595	4.426743	4.555974	8.430232	1.189121	2.511674	4.923588	3.239716	4.287811	0.927391	0.422594	1.073628	LOC104456917	F-box protein PP2-B10
Eucgr.B02456	635.657043	707.468567	599.322571	865.438843	747.864929	591.351746	632.080933	876.560608	664.128662	885.503723	737.216736	828.708557	747.605713	950.095276	846.204041	711.015137	716.08252	690.956909	918.371399	956.545654	962.773071	655.59259	747.087708	655.089539	801.607483	834.615479	870.763367	881.84198	1003.65802	987.179993	LOC104432832	L-ascorbate peroxidase, cytosolic
Eucgr.K02239	2.325376	2.042674	7.703776	4.657218	6.863441	1.230217	0.192138	1.636253	1.625039	19.85622	7.203105	16.984312	11.101113	9.390065	0.93892	2.935524	9.466478	7.118846	8.827861	0.962843	6.760084	7.270898	2.937422	3.822241	40.577103	14.998474	3.449819	4.522992	4.988959	21.997169	LOC104425804	uncharacterized LOC104425804
Eucgr.J03052	9.352772	6.170839	11.158799	17.002058	14.932678	6.700073	3.673007	6.170178	3.485299	16.720201	14.218704	22.290831	9.669426	11.904737	11.649563	5.887619	5.917467	4.350102	10.852747	11.297347	9.901822	5.011268	7.545003	6.690576	26.966862	19.701563	5.780751	6.516589	9.799472	13.429216	LOC104423166	aspartate racemase
Eucgr.J00357	0.398284	0.568255	1.008353	3.001636	20.155329	19.400372	0	0	0	3.087576	15.11045	5.779065	0	0	0	0.323005	0	0.156261	26.43726	9.668535	25.249538	0	0.151341	0.338683	15.223096	42.929157	7.463483	0.144254	0	0.162288	LOC104423374	uncharacterized LOC104423374
Eucgr.A01102	6.420188	7.412899	6.768374	3.944155	3.686461	3.004819	10.3014	10.929842	11.126964	7.223847	4.78541	4.177901	15.03445	11.687337	12.561677	5.454288	8.090697	9.832076	2.0038	2.453675	1.919571	4.483563	4.680296	4.85229	3.069223	2.5917	5.510571	3.880495	4.891369	5.322299	LOC104435189	lysM domain receptor-like kinase 3
Eucgr.A00899	95.240372	103.278915	86.588707	38.330338	53.319778	86.280838	43.923676	17.257338	61.379662	9.689027	9.612728	8.381467	13.278484	6.335062	3.398744	115.230034	117.365089	117.473778	116.140877	120.610336	105.515709	81.11998	68.357826	131.403564	16.398151	13.87903	4.452248	26.909815	31.563606	36.89571
Eucgr.B03135	12.188709	3.779724	7.354925	31.618046	39.131401	38.526642	16.84045	9.95488	8.63507	37.945091	53.18417	60.936913	250.399612	165.209244	160.648102	10.610185	18.74243	10.315347	37.077152	35.372074	33.25248	26.970114	29.213131	42.051704	51.322094	43.141323	41.601322	22.867205	24.580311	25.285259	LOC104433364	cytochrome P450 CYP749A22
Eucgr.I02402	1.064152	1.293227	0.128496	9.060253	6.523228	10.059228	0.507411	0	0.409281	0.20692	0.691094	0.333919	0	0.737507	0.42528	4.253428	5.646088	3.073605	4.90997	3.627791	6.881193	0	1.508499	1.642889	0.29992	3.154902	1.052757	2.587655	0.914193	0	LOC104419707	AAA-ATPase At3g50940
Eucgr.F01758	8.481949	3.387502	3.080621	0.892637	0.175908	0.247778	0.053014	0	0	4.674873	0.208503	16.514925	0	0	0	1.345886	8.544005	4.524422	0	0	0	0	0	0	15.672668	15.524146	14.521978	0	0	0	LOC104448916	vinorine synthase
Eucgr.K01189	13.043244	26.830404	19.957399	17.944906	13.434283	12.699151	16.177757	12.313635	13.520617	17.171734	23.944729	20.638399	29.151234	25.982471	27.908695	14.434895	9.218224	14.958351	13.955604	14.770593	15.260123	15.08742	14.79711	12.108691	16.246376	15.579549	16.567919	11.738226	15.934475	18.694761	LOC104425023	actin-related protein 2/3 complex subunit 1B
Eucgr.J02261	130.617783	127.853516	131.927414	233.656693	238.168289	291.988708	139.361801	204.969299	191.934387	131.8414	156.328033	151.099899	320.718903	241.309769	279.374786	161.166702	160.92128	170.010788	169.467957	168.832306	169.972229	213.556213	274.900269	170.763123	173.445908	155.243057	152.946045	204.713104	200.334457	221.439651	LOC104422655	E3 ubiquitin-protein ligase RGLG2
Eucgr.H00449	27.676517	23.790802	0	0	0	477.238464	2675.679932	1804.217529	3136.477051	1498.778809	1375.226929	0	1820.350586	1968.134277	2622.346436	0	36.451687	0	1255.726685	1123.488159	1250.668335	746.849609	586.055969	618.412109	515.232117	211.999847	0	285.591003	753.204834	519.632385
Eucgr.H00884	0	0	0	0	4.613887	0	14.572165	0	0	0	29.103767	0	0	0	0	16.867945	0	0	0	0	0	0	0	0	0	0	0	0	77.874237	0	LOC104456605	uncharacterized LOC104456605
Eucgr.K00810	55.726364	70.325577	58.260952	38.970295	36.282883	33.893166	45.191177	44.898266	40.416786	38.853725	33.962162	35.470016	48.911007	42.276157	43.266956	37.272583	38.057514	41.922432	42.993462	38.67585	36.093212	22.271582	29.100243	31.261152	28.978401	30.485426	30.267267	32.397655	32.389263	38.190548
Eucgr.K01415	56.636051	63.797062	60.493607	39.770103	37.479427	50.199444	47.186317	53.518833	43.186405	58.987267	54.603722	60.906597	89.506859	76.109123	74.85482	46.829788	42.194832	43.75634	33.624226	28.331064	28.27224	49.351143	55.705448	60.605515	47.513737	44.213539	52.372383	85.452873	95.785385	92.519653	LOC104425216	WD repeat-containing protein 70
Eucgr.D00082	390.373322	317.640167	323.134583	156.152939	113.159691	98.708427	240.084869	152.086304	231.437149	56.25037	56.138443	44.284851	15.930789	22.081034	14.98311	239.328705	248.721603	254.436203	49.098576	47.88982	49.614452	80.840767	88.535088	111.565491	48.469582	60.876282	59.376015	104.705376	18.337719	65.995796	LOC104440647	reticuline oxidase-like protein
Eucgr.J02142	179.805817	132.739105	169.045425	132.680374	119.737152	132.28186	74.601875	126.812691	72.263618	56.777927	95.910805	107.076637	80.544739	60.081486	89.214798	88.23745	87.179588	88.380913	10.265205	93.662292	91.470528	130.63028	24.344839	90.269318	92.188248	81.708336	64.491798	106.072716	122.376366	109.579056	LOC104422561	beta-glucuronosyltransferase GlcAT14B
Eucgr.D02485	0.072658	0.137616	0.076186	0.088366	0	0	0.078967	0	0.073524	0	0	0	0	0	0	4.059174	5.408175	6.75106	9.848993	10.250132	8.192279	6.731226	11.755032	3.808237	1.304857	3.208602	2.138258	5.343027	7.282544	6.349655
Eucgr.I00363	2.265439	5.119972	3.612768	3.374966	3.826442	4.67229	4.712855	6.31073	7.753973	1.786694	5.939041	2.146717	5.029995	5.377057	8.408343	6.572161	6.686639	6.883589	2.810609	4.054654	4.190193	8.344872	9.477242	7.044782	3.234311	1.160579	1.777551	6.373793	7.579053	14.29313	LOC104418224	L-ascorbate oxidase
Eucgr.B02599	41.911201	48.993786	45.050568	43.231224	46.9743	51.797348	37.630371	45.301273	37.187664	46.994987	41.166634	42.889286	72.938675	77.595474	85.288406	46.86311	32.721554	34.265221	40.932255	40.562695	44.072769	44.740265	50.190456	45.679211	47.794003	41.933754	53.970375	103.339302	99.392921	95.533401	LOC104432961	protein EMSY-LIKE 3
Eucgr.G02656	0.542561	0.818325	0.851367	15.024527	11.185911	9.069247	0	0	0	8.231676	5.61917	11.070314	0.14067	0.543463	0.798351	1.116788	2.028951	0.945441	6.451136	4.890471	7.985804	0.152281	0	0.296464	4.649534	5.567769	6.440654	3.746178	0.129218	0.841121	LOC104454065	inactive protein RESTRICTED TEV MOVEMENT 2
Eucgr.D02119	379.978851	527.876831	387.805725	416.450439	274.944244	254.94014	360.223602	266.514557	335.166473	314.144043	383.111603	371.533783	315.136566	309.991669	265.866211	309.597015	436.060333	358.899567	297.634369	287.711121	407.280914	261.897919	294.46759	185.680801	250.361954	213.759247	301.555969	302.536621	305.001404	306.241882	LOC104441953	GTP-binding protein YPTM2
Eucgr.H02905	2.283911	2.686617	3.00339	3.464708	5.033319	2.176415	5.329605	6.589153	5.792378	5.982748	5.070063	5.996079	7.541584	6.932828	8.925728	3.692122	2.608408	2.505572	6.370572	5.808346	5.647908	2.90765	3.560664	2.720778	4.683417	3.042259	6.202707	3.938484	5.418403	5.064512	LOC104414413	DNA mismatch repair protein MSH1, mitochondrial
Eucgr.C00068	0.311684	51.389763	38.633793	15.561865	15.096371	11.935661	37.794617	26.1717	29.424313	32.821064	20.013016	25.519485	0.684053	23.59874	23.550735	35.521805	37.489521	39.160995	0.079083	21.355444	21.656345	28.61371	26.211172	21.794786	26.377209	25.392935	45.546566	40.100449	41.334431	31.030241	LOC104435892	pre-mRNA-splicing factor ISY1 homolog
Eucgr.L03396	30.482893	26.792252	21.284067	39.845089	45.767506	38.974739	42.788536	49.832581	39.945839	67.528915	61.421082	65.094559	96.876411	103.571091	108.480309	31.410183	30.148388	26.747084	42.748287	48.275703	48.261642	45.35009	48.814175	57.260933	41.718437	39.507034	33.096115	38.457417	39.587486	37.047775
Eucgr.F01662	8.948111	11.170618	10.021643	12.545168	9.838956	6.863307	12.011014	13.562162	11.160705	15.709285	26.146763	24.959265	20.062155	18.230247	21.0091	5.795923	12.466117	13.486127	14.143577	13.23385	13.107169	12.044791	12.964961	13.078842	22.259146	22.594793	28.595751	26.784399	19.298477	25.96982	LOC104448848	protein IWS1 homolog A
Eucgr.A02837	16.801491	18.6318	18.169527	11.386628	8.094137	4.931726	11.873089	19.289845	13.759501	26.04615	20.774679	15.856779	22.932713	17.32465	22.457684	9.42606	11.449485	7.10589	12.713397	15.910803	12.69966	16.043711	17.091825	13.664434	23.704638	19.583675	22.041922	15.065451	24.49593	24.870523	LOC104449237	ycf20-like protein
Eucgr.A02721	2.418422	2.668947	2.603585	4.261496	3.437048	1.862317	1.46706	2.284272	1.465729	5.675995	7.416552	6.195882	3.053192	4.50747	5.173723	1.905837	2.011676	2.061866	2.914739	2.720821	2.829805	1.203659	1.201801	1.470648	5.714224	8.905622	10.469151	1.253079	0.22413	1.121513	LOC104448220	uncharacterized protein At3g49140
Eucgr.C03044	9.376219	12.336762	8.621465	16.474525	13.178806	10.903553	17.694281	12.552275	14.059242	22.182762	17.798956	16.276672	23.525555	23.053116	22.238962	11.517262	7.851759	9.221175	21.237444	22.596106	22.040081	21.622545	15.840992	23.315952	24.669268	26.21769	27.151651	20.493982	27.240469	30.492035	LOC104437842	uncharacterized LOC104437842
Eucgr.I00543	2.206131	4.340572	3.499032	5.128583	4.48663	5.182124	3.094967	5.235501	2.889762	4.638593	4.669833	7.273084	6.651114	7.517085	10.894909	1.863635	1.450655	1.115865	2.335006	2.357698	2.771071	1.42465	1.902676	1.090813	1.763093	2.359014	2.881639	2.094746	1.14629	2.491999	LOC104418322	probable glucan 1,3-beta-glucosidase A
Eucgr.A02376	11.302612	9.439618	13.13849	5.442605	9.051911	11.215762	13.581783	12.744838	21.990454	15.384598	14.614128	10.257635	29.048965	20.788326	20.887163	7.717578	6.148207	6.747206	8.395599	9.094083	10.195929	9.556277	12.635111	12.935758	12.858543	9.032347	13.038146	11.231214	20.442593	13.013721	LOC104445164	GTP-binding protein TypA/BipA homolog
Eucgr.K01219	7.627083	4.206988	8.704679	41.428066	39.803246	39.822575	51.25066	43.591297	51.427345	31.71006	22.768843	21.817347	38.280457	55.2379	55.015205	11.117577	13.142159	10.049712	34.108746	34.058807	33.139454	62.101109	59.90292	57.56216	20.141367	16.52562	14.275827	40.775875	74.369164	47.643494	LOC104425047	probable WRKY transcription factor 71
Eucgr.K02046	5.957365	6.016197	7.59529	7.24484	5.549041	3.310016	5.52142	7.369908	5.349239	18.235558	12.494023	13.747559	13.400471	11.447584	11.204218	5.274589	6.246449	5.829398	8.760917	7.880847	7.066882	3.824824	6.421374	5.614641	16.067751	19.079672	19.861439	7.634206	8.224051	5.473009	LOC104425647	cell division protein FtsZ homolog 2-1, chloroplastic
Eucgr.G03412	129.96167	199.070038	150.696686	119.040634	97.1521	116.6838	126.332619	150.961746	131.662323	134.774948	155.496429	155.704315	239.883118	225.638367	207.482895	151.383926	143.986328	165.650909	129.310013	129.971512	133.366135	139.022079	159.7453	143.398819	144.481232	150.060013	138.192535	133.926361	135.412903	147.136673	LOC104454687	citrate synthase, mitochondrial
Eucgr.L01564	1.24506	0.301621	0.286335	2.09575	1.313898	2.309708	5.081827	0	0	0	29.732334	0	0	0	0	0	0	0	0	0	0	0	0	0	0	0	0	0	0	0
Eucgr.G02946	28.204248	35.664314	33.61253	12.50148	9.658346	9.03241	18.69014	13.027093	18.276897	28.369331	25.611519	26.794641	45.097416	38.58812	42.627014	28.736134	24.414446	33.103252	5.822343	7.700443	8.850627	16.261168	13.337776	15.561072	18.954296	17.208048	20.862341	32.518467	17.825981	34.478104	LOC104454309	E3 ubiquitin-protein ligase SDIR1
Eucgr.H00245	325.66806	329.464142	336.946808	107.339043	120.057297	200.688293	408.4487	126.114967	92.191673	396.404907	442.92984	163.547882	338.258392	331.676361	343.426941	279.31488	282.769104	303.914795	233.910538	132.596848	121.469673	190.007095	303.076111	332.351471	585.574524	354.66745	416.043335	261.21991	101.838181	194.110062	LOC104456159	desiccation-related protein At2g46140
Eucgr.E01760	8.167591	5.585926	8.692426	13.035134	17.346283	5.542979	6.330037	19.013712	17.449398	10.430825	23.161121	16.85454	21.200157	9.634388	14.934441	10.757252	10.121292	10.078326	17.607246	19.218109	16.704988	7.081933	9.651957	8.257041	17.090212	14.532012	15.187002	9.515186	9.941273	11.02724	LOC104444533	pyrophosphate--fructose 6-phosphate 1-phosphotransferase subunit alpha
Eucgr.F03152	670.633179	612.956177	653.911194	448.619171	420.97702	282.409668	563.451965	544.901917	488.820984	678.560913	838.962158	995.169495	365.149811	347.1633	173.280045	380.169128	314.974426	307.037262	468.957886	505.624847	486.836578	421.210449	383.492249	424.223602	1074.175293	1332.974854	1423.630249	437.963715	273.298279	128.509888	LOC104449995	eukaryotic initiation factor 4A-14
Eucgr.C04102	4.746625	1.679002	1.82943	9.953692	8.60001	6.348178	3.497642	5.577301	4.519795	10.183981	19.271416	24.214802	20.37533	23.527964	20.193514	5.694533	4.026211	3.588736	6.911685	4.505362	3.49437	7.211678	4.208597	8.729361	20.521654	22.60018	24.235163	4.269116	3.685692	7.569709	LOC104440457	cytochrome P450 CYP749A22-like
Eucgr.C01096	5.279945	5.235107	6.716963	0.6993	0.797312	0.967458	4.491377	1.940343	2.236773	17.668627	13.055241	13.020993	57.498985	34.536079	37.764446	15.324391	13.956506	17.236849	0.516222	0.631552	0.117119	4.976423	3.22901	3.323676	42.039555	44.942013	30.339169	4.564755	9.031466	6.384551	LOC104436632	probable 2-oxoglutarate-dependent dioxygenase AOP1
Eucgr.F03624	24.460896	20.563522	23.558777	27.181765	22.661196	22.760586	16.815191	17.659981	15.219935	22.934982	20.620964	24.783123	25.268881	27.38657	26.740782	16.572651	16.959759	15.318985	15.422031	14.747279	15.441936	14.058993	15.201889	12.395045	19.546812	14.299706	20.594193	28.727776	33.949436	26.52602	LOC104450366	tetratricopeptide repeat protein SKI3
Eucgr.B02896	3.546811	47.257679	20.062241	1.516407	1.725511	2.244697	1.105581	3.941572	1.421773	10.704315	10.914781	9.643197	60.178463	73.077057	58.426315	9.566452	18.195465	23.307507	3.399855	5.377566	4.288585	2.7171	4.23768	3.148013	21.631618	33.175629	23.401356	11.870919	7.266224	5.86978	LOC104433192	transcription repressor MYB4
Eucgr.C00676	7.093736	11.228226	8.331627	10.320819	10.321311	7.333429	4.808702	8.032703	5.705406	9.821123	9.899661	11.010538	12.831713	12.159184	13.208565	13.864884	9.388532	9.638174	9.99035	5.925316	8.443884	7.011872	9.819762	8.49416	13.226963	14.825463	19.806702	14.162554	10.228449	11.940261	LOC104436330	probable 28S rRNA (cytosine-C(5))-methyltransferase
Eucgr.G02420	88.214645	94.409355	82.86261	68.826569	32.402798	58.647995	61.014	87.262825	71.90255	88.764648	105.293716	95.271896	119.756706	93.548149	105.524529	33.354088	61.231293	39.577641	37.318039	38.840649	37.909161	42.543324	75.000404	72.305115	91.388512	63.6469	60.471977	58.066151	76.325989	63.932846	LOC104453871	uncharacterized LOC104453871
Eucgr.J02308	54.290535	62.707615	53.938801	33.079136	31.575718	26.569359	64.07869	52.27158	55.348442	55.250259	40.110641	38.063988	55.516449	45.560772	70.767128	43.671021	35.189438	44.123234	53.457367	42.834873	58.228191	53.49012	36.789406	49.732746	57.25383	57.347286	56.350182	80.227318	62.441559	44.830841	LOC104422687	phosducin-like protein 3
Eucgr.E02689	0.070125	0	0	0	0	0	0	0	0	0	0	0	0	0	0	4.544429	4.898657	8.125699	1.61707	1.308027	1.540037	1.145369	2.085418	0.707315	5.995274	8.033751	3.479079	0.910592	0.227832	0.156188	LOC104446890	phospholipase A1-IIgamma
Eucgr.J02065	5.158722	2.211329	4.414716	4.184471	6.617313	4.38302	5.2494	4.242054	8.000548	4.165022	2.394739	2.960832	6.400992	5.556221	7.463628	6.271986	3.721072	4.391359	4.076264	6.843441	6.281302	8.808265	4.933986	6.886514	4.655629	3.902706	5.395283	8.54637	1.950222	4.717144	LOC104422507	glycine-rich RNA-binding protein 2, mitochondrial
Eucgr.C00709	0.382318	0.449033	0.619103	1.047195	0.642946	0.353291	2.181519	2.685414	3.109206	2.006063	1.546016	1.137778	1.801401	1.693094	2.379054	6.918748	6.77934	5.904223	2.931886	4.287063	3.513085	6.586752	10.891527	12.011944	11.976485	11.813362	19.386467	8.403207	9.895886	11.328364	LOC104436335	mechanosensitive ion channel protein 10
Eucgr.B04037	83.663597	35.249756	67.460808	485.188629	621.725891	518.390564	318.936249	160.438797	237.647247	286.633545	276.379669	289.662384	165.301392	162.329117	148.123001	41.579712	69.922523	45.425358	85.207603	85.19046	84.248024	136.451416	149.993378	136.072189	102.265251	139.421555	133.84935	279.133331	116.909065	100.472908	LOC104434149	cytochrome P450 714C2
Eucgr.A02986	21.531811	18.404406	12.865307	41.916355	42.515388	36.781456	11.485434	11.565567	12.474105	22.625151	30.430056	19.167608	47.466236	44.66552	27.927336	8.547088	18.192802	19.467012	27.86294	43.468933	42.006245	25.660612	15.949591	33.181728	28.707777	18.593216	17.38763	17.257914	19.767908	18.417717	LOC104450561	hypothetical protein
Eucgr.K01078	4.750992	7.695557	5.260262	11.746667	8.302085	9.954833	6.739316	4.614013	5.187569	9.630504	11.479281	10.558145	5.042507	5.592104	8.037146	4.042552	4.026333	2.403372	5.013252	6.182178	3.449457	3.143907	3.211624	4.823452	4.33059	4.537549	5.158569	2.839033	1.530787	2.731724
Eucgr.G01978	669.499817	688.788513	632.441833	606.240112	637.845947	764.529907	610.756165	656.140808	513.542419	920.325378	788.608765	735.447021	756.368896	733.583862	690.305908	338.650146	357.012939	360.822205	487.946381	495.998657	485.541199	478.519196	630.922241	462.679199	576.440857	467.473938	405.177795	877.373047	1490.275635	963.235352	LOC104453564	transaldolase
Eucgr.A00596	195.816742	181.757599	170.756592	73.11129	65.849487	67.590538	247.970978	115.381462	319.877319	55.982182	25.671917	23.122673	27.076904	32.033478	17.933517	137.568039	213.658844	209.848099	17.428114	16.177279	18.542439	12.390827	19.966684	17.146961	8.85132	8.187068	9.000752	20.528883	12.38093	19.260229	LOC104425115	ammonium transporter 2 member 1
Eucgr.I00201	15.275565	15.994023	17.616623	8.589641	7.482138	6.096419	7.192841	14.722546	6.967997	10.323356	20.802654	11.3095	11.630548	22.391499	12.146479	5.248798	6.603771	5.602013	5.190755	4.028936	8.139312	3.688631	5.563313	7.775238	19.702324	8.886786	10.838898	10.120215	9.141856	9.876647	LOC104418118	uncharacterized LOC104418118
Eucgr.B02620	66.566437	79.339516	85.450539	150.054321	190.953049	100.214516	25.441313	15.086767	21.545071	364.188721	338.01355	430.950439	5.211059	5.215857	9.464818	396.274628	417.59903	432.523163	421.567688	456.524384	420.934509	484.979614	364.490723	396.305908	779.728394	888.175781	837.323608	313.100555	321.08078	286.08078	LOC104432979	defensin Ec-AMP-D2
Eucgr.F02042	110.48246	28.337126	20.786104	55.665604	54.135735	126.884567	28.729458	34.067039	77.975754	90.817406	32.542355	40.042973	96.403053	21.762821	20.784855	30.726559	26.431456	26.86445	107.763763	36.921959	37.514797	81.788918	22.0933	25.716082	80.219025	58.436935	39.081211	112.081375	29.540112	16.218809	LOC104449116	E3 ubiquitin-protein ligase UPL1
Eucgr.G00932	4.138564	4.605368	3.872068	0.770312	1.233383	1.386864	0.223752	0.528653	0.651221	2.511525	6.347284	6.473096	0.318524	0.921973	0.282357	5.919518	3.960431	5.645461	0.87559	1.121867	0.611634	0.334308	0.264803	0	10.472139	7.963436	13.892929	0.263436	0.983053	0.876326	LOC104452887	2-carboxy-1,4-naphthoquinone phytyltransferase, chloroplastic
Eucgr.B03612	4.710173	8.950371	4.698951	6.753734	6.45664	4.952497	4.306058	9.695851	5.001278	7.812424	7.686411	6.862917	9.713745	10.672233	18.037762	6.984566	6.616497	5.095558	8.807072	11.778166	10.973334	3.561982	6.987545	4.75139	11.31849	11.780576	12.786457	6.955914	6.002094	7.860497	LOC104433780	transcription initiation factor TFIID subunit 7
Eucgr.K03579	3.380386	6.923149	4.175446	6.09857	7.231218	6.022181	6.447668	9.601738	7.487024	8.312473	8.927953	5.790093	19.217152	18.348654	19.872789	6.072177	3.519895	4.44498	3.95634	4.309854	2.926237	4.020905	6.082262	4.307175	6.8772	6.09199	6.668539	5.449646	8.575459	5.681076	LOC104426855	ribokinase
Eucgr.I01396	10.64108	13.788465	13.419626	10.20914	7.02719	4.164106	2.950142	3.972567	2.811268	8.64673	6.313343	7.498004	7.371769	7.418883	8.534845	5.875636	3.784297	3.807941	3.283892	3.091395	3.550279	1.492353	1.164061	1.716794	5.877352	4.642517	8.231322	10.774076	9.931567	16.801773	LOC104418925	thaumatin-like protein 1b
Eucgr.F04408	49.802475	58.316135	53.950912	45.817471	40.976234	39.350491	40.85677	39.856152	45.675179	19.990953	21.838446	28.862577	40.632545	43.630047	33.698093	151.676132	182.728241	210.330109	42.205639	33.232395	35.972424	27.92239	30.645542	19.869377	30.086515	36.211723	34.902569	34.520638	15.990602	25.090725	LOC104450985	probable GTP diphosphokinase RSH3, chloroplastic
Eucgr.J00710	24.141449	27.487797	31.365238	10.687448	8.225937	7.677482	16.434244	18.515083	16.269896	28.268518	22.746038	16.9065	13.969635	12.82612	12.853758	15.623814	13.433184	15.70533	3.572898	3.542351	5.380145	8.927025	10.584617	7.197086	12.379265	8.49205	8.902038	22.45599	24.430614	20.567621
Eucgr.J01955	45.133228	48.945499	52.49979	30.449593	26.870373	22.117937	47.279369	40.326527	41.300362	43.831032	34.11301	40.714931	112.164345	104.233139	104.356049	58.651199	58.723553	60.823181	21.289701	32.565475	38.157764	69.96225	50.94685	66.329506	34.81881	32.21722	28.126707	73.849693	69.365288	67.390152	LOC104422423	phosphatidylinositol:ceramide inositolphosphotransferase 1
Eucgr.E02994	1.110627	0.9642	0.283239	31.946793	23.235699	18.119389	13.983972	18.193821	9.275981	12.763596	13.356411	12.07375	7.772852	5.619739	8.027912	1.603488	0.649426	0.349911	9.840528	10.129923	10.404028	4.134259	6.26045	5.279536	1.698066	2.105949	1.048626	11.123424	10.138573	8.479869	LOC104447034	cysteine-rich receptor-like protein kinase 10
Eucgr.K02435	79.570053	90.203972	84.757286	11.594361	8.702229	6.088722	27.69854	31.32132	27.666456	35.036453	25.113182	25.858437	38.105602	29.132669	37.782722	36.844318	36.220493	35.358109	12.035783	12.019368	12.852732	16.470354	17.681814	18.596519	22.347055	21.850607	27.459581	38.95348	31.093426	36.039139	LOC104425945	WD repeat-containing protein 3
Eucgr.G00854	63.847034	49.847092	49.711834	44.474964	44.458752	38.165527	23.565981	21.518755	36.285866	38.589882	42.18927	46.045441	37.00613	41.215134	47.43642	25.806866	26.287622	25.769178	22.712934	23.973713	12.65368	33.500271	39.294216	24.613363	42.037571	41.786613	49.720104	38.71534	40.457718	38.760517	LOC104452849	phospho-2-dehydro-3-deoxyheptonate aldolase 2, chloroplastic
Eucgr.I00065	6.541296	6.102609	6.705373	399.121063	502.331909	671.08429	747.40271	785.697388	615.095398	194.601898	290.968048	168.269089	52.303616	40.985432	64.618645	15.130096	7.737646	9.596319	688.034546	689.285034	687.489075	497.740173	539.319397	504.000763	137.383804	149.531921	175.254669	155.885574	275.530365	226.55307	LOC104420074	beta-galactosidase 3
Eucgr.H01055	5.096735	4.892559	5.035632	8.314774	3.798373	1.29111	1.360894	2.46547	0.690852	22.24486	31.716049	28.956327	10.580007	11.92688	12.287616	5.142941	7.583665	5.708664	9.322753	8.140097	7.703542	2.589531	3.540124	3.011853	21.61857	15.910572	19.341204	11.04549	8.260978	9.24503
Eucgr.L01455	13.914256	27.272964	19.986357	5.800911	7.678218	6.628571	27.589508	19.957813	18.344122	16.071453	10.322812	9.460803	33.280239	35.781586	31.216085	15.817604	14.627872	16.431459	7.014284	6.92229	5.142406	13.44913	14.176661	16.522713	6.544845	4.820975	7.379813	18.55867	19.18483	19.812407	LOC104429599	vesicle-associated protein 2-2
Eucgr.J01159	12.640576	8.028934	21.821381	0.086327	0.084002	0.085661	0.038573	0	0	5.161356	15.920074	18.863888	0	0	0	18.910378	35.137939	28.823999	0.213828	0.446947	0.258795	0.592893	0.242	0.36186	119.192703	93.087975	107.935951	0	0	0	LOC104421845	3-ketoacyl-CoA synthase 19
Eucgr.F03086	0.216696	0.327522	1.005152	1.709473	3.170365	4.031616	1.016491	2.323363	1.04825	7.078498	10.921058	5.132905	22.279423	17.172653	9.489767	0.585542	0.652763	1.206685	4.768091	5.828311	5.916231	4.479743	5.713659	4.441362	8.204047	7.00447	7.384858	14.048346	25.254333	11.607744
Eucgr.F01891	102.611671	44.584621	69.880692	59.630394	55.589737	63.917023	48.726353	34.698753	61.467392	33.841286	41.623116	30.09511	47.877934	68.075462	53.085629	53.692043	70.265839	46.785908	16.58746	18.997259	19.470995	36.528	37.302994	39.384346	25.594597	24.638895	29.474716	80.265602	40.310596	44.604179	LOC104449019	probable LRR receptor-like serine/threonine-protein kinase At2g16250
Eucgr.D01935	77.441513	108.440819	89.884056	23.123756	24.078171	15.762748	3.416882	5.055621	3.335834	12.756894	22.618555	24.573763	136.004517	137.951294	129.98317	27.286959	29.385931	28.530207	16.896097	20.430813	18.434017	14.159443	10.839354	13.968682	28.455158	27.081118	28.693007	63.557838	46.06741	46.091152	LOC104441811	homeobox protein HD1
Eucgr.A01241	62.333313	48.318592	51.743935	182.006287	152.002258	85.025925	138.157501	130.841949	0.590155	103.928017	157.639511	174.086899	3.410384	165.751526	156.231674	66.931206	65.514687	64.320862	294.860992	113.294815	299.536987	177.81192	178.024368	108.883865	221.240646	122.729523	158.753616	145.740738	133.833984	180.683228	LOC104436374	histone H2A
Eucgr.I00924	8.478184	6.47401	7.363989	10.445355	10.439633	8.90231	39.106201	41.10408	47.89547	17.591427	17.613066	15.335299	10.103581	3.82804	7.146227	11.34514	12.690218	8.905805	8.726232	9.716016	10.587117	21.217003	19.733217	16.503029	9.23632	9.940344	10.400881	32.748322	30.604147	47.351315	LOC104418570	uncharacterized LOC104418570
Eucgr.G00077	0	0.071577	0.054562	0.50502	0.180739	0.065641	0	0.187055	0.095661	0.61449	0.856466	0.299722	1.392298	0.891949	0.801982	118.378021	121.288948	106.804161	118.564987	125.626076	121.747261	94.369293	117.797867	73.562225	171.99353	174.116074	203.744873	162.582275	138.803101	120.284111	LOC104454739	probable disease resistance protein At4g27220
Eucgr.E00333	42.257557	67.955963	49.096825	7.279766	2.761805	4.509583	7.934378	11.995526	8.526575	13.29321	15.428154	16.287489	12.026196	12.927487	10.446035	25.983522	25.803427	27.400656	7.789373	7.262384	9.558057	6.838921	8.18224	9.716251	12.826682	16.282772	16.104816	11.971384	5.248332	11.03196	LOC104443602	60S ribosomal protein L37a
Eucgr.J00270	16.78084	18.814209	19.732576	18.251619	17.03454	12.548974	15.950922	18.064108	14.639013	22.809023	18.843725	21.339827	22.168312	24.191767	22.783339	16.010752	13.09943	12.176114	17.438444	16.842375	13.624257	11.215278	12.994056	14.162782	16.579445	14.514338	21.094204	24.854078	17.703201	20.565022	LOC104421141	phosphoribosylaminoimidazole carboxylase, chloroplastic
Eucgr.K02550	5.630478	8.281443	3.150128	6.931532	6.170525	2.407745	4.202696	6.639458	2.912621	4.581389	7.149587	6.167551	5.224493	3.331436	5.981606	7.039005	8.228383	4.131035	9.439452	9.481723	8.13401	5.33062	5.674217	4.455256	17.422352	19.916988	20.598419	9.125001	7.15456	4.599845	LOC104426040	coiled-coil domain-containing protein 6
Eucgr.G01697	13.160005	15.824538	12.125337	14.865607	13.522463	9.991147	28.323946	27.744175	24.812031	22.024408	16.656891	19.858099	28.344185	26.249636	34.545784	22.282103	20.772417	21.935339	24.031158	23.61117	27.12504	29.623371	23.404015	23.115284	20.376038	24.908121	24.891987	39.340382	38.483204	29.160727	LOC104453354	bifunctional phosphatase IMPL2, chloroplastic
Eucgr.I01116	9.410602	3.214933	9.252595	71.886833	76.792908	74.398674	21.489614	7.160089	25.3778	13.050661	7.761197	11.279087	9.644751	17.566877	6.102152	34.226025	27.394709	26.046732	20.807196	44.139927	44.474442	17.800241	14.845097	31.148825	11.835168	24.873447	14.834054	20.606712	2.832765	4.304468	LOC104418699	scopoletin glucosyltransferase
Eucgr.G01534	0	0	0	0	0	0	0	0	0	0	0	0	0	0	0	9.539721	0	0	0	0	0	0	0	0	7.10189	0	8.208775	0	0	0	LOC104453244	diphthamide biosynthesis protein 3
Eucgr.A01508	11.381179	12.021673	13.56901	16.626778	15.915186	7.914834	10.36259	16.660814	10.420553	20.847631	18.545	20.374489	20.977402	20.272722	26.471077	11.312356	9.832783	8.834151	10.663926	19.714321	17.885397	17.125807	32.939056	23.085537	18.522421	23.9464	34.792549	31.733829	33.750252	41.714718	LOC104438127	CAAX prenyl protease 2
Eucgr.L03123	5.637647	7.100787	7.650697	3.046463	2.924912	3.724308	7.835533	7.035936	7.534659	5.085199	5.554498	3.454043	5.820069	6.38149	6.446811	1.967474	2.246481	3.472364	1.162921	1.189494	1.057076	2.943689	2.603492	2.938884	0.747847	1.519457	1.549226	4.735474	3.591833	4.291886
Eucgr.K01606	0	0	0	0	11.017576	10.171724	232.523636	197.741867	206.311172	14.142061	5.22013	0	0	6.974956	0	0	0	0	250.721283	250.644348	262.767975	254.551422	19.086351	0	0	0	59.326878	0	0	18.82925	LOC104427434	UPF0481 protein At3g47200
Eucgr.D01020	136.191513	135.234207	160.50563	79.837456	76.472038	81.123398	73.19648	94.066315	74.965813	96.982101	85.438728	102.318481	92.985107	104.023949	99.780556	115.536522	107.36422	106.425262	57.04718	65.633286	57.373241	92.987083	91.382484	77.147636	91.52401	68.273499	93.404228	160.470261	129.936951	135.572693	LOC104441232	uncharacterized LOC104441232
Eucgr.F01602	2.296565	5.433386	3.744584	4.264824	1.495386	1.618962	5.450715	3.987147	5.741662	8.137744	3.265254	7.166264	6.272534	6.355403	6.59021	2.646754	2.811863	1.906607	3.3583	3.488851	3.620371	1.883397	1.497385	1.734532	4.231748	3.986887	6.580848	2.504714	2.387202	5.174011	LOC104448790	hypothetical protein
Eucgr.C00365	7.520697	16.484785	12.101661	0.303391	0.922685	5.537858	6.503438	5.496712	3.301851	7.347554	0.330538	7.312017	5.794374	10.31286	12.032776	10.589412	6.725366	1.539081	6.932724	1.229079	6.185425	7.679897	6.722133	7.025464	9.682981	0.421637	12.151293	7.79036	5.395023	5.036212	LOC104436104	ABC transporter I family member 1
Eucgr.A01503	1.233275	0.638366	0.521055	1.40901	1.650773	0.704229	11.329176	5.531341	8.167412	8.845943	8.725056	6.542805	8.599995	4.213326	10.865732	0.31363	0.488239	0.104311	0.526439	0.635157	0.320368	0.6467	0.101027	0.616437	3.301711	4.997132	4.449905	1.510789	1.650914	2.502906	LOC104438106	uncharacterized LOC104438106
Eucgr.A00744	0	0	0	0	0.187894	0	0	0	0	1.089484	1.678458	0.977644	0	0	0	0.396267	1.113124	0.427086	0	0.2023	0.43405	0	0	0.214062	18.624832	21.885494	13.784578	0	0	0	LOC104432515	non-specific lipid-transfer protein 1
Eucgr.I02710	182.431381	244.506683	208.677567	24.075632	27.518181	19.765722	58.03809	65.670403	62.260303	89.558998	76.073059	74.999779	94.570129	83.469643	90.013657	139.086075	148.283508	136.912842	41.560116	29.56337	33.273758	63.169971	56.998219	62.166092	68.025139	69.655388	64.279587	99.695908	51.414867	72.941566	LOC104419948	mRNA turnover protein 4 homolog
Eucgr.E00338	26.538374	41.169895	29.96838	1.36466	0.199263	0.064453	0.303427	0.062745	0	26.357981	51.767761	70.092934	0	0	0	23.19305	69.286072	30.770943	0	0	0	0	0	0.10982	38.872898	28.775187	24.652214	0	0	0	LOC104443607	isoflavone reductase-like protein
Eucgr.B01497	0	0.062726	0	0.487471	0.633338	1.994365	0.536358	0.543605	0.471653	1.363582	0.729377	0.173048	0.168266	0.108035	0.337351	1.793015	1.162998	0.26993	30.533915	34.787834	31.48024	21.622234	30.8986	26.06764	13.039993	8.666698	5.707802	17.070675	23.286304	12.645574	LOC104434818	aldo-keto reductase family 4 member C9
Eucgr.B00215	44.941605	23.148149	43.50922	6.532228	4.169418	8.310356	6.519377	15.429968	13.459314	11.645926	13.597668	16.460083	36.327496	30.281561	31.521576	19.365208	27.327282	30.282785	8.285134	8.233198	8.013806	25.893654	14.311028	22.011873	11.088025	19.7598	18.881073	15.20758	10.163835	14.107353	LOC104417667	probable serine/threonine-protein kinase WNK3
Eucgr.K00387	20.778986	24.116411	23.408716	4.001587	3.356899	2.998704	19.28743	16.824165	16.978508	16.291887	13.584579	12.779688	16.408991	9.250801	12.721516	16.901815	11.85331	12.877817	3.689152	3.222887	3.132509	6.519474	7.618126	5.063983	12.875695	12.805836	18.637424	10.462955	10.44317	10.822585	LOC104424514	soluble starch synthase 1, chloroplastic/amyloplastic
Eucgr.E03534	30.930883	43.698517	40.879345	22.068386	19.097973	18.167622	23.868782	21.447889	20.923264	25.106749	23.3983	31.801151	23.919689	26.130251	27.452026	30.968719	29.529968	31.639832	9.935371	11.972766	10.362936	15.221496	21.690966	18.36618	21.594692	18.451351	21.751709	24.653385	12.364321	16.168653	LOC104445415	N-alpha-acetyltransferase 35, NatC auxiliary subunit
Eucgr.A02665	13.701199	7.285863	17.941988	0.563187	1.730434	1.764171	0.272927	0.201523	0.254868	1.214528	1.60722	2.179101	3.736387	3.318108	3.483796	5.719228	4.270684	4.100374	3.283493	3.071543	4.009459	0	0.190639	0.143336	5.854006	7.497708	8.171387	0.306631	0.654888	0.38997
Eucgr.I00303	55.64159	33.641285	38.220062	45.593609	29.785988	41.231976	222.832825	247.062637	214.903015	90.188118	108.764153	0	111.328499	154.714172	0	0	0	0	0	0	0	0	0	0	0	0	0	0	0	0	LOC104418186	systemin receptor SR160
Eucgr.H00090	162.286865	154.301895	176.261108	247.963104	241.013763	357.44046	198.829254	221.87204	237.203171	293.703613	478.541168	407.146057	347.158112	423.57843	308.222443	137.12999	141.919876	137.86322	179.052719	179.92804	179.602478	252.244431	313.654419	249.919754	345.41687	352.423523	324.314819	230.793396	281.772705	242.12587	LOC104456056	3-ketoacyl-CoA thiolase 2, peroxisomal
Eucgr.H03860	4.880798	6.018289	6.158525	1.189976	1.444202	0.50828	0	0.11051	0.19639	13.498901	28.531162	29.601198	0	0.249293	0	17.030775	17.900106	17.865341	0.617301	1.442614	0	0	0	0	38.468723	32.259071	23.694942	10.691394	0	5.300082	LOC104415092	monothiol glutaredoxin-S2
Eucgr.B03587	84.782402	74.808403	84.542961	47.517075	41.393833	52.672092	74.646683	104.769447	69.333649	95.839058	93.464958	77.927757	60.267876	85.051804	74.5961	66.511795	78.156174	64.493828	57.727272	48.552582	55.587078	68.276024	97.576836	56.566437	87.828949	71.297157	85.013596	103.603775	85.184944	86.384842	LOC104433757	glucosidase 2 subunit beta
Eucgr.L01895	4.945946	4.021137	5.73255	11.382461	11.385585	5.673599	19.641973	25.470554	19.997522	25.640167	24.162529	30.275757	15.021555	12.367252	18.11412	5.695994	5.156745	6.051223	15.838806	14.310745	9.566133	9.008811	10.836531	15.964595	28.729162	25.494711	42.722618	15.983832	28.955942	21.385187
Eucgr.F03558	0	0	0.036487	0.224995	0.123811	0.256134	0.114221	0	0	0.033375	0	0	0	0	0	6.699094	4.342289	4.752332	7.255028	6.693832	6.439186	5.620822	7.94875	8.215112	4.541682	3.456292	2.662434	7.243079	6.254309	9.490399	LOC104450318	probable serine/threonine-protein kinase NAK
Eucgr.A01436	17.289751	14.497785	15.386292	18.453783	17.375893	11.797217	9.442872	9.885465	9.32547	13.76076	11.874215	12.786684	24.215166	23.237135	24.026825	11.256195	11.526683	9.698547	18.513355	20.985973	22.411646	11.12878	12.793359	13.638635	14.575906	14.677003	15.401003	31.085667	35.84766	35.240871	LOC104437550	nuclear speckle RNA-binding protein A
Eucgr.G01111	25.130245	24.39974	23.744522	40.207634	37.355392	34.427967	34.036613	44.415447	35.784321	49.615459	43.727184	51.524143	75.159271	67.979431	67.527687	24.324306	19.44091	23.295832	34.858959	34.96627	34.95578	48.350494	54.695133	49.019447	44.03894	38.471897	46.200943	49.373089	47.155964	40.882076	LOC104453006	probable sphingolipid transporter spinster homolog 2
Eucgr.I02357	36.181103	41.347412	40.761627	15.774545	8.892896	7.981	14.170676	15.349688	13.418447	24.355951	15.184567	19.902006	25.026855	21.055677	29.027176	26.648638	25.917994	25.925129	10.465244	12.122428	12.273697	20.026768	22.476179	15.618023	23.586155	25.214663	28.625574	27.52334	21.679588	30.269909	LOC104419665	transcription initiation factor TFIID subunit 14b
Eucgr.I02136	3.898307	3.347617	4.618679	10.174063	88.233925	71.241051	0	0.537944	0.22284	0.546883	0.953383	0.455095	0.424779	0.47248	0.662843	3.265303	1.460207	1.319173	31.941313	49.41296	50.796474	1.346426	0.859412	0.225884	0.713683	4.889215	2.812814	2.225414	0.984179	0.626902	LOC104419505	17.4 kDa class III heat shock protein
Eucgr.A01970	3.731001	8.274795	3.84335	0.522991	0.751747	1.139534	4.143951	11.122112	3.329841	7.009347	2.511883	10.115977	0	0.490338	0.379848	8.017535	12.473549	13.232336	3.8741	2.983725	3.980968	4.684423	4.317722	4.366449	24.426746	24.904194	14.689521	0.358751	0.734775	0.799553	LOC104441806	transcription factor PAR1
Eucgr.H00754	11.300879	15.082324	11.523992	106.681229	89.02494	32.846077	16.807247	15.576074	2.748263	17.89085	23.760044	24.656988	9.311999	18.120806	40.464214	5.237068	10.344883	6.412909	19.537722	17.776068	17.667	9.394157	10.736193	29.591497	13.7213	14.501793	26.654238	9.099782	36.885338	35.0215	LOC104456510	UV-B-induced protein At3g17800, chloroplastic
Eucgr.C03147	0	0	0	0	1.719638	0.837517	26.688971	0	0	0	10.516855	0	0	1.457134	2.641883	0	0	0	2.402527	0	2.493814	3.282409	3.536316	3.11808	0	0	0	0	0	0	LOC104440046	protein BIG GRAIN 1-like A
Eucgr.J03186	94.362411	95.270576	107.789841	58.538132	51.996605	54.285534	119.223122	130.161911	107.952492	108.013603	88.901146	97.575935	102.474243	89.306831	97.321014	97.469856	92.405945	92.591614	30.076025	28.358904	27.230312	91.229645	97.034851	67.866035	68.575462	53.95237	66.160454	131.556168	102.134682	119.701157
Eucgr.F01883	90.892517	100.329636	87.692574	104.336288	97.814697	38.893284	86.776695	127.680069	115.693512	91.709923	85.713211	110.474594	135.172791	127.405289	101.994392	83.316673	61.781269	95.932472	177.095322	186.100388	179.181656	105.452835	74.018105	86.624908	172.068954	195.385406	169.080093	57.957188	54.333843	46.731903	LOC104449011	gamma carbonic anhydrase 1, mitochondrial
Eucgr.I01764	359.176788	467.90979	355.464233	190.532455	205.951935	95.964508	108.72261	47.649551	87.806442	73.450455	187.028336	273.820831	129.30574	154.222427	126.323761	340.767059	485.007233	450.448669	262.210205	191.151291	231.251556	78.119774	78.726837	118.358559	255.359329	329.895081	145.864853	96.291489	34.443222	79.639069	LOC104419237	glutaredoxin
Eucgr.L00743	92.334045	84.660858	94.126389	39.16433	40.580421	43.418259	38.960747	32.546268	27.124485	42.014549	35.738125	31.822128	62.82674	62.174049	58.496532	71.834312	65.356232	58.260899	54.013588	50.794773	56.017857	36.744896	45.16412	44.501347	44.4879	44.358707	45.225933	49.552563	33.780754	32.072479	LOC104428807	transcription factor 25
Eucgr.L01504	22.558575	17.925598	19.058271	4.389235	2.310458	0.435961	44.574348	40.693432	39.652363	13.829235	11.437946	11.499284	7.569	6.041752	10.716022	17.369171	22.862022	17.207579	0.657151	0.203565	0.314057	5.923533	0.157021	0.590856	8.413495	10.296254	0	0.345658	22.344063	11.470654	LOC104429648	non-specific phospholipase C6
Eucgr.F04463	471.984344	288.993164	555.984985	1759.760864	1750.241211	1156.894775	2289.509033	1779.004639	2126.444336	1820.128052	1119.842651	894.349426	1118.123291	1306.211548	1318.423096	983.742981	759.565186	690.507202	1043.217163	1054.7323	1055.847046	1782.545532	1236.471558	1609.381348	775.474792	524.532104	601.660889	1817.796875	2058.375244	2162.474365	LOC104451033	phosphoglycerate kinase, cytosolic
Eucgr.G01085	34.011681	36.748405	30.618816	34.22121	35.83025	35.109634	31.388433	31.556807	28.323723	43.623814	47.809509	50.258465	59.069195	43.590721	50.090206	48.498573	36.632603	37.604828	38.106201	41.089741	47.224831	19.287334	19.220728	19.743729	39.908875	41.577686	50.458515	36.804104	24.739889	35.260139	LOC104452984	phosphoglycerate mutase-like protein 1
Eucgr.C04162	0.070251	0	0	0.12198	0	0	0	0.037859	0.02869	0	0.035165	0.073675	0.432988	0.186946	0.312717	47.390533	38.540798	51.7388	20.838638	19.669603	18.864113	25.589525	42.040306	17.189468	27.606905	16.014427	31.322266	48.167004	33.217667	30.965378	LOC104438495	boron transporter 4
Eucgr.E03293	19.144745	8.183292	15.133769	18.957829	16.062988	9.522829	5.376144	7.33785	9.178194	0	18.619539	26.066551	27.644516	12.154919	15.917518	0	0	0	0	0	0	0	0	0	0	0	0	0	0	0	LOC104447206	uncharacterized LOC104447206
Eucgr.F01059	0.949831	1.838561	2.414238	0.671547	1.201449	0.836551	0.825655	1.792454	1.077236	0.815786	1.715686	1.580049	0.69978	1.253834	1.420415	5.954187	4.315755	4.718435	20.270079	19.922031	20.011772	12.159568	15.801979	12.677489	14.554017	11.914242	13.348414	11.245781	16.099277	8.980589	LOC104448378	probable disease resistance protein At4g27220
Eucgr.E03298	5.173745	7.183027	8.172501	0.970605	0.827179	1.362657	0.673124	0.832827	1.506728	0.484261	1.185006	1.27568	1.058052	0.781614	0.578105	22.970854	25.678741	25.218632	2.899702	3.875378	4.392528	4.970025	9.294683	3.047917	3.30168	3.51672	2.941688	5.615065	4.15409	5.031173	LOC104445275	vesicle-fusing ATPase
Eucgr.D00579	179.980698	247.43692	202.187881	148.615082	138.631699	125.011497	142.713928	149.269608	145.225952	216.492462	216.67746	221.521652	272.62735	274.309753	370.307648	298.840118	216.990494	292.131866	236.406021	185.498383	230.081726	210.217621	191.271378	313.861481	312.049622	361.708649	285.618927	150.534256	125.054604	119.043083	LOC104440971	transcription elongation factor 1 homolog
Eucgr.G00619	23.244419	19.520384	19.241177	96.443893	100.375961	230.314621	147.693893	144.958572	180.346985	105.998383	106.878014	77.810028	428.096191	361.547577	301.763092	11.143796	11.734322	23.113453	69.422676	68.428963	73.463188	127.973648	84.798004	114.095596	61.681664	57.375237	41.133686	145.289749	102.273758	158.872345	LOC104452738	probable WRKY transcription factor 9
Eucgr.B03939	6.0873	5.681174	7.418869	45.324001	64.391579	85.748077	19.193047	28.616186	20.499176	16.542746	18.789909	9.537041	10.458593	12.841995	13.396497	6.86615	7.531824	6.572052	29.728565	34.391708	15.036223	30.783161	31.418451	25.509132	5.356254	7.479789	4.545069	10.973601	7.17172	14.936542	LOC104434064	uncharacterized LOC104434064
Eucgr.F04468	25.090071	47.700809	29.673294	25.402769	34.141376	34.715191	95.429054	29.086744	60.92244	28.986256	20.709259	24.289715	54.820507	60.210491	51.373699	52.82592	48.414009	91.793289	150.100464	150.046783	160.469055	49.135166	91.278748	142.155609	20.379238	33.695118	31.4872	58.431015	27.761976	27.531157	LOC104451036	metal tolerance protein 9
Eucgr.D00337	11.544563	10.226738	15.009652	5.120749	7.635139	4.198486	6.352215	3.67157	5.996626	4.320912	3.131677	3.381066	6.474509	8.029667	7.886979	11.97884	12.19957	14.174261	1.654219	1.829663	1.73828	3.525244	0.208372	2.790963	7.002894	3.828224	5.887361	8.269966	5.628026	8.131755	LOC104440822	two-pore potassium channel 3
Eucgr.I01128	160.358047	141.413101	128.855957	7.489598	4.74736	7.208336	3.308718	4.680833	1.746325	4.279808	5.603835	15.27291	31.935755	26.369726	25.529875	72.924065	79.120453	41.635063	4.952423	5.271166	3.273448	3.282649	4.028076	3.042686	21.449921	18.888554	38.287701	6.552142	3.501537	6.249244	LOC104418708	CBS domain-containing protein CBSX2, chloroplastic
Eucgr.F01888	23.006186	22.555323	21.497923	31.430637	29.838261	34.430168	41.43026	41.884312	36.925137	46.074505	65.715149	76.04834	54.963703	41.587688	50.659382	21.446707	21.7584	31.427246	15.921049	15.734799	16.684052	49.836491	59.668583	50.56979	60.691673	54.502754	62.382347	63.052559	91.509972	95.335205	LOC104449016	sugar transporter ERD6-like 6
Eucgr.I00580	27.746031	17.388313	12.807825	0.682951	0.226127	0.476925	0.205727	0.082898	0.265196	1.987935	10.139372	10.124563	4.282804	2.798108	1.270496	44.895782	54.442257	45.143692	3.24142	3.304431	2.681436	0.159784	0.147776	0.270374	48.303493	91.459335	87.777458	0.66129	0.297972	0.36898	LOC104418352	serine hydroxymethyltransferase, mitochondrial
Eucgr.E04217	0.036927	0.472675	0	0.120609	0.375804	0.211738	28.290564	23.252705	23.851433	29.418758	29.299614	34.424107	30.294365	19.251801	25.373705	1.209584	0.716203	1.486483	1.113851	1.478321	1.590359	109.609314	101.695358	105.090256	65.749557	32.096989	18.993999	80.578873	104.209213	112.493828	LOC104445770	laccase-14
Eucgr.A01380	11.877646	6.59104	16.074345	2.660779	3.223461	2.925053	1.847044	1.762587	1.98715	42.637993	130.992859	115.676193	0.698728	0.878111	1.310345	5.939801	4.148128	2.917015	0.117994	0.170835	0.206774	1.516682	0.927997	1.825912	23.510098	30.465282	29.961399	0.448715	1.41168	0.705678	LOC104437156	subtilisin-like protease SBT5.3
Eucgr.C00769	77.578819	53.877186	117.279327	2390.934814	2187.758545	1516.623169	1429.546875	1249.768677	1364.265625	261.684387	295.745453	219.938889	171.276657	156.994919	127.511276	307.691437	164.584412	98.910431	1184.254639	1183.550781	1195.005005	461.812195	499.980255	496.832336	152.821976	55.748482	59.531036	190.084122	260.109467	197.92569	LOC104436385	sucrose synthase
Eucgr.J02363	3.925167	4.101595	6.301304	12.647844	12.88582	6.940119	18.856213	18.185978	20.033846	25.134588	13.195118	32.561981	8.946725	9.743105	12.307887	6.467666	3.134911	3.398491	5.956382	9.845973	6.057477	6.879089	12.964185	13.194179	8.975554	11.924683	9.877004	42.539749	21.189177	39.026543	LOC104422718	uncharacterized LOC104422718
Eucgr.F02969	3.066792	6.121692	4.889466	4.468421	3.691808	3.898834	2.609584	4.471486	3.220696	5.809909	4.864099	4.487075	6.128241	5.859355	5.146675	3.480425	2.608324	4.464439	2.698772	2.001175	1.617284	3.064774	3.63482	2.139429	3.39663	4.222422	4.899641	7.412335	6.594731	6.663488
Eucgr.G01293	18.685013	20.867121	23.062923	23.733957	24.566298	15.50224	18.678955	15.08059	15.752914	17.375416	18.761049	22.231991	29.083143	32.515152	31.100443	17.411545	16.509689	16.189877	23.0214	19.711939	22.157923	16.053373	14.366176	19.928526	24.749298	23.817978	25.727325	20.678471	18.699263	15.006696	LOC104453119	uncharacterized LOC104453119
Eucgr.I00261	20.822573	39.822247	37.086887	9.762084	14.235123	14.276195	16.440243	21.672783	20.510832	14.087745	16.687344	23.34654	19.165049	34.093636	34.405426	34.485924	28.892746	31.579308	13.50035	12.984591	9.369176	15.785958	19.080584	16.582808	28.447308	22.389549	26.524244	30.928984	20.801279	26.594379	LOC104418165	probable mediator of RNA polymerase II transcription subunit 26c
Eucgr.K01243	166.304199	69.657234	128.054047	81.82933	69.325966	92.938766	53.593941	66.196976	71.445412	121.682877	90.979881	175.141647	94.416489	90.228905	88.641235	124.324844	121.355392	94.485321	23.033674	29.869402	36.681366	60.3876	68.2145	62.811535	214.510193	241.373703	263.892822	56.663803	101.851387	100.955719	LOC104425068	29 kDa ribonucleoprotein A, chloroplastic
Eucgr.D01856	33.664669	35.612022	39.25489	5.727993	5.647876	5.653444	12.324327	9.86214	6.027665	8.644213	10.077463	10.452686	28.032831	32.27779	33.191677	73.32988	82.649216	73.692604	66.481987	65.517273	58.130112	23.592915	24.843533	52.346775	53.773087	84.871635	60.709114	23.42745	31.663282	22.176687	LOC104441753	probable glutathione peroxidase 8
Eucgr.B00336	59.81638	59.135124	62.26968	59.556316	52.508633	40.388702	76.775688	71.726875	78.006844	120.43338	126.523834	119.969101	182.265594	167.643402	174.849243	84.226036	92.307404	101.551987	91.791382	106.811455	135.015396	68.339806	93.620911	101.841789	141.743317	127.490135	137.094116	95.504807	96.947845	102.159248
Eucgr.K01957	3.44418	2.59137	3.130504	7.255071	6.947402	6.326024	2.74806	4.253499	2.801228	3.283919	6.562238	9.277391	1.323765	1.755725	1.403646	5.928874	6.756921	5.95228	3.725804	5.029393	5.040338	10.534499	15.032706	14.074689	12.680317	9.364806	14.040021	9.798433	11.218066	8.239127	LOC104427566	alpha-glucosidase
Eucgr.I00519	94.544807	265.352478	109.714737	79.926872	47.889359	53.944157	382.178223	411.346588	360.551178	548.981445	311.048828	300.946411	166.181808	127.724861	159.87294	57.620956	97.372803	91.059845	81.472267	78.296722	57.099678	127.874886	145.975723	123.688675	154.979248	58.931885	57.847496	198.888168	348.415344	227.759598	LOC104418310	phospho-2-dehydro-3-deoxyheptonate aldolase 2, chloroplastic
Eucgr.J01250	236.356293	245.668137	200.803345	127.840591	111.834579	88.482765	91.488586	98.634842	124.440727	136.40654	115.728363	122.113678	88.658478	74.004784	78.301834	102.202011	121.785187	96.466125	160.671997	159.683212	155.358719	70.907799	74.789955	70.913338	102.10424	119.704185	99.21035	84.575844	81.440826	99.196968	LOC104423590	30S ribosomal protein 2, chloroplastic
Eucgr.A01995	0	0	0	0	0	0	0	0	0	6.434146	6.272707	2.697765	0	0	0	0.722011	0.482261	0.807137	0.609458	0.492324	0.79672	0.190395	0.099037	0.28884	0.482434	0.361357	0.098672	0.119073	0.294819	0.366109
Eucgr.A00014	2.712488	6.403645	7.84463	0.106197	1.357515	1.87255	0.225392	0.641484	1.027971	1.181739	3.910368	8.198609	0.235522	0.186502	0.563738	10.974209	7.071756	8.419696	2.26144	1.350436	2.02806	1.455775	0.681535	0.126586	4.347239	5.370605	6.194717	0.382777	0.711307	2.63344	LOC104450733	2-isopropylmalate synthase 2, chloroplastic
Eucgr.F00226	2.123138	0.548294	2.389599	0.266275	0.347711	0.17481	0	0	0	0.747446	1.622894	2.71031	0.265182	0.148992	0	2.207518	1.5303	2.483145	0.459021	0.305087	0.962087	0	0.090537	0	5.719703	10.21524	5.760045	0	0	0	LOC104447894	thioredoxin-like 4, chloroplastic
Eucgr.L03660	128.241516	53.451614	109.069603	31.946159	97.785263	37.766052	113.18869	45.969078	103.431328	261.821228	177.696457	159.124588	43.989529	71.873917	63.758842	107.115768	49.367847	123.10511	97.06044	35.495262	98.838333	20.974567	10.472781	7.353282	107.044891	411.754578	114.052597	20.435637	4.786361	45.626877
Eucgr.K03403	96.49353	89.433205	93.61721	139.046524	127.583076	113.358345	53.096764	109.301918	88.521492	106.610054	94.630989	104.417595	124.161346	116.620697	137.148193	52.267254	47.530685	58.376537	126.166542	128.956726	132.914001	69.152313	71.126495	73.642914	82.075829	97.786774	91.6334	45.649311	52.470505	64.569618	LOC104426693	sm-like protein LSM2
Eucgr.K02276	18.44702	13.58713	11.964152	4.067302	7.566617	6.662596	0.312747	2.512334	1.676391	12.195025	16.696726	20.123346	22.382032	21.267416	24.929773	30.499765	21.156925	16.000908	10.130349	12.078508	15.005989	3.336065	2.190322	6.296875	23.372578	44.569019	32.780884	1.602303	5.811594	7.178082	LOC104425841	uncharacterized LOC104425841
Eucgr.J00179	1.304731	1.658969	4.356724	5.725086	4.972943	1.013078	4.720447	8.148831	0	10.329186	6.143992	8.241207	2.800585	3.084416	2.795589	1.65531	1.648449	1.753791	2.535765	4.92084	2.820297	3.849225	4.295001	1.233936	7.164108	3.189554	7.509217	4.672185	5.108765	0	LOC104421049	uncharacterized protein At3g28850
Eucgr.H00075	218.72023	221.220184	227.602142	72.258148	74.90007	77.75975	61.075909	56.242378	58.161877	45.672901	43.123646	61.02335	40.361938	57.610638	38.862446	218.926987	201.702133	233.053436	43.476437	44.726997	38.803997	46.277649	57.479294	46.570934	102.707962	81.581352	99.548225	79.333	46.144165	42.89621	LOC104456042	non-lysosomal glucosylceramidase
Eucgr.I02040	2.712649	4.518157	3.60799	1.429558	4.333243	3.550376	2.548292	0.97199	3.653249	4.934037	3.148007	3.561449	5.440913	5.838657	8.270469	1.633977	2.032884	0.837392	2.330833	2.535477	3.904554	3.064853	3.81634	3.631311	3.345833	1.525694	2.566147	2.499537	3.54031	3.121119	LOC104419429	putative methylesterase 11, chloroplastic
Eucgr.H00426	58.039139	65.16703	63.213833	39.107185	37.45134	35.567009	47.829308	47.949825	43.246803	53.565098	56.768223	52.565186	60.741402	55.593014	57.998604	36.442497	34.905022	41.95787	30.219955	31.562704	19.132889	30.340908	33.98262	20.718323	41.69733	45.157993	49.591339	41.614338	42.463043	51.4133	LOC104456274	39S ribosomal protein L22, mitochondrial
Eucgr.D00468	3.59655	2.84279	6.319466	5.945527	6.158784	6.470033	1.163919	1.005477	0.959309	7.993407	5.791126	4.549119	4.897048	4.163316	3.435127	216.930206	153.82431	120.354912	196.879547	200.719879	197.109421	190.469315	330.176239	243.642975	66.062088	59.519958	51.002739	104.995712	117.843628	72.915062	LOC104440882	probable cinnamyl alcohol dehydrogenase 1
Eucgr.K01390	51.106541	32.363468	46.553848	42.707291	41.953667	30.624754	479.529877	298.198029	298.424377	177.729568	144.085068	123.383568	132.283707	99.774261	128.662369	60.004425	59.742466	56.213722	85.090897	88.068039	86.861694	248.980927	184.61824	196.899521	88.729828	75.778069	92.836853	240.169601	282.225861	219.698349	LOC104425202	uncharacterized LOC104425202
Eucgr.L00026	35.880455	29.61764	43.126572	21.128876	22.042959	18.648741	20.101404	18.961086	16.785961	24.015356	19.475826	27.787367	42.759109	37.492382	43.906902	47.754593	48.512451	45.782063	38.956688	37.900486	40.333603	28.117512	30.586721	31.143	40.564671	39.79818	47.317791	54.990685	47.880978	41.943405
Eucgr.J00499	58.632069	65.899017	59.46217	5.994624	23.005718	2.360378	45.288315	57.210388	49.521622	62.459579	51.0075	45.293987	63.666317	69.833328	82.689247	34.652866	43.339535	37.339863	34.465969	27.153059	33.622387	31.460102	39.359905	29.925917	45.411907	55.062817	68.426086	46.812679	35.93261	39.576927	LOC104421306	DNA polymerase epsilon subunit D
Eucgr.F04156	72.62606	82.240074	85.082062	38.107533	47.257534	37.044155	53.313789	57.94128	46.11871	51.460571	46.755466	48.386265	64.209457	63.702721	64.188087	64.644547	55.888889	65.591377	41.589005	39.964901	38.076614	29.256573	49.609207	33.535194	35.669357	33.15757	42.980942	55.75362	45.960976	45.192532	LOC104450802	exocyst complex component SEC6
Eucgr.D02302	31.437635	23.943289	31.287071	10.507201	8.899428	7.197278	20.50094	17.081413	18.785427	35.820076	30.640759	35.487946	50.791855	41.451065	47.428745	12.701242	10.91433	12.361966	19.043106	19.262657	19.405476	25.303398	25.717196	32.277683	42.884983	41.727116	41.550289	36.423203	55.311283	38.106335	LOC104442112	ascorbate transporter, chloroplastic
Eucgr.E03057	3.329462	3.833705	6.283506	2.119882	4.088629	2.124576	4.894345	6.025409	3.407464	10.725488	5.314656	11.395049	11.741419	8.654662	11.337464	2.741367	1.547606	3.358041	3.04772	3.124583	3.631462	3.090991	3.677687	3.392807	3.747603	7.72832	7.169411	2.649424	0.620944	1.646656	LOC104445154	probable E3 ubiquitin-protein ligase RNF144A-B
Eucgr.C01514	98.533539	128.189743	131.006073	56.546032	58.577614	49.998066	62.879581	78.774002	61.769867	84.972664	96.655739	101.108475	188.294189	156.50029	148.079956	117.496185	99.041672	129.542114	160.416565	128.811646	122.802116	100.462837	101.906174	130.911682	146.741379	175.230438	137.616318	78.687531	93.949089	78.632401	LOC104436914	26S proteasome non-ATPase regulatory subunit 12 homolog A
Eucgr.H04737	305.79599	383.692871	300.109253	100.451393	97.191536	66.851608	105.60067	95.439095	88.764229	165.10675	136.032639	164.763428	111.123001	102.168053	118.846252	287.523438	196.340424	300.1409	186.01445	193.142563	244.550491	134.383606	123.515404	199.031509	368.824097	594.295105	339.401581	103.321815	53.066051	65.320641	LOC104415757	60S ribosomal protein L35a-3
Eucgr.G02967	99.308395	72.928513	101.801834	54.390377	34.955574	39.467506	60.346081	55.313984	53.049454	53.677067	50.294209	47.977982	128.414459	94.518509	90.694397	44.879585	67.33123	69.309891	25.984247	24.387688	23.028929	43.720444	66.553032	42.671474	48.359524	52.974033	43.723709	54.149529	67.420311	84.510872	LOC104454329	BTB/POZ and MATH domain-containing protein 3
Eucgr.B02342	1.417007	1.15715	1.698165	5.92319	4.8134	3.145655	15.066362	19.620161	12.252313	14.244152	8.805138	11.606435	13.298399	12.918781	10.667319	1.35052	1.299433	1.422617	5.216133	4.865806	5.142699	6.774	7.936342	8.984068	5.368222	3.151818	3.077886	10.83994	13.068962	9.060217
Eucgr.F00183	59.19989	60.666828	61.961761	101.822945	59.672951	62.779453	102.306114	102.006454	98.919144	103.002808	79.662613	88.163704	132.641861	106.442108	158.442764	45.214016	25.579756	38.880756	55.082039	63.100548	60.422276	65.069595	69.343018	64.001915	79.887665	70.790878	77.823235	92.227455	54.823742	71.07029	LOC104447865	mannose-P-dolichol utilization defect 1 protein homolog 2
Eucgr.J00091	6.002105	8.70965	7.04321	2.203139	2.726689	2.670325	3.973493	7.156245	3.787613	5.557311	5.150611	5.849146	8.993165	7.875967	8.498617	6.757135	6.917532	5.777231	3.529113	4.499062	4.287015	3.162755	5.082956	3.997078	5.571324	6.011584	5.885773	6.523866	4.901268	6.563842	LOC104420961	pentatricopeptide repeat-containing protein At2g15630, mitochondrial
Eucgr.B02108	3.85347	7.293561	5.090377	2.969867	1.761467	1.053725	2.942052	3.412116	1.886405	3.848861	3.182799	3.85583	6.014496	6.517338	7.817235	12.572962	7.088451	11.04767	3.163264	4.291803	3.290655	5.384588	7.684786	6.345717	6.00843	5.251285	9.07495	8.004497	8.821947	8.145443
Eucgr.F03532	5.225725	6.428716	6.545754	5.276762	5.137348	3.44246	6.297718	7.400838	6.656757	7.170711	6.200051	6.833753	11.650033	10.401011	12.524709	8.556776	8.249203	10.144234	11.243621	13.156528	13.665508	10.027268	8.326794	11.792855	13.68132	13.763958	13.258411	7.125171	8.709433	7.748199	LOC104450297	putative tRNA pseudouridine synthase Pus10
Eucgr.F00079	7.556211	9.042854	9.245846	9.099336	8.221615	2.822837	4.601263	6.219224	6.690383	9.09221	12.907307	9.46261	10.991779	10.73893	12.87324	5.876246	6.493952	3.580736	10.153783	7.941087	10.65664	6.973884	8.299156	5.348053	8.654051	14.703023	12.267396	6.354663	7.054901	7.429156	LOC104447783	mediator of RNA polymerase II transcription subunit 22b
Eucgr.A01715	19.86759	18.859875	20.560028	0	0	0.070849	0	0.030911	0	5.394841	8.588588	9.478964	0	0.017003	0.001742	9.099508	8.907135	11.705759	0	0.20306	0.193802	0.665271	0.244518	0.056839	29.007626	24.735239	44.57304	0	0	0	LOC104439742	homeobox-leucine zipper protein HDG2
Eucgr.F01374	101.495369	155.302338	102.445068	160.471893	180.465424	231.607239	183.895752	130.012894	240.099579	104.943954	104.202271	105.20507	141.555374	125.612419	131.854889	168.810379	129.063614	167.416092	102.280769	99.641144	104.446869	107.935921	150.459595	153.728302	85.009605	82.672943	116.675781	129.389114	110.453255	121.140541	LOC104448613	mitogen-activated protein kinase 19
Eucgr.D01204	50.365276	51.255074	51.065624	30.773804	40.127789	28.607983	45.949131	46.129036	44.107388	44.209724	49.396713	48.043995	95.738602	88.661247	90.425186	72.910622	68.177383	67.262222	47.459499	42.765705	40.628319	60.007874	70.640129	59.624374	63.869328	48.504581	60.852287	75.36721	61.59977	62.733589	LOC104441354	nucleolin
Eucgr.I02789	0	12.793029	0	49.777489	0	0	0	111.117912	0	0	0	0	0	0	0	0	0	0	0	0	0	0	0	0	0	0	0	0	0	0	LOC104420024	pentatricopeptide repeat-containing protein At1g10270
Eucgr.A02339	18.632038	18.402203	22.709047	27.238081	26.914312	21.900526	17.654181	21.594873	19.587454	24.431997	21.285622	19.682547	35.8904	53.57016	50.284176	30.642811	26.552721	30.244448	7.63669	7.182405	7.20385	15.047661	20.175114	16.175188	15.898417	10.715214	17.813784	23.900482	22.468739	20.085382
Eucgr.A00950	0.681691	1.433794	1.028769	14.515462	13.348678	4.527691	0	0	0	14.927004	7.282089	14.764865	0.152544	0.162691	0	0.799327	1.339189	0.672143	2.090319	3.305915	4.49688	0.079815	0	0	2.480118	3.464448	4.927212	2.240714	1.317182	3.503564	LOC104433913	proline-rich protein 1
Eucgr.H01087	18.3916	19.577749	23.704493	14.593171	13.905172	11.327728	5.196682	7.76549	6.954075	13.119824	12.408195	14.516748	19.010206	20.428747	19.927193	19.364433	14.863433	15.105854	7.740554	8.742062	7.880995	7.682048	7.314148	7.538638	18.666651	13.769932	21.813828	10.192502	11.210892	10.813618	LOC104456735	putative GTP diphosphokinase RSH1, chloroplastic
Eucgr.F00471	17.474394	11.478662	18.498108	52.824242	48.981735	29.881796	19.635523	17.380289	17.385769	49.168324	66.071632	72.248154	51.288906	58.803246	57.234512	14.663748	14.503388	14.178895	21.151106	21.233013	18.840799	21.685112	18.150089	25.037302	45.960506	49.881805	57.65572	15.657876	19.010103	16.593237	LOC104448061	xylulose kinase
Eucgr.J01417	3.282683	4.523733	4.6459	6.821477	5.051191	4.471535	5.7926	12.392335	8.111367	15.868421	18.499249	12.190413	16.503611	17.701872	20.876581	9.297825	9.051069	7.922955	8.832076	5.863194	8.790705	11.82117	10.736497	11.812074	4.107806	6.580077	7.725923	14.694846	13.381993	15.985775	LOC104422054	phosphatidylinositol 4-kinase gamma 7
Eucgr.C00639	100.056564	89.590721	100.454575	72.606239	70.981071	60.706409	100.902786	106.613533	82.882721	106.995224	91.041588	110.355347	111.633873	136.473923	117.651535	73.681427	72.729866	71.491768	37.059082	47.524921	48.357147	65.691521	81.894203	51.753117	64.723778	64.849609	86.259544	106.039757	114.156441	82.400009	LOC104436290	serine/threonine protein phosphatase 2A 55 kDa regulatory subunit B beta isoform
Eucgr.I01660	25.761967	30.640787	31.69285	0.5685	1.108237	0.39181	15.925884	12.927239	11.620479	8.537437	8.623589	13.519979	11.857993	6.555749	12.025731	11.020794	11.831584	13.882927	1.326276	1.338096	0.77525	2.535234	2.022768	2.388807	7.863551	6.112362	9.860244	6.218467	6.790974	7.372924	LOC104419151	uncharacterized LOC104419151
Eucgr.D02148	12.37099	10.833899	12.17816	6.780622	5.909168	6.678791	14.841575	3.89758	14.300664	5.627464	7.752233	9.168226	7.922731	9.374525	10.135601	6.782007	9.108265	9.328378	6.47777	9.076451	8.210259	5.244088	23.600315	21.443352	33.244083	7.473455	38.355122	30.436787	25.244652	28.027945	LOC104441980	uncharacterized LOC104441980
Eucgr.F00213	43.504719	49.594707	41.477036	18.096317	15.890418	97.218353	89.473457	81.742531	98.846878	32.319427	40.169643	26.485266	43.74448	29.7724	35.69212	71.73172	67.85601	84.543922	104.331566	150.554413	34.912128	81.77298	81.421967	76.05703	72.790367	77.836136	56.129803	60.682076	96.266319	100.267349	LOC104447885	uncharacterized LOC104447885
Eucgr.B02562	0	0	30.771975	150.726913	0	0	0	0	0	0	0	0	10.76307	0	0	0	0	0	0	0	0	0	0	69.203087	0	0	0	0	0	0	LOC104432927	metalloendoproteinase 2-MMP
Eucgr.E00225	15.801429	12.583644	59.07856	10.880805	22.432493	11.684979	15.788881	8.824437	22.30924	40.334743	52.543911	42.573956	222.500702	67.208824	163.518494	12.934665	5.992524	3.250831	4.117966	3.163394	5.911384	6.072334	12.660034	9.388086	26.307341	15.221613	12.235059	15.293672	42.592293	16.880995	LOC104443500	probable xyloglucan endotransglucosylase/hydrolase protein 30
Eucgr.L01150	1.514043	1.225221	0.86168	3.778457	14.068088	0.012494	0.023184	0.048755	3.925059	8.618854	0.050593	0.015253	4.704752	2.156862	0.022496	0.14041	1.188646	0.035382	4.034442	2.192362	2.552349	0.024969	0.054855	0.525921	0.580031	0.04891	0.099331	6.098755	0.244668	0.153156	LOC104429254	disease resistance protein RFL1
Eucgr.J00859	167.463364	182.009796	190.117493	109.045624	137.470535	98.145035	80.194458	118.314651	101.125359	166.286636	153.602005	192.132584	147.43985	147.15918	183.028778	157.307999	146.121811	154.040787	133.096237	140.491959	147.716415	132.416306	148.305954	110.084473	226.76709	189.215775	284.213745	224.380936	181.564499	129.925461	LOC104421593	eukaryotic initiation factor 4A-3
Eucgr.E02751	121.151894	278.636353	72.762787	134.862305	64.592674	112.270561	133.34967	140.478424	132.934418	299.833038	364.541351	327.157837	52.776363	27.075985	27.276836	80.643562	116.768761	86.106354	145.890533	134.809357	164.967178	181.388168	181.392609	200.769028	266.979706	167.181564	141.298065	106.327446	153.223434	131.485931	LOC104445011	low-temperature-induced cysteine proteinase
Eucgr.A00397	23.139408	24.907564	24.509892	10.500136	8.797529	6.807667	14.461931	16.471493	18.673531	15.943447	16.095606	15.125461	29.315475	30.502987	28.818903	25.107006	22.736736	25.526838	7.418863	7.83412	8.526424	18.189243	21.996172	17.712307	20.727701	16.107994	21.871504	21.800171	15.260004	20.308947	LOC104453351	histone-lysine N-methyltransferase ASHH3
Eucgr.F01984	25.695602	16.05114	31.425304	6.883581	6.834489	7.555173	12.678373	14.580523	17.35445	17.03371	13.174743	12.314096	28.950254	43.373783	24.316813	21.45677	14.704729	13.489477	7.927595	9.268849	7.516906	12.895368	14.728272	14.86161	20.844576	14.70918	18.62686	25.765963	25.990473	17.564178	LOC104449069	uncharacterized LOC104449069
Eucgr.H03938	113.148575	142.98793	125.735291	27.609598	26.635397	34.30928	69.416138	63.78236	56.640915	42.752018	75.627861	48.965302	46.324547	56.773155	61.387939	113.564911	111.942612	114.970863	63.490974	62.547291	64.309273	57.008751	61.184437	47.251286	54.467537	56.236717	56.561565	63.866055	37.638123	41.357864	LOC104415156	eukaryotic translation initiation factor 2 subunit gamma
Eucgr.K01647	63.962559	45.074997	66.099892	74.603302	56.428585	40.113979	58.332172	91.045959	59.235001	131.316696	80.279114	105.571312	110.299408	136.689224	121.93483	14.190829	25.240744	22.024881	38.336117	39.107994	40.770138	53.157692	25.989084	33.595547	80.897346	63.52375	45.904938	111.871292	62.546341	50.729778	LOC104425377	CDPK-related kinase 1
Eucgr.F00191	8.90365	8.419296	10.566649	27.385563	3.337653	2.117132	18.355986	12.417993	22.676107	0.936048	10.382806	10.436723	1.223187	1.890666	10.48839	28.132921	6.403799	6.209978	1.678899	1.618028	4.222253	2.043097	19.538925	24.197432	0.368874	10.065823	8.158949	20.43586	0.692298	1.757088	LOC104447871	uncharacterized LOC104447871
Eucgr.H00413	39.29108	32.96032	38.271885	27.789309	29.460247	28.267513	18.567745	18.048775	17.492416	21.7155	18.629908	22.561293	18.874617	25.053808	22.6931	24.701645	29.384615	21.141459	17.096498	15.776608	17.871319	17.334881	19.752447	16.916908	22.978882	25.976379	24.804054	31.39492	27.938799	34.876534	LOC104456266	INO80 complex subunit D
Eucgr.C02534	0.019197	0.046274	0.075487	0.081718	0.52602	0.357808	0.438959	0.442244	0.355921	0.537718	0.655856	0.636456	0.329459	0	0.239165	18.502426	14.552916	12.918385	5.139274	5.04494	6.379693	8.580372	5.998222	12.139167	4.760786	4.742834	8.683371	9.294086	4.461151	7.669012
Eucgr.B00877	10.429499	9.322513	9.480805	3.858096	4.948411	5.567455	6.170068	7.316339	6.683022	6.245613	5.91995	7.342083	6.823763	6.45465	6.679021	20.757673	21.810223	24.688257	21.49272	17.206184	17.696184	32.570972	31.022881	30.733854	33.903198	30.25201	34.578163	41.034332	30.609213	27.606092	LOC104422250	ERAD-associated E3 ubiquitin-protein ligase component HRD3A
Eucgr.F02400	52.770016	53.690666	72.548531	38.603863	51.501068	41.764381	46.875431	75.217628	55.716637	90.072227	89.940918	93.131866	60.638882	83.583122	90.860001	54.025787	48.235165	49.214718	48.040161	46.682949	58.411526	71.760216	59.544556	57.882633	92.593895	62.197308	100.275772	69.103035	52.542969	59.006763	LOC104449364	transmembrane protein 147
Eucgr.B00741	95.100433	76.778854	86.622536	66.093231	79.02066	111.777168	45.41674	56.203449	53.586933	53.36602	63.508739	63.567596	39.784142	44.997326	43.188362	55.288834	56.546974	53.582882	32.099083	36.927536	35.966824	35.740555	46.370731	25.539995	42.308079	32.33897	48.047066	48.753704	59.366436	42.870026	LOC104421763	uncharacterized LOC104421763
Eucgr.I01597	27.449703	33.728912	30.526955	16.973604	18.215179	13.505259	21.525061	21.802452	19.249685	25.132412	22.231602	26.590048	40.388988	33.2957	41.595886	29.538626	24.946129	32.430214	20.26428	24.010199	25.064201	22.010075	20.746935	21.672073	24.046434	23.894548	28.168272	22.473101	24.12118	20.656233	LOC104419097	hypothetical protein
Eucgr.C00750	1.660176	2.092691	2.885434	2.873283	2.424151	1.980187	2.02421	4.126558	1.872246	3.191863	3.499752	6.135136	7.989219	9.147412	9.901213	0.82746	0.424475	1.061258	0.987759	0.699753	0.781974	2.835168	3.875558	0.984888	6.664574	2.992681	5.424618	1.453516	2.729428	2.295824
Eucgr.J01382	57.507767	84.813965	63.34687	18.889677	13.473271	7.133446	19.534908	30.14797	22.632662	29.867689	30.947367	27.884951	45.134464	35.923683	43.463718	37.751122	45.727554	45.3531	20.766747	24.1744	23.701088	24.092812	4.175955	23.591736	37.242889	42.501297	48.085796	32.349129	28.933672	32.553276
Eucgr.L01312	17.502771	18.406332	13.178932	20.517311	15.849919	11.094982	9.02651	7.112566	15.67202	16.405758	9.928079	12.003811	12.665235	8.2717	15.895799	0.563487	0.34701	0.063575	0.110064	0.374364	0.093348	0.191408	0.007105	0.085707	0.271153	0.387487	0.074323	0.291556	0	0.731998	LOC104429417	transcription initiation factor TFIID subunit 4
Eucgr.J00933	33.960571	36.195473	49.826977	36.018501	32.494129	8.198955	5.627239	4.014382	5.331466	30.781616	23.167549	19.159969	10.334498	11.050055	15.918299	43.679127	20.760023	17.584221	32.167706	31.500937	30.658077	5.238942	6.235574	4.823622	13.552385	10.105815	15.458224	31.5711	28.161165	45.236458	LOC104421669	uncharacterized LOC104421669
Eucgr.I00706	16.80192	33.675266	18.456745	7.210445	10.371519	5.159892	17.009962	17.195099	13.771236	22.931097	25.873627	24.424145	25.606573	18.066748	31.596468	16.233202	12.955433	20.864122	18.469868	17.83391	21.063137	9.193855	12.612158	10.945354	15.843739	27.150749	15.219162	13.949368	6.908926	13.00076	LOC104418442	uncharacterized LOC104418442
Eucgr.F00339	0.669194	0.872004	0.625519	33.760033	1.632644	1.875106	0.142546	0.108758	0	0.072949	10.366893	0.655135	0.143575	0.596936	7.159011	0	0.119521	0	0	0	0	0	0	0	0	0	0	0	0	0.061546	LOC104451195	7-deoxyloganetin glucosyltransferase
Eucgr.K02349	7.778932	7.175435	10.508259	16.778072	12.019326	9.300356	9.872659	12.712917	11.44418	6.509011	3.375274	1.808063	5.747349	3.076943	8.921706	13.063839	7.62624	17.535343	8.517637	7.146284	9.375365	6.793563	5.45827	2.954639	0.646669	2.278104	0.287271	0.848923	0.755853	1.492111	LOC104425900	uncharacterized protein At4g08330, chloroplastic
Eucgr.L02184	52.228893	28.333799	53.401131	52.243744	41.576138	69.749725	4.014473	3.535156	6.981353	6.189393	4.202063	2.31841	17.105665	20.679502	6.059895	28.984514	44.759686	51.342148	3.888263	4.191315	4.618427	6.48289	5.410227	3.817566	1.252036	7.795564	2.174855	5.490927	2.866727	4.534718	LOC104430392	12-oxophytodienoate reductase 3
Eucgr.J01511	0	0	0	0	0	0	2.476253	0	0	0	0	0	0	0	0	29.3533	0	15.74372	0	0	0	0	0	32.760826	0	0	0	25.929642	0	0	LOC104422114	LEAF RUST 10 DISEASE-RESISTANCE LOCUS RECEPTOR-LIKE PROTEIN KINASE-like 2.4
Eucgr.C00094	83.824989	132.368881	103.599937	32.832649	38.864254	46.832752	12.437819	27.511894	11.565728	34.39465	42.823479	51.060173	12.178924	16.468853	13.021471	120.671593	96.968925	127.053932	26.705652	25.62903	28.815287	13.75618	18.638817	11.426616	44.942936	34.774311	50.74715	39.021133	33.748222	34.671616
Eucgr.E02742	14.650003	21.684626	17.762386	16.486265	14.375452	9.618546	15.429012	19.67654	16.128143	23.416553	16.669264	18.839817	24.832247	24.832668	24.866825	12.097744	9.645672	11.031621	9.03032	9.157893	8.645309	8.260036	10.350793	7.093618	11.607881	8.741446	11.634717	11.875723	14.44048	14.340368	LOC104445000	probable helicase MAGATAMA 3
Eucgr.G02302	6.920728	3.433551	5.007219	46.498142	36.011951	35.430958	3.108019	1.151167	3.670473	2.878183	1.856784	2.035989	1.340645	2.704538	1.168429	19.099369	17.102451	14.330294	19.609161	18.365206	18.484251	6.313535	11.653555	3.127548	1.975062	1.435805	1.894727	4.966291	2.471804	2.532734
Eucgr.B00229	46.722286	48.278591	47.393784	11.415303	10.30687	8.684886	11.843275	6.844054	13.523008	10.728935	7.385875	9.230902	2.907853	1.151533	0.480742	75.016983	86.455215	103.484528	2.230906	4.612691	2.526551	6.808728	6.558582	6.407479	11.189765	11.296213	10.984671	9.43912	1.822365	8.721456	LOC104417786	protein ODORANT1
Eucgr.L01260	3.477527	4.229606	2.750669	4.982697	6.303699	4.930857	5.799545	5.135578	5.257748	4.780418	4.858015	3.518637	16.461725	11.258768	13.500498	3.129967	3.055204	2.097907	1.615879	1.602021	1.430608	2.326335	2.54407	2.158388	2.151564	1.484371	2.112097	3.666632	3.613259	5.296775
Eucgr.K02866	57.479389	43.573124	44.423412	56.594559	49.669903	47.677361	43.45512	47.128689	52.821823	62.562592	59.413498	60.612076	66.461411	93.719635	62.638611	34.922306	24.818554	32.178238	45.547916	41.228172	44.763889	38.188541	31.680056	45.08963	43.989708	78.983269	48.476295	40.053574	36.772453	38.037796	LOC104426286	ubiquitin-conjugating enzyme E2-23 kDa
Eucgr.G00468	5.750754	7.723826	6.541012	3.927966	3.785269	2.779735	5.795792	8.136177	4.983932	6.749422	6.802444	6.90778	11.927701	13.667071	13.402006	0.113611	0.117733	0	0	0.32074	0.347774	0	0	0	0	0.080091	0	0	0	0.283725
Eucgr.E03856	6.873577	8.503372	6.956686	4.950425	4.630696	2.291289	4.634328	5.70493	5.113467	7.774935	4.148131	7.169032	15.346106	12.454185	13.050708	3.695913	5.910924	5.971046	2.469014	3.58783	3.407715	5.859799	4.295848	6.099904	4.576651	3.103142	4.463158	7.589996	10.745597	7.703199	LOC104445588	nudix hydrolase 2
Eucgr.J01972	5.419059	6.952634	5.65444	17.309769	95.475716	58.607979	19.674332	7.566374	13.651312	8.008334	3.831253	5.66239	3.421302	2.382157	2.283719	15.887064	13.964442	14.381649	128.617722	106.539062	129.423172	17.991365	16.316534	25.541246	7.056307	5.057128	4.603188	14.756884	12.2651	14.34357	LOC104422440	18.1 kDa class I heat shock protein
Eucgr.B00668	9.506292	23.784931	12.649933	14.115857	12.506562	15.940866	27.811666	28.518091	28.720406	28.904409	21.815132	22.361351	22.669956	17.643475	24.471167	11.2322	16.387426	12.478696	6.976959	8.452419	8.058108	23.151266	28.138582	24.576941	11.758641	6.295282	9.034625	16.955748	17.844395	14.31981	LOC104421241	putative phospholipid-transporting ATPase 9
Eucgr.F02862	14.092184	16.647802	15.925457	14.023	16.288412	13.196782	9.624427	12.380456	7.215781	11.877365	11.058631	13.305735	20.808317	22.584343	21.191496	12.716492	11.295441	9.84554	20.529251	19.514681	19.793009	11.369583	14.457047	11.255449	15.18617	12.386202	18.131458	20.219469	15.505271	15.796239	LOC104449722	uncharacterized LOC104449722
Eucgr.E00280	10.444363	43.424938	17.515032	6.854264	8.806499	5.282218	8.74152	10.783072	11.073703	18.650396	10.947384	19.803953	27.668552	28.589769	26.404154	35.810513	42.58593	26.592394	26.782566	24.757652	23.544754	30.270956	20.025078	33.076664	29.686613	33.244427	16.301743	29.410353	32.362766	24.521757	LOC104443551	mitochondrial carnitine/acylcarnitine carrier-like protein
Eucgr.H04132	2.775007	4.987271	5.344625	6.236804	5.539218	3.52033	3.709102	5.132176	4.155256	6.617811	5.178384	5.975708	16.247324	14.344957	20.669313	9.531877	4.998005	5.082306	4.54362	3.749545	3.806228	4.018037	4.117531	2.70302	4.305616	3.666605	7.560455	8.479308	6.116797	8.136067	LOC104415304	SWI/SNF-related matrix-associated actin-dependent regulator of chromatin subfamily A-like protein 1
Eucgr.A02191	5.484851	5.156906	9.261559	0	0	0.126655	0	0.037015	0.10439	4.479317	14.447504	23.625937	10.320137	19.107157	17.218401	7.912072	8.166214	5.215487	0.455985	0.844504	0.419121	0.103554	0	0	29.359348	17.662001	43.548218	4.747509	0.189894	11.231383	LOC104443760	WAT1-related protein At5g07050
Eucgr.F03495	201.158356	136.102554	197.712479	104.310806	73.860435	49.822868	68.975082	72.297211	49.92099	197.388718	165.679642	198.725769	85.284538	53.82542	54.86797	49.000042	82.576958	36.527855	155.086548	142.443893	128.173965	76.075439	79.669449	47.093067	190.80484	102.642868	100.947189	195.663727	425.602875	219.034836	LOC104450259	glucan endo-1,3-beta-glucosidase 13
Eucgr.B03954	4.188408	4.136332	5.161406	1.851516	1.093989	1.120998	12.099936	16.006575	9.539715	2.971263	2.493884	3.200963	1.826269	2.019481	1.847265	6.322249	7.385078	5.578622	0.858877	0.771359	0.564273	16.80719	16.738506	11.146247	1.151599	1.202821	1.034407	2.12956	1.839199	1.671855	LOC104434074	RING-H2 finger protein ATL47
Eucgr.A01805	7.191578	4.705447	6.100063	5.753697	0	0	3.52687	2.755396	0	3.46899	3.401712	7.396552	15.394384	0	0.000001	5.517299	9.066014	0.200981	5.017182	4.988722	3.688353	6.525235	7.416403	10.172417	6.239829	10.003349	7.057893	9.811929	9.336099	8.058987	LOC104440593	lanC-like protein GCL2
Eucgr.I00394	40.552364	39.543682	32.745392	16.455397	20.047491	17.669201	31.477257	36.968517	34.257118	39.218361	34.604153	30.313484	38.741673	36.060715	39.295616	32.848206	41.384281	33.3195	3.830949	41.38615	42.623222	47.635056	1.630122	39.022644	50.747055	51.498276	0.742411	1.956986	3.504546	2.775026	LOC104418242	trafficking protein particle complex subunit 12
Eucgr.H03083	0	0	0	0	0	0	362.380219	269.276794	651.285156	0	0	0	0	0	0	0	0	0	0	0	0	0	0	0	0	0	0	0	0	0	LOC104417230	histidine-rich glycoprotein
Eucgr.L01234	0	1.845009	16.12413	0	0	0	0	10.652343	0	0	0	0	15.109805	0	0	0	0	26.359819	0	0	0	0	0	0	0	9.36086	0	0	13.162608	0
Eucgr.B03832	1.991403	1.892234	0.691272	1.921797	2.115078	1.552053	3.909459	4.032896	3.328318	7.673801	4.908333	4.117572	5.723889	7.005649	8.420723	1.512179	2.432679	2.052171	1.972648	2.767695	2.25399	4.471202	5.834646	3.390477	6.394795	5.155932	6.374643	9.530002	13.023585	9.707773
Eucgr.G01856	0.139876	0.21769	0.273657	0.061242	0.207615	0.14057	0.246276	0.345549	0.301132	1.168475	0.66084	0.703632	0.157402	0.485958	0.450957	8.517851	8.990567	8.854421	6.495139	7.149646	6.370891	9.547284	11.542079	10.865727	17.427168	12.51041	18.049875	12.846478	11.049044	7.880382	LOC104455540	probable disease resistance protein At5g63020
Eucgr.F01585	109.213943	113.879524	134.000381	81.906662	83.50663	67.787842	106.71254	101.301285	100.533844	114.567139	107.284973	98.456833	180.341049	164.87883	180.770462	136.468781	100.715363	119.418053	95.652908	94.526276	92.898384	169.783798	170.64769	156.676483	143.016403	176.962753	142.917053	208.729279	99.363541	186.997711	LOC104448772	protein RER1B
Eucgr.H04615	11.144601	22.952118	16.337696	0	0	0	0	0	0	0.37948	0.342258	1.720315	0	0	0	7.515157	11.965504	11.594824	0.283901	0.58682	0.339043	0	0	0	3.981896	7.844856	5.853303	0	0	0	LOC104417743	protein LAZY 1
Eucgr.B02351	24.003283	32.527313	29.853539	11.177071	13.458049	14.46719	10.241908	15.534587	12.23533	14.428555	18.4636	15.274544	48.673153	46.895847	48.825779	56.582172	36.598583	42.681854	10.733508	11.731717	10.78683	17.72023	21.193521	18.836189	26.185984	22.416239	33.183868	45.965763	34.157249	31.168589	LOC104432726	telomere repeat-binding protein 5
Eucgr.G01559	1.247425	0.739555	1.103864	2.696602	2.174153	1.928264	1.911995	1.573556	0.854202	6.149242	6.704964	16.232733	6.999228	3.494282	4.59802	10.009783	8.635743	9.064458	14.983871	12.300981	12.624594	10.202327	10.443172	8.50155	27.633371	43.650368	42.586655	43.54718	10.02414	43.06715	LOC104453264	aspartyl protease family protein At5g10770
Eucgr.G01176	40.93959	44.213551	47.290077	42.011753	41.738323	35.738964	51.543133	56.47126	45.991512	70.852829	68.123917	76.364845	91.126793	91.970528	99.731743	23.555573	21.735046	21.526047	26.434813	25.835655	24.84024	23.714333	26.716866	33.169231	42.056263	40.596786	48.958099	39.715687	28.255716	36.667149	LOC104453048	glutamyl-tRNA(Gln) amidotransferase subunit B, chloroplastic/mitochondrial
Eucgr.G00625	1.24026	1.863623	2.063969	9.876175	8.725459	5.099193	3.268539	3.395823	2.023892	4.617604	5.216952	3.70677	6.877346	4.924065	4.636395	28.249462	17.374439	25.400749	12.805904	11.16008	10.859729	17.914486	11.642965	22.275745	17.922663	14.025659	18.80941	14.356345	12.182606	10.620111	LOC104452744	mitogen-activated protein kinase kinase kinase 1
Eucgr.E01053	10.66073	15.555883	18.666655	0.339651	0.05589	0.79864	0.301501	0.347316	0.005973	9.569251	1.582368	2.658917	3.863924	1.197374	1.504218	18.460464	41.089909	18.841463	1.010037	1.016754	0.945894	2.34611	0.811951	0.907505	5.639162	4.04857	3.926436	5.465063	5.087689	10.82266	LOC104444108	NAC domain-containing protein 43
Eucgr.C01795	0.066897	0	0	0	0	0	0	0	0	0	0	0	0	0	0	0	0	0.216391	0.323264	0	0.15561	0.217599	0	0	0	0	2.239305	1.842036	5.087555	10.479388	LOC104437070	UPF0481 protein At3g47200
Eucgr.E01444	4.94475	7.240031	3.746615	6.47706	4.24888	1.652201	4.011098	5.537032	2.985009	8.174419	13.785184	12.422806	4.11912	13.424967	16.166746	6.557521	4.987594	4.497043	3.400508	2.004873	2.335332	3.87545	4.04883	1.560931	5.350332	9.844746	11.489133	8.879418	6.928451	9.686693	LOC104444369	ycf20-like protein
Eucgr.A02188	61.549107	61.248936	23.879637	26.756769	24.067471	12.012865	46.838501	50.076977	38.2332	45.863377	29.448883	25.034714	54.194347	51.696468	49.381634	10.826234	12.793599	14.537765	1.807338	1.840684	1.796515	3.477877	2.939166	2.776366	13.242508	9.672015	12.792889	7.2059	7.534668	7.533633	LOC104443731	cytochrome P450 98A2
Eucgr.C02935	0	81.369316	0	0	0	12.31351	102.396408	68.233093	0	41.481377	0	0	36.444199	0	0	85.613327	110.818886	0	0	0	0	0	29.045052	0	0	0	0	49.702145	0	50.355389	LOC104439928	F-box/LRR-repeat protein 4
Eucgr.H04974	2.999059	4.021521	2.173099	1.450598	0.760401	0.765512	3.028316	1.149491	0.445002	2.123839	2.653146	1.120767	4.492651	3.188495	3.098206	5.923583	5.580586	4.356825	2.71235	4.033983	1.880721	1.656753	2.535947	1.910891	8.181024	5.396227	5.445382	3.350801	1.463264	2.081429
Eucgr.I02320	12.178947	14.662223	12.077576	15.488221	15.697264	13.456523	10.719306	12.775215	9.297328	13.226388	13.929066	13.285703	18.446682	14.60625	18.046188	7.948026	6.667838	7.105623	9.755243	8.683136	9.450928	6.054897	8.023525	6.862421	10.025281	10.398164	11.088237	7.946388	7.899805	9.582598
Eucgr.E03496	1.709243	2.597003	1.673684	6.516764	5.656126	6.042252	1.453185	5.596203	1.442413	1.340639	1.591893	1.981885	1.171068	1.22917	0.674087	1.995883	3.163649	4.846982	18.87845	11.187949	16.906218	3.563743	3.750476	3.230485	3.929292	2.412279	2.573802	3.528201	2.221577	2.159368	LOC104447329	calmodulin-binding protein 60 D
Eucgr.C00843	96.894791	76.906006	84.929924	97.781677	80.521576	75.764626	67.882645	77.323837	59.545551	90.748375	84.764351	73.577866	80.839966	94.666962	93.538986	48.16048	56.18644	37.432373	27.430439	47.762886	41.078232	37.782593	82.263687	58.225559	62.946342	60.856598	64.046623	95.758339	93.475677	97.47937	LOC104436441	protein bem46
Eucgr.G03058	18.32873	20.755987	7.261634	169.949493	186.666779	23.838217	12.056012	8.056955	7.860583	20.85866	24.040607	17.946335	19.948404	28.403086	9.040406	38.957455	126.569778	40.723236	146.442719	144.683807	135.498642	5.359064	10.40224	6.401341	22.609335	32.77499	30.340101	20.922085	7.568566	11.583436	LOC104454391	uncharacterized LOC104454391
Eucgr.J02284	0.338131	0.448699	0.104407	1.059145	0.820381	0.771532	0.657733	1.337406	0.768656	0.429678	0.429103	0.561616	0.538283	0.350314	0.930156	9.357987	5.279018	6.395055	5.442134	5.798047	5.457329	15.480691	16.427485	9.250402	7.732302	8.966454	6.003405	23.177219	18.978115	19.208883
Eucgr.C00848	23.607361	28.592636	25.841391	26.93622	23.356245	16.976244	18.106009	8.195512	13.477808	8.068314	13.85015	9.540271	26.764544	22.352661	22.733982	45.99773	31.989546	37.419575	26.96645	30.773964	26.932001	14.591727	17.740049	33.540115	12.621243	19.662062	12.353875	10.567997	9.554332	10.952512	LOC104436447	uncharacterized LOC104436447
Eucgr.I01851	0	4.725407	5.357142	12.891759	0	0	4.96706	0	0	5.108252	6.302356	0	4.741699	7.096589	0	0	12.578563	11.563593	0	37.548912	0	0	8.892646	0	0	28.076361	22.845552	6.627497	7.696043	0
Eucgr.L00346	33.718513	39.727196	50.710072	40.5798	47.735054	49.266178	45.673538	50.17382	39.592369	48.294415	47.474789	46.13419	72.089493	78.883461	81.733887	41.663399	34.357094	34.010933	24.412054	29.022495	22.983728	47.263584	50.494549	35.466293	31.495783	30.795303	35.323265	73.648323	56.069172	54.987389	LOC104428343	uncharacterized LOC104428343
Eucgr.A00272	5.520698	2.85792	4.874486	4.152748	4.375803	2.681994	6.520267	5.94987	5.093004	7.738721	8.84353	8.036054	11.061687	12.814233	12.807772	22.530107	17.285576	20.226461	49.14241	48.459412	46.234947	35.747261	35.582085	43.991405	41.715881	54.422752	46.787052	27.794794	30.943419	25.978331
Eucgr.H02917	55.565247	101.846191	77.163582	59.113411	79.228828	48.390266	24.011576	40.402779	39.229412	34.566116	45.996605	30.534767	45.680267	57.435349	43.597027	214.65036	207.920258	239.682999	36.395596	32.475677	32.436806	39.217541	38.085651	67.175354	14.075614	49.548409	18.158323	46.298874	21.958958	21.144323	LOC104414424	uncharacterized LOC104414424
Eucgr.K02569	29.283545	29.357422	27.34841	19.629271	19.235022	16.423025	25.135759	14.982217	12.032801	36.515156	19.825817	26.525845	35.483223	29.093752	32.223953	25.905817	21.462212	25.16201	37.151649	35.781799	39.657867	22.150166	14.495378	27.113649	35.874813	57.034458	46.140327	28.00218	19.549749	20.838223	LOC104426049	peptidyl-prolyl cis-trans isomerase CYP18-2
Eucgr.B03010	26.082537	14.777044	26.750114	54.64732	29.42478	68.882133	37.904663	31.178482	33.569832	32.476311	40.717045	45.939236	42.068924	32.102497	51.529259	18.792307	24.300579	21.142252	51.146843	54.083897	54.885696	32.241177	30.807989	43.23645	43.065075	31.743916	39.369568	21.697802	24.851063	21.858534	LOC104433276	universal stress protein YxiE
Eucgr.G01204	113.699829	88.656944	87.188141	251.930695	220.566223	239.411697	200.49588	184.543259	190.417908	220.367554	206.701584	208.532898	251.263031	307.353333	318.807037	65.04409	141.566803	125.637032	207.491287	166.587463	229.724945	428.694031	447.42392	202.111206	120.875931	289.387299	197.852768	235.105759	351.298737	283.834961	LOC104453075	cysteine-rich and transmembrane domain-containing protein A
Eucgr.A02183	29.96039	32.175583	32.134861	15.684151	19.885656	19.103388	18.371044	23.582634	17.961332	23.290251	20.419731	23.301338	39.814392	41.179218	51.755466	19.076725	19.384869	18.018068	10.203901	8.648922	8.161704	18.735716	17.077974	13.811304	13.659192	11.892862	18.177851	20.355198	17.292969	17.006054	LOC104443686	uncharacterized LOC104443686
Eucgr.J01160	5.721148	5.12957	7.774076	2.946026	3.098558	3.046646	3.513906	3.224748	4.484213	5.734222	8.923611	7.548861	8.414475	9.298524	6.391517	6.655876	6.003924	5.414138	8.008965	11.248388	11.53551	6.499103	6.050634	8.263314	11.705578	19.999701	15.346245	3.010055	2.719116	3.008485	LOC104421846	putative pectate lyase 21
Eucgr.B00425	8.229521	3.12056	4.90711	1.279189	1.941396	1.006874	0.561054	0.791501	0.953844	2.459105	4.624079	5.964698	6.52	5.802771	4.671638	0.341701	3.919362	3.584553	2.043234	2.154103	1.923038	0.56582	0.327732	1.416286	10.453936	14.554152	12.199537	4.197775	7.10076	5.605534	LOC104419072	hypothetical protein
Eucgr.B01820	57.126785	37.885464	48.219505	16.094648	19.878469	11.353505	13.640989	10.203211	14.829101	18.495007	20.339254	20.511366	47.117195	52.299011	66.67865	83.940186	77.783852	84.277588	20.917889	22.951334	23.716055	52.015575	37.085175	69.95388	26.400333	32.341774	43.70438	35.002258	31.02957	33.834549	LOC104431494	aspartic proteinase
Eucgr.G01496	30.266735	31.102566	36.598793	49.547173	43.726936	20.395794	22.460939	40.155262	20.519957	82.738815	57.61739	88.38456	12.843071	10.759807	10.676887	20.380634	24.604872	18.7083	30.606388	32.243885	32.9874	21.872337	28.274111	20.46166	74.765823	69.731094	100.08622	20.35614	7.476205	17.621586
Eucgr.H04384	9.002537	14.019078	11.72783	9.135955	7.732141	3.800589	5.919593	8.022169	7.127416	17.179924	14.083962	15.565963	30.629227	27.647879	30.727427	9.551258	8.558599	6.852015	7.46581	7.299478	7.46719	6.210955	7.147274	5.540882	12.488459	15.299168	16.174566	11.951764	10.854605	15.794497	LOC104415463	zeta-carotene desaturase, chloroplastic/chromoplastic
Eucgr.A01238	739.343567	691.444336	677.899414	629.860962	675.730042	593.114441	751.2677	731.075562	491.883606	828.271973	654.769226	836.90448	642.366089	492.904755	573.240112	691.902832	780.072388	768.469604	971.995667	930.868713	950.566284	738.169128	648.741699	512.681824	987.61261	1049.771851	1132.398071	1106.074707	537.660095	597.269897	LOC104436363	soluble inorganic pyrophosphatase 4
Eucgr.E00666	1.82719	6.298106	4.175853	9.186679	13.366403	8.771664	1.209942	0.489299	0.881063	0.777581	0.771134	0.510887	0.225122	0.825485	0.46055	24.78923	17.505135	20.290976	58.949387	59.125381	63.162254	4.382243	0.815426	5.225286	0.150903	1.495532	1.283399	1.114224	1.859786	1.133363
Eucgr.H00186	2.520359	2.594012	2.717542	1.561301	0.761728	0.413134	0.226244	0.144892	0.068144	1.754582	2.761008	3.204172	1.195091	1.602687	1.157216	3.412094	3.94626	4.258094	1.678886	1.387449	1.264082	1.828504	1.601382	1.392601	8.673549	7.388079	8.066555	5.633022	6.237834	6.532722	LOC104456116	cellulose synthase-like protein G2
Eucgr.D01560	0.452753	0	0.330443	6.837584	0	0	0	36.829632	39.609158	27.616909	32.58131	39.016251	25.104797	22.131704	17.790493	1.253445	0	0	0	0	0	0	0	0	0	0	0	0	0	0	LOC104441549	pathogenesis-related protein 1
Eucgr.B03089	7.48012	13.84245	7.521443	34.490658	29.784525	20.091007	18.991751	15.040087	14.756668	24.647913	22.88183	21.37525	16.93652	17.3531	20.818792	22.893652	27.236458	30.940712	7.438918	6.834473	7.808023	5.545841	7.00914	5.401463	15.206769	10.913673	16.652727	11.438001	8.933146	8.724142	LOC104433337	uridine-cytidine kinase C
Eucgr.E03935	0.093084	0.358693	0	3.673243	4.09988	1.464655	1.046077	0.303977	0.767994	0.302407	0.255028	0.048199	0.059365	0.186565	0.316723	0.372353	0.851672	0.6613	69.230675	74.736916	72.379967	6.319438	2.787987	8.533852	0.957273	0.771213	1.131131	8.367706	2.586643	6.87873	LOC104445643	laccase-14
Eucgr.L01169	1.157321	1.578582	1.241835	5.35069	7.926915	3.682764	2.559371	0.896865	0.890185	1.461765	13.921762	1.076188	3.252408	1.511573	1.746433	3.617103	1.837462	0.627782	0.352459	0.6162	1.33202	1.132434	0.584313	0.845957	2.563754	0.920558	1.81625	0.882941	0.399982	1.480192	LOC104429283	glucan 1,3-beta-glucosidase
Eucgr.J00860	51.736214	47.661953	50.745441	29.469271	25.060509	21.378271	40.425922	50.470634	42.049438	43.112152	57.293121	72.37677	45.481033	52.959499	49.261364	30.75795	32.838215	34.543247	18.08622	18.106266	26.390915	43.14381	52.849762	29.907383	58.002419	47.884609	60.087116	60.579079	68.03833	69.482605	LOC104421595	uncharacterized LOC104421595
Eucgr.B01772	12.127942	15.518223	14.223881	7.362704	9.211768	7.083369	10.09883	7.386446	10.589653	11.387778	9.521419	10.311695	11.260029	10.40444	12.991065	7.000183	7.677808	7.387955	12.216692	10.306108	7.804014	8.619035	4.624154	8.879179	11.396605	15.34606	13.058313	4.153972	6.537172	6.009964	LOC104431016	50S ribosomal protein L18
Eucgr.K02211	13.059811	11.411643	11.687761	6.992751	13.93959	5.795742	1.763088	1.026534	2.760668	2.658539	5.846705	3.44277	2.694685	5.062378	14.127258	12.636836	9.000399	12.79485	2.808158	2.595063	5.22221	0.322628	0.99887	0.708477	27.063362	3.801562	3.572113	0.808248	1.016147	1.110422	LOC104425778	cytochrome P450 CYP736A12
Eucgr.F01557	59.891567	73.032013	62.364563	19.613386	15.569081	16.752651	58.690533	36.065868	60.199314	40.340519	45.190563	40.852688	24.985558	26.854485	28.205437	33.738274	36.13633	36.447937	25.73004	18.209587	11.362296	66.847054	34.18486	83.58313	61.969769	60.878288	24.109966	26.411861	29.090641	56.741688	LOC104448744	uncharacterized LOC104448744
Eucgr.C00122	6.125859	9.634227	5.831449	4.783279	6.038315	4.919337	4.551033	4.147773	2.9062	5.982351	3.093322	3.236038	5.051106	5.487621	7.469995	7.983554	5.221361	7.970588	7.6912	6.844902	6.571649	4.68323	3.143351	5.12085	4.945226	8.894158	7.362518	3.305155	2.619349	3.683622	LOC104435935	uncharacterized LOC104435935
Eucgr.H04153	0.255952	0.327309	0.131116	0.058451	13.283208	0.397972	7.092926	8.19022	0.72254	11.965637	14.483152	13.258393	7.044003	6.687956	7.441339	0.674597	0.080721	0.51465	0.15904	0.759052	0.728693	10.241882	0.277811	9.167651	0.422343	0.211423	0	11.986207	13.873112	0.663217	LOC104415321	rhomboid-like protein 14, mitochondrial
Eucgr.K03494	25.680037	23.748486	40.716991	30.423908	27.397318	20.375107	11.40169	14.84976	17.777048	16.040136	13.888167	14.10327	16.25313	33.343929	27.197653	24.80077	22.198648	26.700893	21.83935	21.104733	18.002609	16.4692	17.316946	14.668642	13.775772	10.402972	10.34449	13.399364	19.349123	9.326154	LOC104426775	bifunctional epoxide hydrolase 2
Eucgr.B01588	3.70558	4.681344	4.532167	3.8794	3.913587	4.476973	4.551446	5.37527	3.763956	6.358856	6.466396	4.469106	2.953163	1.253293	4.297018	2.999921	2.772689	1.804326	3.95062	4.912884	4.471534	2.346456	4.192497	3.193827	3.744487	3.493633	3.297986	5.628138	4.765129	2.927188
Eucgr.H03941	0	0	0	0	0	0	0	0	0	0.063628	17.66721	13.606752	0	0	0	0.194762	0	0	0.294236	0	0	0	0	0	12.448854	24.001062	10.119448	0	0	0
Eucgr.B03481	40.48275	48.938908	32.550247	23.437614	31.759527	23.561363	38.849018	38.48037	38.008141	45.710068	39.373592	33.455967	31.265635	38.15506	47.886051	33.73381	34.304382	32.00359	27.42898	26.982441	34.506821	33.276371	29.825998	27.639284	37.427071	34.403488	38.625385	48.38623	53.611835	58.568691	LOC104433659	nuclear pore complex protein NUP54
Eucgr.D00266	1.344104	0.158944	0.523183	19.081413	16.180058	18.787809	2.72218	2.204627	5.924265	5.078928	3.35126	1.247974	5.266461	6.106623	5.215236	0.884677	1.493236	0.39002	2.014194	1.723813	1.289774	2.789284	1.969013	2.355998	0.653205	0.262431	0.160602	0.633349	1.327271	0.178818	LOC104442529	uncharacterized LOC104442529
Eucgr.B00120	3.265057	6.695387	3.024769	3.552526	3.326698	1.874141	3.804217	3.446862	2.402218	5.1711	4.021602	5.37524	10.782146	12.961754	14.419286	6.071558	5.753378	6.734437	2.890237	2.194206	3.633009	1.751396	3.384796	4.066284	5.098307	6.198288	7.995102	5.089648	5.621949	5.401442	LOC104416910	probable ubiquitin-like-specific protease 2A
Eucgr.C02496	5.627597	2.04461	5.214118	2.033462	3.951933	3.061462	2.613361	4.566555	3.349515	3.456304	9.298033	4.097835	4.772666	4.909333	4.418756	2.205767	1.262733	1.504015	2.334974	2.326752	2.298121	1.444825	1.196287	2.142491	4.588058	5.302826	6.008716	3.979849	3.298401	5.145167	LOC104437489	APO protein 2, chloroplastic
Eucgr.J01227	0.749826	0.678719	0.903842	8.952479	10.17131	5.847523	1.882481	2.822628	2.36786	6.323344	4.216251	6.508913	3.75262	2.659178	3.314505	1.579148	0.754401	0.856945	7.605021	7.610539	7.675683	1.823738	3.431895	2.074409	1.819887	1.98922	4.388635	5.547835	3.213878	3.736413	LOC104423585	protein HESO1
Eucgr.K02198	127.834534	111.187927	118.283913	158.215027	157.489471	79.998825	111.275383	62.841087	49.555534	77.291695	165.772644	104.403633	134.394058	179.998291	160.214096	132.165359	152.885391	135.870255	103.567421	42.325081	88.063271	61.565609	163.938538	121.127708	102.526199	97.332008	104.667107	221.161972	204.596481	161.371292	LOC104425765	chaperone protein ClpC, chloroplastic
Eucgr.A02354	13.96857	16.075991	15.898728	33.715183	45.52964	35.933926	16.895578	25.583853	16.95368	20.382612	24.48667	24.821428	30.041121	36.183117	35.755646	27.24198	17.621502	21.313898	19.769014	18.072058	18.454355	14.087213	17.586891	16.690329	16.770514	9.789603	17.975224	15.593442	9.927285	13.032174	LOC104445012	insulin-degrading enzyme-like 1, peroxisomal
Eucgr.K02193	4.644145	5.174951	9.094106	11.819906	22.490496	15.350436	9.324286	28.445559	15.809092	7.320317	6.979675	2.74405	3.593439	2.460171	7.847344	7.065297	2.793533	4.637227	18.085512	13.587008	18.62536	31.476181	32.915905	18.472731	2.048316	1.259336	3.07048	25.565901	19.464968	14.920393	LOC104425760	ethylene-responsive transcription factor ERF110
Eucgr.G00876	0.536135	1.167948	0.909281	0.353845	0.354011	0.017043	0.252354	0.198341	0.397203	0.237972	0.094365	0.319533	0.344718	0.589776	0.187268	0.66033	1.020599	1.614263	5.138122	6.133772	5.541608	2.827956	4.416624	6.774216	3.13694	1.842537	2.231181	5.537589	2.517756	2.894701	LOC104455114	bifunctional riboflavin biosynthesis protein RIBA 1, chloroplastic
Eucgr.C02176	8.923302	4.720109	6.754509	4.962283	5.628749	3.70484	3.556227	4.563841	3.96314	5.772829	9.600308	13.245931	5.430528	6.27414	6.605248	5.782127	6.809696	6.657359	3.889274	3.635605	5.039107	1.934859	3.66799	3.862453	13.668934	12.97857	12.932951	2.26705	2.477583	2.339208	LOC104437301	peptidyl-prolyl cis-trans isomerase FKBP16-3, chloroplastic
Eucgr.K02478	14.18745	37.149887	31.746584	0.256392	0.127705	0.516651	0.101832	0.116808	0.428811	5.649383	3.050674	3.673947	3.485359	5.375422	6.989393	25.354933	12.763684	6.525708	0.439874	0.407344	0.331998	0.224392	0	0	4.576761	3.979004	3.079926	5.68146	1.306375	1.82939	LOC104425979	uncharacterized LOC104425979
Eucgr.H00223	0	0	90.246117	64.11602	0	0	0	0	0	37.412621	34.992508	0	0	0	0	0	0	217.690964	0	0	0	0	0	0	0	0	0	0	0	0	LOC104456146	CBL-interacting serine/threonine-protein kinase 4
Eucgr.D00077	0	0	0	0	0	0	0	0	0	0	0	0	0	0	0	0	0	0	0	0	0	0	0	0	0	0	0	23.795465	0	0	LOC104440644	reticuline oxidase-like protein
Eucgr.D01697	48.852806	52.286255	92.586761	89.314148	87.584656	152.992081	35.894012	48.818314	55.296898	40.67593	46.991661	50.138561	35.637779	40.512821	33.736427	135.055679	107.377693	123.863388	46.032173	45.692165	42.676357	43.403259	59.486282	45.205002	39.969234	44.760654	55.095348	69.784416	53.248249	67.598198	LOC104441629	WD repeat-containing protein 44
Eucgr.F00428	164.096222	162.885406	147.963654	149.51767	125.39875	113.317795	85.386688	58.204655	89.263229	74.541801	66.147804	63.697975	47.073643	76.489021	42.047989	188.027786	223.813339	223.512711	74.647652	71.912697	62.977013	80.344376	61.236134	91.162155	74.857819	92.740379	64.384033	112.208603	59.44429	82.865677
Eucgr.E00189	24.984625	27.816753	27.169195	24.945032	33.287174	31.178019	17.506626	21.519978	15.982241	19.133194	21.243567	22.214663	46.00396	40.855911	36.352432	62.153095	55.027859	29.066832	41.355885	68.802216	70.751587	54.037876	47.917542	44.737114	23.009047	26.350933	23.036293	47.116234	25.302824	22.761374	LOC104443476	digalactosyldiacylglycerol synthase 2, chloroplastic
Eucgr.K03174	1.337294	3.295781	8.596605	9.170598	7.050014	5.513166	0.303779	0.951327	0.671879	17.63776	20.925186	26.628839	0.953115	1.21591	0.644674	9.407242	4.386252	3.898737	1.645784	1.427958	1.395471	0.608624	0.426249	0.259525	33.066647	34.590443	40.810673	16.071321	2.048971	3.95132	LOC104426504	hypothetical protein
Eucgr.H00669	21.889448	21.378418	20.440037	8.523242	13.134212	13.258642	9.369873	6.633718	6.74714	25.780235	15.389755	21.778732	23.693094	16.208138	17.083067	18.123217	15.612638	21.750801	15.633737	18.792639	12.674539	10.917792	10.466622	22.919291	9.998062	14.039118	8.411903	14.982426	6.602751	5.281613	LOC104416280	alpha-galactosidase
Eucgr.K01035	4.970406	1.140347	2.483468	140.946686	235.541702	235.095016	2.069526	2.40535	4.255638	18.336123	57.886166	78.961571	5.130962	7.614005	8.453939	3.436678	1.573849	1.152812	203.199112	151.079666	148.295609	14.776076	17.839407	7.745296	88.721558	224.636978	97.126923	1.651023	0.403458	2.944507	LOC104424926	uncharacterized LOC104424926
Eucgr.D00784	21.387398	26.360041	29.336271	8.186588	7.318572	3.105964	1.96326	3.919415	1.905388	8.871008	5.524775	6.169184	7.222289	12.98931	12.079302	15.428667	20.743996	16.848473	4.57521	5.129264	3.650682	2.459099	3.153958	5.991203	6.386091	5.642246	6.765364	12.645129	2.327281	4.617443	LOC104442699	G-type lectin S-receptor-like serine/threonine-protein kinase At1g11330
Eucgr.A01325	14.263447	16.083231	17.132912	6.544661	6.863033	4.166047	6.03819	8.085585	7.979264	11.6759	10.904371	8.33476	9.902938	9.311826	11.976093	9.004778	7.662059	6.502757	6.911859	6.743569	4.22717	5.279591	7.502377	7.539383	14.512856	21.998365	12.813375	5.428625	5.260009	7.303031	LOC104436974	uncharacterized LOC104436974
Eucgr.E01297	0	0	0	2.260914	3.087533	1.081269	0.589568	2.548253	0.353289	0.857758	4.367334	3.766856	11.93026	8.223952	12.752444	0	0	0	0.238031	0.259486	0.156303	0.230594	0.565484	1.266754	0	0.190911	0.300162	0.838749	0.970607	0.581782	LOC104444270	disease resistance protein RPM1
Eucgr.B00733	6.562227	7.370207	6.452711	5.976847	4.184713	3.322167	7.124723	10.485641	11.529122	7.503876	8.826925	10.032384	7.126229	5.304107	6.766556	13.39463	9.564018	9.951722	9.503822	7.966733	8.010493	4.969728	13.153011	7.633783	10.357582	11.672576	12.322674	4.998091	6.333497	7.900043	LOC104421712	uncharacterized LOC104421712
Eucgr.A00969	20.398794	19.434095	22.059685	89.15065	120.222092	117.687294	64.03019	39.441444	91.030037	35.188873	40.286934	36.534588	31.034662	31.106829	29.759754	80.597824	61.082279	57.165363	91.340576	92.250191	89.310303	69.3507	65.741371	113.835381	24.394913	26.505682	29.758183	49.314564	64.670898	66.354103	LOC104434047	protein NTM1-like 9
Eucgr.J01616	37.513748	79.049774	55.668213	17.014233	12.482306	37.201199	16.744259	26.513529	23.324591	5.838177	2.821893	1.773481	13.315201	7.169302	11.286999	46.778023	55.585724	52.355095	3.024405	2.354214	0.774565	4.451309	2.75344	2.398967	0.771887	1.369149	6.786024	2.949815	1.952011	4.506665	LOC104422181	peroxidase 5
Eucgr.J00952	65.248169	64.854271	69.045135	19.435373	17.518248	19.041143	17.841911	15.622941	18.503311	12.746134	13.526662	22.261871	25.858538	31.436264	26.322376	73.37545	61.193802	63.923721	43.007133	43.242867	24.055254	33.921673	35.186016	43.955589	54.58942	64.817284	54.433437	12.503664	30.293762	30.036076	LOC104421686	adenylate kinase isoenzyme 6 homolog
Eucgr.B03858	10.76975	7.205801	13.477465	287.166931	259.841187	26.432072	44.944191	49.388962	55.365837	6.773405	30.175159	4.628743	41.012138	34.726772	43.575092	5.227325	16.52887	3.200295	7.430341	8.431237	44.556755	7.399656	7.68381	6.791856	20.149475	1.944459	3.056105	5.630594	4.428181	5.389501	LOC104433984	anthocyanidin 5,3-O-glucosyltransferase
Eucgr.B03178	976.442322	0	0	0	0	0	0	0	0	0	0	0	0	0	0	1423.445801	1442.497803	1358.912842	0	1431.134644	0	669.872498	0	597.727661	1409.281494	1577.319458	1220.271606	471.836578	579.785645	600.778198	LOC104433408	nodulin-related protein 1
Eucgr.D01293	61.467747	49.521095	60.278008	53.464222	46.308247	43.087505	46.058907	44.62743	30.984711	35.668324	55.828243	42.12429	65.539978	42.236687	33.735027	53.236156	52.959412	70.485985	52.943298	50.40427	53.149578	30.072929	44.956398	49.420753	63.840183	45.493412	52.526268	40.033092	28.287031	43.522137	LOC104441381	cysteine-rich PDZ-binding protein
Eucgr.H03270	167.880035	185.994141	171.54921	75.040718	76.385437	80.289635	92.659416	108.463448	83.77594	118.550552	113.535011	103.276978	112.752487	128.68956	121.220367	105.50219	107.207199	101.901962	71.977402	64.532974	70.978806	73.851784	91.659866	69.561829	132.56778	117.361198	147.211395	137.140823	78.083961	92.725166	LOC104414642	pre-mRNA-splicing factor 38
Eucgr.J01628	8.294931	13.462571	7.936795	8.385042	8.710942	4.948534	4.996069	6.531494	8.201776	12.142625	7.102122	12.885748	17.188807	12.330474	11.98753	7.910745	7.839299	8.936342	15.030205	18.560963	17.450033	9.876176	6.938778	10.659863	11.290819	15.787612	14.791306	4.188643	4.6177	5.192634	LOC104422191	cytochrome c oxidase assembly protein COX11, mitochondrial
Eucgr.F03190	74.651855	62.103756	74.376335	82.980965	90.147072	87.912689	62.424141	65.817627	68.196861	77.483665	85.07093	79.879868	74.118271	83.557388	77.367058	76.85894	72.252319	56.974583	77.163589	66.772537	77.784546	92.911758	93.235863	104.901649	82.131432	81.763443	100.992401	103.540169	93.192047	77.88002	LOC104450026	uncharacterized LOC104450026
Eucgr.K01231	0.712943	8.893103	6.689245	8.306223	8.025618	4.658651	17.085554	0.146345	0.152616	22.568159	23.575056	20.078362	82.917152	60.263893	0.17389	27.94116	24.393963	26.37315	11.292817	12.470759	13.273438	19.161755	14.766948	21.896967	33.227501	36.159241	28.674522	29.797312	51.163189	33.580791	LOC104425058	glutathione S-transferase F9
Eucgr.I01002	3.381527	2.306071	5.270447	2.076421	1.301232	2.624589	0.513606	0.315703	0.060008	0.970075	0.271526	0.425598	2.074035	2.130494	0.841884	42.114662	35.602879	33.117214	24.299627	23.494799	23.90086	32.644222	28.552286	26.69346	17.415689	14.210257	12.474649	53.631653	76.697548	49.448601	LOC104418618	salicylic acid-binding protein 2
Eucgr.E00073	7.094738	5.439255	10.420349	2.320328	1.447933	1.130463	0.617931	1.291049	0.770843	2.837686	1.483929	2.676871	5.660106	6.897432	6.38357	4.125192	3.263772	3.784137	0.969494	0.66237	0.724838	1.588796	0.693673	1.201284	3.839638	2.082846	4.157438	1.682312	2.117689	1.803664	LOC104443382	protein SUPPRESSOR OF PHYA-105 1
Eucgr.G00579	0	25.76601	0	9.446626	8.18238	0	13.648275	0	0	27.847269	0	30.887012	14.721187	0	15.629484	5.52235	5.689175	5.913482	14.436316	13.053906	0	0	0	4.214981	36.723888	58.470772	32.451363	6.881971	11.464771	5.967771	LOC104452706	uncharacterized LOC104452706
Eucgr.D00619	63.998268	78.118118	32.556587	48.138451	45.90036	34.672779	38.455173	101.515999	96.299652	40.513599	40.81176	35.722569	103.445251	87.437309	92.642952	38.814137	43.248241	42.864086	173.699066	176.365219	166.993134	86.866531	82.449814	107.750458	40.727993	46.688004	87.597534	64.121956	87.77504	71.952293	LOC104441011	NADH-ubiquinone oxidoreductase 20.9 kDa subunit
Eucgr.B01056	0.863172	1.006253	1.38739	2.453918	3.996409	2.820227	0.460379	2.602542	0.110285	18.603336	21.615871	17.590361	36.930927	24.614836	27.099274	1.402902	1.54391	1.89894	10.599013	10.764385	11.282872	4.796206	3.737851	3.683507	6.466936	6.520168	2.397321	9.832832	11.85144	8.926589	LOC104424219	non-specific lipid-transfer protein-like protein At2g13820
Eucgr.E01693	26.219801	32.330223	2.409595	0.537678	7.212013	0	16.582245	4.147616	13.850466	25.293177	21.165691	20.376291	10.508601	5.17083	10.414355	2.244114	4.552693	36.280251	9.573948	12.31007	12.526592	19.488365	18.413771	0.948452	23.324671	41.182766	34.29071	0.685313	36.177685	0.822823	LOC104444490	ankyrin repeat-containing protein At2g01680
Eucgr.G03032	122.458786	41.906624	142.9478	94.92141	366.384094	468.396515	185.799011	213.828629	44.817772	183.326324	218.142853	245.801254	38.581345	200.12645	197.094879	135.657623	43.052078	131.740036	55.694973	52.116894	54.217129	42.916313	56.561962	27.466711	37.083885	244.363129	51.528126	267.561493	74.272133	72.185371	LOC104454371	uncharacterized LOC104454371
Eucgr.G00337	5.667181	14.422732	7.782329	4.691861	3.266758	2.567526	4.608834	5.271801	4.830667	8.522009	9.021465	9.222631	16.126337	14.318638	15.507381	8.333264	7.259734	7.149263	3.624006	4.428243	4.616534	5.299668	4.709745	5.259754	7.352548	10.758225	8.560029	2.7626	2.570005	6.272618	LOC104452576	probable inactive tRNA-specific adenosine deaminase-like protein 3
Eucgr.A01729	0	0.518685	3.197514	0	64.731285	56.580074	56.114357	37.174137	56.308365	0	11.14362	11.606709	6.100893	0	0	0	0	0	34.13892	0	31.515934	0	18.853817	16.393305	6.566994	6.538591	4.289341	0	0	0	LOC104439852	cysteine-rich repeat secretory protein 38
Eucgr.K00734	49.876293	34.08075	33.690998	0	8.314419	12.113608	18.838058	13.98123	17.525589	19.523338	15.697817	19.375128	17.755272	15.426443	16.757179	17.247374	0	15.684286	17.960922	0	16.30555	18.980551	20.678831	14.750296	26.343943	23.034361	18.785526	19.425886	26.00885	0	LOC104424709	ethylene-responsive transcription factor 3
Eucgr.K00412	0	0	0	31.408548	0	0	0	70.737885	0	0	0	0	0	0	0	0	0	0	0	0	0	0	0	0	0	0	0	0	0	0	LOC104424536	AAA-ATPase At2g46620
Eucgr.D01340	5.505028	26.012486	11.084121	4.290145	7.305766	4.591387	8.006227	7.819432	8.022277	6.971107	8.903166	7.206495	18.415747	15.200704	17.416372	0.167885	0	0	0	0.048714	0	0	0.096463	0	0	0	0.10911	0	0	0	LOC104441415	alpha-soluble NSF attachment protein 2
Eucgr.E00078	52.865593	80.264534	72.806267	95.686172	112.993126	124.583183	57.552555	100.416328	76.364075	122.067238	153.387436	134.536957	119.757233	160.611465	141.319382	57.291779	43.78978	64.449356	91.012222	73.461472	71.267578	78.420464	78.813446	83.54702	169.11972	179.54361	183.06311	87.310524	149.392014	171.862259	LOC104443387	common plant regulatory factor 1
Eucgr.F02744	323.380188	269.228302	467.318756	3202.477051	2743.217529	1841.361084	1578.374878	1212.687988	1060.976318	2593.719727	3013.779785	3001.648926	2275.326172	2943.106445	2769.658936	649.640198	394.473846	545.74115	1155.671021	1089.126587	1060.972656	830.432739	892.147461	1014.901489	2249.393555	1915.251099	1829.758179	1204.985474	542.506104	1689.040405	LOC104449633	alcohol dehydrogenase
Eucgr.H04873	8.332198	17.334234	13.388997	6.908508	5.257548	6.803462	9.144342	13.938916	11.678056	11.614517	10.865621	10.17274	23.614693	19.570751	28.711639	12.367268	11.324105	11.858394	4.991952	6.684917	6.404716	14.034743	14.02569	10.566454	11.563575	5.402253	6.419066	13.840182	14.902938	11.928851
Eucgr.H00216	13.276897	12.742424	7.992352	38.389935	28.063868	39.165279	35.794914	63.952122	38.335445	19.661985	11.332616	22.374815	15.1752	17.657921	9.248207	23.897528	14.299172	27.758865	29.820072	28.984837	22.178949	52.119316	70.833717	59.061287	29.944887	27.808725	34.212879	24.493256	15.620512	7.58565	LOC104456138	auxin-induced protein 22B
Eucgr.G02915	329.141632	371.525208	349.99765	115.448334	119.790291	114.311539	146.775848	178.131348	159.244354	148.848358	193.497406	189.197235	207.114426	211.504105	206.10025	363.951202	227.881332	408.561737	174.88916	223.562164	165.943665	166.234558	182.172318	239.019119	193.25032	237.557068	189.077148	132.809952	160.909607	171.638779	LOC104454279	ras-related protein RABE1c
Eucgr.B02194	23.05751	19.544523	20.120909	24.198875	21.546915	25.060314	6.947894	11.223397	9.518831	19.292301	26.39617	31.660845	28.179455	27.63645	19.636255	15.164273	20.420855	16.054281	15.189662	11.062238	12.949507	13.043756	22.768764	15.447826	44.741936	27.605877	50.670162	22.0019	25.729523	24.349901
Eucgr.I00747	3.614511	30.945398	5.924757	2.348857	6.521097	8.772192	31.365038	3.429886	33.626621	2.622308	6.385902	3.883567	0.378026	6.992563	14.586175	177.727432	16.447735	13.831929	46.421249	45.183578	43.575584	8.365561	9.138118	4.405937	335.731201	9.126374	17.71767	34.498611	28.816559	9.945684	LOC104418480	cytochrome P450 81E8
Eucgr.G02674	1.676468	3.065053	2.683625	4.524944	3.182732	0.654099	5.277479	1.607539	6.296762	6.873964	5.839457	8.192531	0.846253	0.142652	0.765171	2.781382	6.243272	3.277178	1.001484	1.481844	1.336635	6.471354	4.948782	5.22645	3.977197	3.082794	5.618919	2.382221	0.689624	1.643031	LOC104454081	extensin-2
Eucgr.L01127	12.48034	5.126507	9.492775	56.710056	43.413971	36.77187	16.716417	17.10392	19.869654	24.843597	14.502374	16.453884	10.546992	14.836864	7.461082	0.26585	0.096481	0	0.039234	0.252253	0	0	0.093803	0.375955	0.186953	0.357231	0.467702	0.224427	0	0.058864
Eucgr.F03470	23.469025	30.996365	23.859524	14.840737	8.655558	7.058123	12.376419	17.380484	11.819816	21.806831	18.684654	22.113588	21.90424	19.483047	20.145138	22.861273	22.098129	25.975111	10.000748	15.37952	11.025672	13.794601	16.958946	12.271313	21.541729	21.098621	18.708145	18.879414	8.594297	17.879002	LOC104450241	AUGMIN subunit 4
Eucgr.G02399	72.636887	65.502663	69.510391	35.325596	30.438789	27.689577	72.836426	61.213085	58.532406	52.404301	44.89703	46.099369	57.640457	62.995026	69.672745	63.906788	57.218029	61.320377	17.53372	33.527508	28.4603	72.514122	52.060871	60.287067	33.490044	38.423512	36.982513	55.54784	51.692272	46.276325	LOC104453857	LAG1 longevity assurance homolog 3
Eucgr.H03651	20.155853	34.588558	23.943369	22.598032	23.05545	27.765837	17.171093	14.929552	17.742128	9.137748	11.350102	11.866117	19.403358	22.731607	18.075645	45.161148	44.646755	42.877838	14.041323	12.701499	13.339073	20.724642	21.666683	22.885183	11.959213	11.870786	14.000137	14.316248	15.903215	17.141132	LOC104414944	uncharacterized protein At4g15545
Eucgr.K01584	40.895367	22.194363	33.324448	13.104814	16.291899	15.088034	24.918661	18.317068	27.401728	12.394451	15.48559	11.136085	21.002468	25.687019	24.168303	39.211754	39.061951	31.504776	37.300236	38.65477	37.733692	21.877293	29.626694	40.963184	15.352061	11.809675	12.125395	18.629293	13.10254	9.486279	LOC104427414	uncharacterized LOC104427414
Eucgr.B03498	63.170296	0.597978	50.131977	0.492997	0.878442	0.611546	0.975787	0.172475	0.655753	17.111923	14.563366	13.693107	0.165482	0.265621	0.756073	7.11331	9.897882	5.433721	3.194347	1.869388	3.546448	0.173169	0.321381	0.671453	30.093191	33.732376	31.79604	0.172463	0.177152	0	LOC104433679	non-specific lipid transfer protein GPI-anchored 1
Eucgr.K02181	5.761284	9.493925	10.27916	11.248064	9.599793	3.976675	4.43241	5.127104	3.437694	12.701632	12.815248	12.027035	12.20014	5.908323	7.087544	2.063107	3.822273	5.291505	5.76276	6.622889	7.982843	7.341189	5.277838	6.551171	14.630939	7.294979	9.460675	9.839942	6.969454	11.362627	LOC104425749	trafficking protein particle complex subunit 1
Eucgr.J01269	2.292558	2.216436	1.885638	13.740412	12.589272	6.318954	5.336903	7.552013	5.166971	12.646088	8.911712	13.500113	2.426902	1.853455	2.264162	1.384471	1.766065	0.961757	19.79562	20.658146	16.724129	1.812756	3.291678	2.774903	15.718363	13.69143	13.025301	2.827687	2.093867	3.574784	LOC104421945	uncharacterized LOC104421945
Eucgr.B03173	132.966553	143.075928	155.759949	42.415173	47.492062	49.196674	111.021843	171.310272	130.157806	91.576515	87.821655	88.061707	117.348892	118.96447	129.453934	93.59272	98.70916	105.15831	38.553432	38.990875	57.655228	95.166458	134.445709	94.19593	57.972916	67.477783	83.612724	160.647171	194.528015	178.589157	LOC104433399	probable leucine-rich repeat receptor-like protein kinase At1g35710
Eucgr.E01032	268.964325	260.174957	270.222443	202.106354	132.960831	252.534576	212.077637	127.898308	49.749352	53.859039	197.409866	194.409729	222.231613	208.263367	198.847519	176.837357	128.913971	125.691673	118.238197	158.920212	114.551567	175.713348	208.543732	144.455139	134.831863	130.167938	85.033821	208.758621	205.158813	252.472076	LOC104444094	ORM1-like protein 3
Eucgr.A01252	0	0	0	0	0	0	0	0	0	0	0	100.24614	0	0	0	0	29.77562	0	72.114861	0	0	0	0	0	0	0	0	0	0	0	LOC104436485	hypothetical protein
Eucgr.I01641	30.144918	51.115761	39.681686	12.970969	7.709788	10.929583	10.958188	7.579456	10.582102	10.054867	11.768333	12.96124	14.541798	14.22527	21.308643	47.689831	32.02504	39.945393	12.222727	15.871062	10.918303	6.412313	8.599812	17.179674	9.260881	15.658316	13.750194	12.155505	16.187727	14.622421	LOC104419134	zinc finger protein 511
Eucgr.C00658	31.474926	18.49514	33.186153	28.336325	20.440454	10.46881	34.345375	42.195881	28.294121	63.276718	50.986538	60.633053	96.75592	86.098	94.070961	17.081099	21.417389	22.762566	27.485353	43.869907	45.748009	36.229443	33.994663	35.088219	70.757469	66.514297	77.520576	42.26881	38.733372	40.252293	LOC104436309	UDP-sulfoquinovose synthase, chloroplastic
Eucgr.B00734	3.532034	4.61113	4.412689	7.126541	5.093667	7.779281	5.431962	3.478853	6.157162	3.198012	3.056697	1.459094	10.453382	7.688604	5.480887	32.248627	20.982637	27.389549	18.534208	17.841558	20.328495	12.742665	13.304604	10.598269	1.948356	4.392266	3.702684	16.977324	13.917508	10.878759	LOC104421724	putative receptor-like protein kinase At4g00960
Eucgr.B02015	1.426449	2.857108	2.496718	0.444609	0.589945	0.075683	1.683806	3.800605	1.36247	1.416425	1.772563	1.779729	16.442207	12.75772	20.638865	2.463398	1.255583	2.111656	0.685675	0.52805	0.207468	1.513621	2.728153	2.298712	2.316611	0.886399	0.856305	3.169523	2.399273	8.273836	LOC104432351	sugar transporter ERD6-like 10
Eucgr.H02568	3.004691	3.805296	2.575034	6.249505	6.48308	11.595955	2.911469	3.226742	3.703402	2.316324	1.476393	2.151281	2.425653	1.278134	1.616957	5.783868	7.295508	5.625422	4.788422	4.515292	5.174632	8.075884	10.020411	3.617696	0.911378	0.923803	0.874688	4.948426	5.354178	4.788855
Eucgr.F03645	0.603828	0.315761	0.416659	1.055393	0.926587	2.120389	1.187815	0.527373	0.739526	1.773279	1.487448	2.473885	10.56571	11.243332	8.144767	1.251202	0.803008	1.024705	0.367198	1.142434	1.114763	0.761392	1.710678	0.680342	1.350777	1.213067	0.873446	4.802561	6.363095	6.443277	LOC104450381	uncharacterized LOC104450381
Eucgr.F02850	223.405792	216.848175	239.17131	105.973114	148.032349	151.591187	149.561676	193.68663	236.525574	238.67334	220.710938	216.612137	191.042709	219.657593	182.728485	136.261215	151.605255	157.646194	58.560833	92.156998	91.771286	189.163513	225.169907	169.946915	99.933586	159.407333	154.819458	285.609528	201.56189	255.72403
Eucgr.C02541	1.978669	4.056888	2.403964	2.870185	2.280394	1.712106	4.356548	5.992585	5.59234	2.988557	4.846593	4.375497	7.884056	5.823483	10.385492	4.36764	4.399409	3.049925	2.295853	1.168481	1.864337	4.152319	3.692223	4.048184	1.657742	3.481598	2.854651	5.764261	1.973155	0.54357
Eucgr.J02945	80.663086	87.106148	84.82811	45.419029	43.380939	37.502945	52.105106	59.295715	47.653889	61.158401	49.795895	49.846848	119.383659	116.245163	120.660065	111.85247	102.139374	102.2799	39.264763	43.822327	43.674072	69.692574	75.783302	66.702309	60.78001	45.647972	65.588417	113.242485	102.866318	107.080856	LOC104423081	casein kinase 1-like protein HD16
Eucgr.C01815	123.045448	120.119972	124.7005	86.105995	109.692596	129.182053	74.65873	92.63475	84.443275	92.743568	92.035316	101.33313	103.528748	125.390541	117.897629	98.733681	96.798462	90.248703	64.424561	63.981071	68.47348	86.654724	92.580994	65.624924	86.88282	73.271866	95.024231	139.307144	105.358894	106.13633	LOC104437081	death-inducer obliterator 1
Eucgr.K02194	16.53842	14.843834	26.799072	4.29291	6.814193	4.870431	5.941307	6.829757	5.597993	6.191358	3.901885	3.079152	5.937191	6.035579	8.230972	10.51192	10.946646	13.536377	11.499325	7.939954	4.738296	6.339746	3.924181	2.385473	3.065338	3.391933	4.881745	6.618843	10.970485	4.800407	LOC104425761	MHF histone-fold complex subunit 1
Eucgr.A02358	4.392649	6.235238	4.80016	14.819988	14.874481	14.983827	8.309914	10.538602	8.720644	5.960934	4.765617	6.367248	4.018971	3.595306	3.728773	9.507792	8.723943	11.646762	14.096472	14.888605	15.785959	14.035155	22.268488	15.771629	8.099279	11.047091	9.060802	13.093434	4.271522	3.501244
Eucgr.J00409	35.132736	36.170364	39.122726	175.771835	207.17485	232.144669	134.160843	89.431999	163.638504	92.148422	77.149773	75.711502	139.96373	101.713188	89.548615	137.992111	113.791992	110.870781	169.854446	172.119202	176.837311	166.91835	163.246292	173.218246	87.743126	53.522038	43.636631	114.840858	101.421234	102.662964	LOC104421245	aspartic proteinase-like protein 2
Eucgr.G02066	25.443785	9.025965	25.917568	1.254235	0.790569	0.481612	0.097024	0	0	6.837728	6.010864	9.913098	0.401531	1.097913	1.772988	1.028204	6.027696	4.896953	0.451182	0.621886	0.763005	0.146437	0.084673	0.09157	13.697237	12.727693	18.049135	0.868736	0.300732	1.785949	LOC104453627	protein SHOOT GRAVITROPISM 5
Eucgr.C02208	344.201843	676.482727	284.848602	147.431229	111.626755	89.754272	180.749359	89.4879	223.442139	53.635933	50.583981	38.546688	105.147812	124.274315	101.945343	1346.693237	1755.293579	1699.417358	335.900757	442.975861	442.256042	210.47757	175.400177	360.039001	62.066494	94.758392	56.263794	280.368683	140.553711	181.192368	LOC104437326	transcription factor bHLH35
Eucgr.B01584	1.326193	0	24.07933	6.52629	11.018281	15.011325	3.612369	3.05593	3.187712	10.577185	9.332945	1.064921	1.413545	1.302241	1.314176	24.2386	1.124547	12.236358	66.06031	24.871841	28.854103	5.458193	2.057424	4.834642	10.869518	16.693485	16.976202	3.158571	3.235436	3.810898
Eucgr.K03498	55.931984	58.362713	49.684929	11.476668	9.604942	16.177959	13.352097	14.144485	21.183317	9.429451	11.932487	9.265843	5.803522	5.192238	4.640947	32.818363	43.273872	41.547779	5.991312	5.716597	5.781158	19.659163	33.740589	22.682053	46.43227	60.040218	45.015999	3.770856	2.76681	3.032493	LOC104426777	bifunctional epoxide hydrolase 2
Eucgr.B02181	0.109609	0.145589	0.119285	17.629658	8.903623	9.994182	27.428732	43.016911	18.371616	2.710245	3.563109	3.980554	10.252494	8.606408	7.014704	0.389456	0.341947	0.805814	2.55286	4.118304	4.412565	25.254128	39.548317	10.377868	5.275145	4.481949	5.630595	3.141918	5.828606	2.847802
Eucgr.K03173	4.670125	6.047042	5.509474	18.270428	18.890884	12.08152	10.934939	10.863705	7.415239	13.03048	10.558365	15.320132	12.108732	19.047964	15.032449	2.222245	2.882678	2.549038	29.405075	24.847549	24.658693	5.577695	6.950746	4.126587	7.405274	7.322779	9.625168	11.395811	11.739371	11.978351	LOC104426503	hypothetical protein
Eucgr.K03178	37.224194	0	21.887148	0	0	27.542017	0	0	0	0	0	0	0	0	0	0	19.114353	0	0	12.897923	0	0	0	0	0	0	0	0	0	0	LOC104426508	protein GPR107
Eucgr.C03476	0.662855	0.551744	0.5823	36.746063	23.36141	32.12328	1.493652	1.284474	2.400417	2.510465	2.676255	3.882023	7.760415	9.495097	1.886233	12.975008	9.284101	8.924818	8.246896	6.492622	7.438807	2.200287	2.603137	2.657432	2.783954	4.438168	4.03521	7.219701	2.812433	2.471056	LOC104440181	putative transcription factor bHLH041
Eucgr.F02962	1.388924	4.497819	2.377627	4.352115	2.542904	0.670076	2.613645	3.139709	1.840689	4.602347	3.372617	3.413745	6.6181	4.250455	7.719365	6.425449	6.365688	5.624809	3.359714	3.875604	2.494375	1.561184	1.053133	2.58772	7.492258	6.01738	7.866579	2.084223	1.112376	1.906803	LOC104449812	hypothetical protein
Eucgr.H01605	36.925804	33.021496	38.965607	132.80632	139.38063	159.874344	69.215408	97.58564	69.294922	69.002808	88.082832	81.392998	96.687775	106.207092	93.089073	34.014973	28.529139	28.007143	59.002571	62.959164	64.060577	64.022141	70.050186	43.071377	76.113449	62.665295	75.482079	100.748581	121.634628	92.168518	LOC104457071	autophagy-related protein 18g
Eucgr.C02203	0.911505	1.633746	1.204989	0	0.240199	0.200668	7.666348	8.60435	12.47962	3.622104	6.075233	3.275271	8.203725	3.215302	4.053802	1.956949	2.569302	2.660335	1.167662	1.521731	0.8192	5.347741	2.136202	2.243957	6.89322	4.883229	4.098928	4.893117	5.733365	4.699337	LOC104437322	probable xyloglucan endotransglucosylase/hydrolase protein 23
Eucgr.G02277	26.297548	7.133726	18.157429	44.154129	34.760609	44.102001	17.766794	12.339499	23.873028	23.110899	24.684227	28.667429	3.842358	6.746841	4.326971	21.188583	16.990349	12.992224	4.931882	19.194443	3.923136	5.99356	24.865681	5.76199	33.396889	34.296051	11.766904	14.830826	7.491642	8.245944	LOC104455693	LEAF RUST 10 DISEASE-RESISTANCE LOCUS RECEPTOR-LIKE PROTEIN KINASE-like 1.2
Eucgr.C00762	3.631271	5.868628	4.841072	7.05345	6.754063	5.044558	5.531475	7.856816	4.738402	16.798517	10.946564	8.640963	1.363693	1.175108	1.280516	5.217814	4.529621	4.745919	12.584086	11.952622	15.305038	2.707433	3.429359	4.840846	10.308084	9.946151	9.86064	7.666267	5.192553	4.619744	LOC104436379	DNA repair protein RAD51 homolog
Eucgr.I00149	0	0	0.376784	0	0	0	0	0.386087	0.480546	0.330427	0	0	0.355174	0.000002	0.343747	3.054918	0	2.208679	1.004478	0	0.055186	0.374353	2.466797	0.945881	0.516085	0.717197	0.957204	5.146151	4.339213	6.689655
Eucgr.B01231	3.602056	3.390105	3.091578	4.438428	3.917266	3.810425	2.713759	2.740188	3.784068	3.671878	3.936704	4.347142	4.514935	6.233596	5.354643	1.591099	1.251302	1.520219	2.143399	1.396946	1.212361	2.214282	1.102114	0.808206	3.208548	2.176728	3.570277	0.451419	2.955287	2.684743	LOC104434707	uncharacterized LOC104434707
Eucgr.A02353	97.551491	126.228447	109.275238	21.125692	24.062037	38.334858	21.134018	0	0	10.848969	10.850824	0	0	35.694778	0	0	0	417.126434	0	0	99.91095	46.475384	50.989555	71.844269	18.623882	0	15.776763	80.214439	43.830944	0
Eucgr.L01729	1.278818	1.35458	1.663913	2.827591	3.155616	2.579041	3.712155	3.343765	3.543001	3.578933	4.820737	3.906137	5.168494	3.517446	5.356072	2.745297	1.372257	3.265163	4.206629	6.005466	6.142559	4.169449	2.321847	5.143039	1.764381	3.490097	2.160055	1.920148	2.406898	2.022882
Eucgr.H03959	1.575059	2.270516	2.805772	8.767365	5.669957	3.601258	4.504915	6.3171	4.693907	14.901359	9.913464	10.620629	4.322275	10.009979	7.736916	1.634207	1.222212	0.9846	3.335067	6.21959	4.598593	4.198689	4.606991	3.255504	12.45944	7.586084	3.815912	1.844701	1.855599	3.160935	LOC104415170	uncharacterized LOC104415170
Eucgr.L01252	0.952559	0.59486	1.378133	2.374257	2.395766	2.740976	1.2708	1.233506	2.163527	1.476448	1.89465	1.875778	2.881344	2.739516	2.392222	5.200493	4.229615	3.160029	3.473106	4.20567	5.159097	6.380215	5.91411	7.59367	1.866864	1.575537	1.111439	9.784603	9.701851	9.795535	LOC104429360	putative disease resistance RPP13-like protein 1
Eucgr.A01905	26.967039	43.938873	50.543953	28.690298	32.012447	47.601822	27.697857	64.362175	59.43729	18.324589	28.874191	36.624199	66.825302	47.247623	75.002647	41.737778	37.45425	46.550404	61.36689	38.685261	25.244909	30.618275	47.514324	59.294163	35.280418	47.492432	40.869118	38.518417	51.207119	56.792496	LOC104441238	uncharacterized protein At1g03900
Eucgr.I02427	83.915703	72.18	83.350777	50.531025	14.475659	16.913698	22.293793	53.95443	51.510056	143.321091	45.760487	159.475922	62.160873	18.449125	50.702827	38.410671	13.78655	13.232882	75.477097	28.143209	32.468319	54.689125	57.724316	37.633396	179.340652	64.818275	75.383209	41.960316	87.070808	52.568676	LOC104419729	tubby-like F-box protein 5
Eucgr.H02563	4.11517	6.254539	4.364403	9.692092	9.845435	16.581495	4.519814	6.289648	6.354489	4.310592	2.87501	3.827412	3.475007	3.267226	1.872629	8.580973	9.246782	7.973639	8.340616	8.304942	7.309561	12.593954	14.59946	8.697645	1.458599	1.888598	1.674423	8.576915	7.989374	7.719183	LOC104414188	ABC transporter G family member 40
Eucgr.E02517	1.238452	1.626246	1.443269	3.935429	3.649168	4.777294	4.131339	5.044654	4.357559	4.925112	6.121705	6.251029	9.087963	7.174696	8.27791	2.511071	2.554201	1.530563	9.853145	8.593472	6.979479	2.427485	3.630908	2.75124	7.55828	2.329707	1.513123	10.932529	4.404232	10.660373	LOC104446785	uncharacterized LOC104446785
Eucgr.D00572	9.277438	13.531005	10.69945	5.785429	8.109755	5.476377	8.504848	13.746958	8.969824	12.696193	11.193575	14.128549	14.882503	8.884341	10.416656	8.153424	10.44986	7.594209	10.48527	7.984893	9.440086	7.20175	6.860383	5.349186	9.628543	11.860317	10.382195	7.828111	8.068878	10.347954	LOC104440962	ATP synthase mitochondrial F1 complex assembly factor 1
Eucgr.C00653	4.446668	4.874111	4.58359	5.015617	3.698732	2.492791	5.930389	9.841179	6.57459	14.679708	12.313211	18.832125	4.991363	2.914414	2.364481	0.776761	4.764438	1.161233	1.694294	3.2185	2.098394	2.979263	4.062424	2.189838	17.463226	12.943196	9.895105	4.672892	4.761809	5.220355
Eucgr.K01056	6.721261	6.753921	4.328737	0	0.427946	0.12035	0.203923	0	0	2.32837	3.417647	3.232438	0.517425	0.352616	0	5.324512	6.382135	3.563643	0.922902	0.498834	0.640159	0.135753	0	0	9.798519	14.783571	18.077917	0.674254	0.052494	1.317725	LOC104424947	transcription activator GLK2
Eucgr.B03932	237.386978	328.080902	278.34671	9.677393	5.694384	3.118322	36.172123	44.402618	30.966467	83.109207	76.900566	61.569229	63.750061	34.061508	46.128799	107.088493	125.579117	111.654892	6.570797	4.014467	6.657319	10.973331	8.847194	6.102636	35.237007	16.187336	19.755028	42.577587	52.266468	76.900391	LOC104434052	protein enabled homolog
Eucgr.G01956	9.850934	10.601641	9.780995	5.314893	5.116943	5.536795	7.011903	7.632355	6.249982	5.496421	3.540514	4.108505	7.559418	10.205028	11.260943	5.717956	6.599041	4.616548	2.22421	2.923274	2.608649	3.209763	5.639982	3.210514	2.501515	2.886232	3.581896	7.17162	4.380395	5.767421	LOC104453543	uncharacterized LOC104453543
Eucgr.I01507	41.945137	49.312885	48.90538	21.999329	18.8445	12.255445	50.420547	59.369358	50.369743	39.092041	39.453266	41.867973	56.861839	48.350414	61.649841	56.347065	51.136459	56.508873	20.505386	23.47312	17.958988	58.868935	63.836498	48.726868	37.184063	30.951387	37.012703	65.310318	65.895691	65.131508	LOC104419016	glycerol-3-phosphate acyltransferase 3
Eucgr.B02193	1.239634	2.595308	2.507691	2.141281	3.552317	2.274083	2.281208	3.299021	2.320916	4.475275	3.637986	4.288033	5.083058	7.384928	8.454557	1.481035	2.282304	2.002717	1.130048	0.932856	1.095742	2.157087	2.00303	1.647438	2.13524	1.361943	4.394904	3.837175	3.445837	4.184762
Eucgr.G02673	19.769686	23.20738	26.194298	2.463736	1.102039	1.232878	1.897712	0.876617	0.827618	4.48395	5.013329	1.165525	0.865905	2.115991	1.887097	7.73852	17.172028	6.798081	0.963732	0.866447	0.563856	0.863585	0.830285	0.543357	0.314523	1.400186	0.605723	3.589976	4.032927	8.65934	LOC104454080	protein TIC 20-IV, chloroplastic
Eucgr.J01624	4.726593	2.216231	0.217409	5.344902	5.282215	0.290085	0.202341	13.190566	5.87507	0.863627	2.075099	48.251904	2.502276	2.422611	2.18165	1.878202	2.437147	2.062188	5.292888	5.069927	0.213018	5.927037	4.744097	4.836718	4.591356	3.204458	4.150584	4.070611	0.993303	5.476105	LOC104422187	receptor protein kinase TMK1
Eucgr.B02478	54.876278	70.59008	66.875496	56.067497	59.887436	64.347847	67.344032	63.8573	59.446323	51.917568	52.679932	58.408726	93.325073	101.452263	92.878433	90.389984	81.683212	91.255943	43.485653	45.737129	46.193504	57.866619	67.379257	48.965794	52.449188	44.144981	61.401512	90.707458	84.648926	75.429733	LOC104432848	E3 SUMO-protein ligase SIZ1
Eucgr.F01776	1869.006592	1514.639648	1577.768433	2070.382324	2134.257812	1013.287659	474.961151	246.271103	542.325806	8539.853516	11441.60742	14434.87598	8845.606445	10511.78613	8322.523438	3230.28833	3050.693848	2895.178955	2385.428711	2171.010498	2225.255127	518.705017	386.496033	634.856506	10509.97266	8752.552734	10908.88477	2258.668701	900.487488	3887.671387
Eucgr.K01583	0.981616	0.984228	0.885562	1.41886	1.605049	2.444061	2.515238	3.386467	3.359101	1.962882	3.149678	3.312405	0.620161	0.382838	0.688605	5.154116	5.508032	6.637749	5.50631	6.472998	6.81997	27.462593	25.572304	35.415646	18.253366	6.669467	4.7306	3.253798	3.194965	5.527542	LOC104425340	protein SRG1
Eucgr.E04320	15.259235	16.902737	15.777191	9.102948	6.751887	5.028898	8.270704	9.024233	7.989156	16.237568	16.264708	21.950085	16.919062	16.05139	17.632332	21.647388	21.620571	20.401525	6.272922	4.965012	4.971666	8.242318	7.962427	8.951949	27.300211	16.412235	36.936672	18.972736	10.469416	16.664219	LOC104445834	C-type lectin receptor-like tyrosine-protein kinase At1g52310
Eucgr.F02490	43.984306	40.232342	61.481354	31.178637	26.224367	28.20857	59.446869	49.410648	38.693161	53.463203	49.782478	32.538197	54.304073	63.864674	54.086254	25.420927	32.980354	23.780375	24.129534	31.666782	32.282501	31.221283	40.695953	31.959036	38.993652	22.76753	26.798908	43.957294	36.264214	84.032486	LOC104449426	KH domain-containing protein At4g18375
Eucgr.F00101	50.2089	63.749016	57.730576	34.391541	93.741547	29.879202	151.061279	99.573471	149.639404	49.51873	59.817993	41.700275	88.393929	53.633091	59.806427	113.41716	117.188522	143.127762	39.693928	36.420341	37.259411	151.143417	135.94841	650.812378	15.665956	11.37642	9.623084	134.099747	496.501709	529.381836	LOC104447802	probable xyloglucan glycosyltransferase 12
Eucgr.B01035	0.2728	0.301547	0.588622	0.146138	0.210179	0.468554	0.156617	0.545747	0.38972	0.58034	0.208847	0.612883	0.504647	0.306062	0.491405	10.029826	9.178058	8.482636	6.939875	5.67844	5.498671	4.347112	10.410742	6.416643	5.416564	4.173835	8.519375	12.489642	8.921765	14.281733	LOC104434601	uncharacterized protein At1g04910
Eucgr.K00733	11.487429	33.325333	14.528404	13.415328	8.300727	8.445718	5.044208	7.516455	6.681107	9.887582	22.968491	10.419976	18.224771	20.256319	18.636524	15.56497	9.262216	7.151889	5.225641	6.055521	6.794505	6.980598	8.137796	10.2368	15.944741	11.59207	12.338077	8.929507	9.471624	10.065064	LOC104424706	hypothetical protein
Eucgr.C02835	0.014495	0	0.019281	0.045027	0	0.021639	0	0	0	0.103347	0.024339	0	0.037281	0.039496	0.101438	15.170321	6.667672	8.309965	5.793805	6.425066	6.572693	3.602676	5.889209	5.056649	8.474833	5.637893	8.571446	5.756397	3.034518	4.020767
Eucgr.F02743	1.493616	4.454589	2.605588	44.913059	45.486656	27.320536	10.826051	14.464086	15.272532	8.060775	7.093284	2.087468	1.829217	2.919967	5.561509	11.882158	6.777193	4.880024	40.69759	41.204639	36.471455	9.86524	14.119157	17.607838	2.830704	1.366495	0	10.024569	18.013081	10.825739	LOC104449632	stearoyl-[acyl-carrier-protein] 9-desaturase 6, chloroplastic
Eucgr.H02343	28.379229	30.928328	28.705099	47.401421	44.382973	32.072563	54.469131	50.981873	60.800129	58.1702	51.037842	61.917526	92.305229	88.279419	85.856827	15.046468	15.455117	15.111982	16.894379	16.330595	17.337656	22.684095	20.882322	19.461641	18.964727	17.647757	20.883974	28.090988	22.286715	21.172104	LOC104414046	lysosomal Pro-X carboxypeptidase
Eucgr.C00943	2.411141	4.222073	3.841459	22.159029	16.657513	26.65987	39.391483	39.138355	37.574532	17.106604	16.380882	11.413142	18.270853	15.293822	15.686173	8.548001	5.039155	7.530663	9.104789	8.469064	9.104465	13.415571	24.713299	13.663798	8.494496	5.08516	5.54535	3.336913	7.87717	6.346267	LOC104436532	probable LRR receptor-like serine/threonine-protein kinase At4g29180
Eucgr.G01646	215.32515	272.002747	264.542511	20.682722	24.301462	29.240526	33.338161	28.8922	27.581026	28.704432	35.339802	33.459557	61.224277	58.925018	53.77977	179.936783	153.002457	193.813751	69.080688	72.606461	77.140472	41.400429	44.45266	56.806847	61.058868	83.888977	68.558601	33.088757	46.937946	36.376022	LOC104453321	chaperone protein dnaJ 10
Eucgr.A01169	115.835083	116.319275	104.029778	140.561279	139.392532	144.841537	154.101318	117.099998	132.948761	127.71125	133.032242	132.258179	162.938705	134.111069	134.010193	150.924789	140.24675	149.572449	124.658249	133.088074	127.962204	135.436386	144.208023	138.878311	121.08181	129.276077	98.727814	119.31044	96.424484	94.263397	LOC104435762	cell number regulator 8
Eucgr.A00307	0	0	0	0	0	0	0	0	0	0	0	0	0	0	0	0	22.353748	21.719696	0	0	0	0	17.928255	0	0	25.199665	0	0	0	0	LOC104451793	trihelix transcription factor ASIL2
Eucgr.D00791	10.461663	15.827784	17.143831	5.315407	4.876709	1.871237	1.716962	1.9881	1.395408	5.176817	2.940788	4.027797	3.899957	7.472315	8.183681	17.399162	20.224308	17.260595	4.802683	4.690933	4.996401	3.478983	3.062791	4.632579	7.463216	6.851336	7.664786	14.91269	2.237293	5.889631	LOC104441121	G-type lectin S-receptor-like serine/threonine-protein kinase At1g11330
Eucgr.C02361	17.866831	14.167211	18.707335	87.541931	67.144691	63.630547	38.983509	32.425865	37.15514	24.629745	28.524399	21.721996	53.788082	3.080747	1.995716	57.175423	48.08218	46.081505	70.886871	68.139709	67.383369	63.345978	61.363979	85.774246	24.576759	30.711809	16.872587	46.288715	35.602772	44.274849	LOC104437411	rust resistance kinase Lr10
Eucgr.C00948	14.55604	9.333025	12.711382	1744.263916	1767.266724	1758.673706	39.957493	65.375832	38.55603	180.955429	272.781738	327.777954	18.503998	12.869498	23.183191	11.586479	14.886034	10.712757	1683.272949	1689.883667	1688.517334	151.733276	145.224243	83.170044	376.718933	436.230591	337.210541	45.835449	42.493874	65.090187	LOC104436536	zinc finger CCCH domain-containing protein 20
Eucgr.H00961	4.482545	2.940803	3.81789	5.873783	5.632046	15.327513	7.069473	9.903926	9.27518	5.821233	1.303513	4.45844	3.145716	3.310572	3.160807	3.433348	1.984758	2.665537	0.764844	0.552574	0.914797	7.31207	7.163066	10.714365	2.989098	1.507156	0.571859	0	0	0	LOC104456651	proline-rich receptor-like protein kinase PERK9
Eucgr.K03089	3.496545	2.355956	2.452323	3.390055	7.176276	8.730442	7.595091	11.08049	12.915553	12.937489	11.737822	9.999952	4.088048	8.550355	9.070919	0	0	0	0	0	0	0	0	0	0	0	0	0	0	0	LOC104426442	high-light-induced protein, chloroplastic
Eucgr.F03955	98.476677	76.56057	112.648979	737.169006	336.838867	326.920776	105.45079	92.438789	80.74231	153.122665	111.762573	157.05513	99.403015	213.511749	179.363037	1474.178345	1054.609009	1010.098022	315.355988	244.77655	326.165283	280.267181	124.286613	479.114166	119.918869	256.40799	135.124496	175.866501	39.691883	79.464447	LOC104450623	probable WRKY transcription factor 40
Eucgr.J02655	1.302033	0.353708	0.963631	0.149732	0.575253	0.854964	0.270316	0.882018	1.284413	0.412302	0.441555	0.257571	1.18777	1.351645	0.695971	7.881376	4.905461	6.367433	7.882864	8.592342	9.602853	3.900115	8.203797	6.528139	6.286986	3.8562	6.58378	5.810737	4.240132	4.713935	LOC104422935	probable disease resistance protein At4g27220
Eucgr.E00787	2005.951294	1285.500854	0	0	528.148132	0	0	348.121399	566.511108	566.204468	399.277649	406.062714	554.800598	724.851135	541.477417	1764.359619	2069.283936	1926.263794	0	568.991821	569.025452	0	597.858459	0	0	0	0	940.636841	459.781952	0	LOC104446080	late embryogenesis abundant protein At1g64065
Eucgr.K01588	21.583294	17.73123	23.981983	10.619684	6.726254	12.106936	5.579152	3.861762	6.208813	7.28484	8.796458	12.568948	2.302382	1.426719	1.720111	50.193283	53.902031	59.646908	6.590109	5.625336	6.735416	2.403957	3.137161	4.065049	13.924117	17.626266	10.747869	3.774656	5.533204	3.907436	LOC104427415	BRASSINOSTEROID INSENSITIVE 1-associated receptor kinase 1
Eucgr.B03494	47.969231	18.062138	31.847872	0.959844	1.791029	3.000446	0.158602	0.221047	0	24.618753	59.870056	119.849632	0.604303	2.381056	1.081135	29.068806	29.090681	26.354092	3.2716	2.190108	3.19543	0.15201	0	0	218.434875	313.750122	272.685852	0.65215	0.30245	1.771329	LOC104433673	chlorophyll a-b binding protein 7, chloroplastic
Eucgr.D01294	52.960079	42.807148	33.172913	14.634394	18.078585	11.298769	78.377449	79.391212	77.381416	44.25507	47.689697	42.403484	49.143787	32.816826	36.330204	46.231037	41.126308	51.596519	53.966419	32.328865	58.325199	85.273544	84.572037	99.224655	37.801788	38.995499	25.115549	79.398636	31.9202	50.831657	LOC104441382	probable xyloglucan endotransglucosylase/hydrolase protein 8
Eucgr.J00205	36.641712	40.071968	40.920292	35.147896	37.048542	29.474369	27.597775	28.519325	26.05032	39.345169	34.338024	30.072906	47.945591	52.20837	55.737545	55.333611	42.291004	38.763149	59.372803	53.627872	57.341652	51.448299	55.093906	65.23909	46.357502	35.061089	51.422878	59.058762	45.01054	43.775108	LOC104421073	exosome complex exonuclease RRP44 homolog A
Eucgr.F02170	29.624653	35.137825	34.94672	18.139292	18.978788	14.909327	15.478559	19.80584	17.080873	28.124512	29.65803	29.119091	38.435398	44.317574	47.66124	29.107832	28.252514	28.786005	15.380171	15.826435	13.995498	22.393356	20.846037	20.165751	25.266693	27.050961	23.894255	29.11949	20.704697	22.133377	LOC104449202	protein odr-4 homolog
Eucgr.B02211	153.242752	146.636108	149.19455	92.76767	103.930931	110.263191	149.869522	123.11866	149.799347	88.810295	103.155174	80.949524	107.636597	118.556938	104.138695	150.444046	136.242233	121.623184	64.297058	65.683998	63.229759	114.923172	116.582542	78.117958	105.363159	81.583229	100.441757	188.474976	172.782379	148.209976	LOC104432609	DEAD-box ATP-dependent RNA helicase 46
Eucgr.B02473	65.372826	47.078491	57.410843	71.586525	21.372833	43.805176	57.913105	58.264595	54.797676	49.182121	46.627163	46.941959	38.282955	37.498363	36.178391	44.840797	52.440964	47.148918	19.30073	19.440264	71.095772	120.171188	131.050552	38.133656	31.617117	99.218765	34.210968	80.039658	68.706413	76.443008	LOC104432850	elongation factor 1-alpha
Eucgr.H02290	0.486926	0.671037	0.306479	2.983697	1.818116	1.570738	8.435335	11.495184	7.01403	4.171662	2.223326	3.503347	7.323186	2.432694	5.25883	0.099912	0	0.049624	0	0.047011	0	0.149165	0.095482	0.149905	0	0.020963	0	0.053927	0	0	LOC104457391	putative disease resistance RPP13-like protein 2
Eucgr.G02678	2.015553	4.263631	4.313148	3.815832	2.99352	3.105881	2.605223	4.600449	3.022262	2.456311	2.925095	3.551417	8.717605	8.999488	7.407074	6.858005	5.409835	6.650778	3.760127	2.266826	4.171991	3.453204	3.798373	1.419947	1.821132	4.033418	2.712015	2.326755	5.490439	2.269218	LOC104454085	charged multivesicular body protein 5
Eucgr.K00120	1.04131	0.391586	0.766419	1.21806	1.384642	2.171497	1.059248	3.303146	1.719363	14.070774	19.060827	22.43759	41.420006	14.60397	22.322624	2.005715	5.641276	4.701211	11.285951	10.484725	11.986193	9.187146	14.423457	10.668544	21.475788	10.351578	5.698888	26.413622	34.12167	27.989851	LOC104424312	blue copper protein
Eucgr.C00632	8.652074	14.948631	10.976008	14.86142	20.582972	16.778107	14.93656	13.15023	10.926304	13.11036	12.058062	19.958241	20.442789	14.904154	19.39908	15.21751	11.602566	11.479364	51.630535	46.549271	51.797451	11.328932	11.288583	20.051292	24.794807	38.214935	25.755962	13.598746	13.39013	12.728236	LOC104436282	UPF0587 protein C1orf123 homolog
Eucgr.B02569	209.162277	156.837387	189.713226	159.665543	196.046692	188.626343	177.844315	203.368805	191.921494	262.898346	268.631195	223.010559	369.554871	300.75943	302.702637	130.093979	139.364334	129.135788	180.430573	178.424011	178.907806	226.771469	263.514648	241.015289	228.977951	218.513458	246.644165	267.765472	277.215302	248.079559	LOC104432932	uncharacterized LOC104432932
Eucgr.J02118	22.752527	17.75094	22.528801	23.289112	24.415161	33.53149	7.571465	3.902674	14.646101	7.219566	7.95348	3.552046	0.819061	2.973239	1.308419	181.716934	147.367126	149.621796	96.645523	116.412704	120.603477	5.782469	10.370339	12.417015	6.451314	10.171651	5.541554	3.901162	1.94174	1.86162
Eucgr.G01361	3.991843	4.619678	2.368203	5.712776	5.583246	4.367631	1.819568	12.900651	13.554072	1.58908	1.402245	1.829511	18.655756	3.867964	2.810062	33.782562	46.234509	40.369564	13.354085	1.129281	11.22296	30.954731	19.421656	1.514838	23.002171	24.926651	1.791779	29.903936	25.300577	3.195925
Eucgr.D01447	1.961126	4.552807	3.289511	2.06366	1.77168	1.351464	6.992337	6.81719	1.660357	2.363833	2.56248	2.852213	12.097326	4.591208	10.571141	0	0	0	0.041308	0	0	0	0	0	0	0	0	0	0	0	LOC104441500	uncharacterized LOC104441500
Eucgr.H03084	0	0	0	0	0	0	266.400024	0	0	0	0	0	0	0	0	0	0	0	0	0	0	0	0	0	0	0	0	0	75.503448	0
Eucgr.L03484	8.230403	9.888147	9.983	6.168298	5.146247	5.625672	7.37431	4.81066	5.897734	5.245916	6.628883	6.64879	13.269667	13.053647	11.372188	4.831388	6.238938	4.895394	4.643957	5.08556	6.190689	6.265809	4.955291	5.77554	5.632766	6.04858	8.812879	6.637389	5.799773	4.421547
Eucgr.C04260	9.524538	16.405266	14.007109	13.319196	11.211143	11.631767	13.713775	17.606287	14.45795	25.627802	21.35165	21.979815	27.663631	26.400606	25.893219	17.725281	14.980709	14.411487	5.36264	6.816952	6.376593	14.429358	16.747927	11.178382	17.643461	11.193325	15.708831	23.38448	23.604542	27.561428	LOC104438571	actin-related protein 6
Eucgr.B01407	40.646915	45.247383	41.137104	27.227787	28.983372	39.163811	50.064842	42.589569	47.6861	40.475491	35.59713	41.866428	45.359734	30.696407	36.506805	43.030434	38.652031	43.743645	48.178886	49.774406	47.569298	38.96941	41.44302	28.2561	37.675858	35.602844	39.688732	35.313416	38.793293	39.761246	LOC104426814	zinc finger CCCH domain-containing protein ZFN-like
Eucgr.E03835	229.293121	349.651947	272.655975	109.629166	93.543846	80.200432	118.615623	86.363602	105.219261	133.45636	126.320488	114.347015	212.312592	206.07254	164.70108	194.175919	214.550003	246.106796	68.29673	71.948792	76.60762	70.766563	96.101357	129.491562	122.339455	144.066284	78.194016	76.47625	33.99506	43.936687	LOC104445569	farnesyl pyrophosphate synthase 1
Eucgr.F02475	112.21669	159.38295	135.044067	23.347311	26.700344	31.919535	84.291214	97.944717	80.273018	68.895569	79.5616	71.816147	110.037346	99.433701	93.241875	79.850471	73.623611	89.838181	25.088442	25.010899	18.324352	48.474056	67.018944	49.153374	44.634705	51.597778	47.374676	66.263763	64.560509	77.270569	LOC104449410	25.3 kDa vesicle transport protein
Eucgr.A02332	59.65823	37.06189	52.300701	333.261536	293.023132	296.756378	197.377548	139.847122	265.904449	108.934059	128.317078	121.141891	274.332825	240.998688	207.925751	20.692013	87.453896	91.197433	501.123016	47.666279	55.933327	329.992157	276.173981	383.839844	85.792198	69.674873	60.384647	185.965057	168.785233	166.517136	LOC104444844	uncharacterized LOC104444844
Eucgr.I02782	353.732269	406.103058	411.025208	301.586792	283.27179	191.859985	452.526672	450.940613	416.982147	597.215149	495.083069	478.200989	485.345184	464.92392	463.865204	299.915741	303.183197	399.397888	416.085266	338.439941	334.231567	297.31369	344.492706	511.305603	397.853119	463.298279	429.11438	597.859436	429.465363	552.973999	LOC104420014	elongation factor 1-gamma
Eucgr.J00960	26.023829	28.050005	33.230984	19.167688	16.127579	12.196299	41.859783	46.639214	34.061569	28.950975	29.925375	27.123751	29.187218	32.014454	33.193443	22.742908	24.511383	26.05164	13.467244	13.999915	11.700496	30.460661	32.621494	26.2752	17.114662	15.853932	22.519468	46.087166	42.908611	47.858013	LOC104421696	V-type proton ATPase subunit a1
Eucgr.H04391	0.984529	0.59991	1.237553	3.06168	1.771819	2.792085	1.910107	0.873905	0.803661	2.267678	1.81258	6.500108	0.166767	0.060513	0.322338	1.668861	1.608761	0.785049	37.130981	30.555676	33.414059	9.442814	7.118749	10.338536	4.183801	4.431244	3.295641	6.391764	2.758062	4.76145	LOC104415469	cysteine synthase
Eucgr.K00267	1.255523	2.171638	0.946017	0.285186	0.425663	0.78991	0.171427	0.346079	0.159609	5.661922	2.782053	5.54715	17.346844	21.407534	13.481919	5.034137	5.257411	6.628934	0.524021	0.49784	0.941474	1.364012	1.221508	7.620269	6.860918	2.764096	1.43773	3.610114	1.895717	2.191097	LOC104424422	uncharacterized LOC104424422
Eucgr.K00425	0	1.902997	1.317663	12.084623	0	4.284281	2.716526	1.70563	0.908364	13.551746	3.28506	9.501092	2.85795	2.435435	3.169432	0.781524	1.076051	1.084239	0	0	0	0.409686	0.189237	0.53084	2.988491	6.287976	6.556771	2.047685	0.945903	0.34956	LOC104424549	uncharacterized LOC104424549
Eucgr.A01593	251.782578	263.259674	233.410828	191.940674	208.871826	278.662689	249.76152	165.981674	249.787598	150.826477	167.574478	151.394775	194.770203	188.164291	183.389206	268.623932	263.767639	255.058029	244.356354	242.295761	250.82579	265.887085	277.741211	307.832703	155.930939	187.260544	190.113419	263.595001	295.090546	237.298508	LOC104438802	vacuolar protein-sorting-associated protein 37 homolog 1
Eucgr.C00098	1.395843	1.116654	1.433778	0.88836	3.915492	18.073631	0.624753	1.723989	1.040405	1.192833	3.887132	3.304078	1.642208	4.980079	2.509155	0	0	0.137149	2.396808	10.796577	10.170056	8.928894	12.055524	10.654757	13.233903	8.277358	11.821717	4.838084	3.193505	0.889904
Eucgr.H04500	163.119675	113.764267	184.264526	449.706085	384.05188	321.335236	510.675049	433.252716	496.48053	276.975647	254.060684	219.921295	474.983398	525.546936	428.88385	234.156937	253.523224	245.124725	221.371719	226.0065	214.026535	278.641876	296.799591	266.374481	159.813599	115.773056	115.472435	392.525513	361.863129	362.374084	LOC104415560	probable linoleate 9S-lipoxygenase 5
Eucgr.C03863	4.195798	3.454608	5.891981	76.00219	85.949478	153.396744	9.644396	22.855059	10.188222	126.407074	123.438408	66.699059	403.118774	259.260773	301.004761	24.685461	33.757698	40.214573	119.444153	124.328392	126.080383	138.175674	178.474686	120.760147	145.081268	80.625183	90.460136	349.700043	829.832031	364.458893	LOC104438300	probable sulfate transporter 3.5
Eucgr.D01552	0.596731	0.287671	0	1.712748	2.296307	0	0	13.342694	11.540284	0	11.125649	15.825629	0	0	3.960909	0	0	0	4.610628	4.942193	0	18.752562	11.070472	26.001329	0	0	0	2.977397	0	0	LOC104441544	pathogenesis-related protein 1
Eucgr.K02351	70.646149	86.794235	82.759293	32.552261	31.006123	27.958492	41.061661	60.56691	39.691063	48.404778	54.954678	61.03326	60.0154	80.462303	82.030235	41.79464	42.945164	44.950676	28.379639	27.061132	24.45072	39.445721	61.850609	43.764389	47.619705	48.221069	68.599594	71.284492	62.774662	54.062977	LOC104425903	mediator of RNA polymerase II transcription subunit 19a
Eucgr.A01598	14.863798	23.516764	22.338156	32.811714	42.992699	26.910671	4.865891	3.540039	6.712882	7.46717	10.143315	2.470572	5.741615	6.605316	14.842134	111.729721	65.19278	49.121304	31.590382	39.371006	30.741892	14.193875	14.961328	12.202389	4.839599	4.286532	3.258049	5.806566	6.512079	4.533092	LOC104438850	protein DMR6-LIKE OXYGENASE 1
Eucgr.E03361	33.265182	40.964527	32.87352	27.960814	31.145758	25.465603	20.977629	34.749393	22.402189	32.491451	33.390289	41.627758	56.650185	53.260578	55.3419	22.00469	19.880106	22.987368	27.783806	33.068607	35.050323	27.807526	42.04752	35.731342	41.007198	52.026695	49.436199	35.902988	34.058727	45.919331	LOC104445312	glucose-induced degradation protein 8 homolog
Eucgr.I00240	1406.042236	1069.371948	1317.366089	790.043274	691.055542	546.658875	1639.178833	1668.204346	1374.131226	1697.748779	1486.734985	1613.302246	1499.747559	1494.672363	1429.485718	887.297668	988.585632	972.999939	854.340881	884.631042	871.810364	1496.91748	1271.529053	1184.792114	1578.996826	1416.689209	1614.636475	1799.899902	1533.179565	1515.578247	LOC104418149	actin-7
Eucgr.K00076	73.412247	107.641464	95.005562	20.241158	19.054585	15.666056	26.732716	30.468618	28.744389	29.711964	22.643328	21.322657	23.823269	21.62079	22.432522	57.217319	57.876156	58.217876	14.515183	15.149058	15.705076	14.794353	18.063208	12.697284	20.674332	14.103814	18.882759	35.103584	29.687216	32.982712
Eucgr.G01607	37.179317	27.379663	21.437637	19.716103	13.401139	12.438816	17.343327	21.839348	8.085052	11.320996	20.216328	12.901072	10.853591	21.29484	12.67438	16.49861	28.43301	17.497129	18.453703	18.918152	11.439743	9.216732	20.486765	7.519906	18.384809	20.554422	24.588573	22.274946	21.36437	21.165648	LOC104453298	probable phosphoinositide phosphatase SAC9
Eucgr.L00272	0.038703	0	0	0	0	0	0	0	0	0	0	0	0	0.093482	0	5.474739	3.840653	2.137014	4.690339	2.962215	2.558148	3.46926	3.531655	3.709296	5.048652	4.204962	6.827447	10.927019	5.984576	1.952604
Eucgr.B00664	11.462769	7.93928	8.11103	16.595993	14.771113	8.577641	10.407081	14.572671	12.527895	11.452148	19.668766	14.603996	14.109938	17.482273	18.865986	8.976297	4.717701	8.612976	15.742833	13.425911	14.180683	17.669027	18.486345	20.527185	13.553919	12.973238	15.934516	11.041397	13.236814	12.476471	LOC104421202	plant cysteine oxidase 3
Eucgr.F02026	19.584452	31.140963	25.494055	15.09641	16.52095	17.636789	14.670264	21.428383	15.266208	19.373459	19.62289	21.405832	28.352184	35.628471	34.719513	28.960871	27.513088	26.628904	13.134406	13.69054	13.91657	18.524431	22.010828	13.950723	27.22003	20.900276	36.004597	33.831032	25.864969	21.69084	LOC104449101	uncharacterized LOC104449101
Eucgr.G01835	13.672193	21.005682	16.41271	6.854444	7.429229	3.803003	8.116174	6.009263	6.621754	11.368081	10.81694	10.236728	31.229872	17.686005	19.085314	13.626119	12.214918	16.004553	3.329874	3.385373	3.117981	11.723848	13.99999	10.822206	18.135452	6.261553	7.013871	17.710085	21.360758	17.759275	LOC104453461	uncharacterized protein At1g04910
Eucgr.J00934	34.169842	33.31797	37.410442	21.191547	26.457037	17.451818	26.5798	34.506004	24.820736	30.423077	23.878061	21.072742	29.380877	24.136398	24.262697	24.167679	27.4496	22.61701	22.024998	20.928104	21.90402	27.193037	27.120758	21.625399	30.525751	25.016676	27.169119	53.651222	52.066254	44.964489	LOC104421670	zinc finger CCCH domain-containing protein 24
Eucgr.I01546	4.138057	7.144815	5.381051	2.617707	4.037751	2.451732	7.132861	5.859632	4.24929	7.885787	8.283756	8.648608	23.493687	11.172228	12.303989	7.941738	8.164404	5.768551	5.224103	5.285311	4.293077	4.279962	4.005638	4.641621	7.521434	8.8561	11.20725	10.239779	13.956854	11.068739	LOC104419058	AT-rich interactive domain-containing protein 5
Eucgr.A00869	2.696264	2.974231	3.870839	6.195755	5.646703	4.535703	6.141415	6.322156	6.425819	5.493303	4.053882	3.676048	3.398154	4.839431	3.178886	2.675856	2.49268	1.96848	3.25279	2.720543	3.356807	4.879801	5.769396	5.062202	1.276578	1.700042	1.117545	4.182576	4.250653	4.706517
Eucgr.J02113	19.399111	35.646378	32.018524	7.802219	5.064023	2.555576	13.531165	16.217262	12.327046	23.833746	17.639271	26.2582	37.923428	26.826784	28.392126	59.287804	67.490936	81.364655	4.836514	5.652155	4.655372	5.336749	7.393246	5.429978	28.971615	36.045448	56.801769	30.475346	10.496891	31.987974	LOC104422542	AP2-like ethylene-responsive transcription factor TOE3
Eucgr.J00852	234.477631	342.788788	319.875946	96.233231	87.895264	115.524689	92.332077	113.619667	100.559914	100.955315	108.143387	90.745567	126.732468	134.672272	111.261635	384.300659	349.603363	318.27533	125.065971	127.419144	130.174408	104.925339	136.562485	136.276993	93.118889	103.419449	76.837563	119.017937	85.004463	110.998215	LOC104421587	anamorsin homolog
Eucgr.B03958	17.90976	26.78241	17.246605	19.819786	28.333235	28.37965	12.391145	11.794045	16.671721	7.799776	17.21998	16.728882	20.175991	20.070599	15.466781	50.52795	52.72953	79.999252	43.711903	40.726002	44.037731	27.179441	42.464363	44.441456	30.337536	34.482079	36.932205	14.964418	8.281128	28.909805	LOC104434079	CBL-interacting serine/threonine-protein kinase 1
Eucgr.K00668	26.024487	28.059275	23.257704	32.565243	25.179636	25.710049	23.162226	21.79808	29.000498	37.238926	37.10173	40.090973	51.205933	58.443172	52.856087	16.758011	18.310371	20.157898	48.83572	48.558453	49.320236	25.119282	25.083351	23.119833	44.055496	40.249126	35.367191	46.391998	63.26083	54.685692	LOC104424667	F-box protein At3g07870
Eucgr.G01203	3.459068	2.468959	1.601784	0.082201	0.077824	0.167679	0	0.34409	0.055627	0.596081	1.795326	3.632477	0	0.166293	0.139236	1.482379	1.550493	1.545934	0.276439	0.129291	0	0	0	0	6.252392	8.753927	10.040534	0	0	0	LOC104453074	uncharacterized LOC104453074
Eucgr.H03535	24.817028	28.318724	29.36017	36.348488	56.959389	32.735947	29.491774	32.379002	26.195257	55.511585	61.50288	74.659645	48.711819	28.262972	42.821384	36.880058	39.758358	37.411678	49.365326	36.147163	51.125175	26.450062	18.126419	22.980967	36.759396	29.837543	40.901749	93.677094	43.578865	105.793549	LOC104414852	probable linoleate 9S-lipoxygenase 5
Eucgr.A02184	0.567367	1.091218	1.046055	0.21398	0.285036	0.671754	0.246038	0.386041	0.353704	0.465894	0.408646	0.56452	2.581795	3.328263	2.072582	10.796637	5.938436	9.564969	3.874254	3.798023	6.548738	6.268764	10.480923	10.328901	6.535756	7.294286	6.802502	10.361406	10.001488	10.659785
Eucgr.A00566	2.853034	3.557566	2.170748	3.546173	2.853481	1.857124	2.124893	2.542461	1.79724	2.928398	2.830041	2.495399	4.082339	3.678196	5.06389	3.712047	4.47243	4.280492	4.009922	4.441774	3.51425	4.252968	2.912745	3.116834	3.424878	2.942502	5.363033	5.34811	5.762084	5.796581	LOC104424105	uncharacterized LOC104424105
Eucgr.C01277	252.734222	197.290649	229.154617	35.881222	31.756594	34.347012	87.874214	93.25753	71.758446	99.049263	76.420387	78.737595	79.939903	86.116234	79.872551	93.038155	117.891174	124.652519	51.258804	50.220367	52.698391	61.498428	119.834	64.419235	121.148613	123.894875	131.313477	151.086823	70.421608	76.145821
Eucgr.E00422	22.148258	46.874924	24.66502	29.759769	22.782707	21.46521	38.507729	40.333981	34.095657	60.631359	44.396076	47.994003	87.731346	64.461006	74.169853	13.858848	17.745848	16.908424	16.740917	18.097889	15.81403	36.915371	37.013855	32.297142	32.650532	22.244982	24.016575	29.324804	37.913834	29.170563	LOC104443684	WAT1-related protein At5g47470
Eucgr.I00512	1.936433	3.064308	2.28066	2.50207	2.036657	2.562281	1.084074	1.987795	1.197609	5.043394	4.27133	4.086422	18.89749	6.238464	7.515479	0.732812	0.299966	0.942471	2.88027	3.026731	2.810197	1.751695	1.805933	1.786259	1.570859	0.741473	2.530163	2.413876	3.277516	2.558337	LOC104418307	7-deoxyloganetin glucosyltransferase
Eucgr.I01366	15.160747	8.071001	17.904251	92.860382	131.165558	126.002342	19.223984	31.501051	27.089737	25.717773	29.754185	26.04439	16.19031	40.226608	29.266306	88.128479	36.701458	31.186977	77.780899	79.247635	75.961868	45.50946	50.808823	44.588486	25.026318	21.855932	30.907295	34.390186	51.507256	36.080353	LOC104418904	pentatricopeptide repeat-containing protein MRL1, chloroplastic
Eucgr.E03208	78.24173	85.434113	88.038063	56.025208	49.241814	34.347702	52.775227	45.880859	31.651461	92.123848	66.592606	79.708939	71.712082	60.177353	61.359417	99.51297	104.57312	92.404823	52.195034	53.123608	52.816547	42.5462	42.815842	38.393784	83.311592	99.31987	102.397156	96.084564	59.556156	75.353439	LOC104445221	transcription factor VOZ1
Eucgr.E02196	1.842031	1.647709	2.199958	1.305834	1.896864	2.009449	3.25982	5.010308	3.985593	3.94628	3.969393	3.830827	5.541636	5.938045	8.11852	7.775876	3.378436	4.229449	3.944124	4.149242	3.91844	3.163682	4.749959	3.480098	4.405956	2.409466	5.183659	9.040482	5.465456	5.025846
Eucgr.B03648	11.377196	14.204186	14.429917	8.935772	10.399781	10.702827	9.786716	7.620367	8.846115	13.05145	10.881777	11.938274	26.635536	19.6071	22.172047	11.107781	10.808257	11.725018	11.008258	9.5488	7.402961	10.52115	11.980459	12.867042	12.440385	11.442784	13.487742	14.144749	17.569084	15.906526	LOC104433808	protein EMSY-LIKE 3
Eucgr.F02018	55.818127	95.290077	75.713165	82.596016	120.231392	124.488716	36.142632	52.573124	39.601929	98.898033	175.675018	162.224854	21.648272	48.95351	30.885332	76.844475	76.648369	102.691223	63.167835	58.366096	62.482212	51.215	64.455887	42.130058	173.401794	167.00885	185.27739	50.264431	27.555029	40.656727	LOC104449095	uridine kinase-like protein 3
Eucgr.H00356	0	0	0	0	0	0	0	0	0	0.490849	0.916538	1.349613	0	0	0	0	1.644745	1.03845	0	0	0	0	0	0.116471	4.929647	7.273727	5.212397	0	0	0
Eucgr.E03203	0.652617	0.360374	0.689405	1.386344	1.127832	1.042602	0.834996	2.715762	0.989039	3.431223	3.259708	5.188679	3.707159	3.801714	5.353321	2.708565	3.49902	2.813672	6.560165	4.550722	5.491635	6.608239	8.570863	4.975656	5.594068	4.019529	6.028208	7.221467	9.227202	6.421588	LOC104445217	putative disease resistance protein RGA1
Eucgr.E01790	5.075215	5.285021	2.679552	2.245898	1.217847	1.843467	4.46418	1.821992	2.684659	3.605644	1.507815	3.308276	5.363916	3.487796	6.547932	2.654803	4.237377	1.840755	2.689944	1.05829	2.623108	3.165197	3.669277	4.768473	3.590257	1.970804	3.961914	3.108385	4.969372	3.427054	LOC104444555	uncharacterized LOC104444555
Eucgr.B02527	18.944233	14.599669	20.582396	16.325712	15.621777	26.052065	18.025219	21.024261	18.258987	30.8095	31.439819	19.260195	32.351486	36.856663	37.414425	23.275188	25.290752	17.140501	9.48878	13.844529	9.229436	14.45507	25.379635	24.918325	18.173716	23.392086	30.918879	24.147413	22.642811	19.25625	LOC104432898	hypothetical protein
Eucgr.E02476	133.258636	101.279724	120.841499	122.340218	129.937668	167.679672	249.951706	269.848633	265.573822	191.515808	172.926468	171.431976	275.946655	258.104553	261.209503	185.111588	177.569122	149.889359	102.27652	103.456039	97.294525	165.923386	216.214462	156.685699	173.129547	115.597008	174.344482	132.465927	148.955124	140.517776	LOC104444879	ABC transporter C family member 2
Eucgr.C00115	17.958366	23.133318	23.385305	14.549614	17.868399	20.860178	11.008138	12.667588	10.963068	7.398759	7.637586	8.537732	12.442661	9.124772	15.719282	15.297173	20.846361	16.895088	13.588671	14.245584	17.710136	10.385656	14.037099	7.989465	8.122462	9.858864	11.47126	9.484588	7.113589	8.558607	LOC104435929	uncharacterized LOC104435929
Eucgr.G02815	172.027451	122.868576	159.342972	58.090961	67.889702	247.40419	128.049789	164.206787	38.893246	104.421814	110.073242	131.103409	121.884315	160.856445	133.025955	43.255207	39.71637	34.267925	173.990295	54.759396	170.800247	135.053787	47.900555	117.381615	124.911949	23.532913	41.162884	76.130554	65.347878	45.892006	LOC104454203	uncharacterized LOC104454203
Eucgr.K00752	11.552227	15.976971	15.406411	3.158376	2.237597	1.467504	5.584271	5.561278	5.208366	4.855646	2.885701	4.393458	8.051067	7.008644	7.035206	12.441388	7.670481	11.848739	3.722303	2.201896	2.684116	5.544876	4.79333	4.4301	4.146136	3.178443	4.92019	8.263838	8.749384	7.780507	LOC104424723	uncharacterized LOC104424723
Eucgr.C00844	19.484571	18.811657	21.060192	11.752355	10.045452	8.025508	10.706473	12.256403	11.464001	25.150686	19.175911	31.176455	24.122101	24.163368	26.374683	17.239935	14.514011	17.336884	18.971573	21.457506	16.758648	15.294829	14.318128	19.543297	40.488129	39.408348	42.91436	19.195284	12.713374	18.54726	LOC104436442	PHD finger protein ALFIN-LIKE 4
Eucgr.J02288	10.105112	9.35767	14.53644	1.294925	0.616755	1.430982	13.061518	10.673257	17.802164	3.713874	6.375667	6.351726	3.664313	3.114015	2.628307	8.84513	8.860827	7.271419	1.996379	1.063443	2.144353	7.444866	5.873153	4.204453	7.847555	7.529619	6.821312	1.888361	5.00691	4.915693	LOC104422675	glyceraldehyde-3-phosphate dehydrogenase 2, cytosolic
Eucgr.C00489	10.699397	9.334238	10.565733	6.792248	7.687754	7.171513	2.778977	2.267748	4.183118	8.558541	9.699928	12.069141	26.547606	30.469927	21.557026	7.462601	5.841446	7.744777	2.180596	2.403373	3.393885	3.246953	3.667902	4.897151	14.0839	10.025355	12.236568	5.342054	6.048555	5.902991	LOC104436183	probable anion transporter 6, chloroplastic
Eucgr.D02309	6.087225	7.005987	6.75734	2.547171	5.17421	6.55549	1.326015	2.106063	2.053867	7.556563	17.427063	8.315674	0.865287	0.786098	1.129947	5.331023	5.762139	6.110932	1.990316	5.07575	4.231279	4.436024	1.987436	5.244501	10.769709	7.524231	2.691097	1.54426	2.446735	1.917438	LOC104442120	hypothetical protein
Eucgr.H04388	117.791458	83.674797	80.13385	127.676132	121.378815	162.887985	152.368713	123.91378	131.824844	108.909561	101.358475	87.239311	106.705505	101.167046	109.544731	61.526173	67.751572	56.683041	79.662804	78.0177	76.672997	110.564018	111.241814	78.229141	75.567352	65.32354	69.204559	184.579544	275.256866	239.114716	LOC104417675	probable transcription factor At3g04930
Eucgr.J02126	24.160599	16.301373	23.356047	3.791819	4.964584	7.20844	3.34269	4.430387	6.802116	16.557064	11.415293	8.632651	6.214564	9.313445	10.235802	10.529835	8.958949	10.105581	2.952994	1.984656	2.649217	7.503048	4.963703	9.909622	4.37054	4.817783	9.095119	5.074314	6.490347	3.242923	LOC104422548	protein NRT1/ PTR FAMILY 5.6
Eucgr.B02866	28.436563	34.153652	21.251442	17.982428	22.063808	12.859311	10.474027	14.058393	10.612892	16.59346	13.566233	13.050879	23.294285	24.391329	18.35961	21.586981	34.925461	27.518797	21.493008	15.876206	11.61196	18.216524	15.861316	9.767863	20.049585	24.069912	26.57909	24.716078	15.289474	24.418703	LOC104433169	sec-independent protein translocase protein TATC, chloroplastic
Eucgr.E01443	5.774333	6.602993	7.230025	1.808738	1.634256	1.646289	6.76	4.458235	6.441503	7.767456	6.706112	5.271197	7.951126	6.811605	5.299013	5.678286	4.578347	5.818611	2.207725	1.856511	1.761828	6.842857	7.801407	3.658227	4.115287	6.37071	8.313632	7.230771	9.932058	8.870537	LOC104444368	uncharacterized LOC104444368
Eucgr.J00492	567.62854	745.393494	556.735779	196.473526	188.626495	107.217079	295.837646	218.184982	200.173233	290.709717	217.678757	286.551086	221.951553	203.39003	247.523666	534.626465	406.794281	496.556519	422.400879	495.205231	471.865967	393.064484	259.044067	287.046112	371.513153	618.932373	520.677612	328.819031	155.320969	147.405396	LOC104421302	60S ribosomal protein L10a
Eucgr.F00184	204.927063	175.456406	193.634842	130.231232	109.169266	148.415726	65.594681	52.171146	51.695328	127.034187	164.26062	180.397598	169.023056	323.205353	267.273773	243.688202	269.19101	245.883804	96.029556	88.827393	94.814789	254.87291	250.772446	265.506531	247.42598	258.608307	296.852386	232.890259	315.622253	196.707428	LOC104447866	low-temperature-induced cysteine proteinase
Eucgr.L02339	9.820518	9.332679	9.32503	7.85099	8.016727	16.707573	8.127471	7.868657	6.989033	10.712752	16.090506	10.918518	63.157948	53.687016	61.917717	6.618548	7.140048	5.58682	4.812866	5.934119	5.179449	4.501726	3.146947	6.922877	3.508909	5.077956	5.675124	6.377512	6.661886	4.662349	LOC104430559	tryptophan aminotransferase-related protein 4
Eucgr.G02621	20.278418	21.024519	21.632343	6.687928	5.989723	4.054959	13.778652	15.166311	11.831511	20.717106	22.859171	19.185701	50.86993	42.223282	40.298027	10.041636	11.071786	10.112242	6.059443	5.798384	5.938379	14.968384	12.410572	12.618645	21.030542	16.030191	19.64522	15.836479	17.02565	18.27986	LOC104454041	katanin p80 WD40 repeat-containing subunit B1 homolog
Eucgr.B03761	21.435154	30.691063	23.290695	10.608047	10.485951	9.10224	17.816509	18.503496	18.553707	19.298397	16.54001	15.588989	28.313101	28.471857	31.480946	29.994175	29.47867	32.716999	20.696888	22.365639	19.656015	27.861973	30.524221	28.615013	23.57181	24.385038	29.699142	28.368906	28.028217	33.557419	LOC104433902	protein DGS1, mitochondrial
Eucgr.F01991	24.465588	41.347298	28.231628	39.146255	35.205814	31.105501	43.796211	49.588081	59.876358	29.375822	36.209297	33.05658	38.263489	50.073277	46.863251	20.017578	14.525309	16.891752	24.989628	30.626583	27.299849	24.804884	29.142555	32.454407	25.028778	24.79286	33.512787	27.935242	27.716116	32.238163	LOC104449072	high mobility group B protein 10
Eucgr.J03137	96.160912	115.545174	107.878983	55.228096	43.66951	38.417946	93.466019	88.273895	80.081612	107.091095	78.006966	90.060616	96.150253	84.531059	91.95121	94.631676	91.142265	94.916786	51.965767	40.819939	46.390728	66.358322	83.209976	74.39669	73.597275	68.399414	73.098801	109.09227	87.971008	107.380852	LOC104423249	ubiquitin receptor RAD23b
Eucgr.E01207	9.956453	15.134058	12.374381	7.528068	8.335546	7.528963	6.782454	8.119604	7.414483	9.201504	9.187276	7.188762	18.891418	15.770582	19.737696	13.013765	10.781948	11.328534	5.24072	5.483122	6.327469	6.415107	7.328948	6.298286	5.640405	5.696202	7.394877	8.179522	6.85114	8.787453	LOC104444212	mediator of RNA polymerase II transcription subunit 34
Eucgr.D00430	63.036533	183.651337	71.557106	12.385057	11.036209	7.856297	31.562666	32.402313	32.52906	40.724602	24.704294	21.068909	29.195215	33.049934	37.18655	35.783493	41.322365	43.9403	38.498791	29.99309	41.743549	41.563419	49.132149	41.289452	50.974583	60.875313	39.652584	40.359554	55.535706	36.799068	LOC108958915	ribosomal protein S19, mitochondrial-like
Eucgr.D01835	115.543251	125.847931	133.967133	173.057297	151.811676	160.350143	202.251617	281.776367	242.79512	242.005005	270.712463	270.059235	256.997375	275.859467	278.331635	170.217484	134.113098	145.505219	159.650894	162.97084	157.075226	167.147736	250.331726	207.785538	227.264206	225.587433	232.904099	210.620544	213.032349	255.638504	LOC104441734	signal peptide peptidase-like 2
Eucgr.C00931	578.833069	704.444397	600.777527	146.777069	138.021179	96.479507	119.96904	117.546043	106.58815	153.241348	159.667435	161.484055	124.352356	116.19986	122.063416	512.954102	444.380615	543.293396	367.440643	378.572601	114.553383	154.112717	162.53363	55.136528	465.354309	754.644165	108.979042	150.107162	99.730942	120.77774	LOC104436520	60S ribosomal protein L31
Eucgr.J00535	0	0	0	236.348801	0	0	0	0	0	0	19.981853	14.950504	0	0	0	0	11.181712	0	0	0	24.379444	0	0	0	0	0	0	0	0	0	LOC104421334	probable CCR4-associated factor 1 homolog 11
Eucgr.E03447	17.867918	15.839288	15.971105	4.924214	3.13853	2.830136	8.679856	10.821551	6.805233	10.821996	9.974514	8.329194	11.881063	9.559766	12.680005	7.493436	6.524794	7.379963	1.682993	2.036947	1.945479	3.037691	3.487566	2.872746	6.821094	4.954974	5.698226	7.579033	6.170333	10.282024	LOC104445351	bifunctional protein FolD 4, chloroplastic
Eucgr.E01882	98.440323	79.64595	78.475845	49.783638	47.61578	60.743385	68.025078	86.013313	82.848824	62.490448	74.590729	65.60025	70.437729	76.626976	90.994522	46.468197	49.145252	40.828629	29.761351	26.246161	25.787405	43.069561	56.399815	53.501717	54.243649	50.830513	60.444195	53.17527	48.272953	56.913597
Eucgr.A02756	112.393753	72.284584	79.864288	1033.659424	997.593018	1044.403687	120.598892	87.486343	170.811798	130.167633	141.60437	121.65551	34.61002	66.221542	43.094952	211.394211	192.194305	193.574722	1220.533936	1105.438965	1043.650635	294.68335	286.113708	380.332153	157.483185	177.356781	128.129623	67.659462	90.995033	108.556374	LOC104448451	protein SRC2 homolog
Eucgr.H03172	32.736771	34.187965	46.926338	17.95252	13.74319	11.058473	7.219852	16.068027	10.807418	12.662081	18.845526	30.423801	34.917873	55.963997	42.298302	44.208851	37.504105	39.931507	14.491288	25.10391	26.340702	17.195339	17.478468	20.552893	30.050028	57.869915	35.013412	16.073978	13.002663	16.648298	LOC104414585	rRNA-processing protein EFG1
Eucgr.H02331	0	0	0	0.174183	0	0	0	0	0	0	0	0	24.153778	0	0	0	0	0	0	0	0	0	0	0	0	0	0	0	0	0
Eucgr.F03292	0.791451	2.373473	0.306099	4.196833	3.671503	3.309968	54.134262	71.390862	3.889948	1.635939	58.470695	3.769075	3.268075	6.919451	3.311407	0.406683	0	0.356152	18.197985	0.845815	19.610298	1.705508	1.714104	0.472037	2.592772	2.423109	1.010129	0.417698	1.129736	0.513576	LOC104450110	uncharacterized LOC104450110
Eucgr.B03536	2.396694	3.58575	4.78557	12.836908	31.955959	25.162952	12.659864	11.991517	10.940741	15.301484	10.338565	9.369146	1.453646	5.300002	6.970093	7.23104	10.504605	5.422651	8.606351	7.736121	10.406948	19.458332	13.736378	17.699047	5.756833	4.695189	6.56687	6.910175	11.83985	8.262194	LOC104433711	glycerophosphodiester phosphodiesterase GDPD1, chloroplastic
Eucgr.A00018	5.52892	5.772518	5.66507	5.680749	4.302772	3.983261	2.864005	2.689102	2.617269	7.111841	10.255581	9.379183	11.041757	8.492291	12.006285	4.44839	4.100939	4.160216	7.789196	9.128966	7.452553	1.666857	3.060268	3.112386	8.469527	14.041626	13.144291	4.07808	4.563595	2.843147	LOC104441813	membrane-associated 30 kDa protein, chloroplastic
Eucgr.A01487	145.908035	304.018158	217.077499	75.8545	78.410217	100.389679	59.231796	56.186481	69.204178	54.800377	63.702824	43.736317	67.749847	77.009338	80.702827	240.138092	178.653473	230.924011	47.240513	45.367004	45.235458	100.595932	111.092834	66.926025	41.447701	51.580177	38.891922	86.756012	51.978519	67.756203	LOC104437941	spermine synthase
Eucgr.K03296	44.257011	37.269913	38.839195	7.879436	15.984808	22.973854	0.942796	1.347974	1.371444	15.988153	1.882488	4.246498	3.019472	2.398632	1.420679	32.363388	46.349926	38.580032	9.778477	10.522321	9.509776	2.313567	1.692648	0.98781	5.170545	11.944045	2.006072	20.906292	5.720806	9.504696	LOC104427932	cytochrome P450 94A1
Eucgr.K02108	36.204697	12.048031	26.361036	10.462396	12.141119	11.193205	1.64133	2.253081	2.20207	8.546076	14.798895	21.759048	0.893285	1.859128	1.669543	14.657989	14.172053	13.485995	52.658123	50.209412	51.209999	0.000491	9.565669	7.389043	44.123043	78.437996	48.935963	2.943423	0.830253	3.626537
Eucgr.C02406	1.120419	1.862744	0.800268	10.890021	12.981036	4.855878	0.765602	0	0.14938	8.896317	15.075327	17.999943	0.436709	0.054978	0.676883	0.725988	0.917485	1.797955	0	0.165267	0.314993	0.536919	0	0.516539	1.320264	1.367866	1.527937	0.489013	0.34375	0.464143	LOC104437435	protein DETOXIFICATION 16
Eucgr.H02865	47.406578	68.992111	48.081787	50.510262	41.494148	33.949047	57.836113	52.999352	55.088131	75.208839	109.767532	115.705627	154.644287	87.19381	93.481468	49.313354	82.923439	85.088081	90.816238	98.346153	82.107651	49.070999	50.390308	92.28656	74.073776	89.642715	69.359596	8.712478	84.080803	49.095425	LOC104414387	NADH dehydrogenase [ubiquinone] 1 alpha subcomplex subunit 13-B
Eucgr.I01237	9.074448	7.798551	15.272196	22.554943	26.482878	20.581568	71.773506	66.589615	62.326435	61.571548	33.60006	15.36929	36.927288	51.420597	43.696636	57.324642	59.157478	64.907333	40.105408	42.879433	48.74411	92.281326	68.392693	141.890808	36.679253	30.100132	21.045593	5.409156	7.666254	7.104312	LOC104418807	plastid division protein PDV2
Eucgr.C02294	0.918375	0.920456	1.322992	0.264978	0.215905	0.502013	1.262339	1.574443	0.920786	1.340774	0.871592	0.650358	10.360734	6.903774	7.291329	0.358567	0.186566	0.662589	0.114216	0.334887	0.22942	0.64085	1.16336	0.904226	0.298623	0.113317	0.119808	0.241467	1.067188	0.658033	LOC104437377	AAA-ATPase At5g57480
Eucgr.F04135	2.981831	2.945182	4.183935	2.024148	1.312732	1.09498	1.935815	2.791605	2.028327	3.362203	4.323306	1.853762	7.419926	4.350158	4.073874	3.361291	3.468428	2.97782	3.03521	2.377837	2.598946	2.400191	2.690544	2.127087	2.126551	3.072127	3.776591	1.33952	1.57373	2.080321	LOC104450782	5'-3' exonuclease
Eucgr.I02618	64.664688	51.089508	70.675186	110.603569	110.228439	80.046944	67.477005	57.768044	72.414398	137.481796	194.103912	193.024185	236.345825	349.413116	357.066101	60.801003	40.448681	55.683231	90.142342	93.205582	77.457764	59.13905	54.433643	81.871483	107.71331	150.998367	126.39045	34.854126	49.147079	64.852325	LOC104419880	nicotinamidase 1
Eucgr.K03404	276.606384	366.464722	308.943817	234.106003	255.780807	219.086685	220.011642	176.863708	289.808228	127.08239	131.18866	153.203079	175.850327	183.512177	161.168991	148.339355	178.6698	204.845245	130.073318	250.163086	100.948753	119.285522	84.070732	80.985435	95.700439	155.502762	93.070595	202.520615	173.085434	172.246262	LOC104426694	BTB/POZ and MATH domain-containing protein 2
Eucgr.J03000	0.900147	2.634004	0.71699	4.679452	4.39221	7.306269	0.325521	1.185913	1.591376	1.415197	1.904157	1.370694	7.725231	6.614707	3.219783	19.804726	14.813292	19.217489	11.450458	10.040541	11.987095	6.953649	4.559187	7.138942	5.317619	9.992085	5.988708	3.87876	4.735702	4.321086	LOC104423295	coatomer subunit beta'-3
Eucgr.B02029	0	38.003983	0	6.808775	5.044679	0	0	25.962652	14.672088	0	0	0	0	18.259348	0	0	0	0	0	0	0	0	0	0	0	0	0	0	0	0	LOC104432359	protein CROWDED NUCLEI 2
Eucgr.K01244	2.004306	1.35606	2.646224	13.866409	13.860003	16.226582	10.576031	22.873926	10.693768	6.005743	10.124912	3.994958	13.937135	14.804658	7.400724	1.975287	1.332005	1.381059	4.234854	4.449396	4.613814	2.31778	3.459572	3.399327	1.003267	1.254552	1.121095	3.883758	2.605492	3.254012	LOC104425069	EG45-like domain containing protein
Eucgr.E03552	4.935193	5.941535	3.23704	8.420583	8.954988	5.157174	5.9496	6.880132	4.700248	9.126428	8.546037	9.774167	18.945034	16.053772	20.33013	3.076412	1.159621	1.967246	1.638399	1.710811	1.412277	2.81027	2.041619	1.240856	1.719936	1.239266	2.893639	2.437768	4.672112	5.919041
Eucgr.A00279	14.08792	12.720206	16.245953	12.449324	9.958611	6.292363	17.845602	21.23819	25.713108	16.821571	23.631897	16.41424	18.748709	29.964579	28.713133	13.360901	9.665165	12.258434	12.013252	13.584193	10.179848	18.450748	25.753099	21.676517	14.252862	8.660837	15.369712	23.321527	28.489431	33.682785
Eucgr.H03960	79.010048	74.858261	64.609337	423.866547	327.485931	288.122009	107.028297	82.636681	120.378113	59.675346	41.122444	32.97266	37.847591	47.907219	28.335051	140.7117	129.778824	141.712936	231.320358	254.166534	240.514847	63.047832	71.532143	70.45179	29.955925	29.450462	20.268967	61.909695	33.153408	50.256653	LOC104415171	RING-H2 finger protein ATL2
Eucgr.F01711	22.167198	15.864105	19.99132	8.958165	19.439449	17.392288	2.503294	5.22375	2.804544	10.215737	8.334324	7.820168	18.595043	19.9855	25.757767	13.680511	13.789805	10.385279	12.717116	14.283561	11.111153	3.062784	3.732289	2.663129	5.834907	9.333784	11.926847	17.535957	17.508957	16.877285	LOC104448896	T-complex protein 1 subunit beta
Eucgr.J00777	1.462102	1.45706	0.862681	2.656646	3.748581	2.233856	2.948588	3.21043	3.202515	8.974329	4.727349	7.401124	0.734028	0.31599	0.525748	1.952949	2.203751	2.384279	12.289804	11.306196	11.464963	1.784336	2.313335	2.379115	6.845559	6.959016	7.02638	3.236326	0.881983	2.611081	LOC104421520	origin of replication complex subunit 1B
Eucgr.C00220	96.517799	144.550278	100.736351	60.289703	58.016712	30.402592	58.57159	45.431557	50.085629	63.594654	65.024269	72.897064	70.729492	38.80788	85.678947	121.158638	105.983597	127.205658	177.164886	149.801224	95.782799	122.044472	100.720123	142.466812	169.149796	175.355499	125.784714	52.537395	66.060913	27.044046	LOC104436001	cytochrome c oxidase subunit 6b-2
Eucgr.F01378	6.192018	4.60606	4.655734	4.606694	3.386503	2.046468	11.123252	9.179706	6.529058	9.332205	6.285235	10.444198	8.706381	5.010223	6.67544	7.687257	7.988616	6.789357	10.79681	6.686496	6.915103	3.918775	4.332053	5.197875	9.462158	11.817307	11.495479	4.618205	4.332962	2.956813	LOC104448616	fatty-acid-binding protein 3, chloroplastic
Eucgr.J00841	7.051949	8.36205	6.86606	3.043132	2.701281	2.630484	4.023703	2.589693	3.096694	6.554904	4.232757	4.157218	17.536434	12.591985	16.752832	10.521669	8.442455	8.375669	8.430369	6.589317	8.622211	5.437243	6.693435	5.322224	12.183984	8.675076	15.840703	8.430444	8.687909	6.112557	LOC104423500	uncharacterized LOC104423500
Eucgr.B01501	1.057223	0.758579	0.652302	18.774603	13.405413	52.547626	11.854667	11.685893	12.069813	30.32925	16.142233	6.62175	10.343432	7.922416	7.076552	2.399175	2.207153	1.469705	68.230064	68.745781	71.123627	68.20327	85.833992	65.416298	23.781881	21.546238	13.33363	37.582626	72.125267	40.29784	LOC104427523	aldo-keto reductase family 4 member C9
Eucgr.H01311	0.768135	2.88552	1.247823	1.825199	1.343832	1.167872	2.781937	5.674298	0	3.554713	2.270815	3.097433	0	6.65207	5.955076	8.082445	5.014688	6.073628	0	2.191973	3.559134	8.277247	0	5.382425	3.264501	1.442982	4.461809	11.46787	13.105648	0
Eucgr.I01633	3.949225	12.436073	3.796988	11.169244	11.674322	26.501135	0.184344	1.306295	0.505744	6.295786	7.356974	9.078177	2.081012	2.969325	1.715217	12.19535	12.185837	17.993006	4.499369	6.195617	5.12153	2.656195	2.726006	4.906994	7.924267	10.048529	2.358195	14.583409	10.179796	8.278456	LOC104419129	uncharacterized LOC104419129
Eucgr.A00475	73.427086	169.921143	72.475273	33.704742	18.1418	18.013754	91.059525	87.901184	64.790558	227.286118	125.256927	132.397202	33.710903	26.42704	27.685238	32.384132	53.817959	62.087868	30.129257	22.885731	28.542355	94.108429	79.574287	98.269783	99.057457	42.133476	34.987957	71.870163	104.572052	63.484211	LOC104415425	protein DETOXIFICATION 33
Eucgr.F00332	117.143967	53.633877	56.037155	108.300629	50.903828	101.473015	44.48196	44.662064	47.96743	92.339111	43.424896	88.76664	108.221466	56.183411	108.299118	47.983093	94.548172	91.568344	82.489334	78.9384	84.749191	75.099869	75.022377	66.835136	78.813675	30.057741	81.49614	114.98127	54.524902	115.325996	LOC104447956	5'-adenylylsulfate reductase-like 4
Eucgr.D02144	70.598495	106.093903	93.540901	223.281097	122.273445	77.004791	112.846939	122.005745	127.55349	161.341797	68.407257	21.893927	186.282272	201.773575	21.480467	92.020233	63.40416	68.675026	138.069824	96.774109	100.860588	196.369675	129.463028	219.354675	33.707417	10.146156	5.650508	170.144241	114.335434	140.926117	LOC104441977	uncharacterized LOC104441977
Eucgr.C01526	0.927052	1.148147	1.948519	3.38361	4.370076	3.994	2.709216	3.928235	4.146581	3.095409	3.660579	4.157115	6.662251	7.166673	7.838839	0.224059	0.225597	0.465729	0.866999	0.748146	0.848751	0.888089	0.496988	0.753341	0	0.175696	0.173545	1.221392	0.645891	0.672267	LOC104436923	uncharacterized LOC104436923
Eucgr.F01983	59.925964	45.100239	51.271473	42.791401	36.450562	43.354939	40.969704	53.920139	48.932289	48.224308	50.121433	51.403496	49.271156	56.062096	50.54435	9.667078	35.92749	36.471066	28.29353	6.050526	6.36492	8.03485	13.32885	8.334255	13.160167	10.347305	16.526342	81.562881	94.280991	61.809471	LOC104449067	uncharacterized protein At4g26450
Eucgr.J01389	15.874266	8.196617	17.184813	31.437988	21.033455	15.139879	6.163829	8.053363	4.547406	18.363258	16.798773	15.542469	7.884653	6.256893	6.453662	0	0	0	17.293825	0	0	0	0	0	0	15.191409	0	36.79068	14.150758	0	LOC104422034	receptor-like protein kinase FERONIA
Eucgr.I02626	6.363159	0	0	0	0	0	0	0	0	0	182.645874	0	0	183.33107	0	0	0	0	0	0	0	0	0	0	0	0	0	0	0	0
Eucgr.H01140	0.159681	0	0	2.052434	1.839439	2.021825	0.679444	1.012748	1.866137	0.478585	0.384163	0.35081	0.487461	0.125418	0.444699	0.165166	0.740519	0.162944	3.501255	2.249358	3.18805	7.543188	8.232809	4.636743	1.226629	1.201361	0.892185	0.946304	1.491991	1.641062
Eucgr.J00084	31.521955	26.698654	38.150101	18.359015	14.700592	18.499779	32.642006	39.903988	31.056879	51.269054	60.063385	60.873299	131.508636	134.554291	121.486084	28.448053	19.977596	24.950304	11.140922	10.724369	11.887485	24.964989	34.930611	33.011761	65.537888	41.424007	72.99234	65.294647	60.962013	58.102383	LOC104420952	cytochrome P450 4X1
Eucgr.H00732	161.609497	130.930283	99.261162	61.932659	48.716648	37.505611	485.103973	530.970398	381.875824	242.340836	237.144821	158.384521	259.630157	156.978668	376.034058	55.736172	100.222702	97.742958	69.076195	94.149826	69.156761	74.677361	48.064072	103.75296	66.750023	42.24416	36.215363	79.434753	111.891373	108.298531	LOC104456494	ras-related protein RABA5b
Eucgr.A02072	80.327652	53.02454	72.324539	114.24128	149.325562	390.22464	289.581451	296.653595	110.156403	328.548981	318.777283	356.408478	102.43071	143.297134	92.567566	215.694366	230.758545	215.986801	360.263489	350.806824	358.445221	180.83403	398.396667	138.745895	335.235504	304.437592	130.254776	369.307587	512.768494	464.691223	LOC104442612	extensin
Eucgr.B01248	6.165259	7.343129	11.331285	11.892966	9.202448	7.788764	21.463737	14.639959	10.350046	24.003183	12.947082	16.046043	23.383337	12.059575	11.622248	7.249779	3.982473	4.630348	18.057869	30.39579	29.726923	10.430444	10.445756	13.327244	17.54949	16.249418	11.043132	9.580232	8.16878	5.587919	LOC104425507	NADH dehydrogenase [ubiquinone] 1 alpha subcomplex subunit 8-B
Eucgr.K00480	32.340691	32.390789	33.755478	18.105547	33.911762	19.023024	26.066277	45.914513	47.011822	34.010254	30.709978	26.116272	50.172218	43.436821	47.996399	31.618956	18.587742	18.649733	22.573179	21.236971	18.697193	18.56448	21.526447	31.992544	36.397163	21.975456	26.73414	36.351269	43.021786	45.538712	LOC104424581	mitochondrial import inner membrane translocase subunit TIM22
Eucgr.L00640	3.825212	5.076356	5.813783	1.585705	1.910948	2.625981	1.280807	1.567009	1.158264	2.654663	1.989112	2.257703	4.987404	6.412608	6.519206	5.79609	6.127743	4.854834	0.92584	1.708164	1.598737	3.183763	3.81435	2.553571	3.892544	1.709637	4.94042	6.009111	3.964756	4.224149	LOC104428685	pentatricopeptide repeat-containing protein At4g14190, chloroplastic
Eucgr.F02346	240.110168	113.622955	194.30368	125.848412	168.128967	187.763626	207.912354	210.667557	241.566513	189.244247	147.423111	315.691681	286.84903	321.08963	338.501526	102.68116	126.637497	78.326241	184.31282	199.138657	147.820694	182.370789	156.79985	73.764282	140.636459	214.200012	147.407761	128.42363	138.416473	60.360466	LOC104449327	non-specific lipid-transfer protein-like 1
Eucgr.K00336	0	0.599301	0.835499	1.884111	0	1.513898	5.591576	3.718165	0	0	4.240412	0.960103	0.497553	0.451934	0.600179	11.435623	8.998244	6.828572	15.98687	13.363837	16.131529	2.275851	2.780447	5.495783	9.376225	4.816935	5.682933	1.793331	0	0	LOC104424484	rust resistance kinase Lr10
Eucgr.F00214	25.266586	29.618671	29.915419	27.670607	35.148087	34.714165	20.642996	10.127038	25.978819	23.560099	31.375795	26.301575	33.332882	21.068972	34.210583	24.193256	26.784174	25.061689	29.973057	32.111622	32.617958	19.374477	23.803715	25.163822	29.708452	31.65373	32.902275	38.332882	39.483696	31.61129	LOC104447886	probable BOI-related E3 ubiquitin-protein ligase 2
Eucgr.I01092	11.782208	13.719362	11.700935	7.668972	7.453892	5.777924	24.357361	22.264002	22.889141	20.432955	18.683889	16.83016	37.983738	32.655384	33.440395	14.234462	17.12962	13.712644	16.417963	18.099817	16.474993	9.071783	8.430471	9.537427	17.64076	9.315713	16.286436	18.933016	16.769464	23.39282	LOC104418685	alpha-L-fucosidase 2
Eucgr.K00157	66.340431	70.037186	80.849434	51.705059	43.693584	49.500191	75.903526	84.880943	69.402542	66.370964	70.955444	71.5159	121.261368	122.660759	113.545731	56.970284	53.666679	51.243561	35.085686	35.452957	36.223976	77.461502	91.112495	73.068184	56.564816	53.700531	64.675735	96.135803	123.553566	112.327522	LOC104424344	E3 ubiquitin protein ligase RIN2
Eucgr.H04139	8.751107	10.889409	8.910398	16.652491	20.317369	13.988963	3.810721	5.177527	5.281005	9.158004	6.108281	6.31522	7.155941	9.788028	9.242846	16.223749	7.517657	13.757007	32.550255	19.943905	17.034744	11.174861	17.458059	29.471069	5.749878	12.865841	9.131248	21.236177	21.270544	8.879755	LOC104415310	1,4-dihydroxy-2-naphthoyl-CoA thioesterase 1
Eucgr.I01638	0	0	0	0	0	0	0	0	0	0	0	0	0	0	0	0	0	0	0	0	0	0	57.567295	0	0	0	0	0	0	0	LOC104419133	uncharacterized LOC104419133
Eucgr.C04150	41.259266	39.26083	48.992077	21.496128	29.424511	25.178621	16.77422	19.49403	20.840359	20.480129	19.379684	18.516809	22.086126	27.796011	20.590734	49.984406	43.073658	46.258934	17.272703	15.594001	11.932362	19.880478	30.453289	24.81822	16.428959	12.117571	15.704243	33.803211	27.864933	96.44854	LOC104438483	protein SMG7
Eucgr.F03100	17.779163	18.832695	18.482374	11.530702	12.575919	8.957783	23.82387	21.341389	24.482883	13.788417	11.664843	11.270956	7.918906	5.505845	7.379338	22.447344	19.473963	24.3859	8.151249	7.446612	7.162179	8.668327	11.635943	9.3276	8.787833	7.496554	10.282877	13.266893	10.264123	14.309381	LOC104449944	anoctamin-like protein At1g73020
Eucgr.B03403	19.565363	19.992336	41.101833	51.736801	52.1493	18.114431	23.358015	25.952715	3.546028	34.882832	1.838972	1.508595	46.953629	52.221355	30.019381	35.652988	31.023773	52.380898	1.149016	64.632782	60.782661	1.4333	18.294264	18.128042	0.680232	36.050117	33.252377	29.80809	32.259056	63.946571	LOC104433595	dnaJ homolog subfamily B member 4
Eucgr.D01203	28.47102	42.114925	32.167809	9.680199	13.310415	18.326532	15.790934	12.211819	12.51144	25.321932	24.032558	19.696238	42.128738	44.169403	41.316402	60.393177	77.559898	74.777779	9.484933	10.55931	10.969702	12.499984	12.236902	13.967232	21.990097	15.63708	10.264831	25.441172	28.652128	23.628038	LOC104441353	uncharacterized protein At1g28695
Eucgr.J01979	0	4.194881	4.841089	0	0	0	1.158893	1.209344	1.3334	0.660418	0	0.904842	0.651501	0.684548	0.474106	0.691397	0.601348	0.693331	0	19.817455	0	0.146093	0.089774	0	0	0.577615	0.494036	0.101746	0.259466	0.298763	LOC104422449	18.1 kDa class I heat shock protein
Eucgr.B02276	16.409086	17.265694	17.886618	26.338621	23.239613	22.724861	42.233543	46.027187	37.397415	43.010815	35.857609	37.281567	30.119883	48.462826	49.395683	17.340811	22.861454	22.300453	17.192848	30.560953	29.649609	29.814308	27.353609	33.306946	41.881939	29.238997	27.21187	31.832747	48.968231	30.966459
Eucgr.J00649	31.491129	29.318865	31.479853	47.205067	47.712074	63.489426	22.940826	24.737181	28.722832	27.299356	35.547134	34.285355	32.479218	39.342094	44.508972	32.133236	22.354589	23.957716	20.368696	22.336185	19.265022	13.546136	21.103542	14.966455	25.855234	21.255985	22.518663	18.575468	13.77638	18.107861	LOC104421428	uncharacterized LOC104421428
Eucgr.E00360	12.758574	24.864349	7.920695	30.881517	18.541878	23.715128	6.363109	5.889462	1.884804	12.687501	16.309624	10.175565	24.692331	51.87413	39.419109	1.826976	4.8909	5.294927	1.430571	1.726649	1.493943	2.802832	1.397304	24.960644	12.84643	6.147185	6.480614	17.886877	1.249317	7.732749	LOC104443626	expansin-like B1
Eucgr.E03533	0.092751	29.342388	26.350206	17.49847	22.250462	0	16.338226	20.352272	11.356387	19.343414	19.646542	0	34.859234	39.424393	47.170223	27.632565	24.78068	21.807394	43.429977	35.386463	0.012334	24.391922	30.268562	26.468803	36.378086	36.516838	35.290745	42.53746	26.884699	24.142624
Eucgr.G03039	9.768467	6.870796	13.166974	17.235636	16.396513	16.643183	9.242265	7.575282	9.210181	12.751521	13.860823	12.651763	4.255631	5.464571	6.185882	14.337731	0.040206	21.769802	31.582056	0.361329	39.903885	22.999125	24.94245	19.098215	23.156921	26.245829	31.795658	15.671805	18.19783	16.232851	LOC104454379	uncharacterized LOC104454379
Eucgr.D01956	1.167802	15.699738	5.151559	0.838383	1.340951	0.302678	1.626482	2.419226	2.46663	8.800454	3.035661	2.391664	68.874168	16.54101	54.243301	12.123813	1.136273	1.573488	1.605464	1.433836	1.310158	7.679332	8.124893	2.878023	17.557974	21.709444	20.957895	44.91021	44.102669	37.96069	LOC104441834	geraniol 8-hydroxylase
Eucgr.F01245	46.212543	49.631474	57.210941	23.693687	19.831629	20.727076	36.605808	39.303139	38.143425	39.72628	29.713865	37.729454	70.055382	63.610275	67.77269	52.192692	48.358105	48.227947	26.374968	24.529348	27.434328	40.787975	48.049423	48.120934	37.177723	38.325916	43.696072	60.027279	36.649914	48.429531	LOC104448547	alpha-1,3/1,6-mannosyltransferase ALG2
Eucgr.K01857	17.187748	13.796549	12.589912	9.773961	15.442626	4.378346	12.110448	14.751359	10.021743	13.401674	13.729259	18.504528	19.199263	30.049757	14.648784	6.610259	12.253938	4.499287	8.753036	5.571055	11.978783	12.024746	8.29713	9.916223	11.67213	7.532119	10.215939	13.410717	19.339659	15.666451
Eucgr.D02277	0.708441	0.356668	0.624845	1.750558	1.308124	1.522061	0.19941	0.30988	0.310702	0.342036	0.294557	0	0.287437	0.095005	0.032753	0.53803	1.050527	0.43221	9.422891	7.354942	8.531715	0.203608	1.242064	0.302086	0.872293	1.17803	1.006437	0.982132	0.460435	0.282612
Eucgr.A02101	149.696945	164.849503	159.087341	46.821793	63.305599	58.265968	43.645603	70.472221	48.650848	89.90493	90.21077	95.416222	194.360657	208.142029	234.07814	283.96637	299.230408	303.946991	116.599197	127.962616	90.379272	96.502533	144.545059	131.390228	133.367523	121.8675	149.746078	181.125992	160.808121	209.429443	LOC104442922	uncharacterized LOC104442922
Eucgr.A00743	1.985038	2.132676	2.048766	1.698072	0.754049	1.151823	1.832827	3.594111	2.881274	3.311593	3.246489	3.421878	4.977122	5.443114	5.254447	5.029506	3.924319	4.064989	0.941972	0.81286	1.457787	4.710473	4.6143	2.230043	3.814083	2.609521	5.592867	5.859722	6.693634	6.824356	LOC104432505	pentatricopeptide repeat-containing protein At3g22470, mitochondrial-like
Eucgr.L03768	17.821878	17.86746	12.479463	8.596947	10.202937	6.896736	13.526945	10.949559	14.55441	18.462543	0	0	16.692295	14.297279	10.764198	11.008034	12.559026	14.136737	16.036987	14.445313	14.024355	19.345808	15.227757	13.994414	19.753216	16.641531	14.344025	24.560946	25.857138	27.142431
Eucgr.I01401	144.218399	158.926804	139.940491	404.250946	198.804489	294.762939	59.821087	191.18158	116.605507	322.108032	185.338455	196.600159	148.380203	84.112587	153.038132	54.535183	38.360977	56.937695	121.440132	108.529091	194.586166	194.336594	206.63797	126.683868	132.957214	158.515076	114.014381	175.746399	141.877304	110.153694	LOC104418931	actin-depolymerizing factor 5
Eucgr.L01970	1.34888	1.221377	2.214573	37.086098	38.125912	26.181988	21.616325	30.06377	17.319794	23.761654	20.054291	22.52256	49.317879	65.86161	49.413082	5.747456	4.678167	7.897286	27.656456	48.052925	50.020046	38.25351	29.433302	44.831181	21.946745	16.979439	13.307379	28.32074	34.702274	35.366173
Eucgr.E00212	0.235937	0.201754	0.252547	0.405285	0.391117	0.426593	8.046281	7.945203	12.260991	1.083416	0.699265	1.67215	4.877477	1.667157	2.23831	0.260598	0.915855	0.50595	0.196233	0.100742	0.253561	6.459454	8.912235	8.565924	0.576292	0.504717	0.405993	0.454871	0.235498	0.267857	LOC104443489	probable methyltransferase PMT15
Eucgr.B01375	89.05526	35.921955	32.156288	18.22192	44.941433	18.485577	59.513798	57.495823	52.771748	57.362572	54.276386	65.792336	51.285446	59.084038	53.054752	59.626659	63.697815	60.975189	24.049923	3.226417	20.65983	42.233994	56.846142	41.519989	43.449966	11.20573	54.761799	76.560295	61.531204	77.936211	LOC104426603	uncharacterized LOC104426603
Eucgr.D02066	0	0	0	0	0	0	0	0	0	0	0	29.394249	85.16095	64.743111	58.242615	0	0	0	0	0	3.504092	0	0	0	0	0.202594	0	0	0	0
Eucgr.K03587	4.706122	3.862025	5.718309	35.032524	35.731853	27.576468	98.232323	62.52961	92.147987	55.435432	54.46032	55.00547	22.521021	20.679239	27.11412	10.089412	8.028168	8.917524	55.615738	44.910393	60.711472	59.67984	42.303455	58.015335	41.938854	29.057461	51.108604	28.418316	46.365391	45.946732	LOC104426860	uncharacterized LOC104426860
Eucgr.E00334	20.327515	29.576878	21.159821	7.541128	8.530562	9.104434	11.244914	11.186735	10.33287	16.706532	12.012894	14.670511	17.131163	15.397097	17.750576	21.261976	21.827986	18.451017	6.402951	8.731869	7.499594	8.412643	9.628421	6.881669	14.929736	18.601252	10.20443	16.465542	15.177517	17.03652	LOC104443603	coiled-coil domain-containing protein 97
Eucgr.G01533	2.235801	0.444563	2.311502	0.908797	1.30426	0.925587	0.231625	0.101041	0	1.903567	6.809857	7.609879	15.835505	66.56813	37.222595	1.892882	1.621641	0.358308	0.551146	1.444643	0	0	0	0	4.024326	5.755665	12.509165	2.0813	0	0.497518
Eucgr.B03631	188.030899	220.135529	207.347183	100.831635	100.314774	81.639374	88.653709	103.985725	77.340073	119.633179	103.667709	127.832138	163.016617	169.550873	162.060425	179.082535	142.252182	167.762161	81.524712	84.380058	77.481621	96.981216	119.00769	96.369408	132.259293	114.589645	136.994461	180.358246	104.10537	125.040771	LOC104433796	casein kinase 1-like protein HD16
Eucgr.K00011	12.480369	15.734923	14.022622	5.278231	4.34295	2.664795	15.875122	13.35924	13.437618	25.163298	16.317793	17.65144	17.144213	13.712183	15.644912	25.754532	32.928284	22.404516	6.343827	6.330591	6.8539	12.19102	8.35147	13.394333	8.069291	20.893299	18.599373	25.049553	26.370047	27.401215
Eucgr.J01141	28.070478	46.038158	37.742161	8.325909	3.697887	4.528332	19.397545	12.783769	16.886469	15.933496	15.336467	18.22435	21.315544	19.433189	12.859932	31.946274	31.124893	49.288921	14.864059	10.554167	6.749734	12.460168	13.425119	20.59886	19.602755	13.167145	15.62523	25.341333	22.136333	23.595434	LOC104421830	CDP-diacylglycerol--glycerol-3-phosphate 3-phosphatidyltransferase 1, chloroplastic
Eucgr.H04921	1.876304	0.760294	2.32871	10.8357	7.664682	10.611331	10.026002	9.909885	7.055343	10.295963	22.178959	29.445181	7.178108	6.966927	3.362542	0.258162	0.281514	0.339291	0.830715	0.89271	0.628267	0.314227	0.684379	0.582562	0.581711	0.908301	0.318661	0.369945	0.256356	0.315925	LOC104417849	G-type lectin S-receptor-like serine/threonine-protein kinase LECRK3
Eucgr.G02867	5.033382	6.923254	5.126391	5.377683	5.221357	3.814353	2.891773	3.568433	4.439074	4.429021	6.330394	3.308213	10.612188	6.052423	10.133636	9.088696	3.220148	4.771274	4.25727	4.242636	3.364824	2.53939	4.495152	2.014119	5.593227	5.58508	5.73962	6.613931	5.11189	6.933802	LOC104454244	uncharacterized RNA pseudouridine synthase aq_1464
Eucgr.F02661	15.829998	18.787868	16.954432	19.885551	21.32235	16.298134	19.100252	23.378271	19.404537	24.220213	24.198864	18.021917	31.91692	28.187197	34.152954	12.721771	11.025265	13.203817	9.696573	10.239187	11.549624	11.95329	12.192183	12.404108	9.989929	8.608904	9.671346	13.301624	17.726774	19.719759	LOC104449561	BRCA1-A complex subunit BRE
Eucgr.E01431	3.791545	5.518784	4.778013	12.859073	11.576635	10.33001	1.325046	1.096615	0	25.26181	16.915197	13.084908	15.856065	16.359516	14.640718	2.47967	3.14674	4.347696	7.857271	7.102232	7.061014	2.738765	2.069573	1.557706	11.360475	9.854838	8.883625	10.37602	22.891384	10.917082	LOC104444363	vestitone reductase
Eucgr.K00185	24.483747	21.464293	20.792366	14.480395	13.265219	5.83865	20.974552	20.566217	23.556099	25.892757	29.778521	34.97337	26.916843	21.66856	30.268551	13.820826	16.423861	15.178398	8.702192	9.85616	7.92528	8.52517	8.951808	7.598444	24.020256	24.056444	30.372845	11.325714	21.090252	13.179901	LOC104424364	phosphoglucomutase, chloroplastic
Eucgr.I00923	0	0.069293	0	0.008903	0.027803	0.092339	0.078496	0	0.073085	0.6348	0.80453	1.514616	19.978996	11.034781	10.437142	1.319428	0.569912	0.927693	0.416264	0.28005	0.317812	1.072172	0.881701	1.291667	3.516491	1.875125	2.012404	2.626987	8.984409	4.822387	LOC104418569	zeaxanthin epoxidase, chloroplastic
Eucgr.I02155	507.777191	397.170837	403.547699	400.439667	387.479553	347.391388	310.694305	299.727997	360.603302	305.794708	346.179382	342.070465	523.523376	582.66748	470.422974	439.501007	477.876648	443.817017	238.972153	248.988464	252.145309	217.179184	261.602814	215.755997	374.731384	391.960266	355.671478	500.545563	295.244568	660.779175	LOC104419520	ethylene-responsive transcription factor RAP2-12
Eucgr.G02518	15.523805	19.527483	15.39968	21.167036	19.33534	18.637909	21.300871	32.394405	29.108696	25.517155	37.777245	26.518734	50.555313	36.720898	45.04715	23.55533	25.44816	27.682659	34.768318	34.420593	36.714825	29.657354	31.506811	48.30975	25.007723	40.944195	29.709827	18.708122	26.223944	29.543907	LOC104453964	peptidyl-prolyl cis-trans isomerase CYP23
Eucgr.A01455	1.472578	0.98481	0.83848	1.1108	1.848199	1.656597	4.35789	3.815575	7.662138	10.337816	10.119006	4.82338	23.454466	19.127117	26.851419	2.780528	8.391638	2.644328	1.43607	2.85644	1.789888	12.015683	14.410544	6.307541	7.255122	8.332698	9.226142	6.868098	11.99808	12.29565	LOC104437711	protein IQ-DOMAIN 1
Eucgr.A00850	13.355191	17.9732	15.937241	8.193704	12.194482	7.40619	7.019399	11.181765	8.840468	2.778208	12.200224	2.419773	2.358094	13.793194	15.943033	4.514279	1.261926	5.541313	9.953746	8.65857	8.314256	4.944458	5.721344	2.33943	17.665188	13.541914	15.502374	4.319913	4.856905	3.598152	LOC104433315	uncharacterized LOC104433315
Eucgr.F03554	2.683805	0.890177	4.369153	1.34442	2.4989	1.948326	3.142333	1.138479	2.562377	4.705089	5.171774	1.252383	2.659619	2.862606	2.724688	2.829586	1.172499	2.83569	1.049003	2.214367	4.810472	1.091027	4.583666	2.325269	6.213118	7.08241	2.203906	3.90685	4.85504	4.674937
Eucgr.G01294	0	0	0.238982	0.423225	0.317013	0.427402	5.724325	8.859612	6.197083	1.704934	0.936809	0.758649	0	0.489535	0.844347	0	0	0	0.22987	0.213602	0	0.241779	0.335039	0.811177	0.892014	0.19571	0.885916	0	0.240469	0	LOC104453120	peamaclein
Eucgr.G02829	26.539204	2.375883	22.32959	17.872778	18.063913	34.788197	11.167545	13.580025	1.493729	24.658031	26.779663	20.001751	27.653522	23.621607	20.442694	25.307823	15.941425	2.834684	2.995825	4.089068	14.999929	27.984055	23.307974	2.559144	27.816263	2.224412	19.198059	1.276118	33.646896	25.256813	LOC104454213	uncharacterized LOC104454213
Eucgr.C00129	127.538475	168.451035	138.6091	82.637077	69.800621	96.40715	152.721634	152.673798	161.469986	70.173721	70.869522	71.462547	131.666855	96.77375	91.970467	166.619217	152.623505	142.876312	67.649757	56.928413	57.415443	145.870239	158.533417	122.637329	54.357288	49.26955	52.66769	113.601433	120.970032	163.837646	LOC104435936	uncharacterized LOC104435936
Eucgr.K00215	1.510121	0.390068	0.572261	0.078153	0.155236	0.085629	0	0.297879	0	0.447521	0.944153	3.842674	0	0.070707	0	0.671524	0.925153	0.847985	0.09602	0.263634	0.135294	0	0	0.132758	18.345695	26.895159	20.061712	0	0	0	LOC104424384	uncharacterized LOC104424384
Eucgr.F00358	0	0	0	383.1362	0	0	0	0	0	0	0	0	0	0	0	0	0	0	0	0	0	0	0	1256.577271	0	0	0	0	0	0	LOC104447973	protein EXORDIUM
Eucgr.H02016	17.773359	12.096716	12.695709	2.821859	4.637028	3.68303	14.368814	17.739996	11.755121	13.134293	10.574815	10.657775	7.334787	9.651545	9.449614	8.247503	10.062575	9.448283	3.396571	3.320249	2.473495	11.591166	0.521494	8.752239	6.311259	7.111333	10.155054	11.448529	11.516413	15.599492
Eucgr.H01249	0	0	0	0	0	0	0	42.368107	0	0	0	0	0	0	0	0	0	0	0	0	0	0	0	0	0	0	0	0	0	0	LOC104456857	UDP-glycosyltransferase 72E1
Eucgr.L01508	0	0	0	0.256546	0	0.398256	0	0	0	3.807513	0	0.327675	7.866463	3.05273	6.340211	0.518867	2.271389	1.943574	3.438596	1.998697	3.731622	0	0.488021	0.515685	0.765999	4.614742	1.649434	20.604174	6.788319	21.230276
Eucgr.J01757	0.530293	0.42677	0.817314	5.819257	4.335019	6.319842	2.070664	2.25988	1.399404	5.266877	4.185924	5.695784	1.636199	1.195491	1.881639	0.913028	1.075596	1.125587	1.853052	3.069874	3.036081	3.762806	5.081806	2.582799	2.704523	2.801076	3.567145	4.921926	3.281676	2.899123	LOC104422275	pumilio homolog 12
Eucgr.G03246	143.612747	177.359116	140.891663	46.514538	62.00275	49.671524	37.380356	37.498837	36.194683	81.250969	98.452332	102.99704	206.739883	189.990143	168.20108	226.457611	270.137848	252.260605	134.710556	134.080902	129.130539	25.333858	27.305759	35.182014	168.586838	224.908173	222.796829	82.296982	29.987354	51.049122	LOC104454552	protein LNK2
Eucgr.H04264	84.8554	65.77903	4.835835	4.565598	0.1204	97.419922	0.032969	4.573198	2.807314	3.073361	5.023956	2.545389	1.147061	4.306201	1.150186	2.047556	0.066953	45.855713	2.648481	0.212871	73.784592	0.012095	2.992732	1.511945	0.06254	2.267817	2.396693	1.903509	0.106869	0.90917
Eucgr.H00758	13.469911	10.470742	106.502129	30.062551	1.527587	2.096794	2.961477	4.046453	3.640985	4.999265	20.181475	24.445913	3.384338	22.475908	17.886826	6.745544	8.724257	6.063428	9.075411	10.299622	12.297837	25.10066	2.585319	25.511175	28.621758	3.242778	5.36608	4.949795	3.958071	20.352493	LOC104456513	GTP cyclohydrolase 1
Eucgr.H00753	3.828548	23.930504	29.984936	2.578435	1.658486	1.609722	2.547872	2.170894	2.170057	2.488801	2.828806	2.149137	3.585519	1.036138	2.096323	132.477371	121.139961	124.492165	2.138951	2.966126	19.65534	2.564744	2.170752	21.596769	2.49578	15.050883	1.859971	3.370296	4.837547	4.010507	LOC104456509	long-chain-alcohol oxidase FAO2
Eucgr.J00959	11.486673	7.709812	5.75108	1.962192	7.87157	7.823287	8.716295	11.089588	1.849587	5.223492	14.150456	15.640441	21.690014	9.28802	23.527658	21.524246	15.620097	9.517179	10.087567	3.794345	1.411641	14.027051	15.342044	16.148895	14.497018	17.744377	24.040977	10.193182	17.585146	9.433316	LOC104421694	NEDD8-specific protease 1
Eucgr.F01449	7.367614	16.047327	7.619652	24.868235	18.118853	15.7098	76.971329	53.899155	83.296165	26.004095	39.932323	19.675137	152.639435	88.841019	108.771797	15.186485	12.573596	15.673862	14.425249	15.915197	15.718182	45.658829	49.705181	44.548466	14.523941	11.126866	11.611715	73.305771	169.170929	59.597557	LOC104448662	NAC domain-containing protein 21/22
Eucgr.L00744	28.431549	40.364147	34.841484	20.246323	21.719614	16.593647	19.414724	25.861059	18.23221	28.034483	28.814648	27.294176	46.168095	49.467854	53.767517	46.621384	42.71756	47.754128	18.261354	16.673166	13.583124	29.441038	30.569096	33.455391	35.088924	33.363941	47.546028	39.504429	29.697243	23.70339	LOC104428808	hypothetical protein
Eucgr.F04464	0.2435	0.61548	1.097492	7.124983	6.344776	7.388742	0.777186	1.782112	1.101273	0.745287	0.745149	0.374199	0.732747	0.585338	0.566792	0.933834	0.701262	1.294791	9.209841	7.401853	8.502513	3.147842	1.464821	0.980552	2.531295	2.442393	2.198869	2.408161	3.18646	2.697479	LOC104451032	uncharacterized LOC104451032
Eucgr.E03294	85.144539	79.730309	99.615143	81.300621	84.574318	77.682281	95.640755	105.826233	93.486771	102.018654	84.746246	97.457191	96.336617	94.961395	88.947441	82.745285	83.618324	85.004944	83.916718	85.601898	84.654099	92.50354	103.538383	92.548767	91.777237	77.132271	79.941544	106.435989	98.931259	103.940788	LOC104445277	vesicle-fusing ATPase
Eucgr.E00540	249.704239	178.401459	150.642288	96.655212	103.351013	119.361023	149.885635	89.092178	169.238297	54.712383	62.877903	54.315655	83.027168	65.11631	88.944145	157.781998	151.302322	267.266876	100.641945	169.847748	158.288239	118.112961	122.227158	164.039902	54.2286	50.587246	42.646809	147.098816	93.799995	131.801773	LOC104443776	RHOMBOID-like protein 2
Eucgr.I02521	6.717206	2.78418	2.487963	1.918374	3.723	6.537691	3.861048	1.604996	3.961213	8.110769	1.337687	5.155955	6.722517	5.906057	3.245866	5.691007	6.860172	4.69523	6.907981	8.671072	7.464557	3.569538	4.325655	3.755695	2.213408	6.256407	3.99334	2.093319	5.46444	5.269407	LOC104419819	probable protein S-acyltransferase 23
Eucgr.H04786	14.550512	15.042624	17.358484	36.048489	39.818977	26.980938	22.568207	25.228991	27.66947	37.681671	34.701767	45.039722	58.595642	52.010471	61.519981	23.725405	17.316223	15.470003	25.36606	35.315529	33.74419	24.622587	22.7533	27.600613	37.249245	39.870564	43.866562	27.281044	23.62776	26.335783	LOC104415790	oxidation resistance protein 1
Eucgr.E00182	20.817488	29.27313	28.09424	25.399931	14.846571	14.380209	48.234753	47.787518	41.820827	37.604813	42.712658	42.553097	44.625717	36.558586	45.729767	31.817881	25.237524	29.880522	33.605492	36.767006	36.164921	26.01354	30.364107	30.076019	39.750164	43.041397	41.777489	21.164408	24.478525	22.749699	LOC104443469	phosphomannomutase
Eucgr.B02550	71.66497	95.542221	85.938576	35.481369	42.455536	42.287857	27.059944	31.305792	25.900717	37.091541	51.774914	44.849583	76.015266	82.757034	78.571739	46.122375	45.889153	42.634636	27.586107	28.509403	27.10527	20.290611	31.273842	27.574421	42.59404	38.476643	49.459496	33.190002	29.129835	27.759699	LOC104432915	pre-mRNA-splicing factor SLU7-A
Eucgr.K01177	10.440314	8.476661	9.683803	16.753426	13.652316	11.843105	9.917171	7.744107	10.726313	6.04962	5.203359	3.094835	6.032125	10.326474	8.747506	11.176477	8.951703	9.703292	4.187595	4.052938	4.034337	10.092293	8.419153	8.390901	3.655358	4.828681	4.054312	5.639042	3.950158	2.770858
Eucgr.C01705	28.289351	0.08142	20.979568	0.033015	12.973382	15.354558	17.291851	22.32443	21.475515	15.597016	13.580419	16.831205	23.198927	0.084661	19.754045	18.974718	20.868551	18.063196	25.649597	26.91118	0.132839	18.279852	21.131437	20.161629	21.482094	0.0173	16.409756	0.15132	0.141677	0.370386	LOC104437010	hypothetical protein
Eucgr.H04230	10.923007	15.364697	15.790384	20.363089	20.414614	15.275498	16.287027	16.11665	17.029234	22.90568	17.046103	25.018305	24.934513	26.336004	23.801428	16.199591	12.867497	10.86595	12.459276	9.459462	9.627814	10.279668	13.701551	12.387892	18.855562	9.215928	17.384741	18.733231	21.103128	23.620741	LOC104415365	exportin-4
Eucgr.C04259	50.247814	42.043568	46.676041	47.011089	41.685871	52.387764	46.829987	59.978073	44.006004	41.722343	42.196774	40.411263	33.770153	35.877129	31.910471	32.587345	35.36673	35.58387	22.240799	23.704832	22.380083	43.024826	56.465775	34.037369	31.175285	22.603384	28.591864	60.182369	66.955864	60.233727	LOC104438570	WD repeat-containing protein 11
Eucgr.G02513	14.802441	18.907341	17.560684	3.97977	2.394966	3.035397	3.898625	5.684098	2.307326	7.54244	5.188594	6.647474	10.915521	12.011662	17.695999	13.295376	11.609445	12.902855	4.117224	3.121688	4.71683	2.577891	4.782121	3.937458	7.040529	8.239621	4.446961	8.278961	4.681803	5.852035	LOC104455749	uncharacterized LOC104455749
Eucgr.E01246	0	288.87265	284.934235	0	105.396667	0	85.127808	0	101.91684	62.314018	38.696449	0	0	0	0	0	0	0	0	92.994614	0	0	0	0	86.694283	0	0	70.078835	0	0	LOC104444244	scopoletin glucosyltransferase
Eucgr.F02160	146.09967	96.843971	136.589584	238.359924	273.796417	273.940247	111.921783	133.54567	116.228172	127.352127	122.776863	151.595963	100.420403	118.754326	103.342461	90.343956	88.680695	73.946442	142.480606	145.90213	143.132828	97.80558	123.819237	85.760834	114.011703	72.748909	122.795616	166.740723	168.65625	127.610115
Eucgr.K01762	2.973076	4.780066	4.157199	2.382155	2.485967	1.918404	2.105216	1.986148	1.651245	3.676134	2.654139	2.384119	13.464172	10.850651	10.738178	2.130279	1.858661	1.618479	1.098832	0.833123	0.769156	1.039641	0.837981	0.982877	1.088751	0.879406	1.145435	1.4765	1.265346	1.727008	LOC104425451	probable leucine-rich repeat receptor-like serine/threonine-protein kinase At3g14840
Eucgr.H04830	12.807003	25.414547	0.750019	0.23508	4.624815	0.349758	11.977833	12.802038	5.213198	15.697195	17.471767	10.057341	9.745684	18.893538	2.01086	14.714645	31.521172	2.387197	4.457546	3.632715	0.152347	15.801108	19.295956	7.575024	20.06426	20.09985	9.42382	17.040819	15.53529	28.370436	LOC104417806	protein CPR-5
Eucgr.B02463	6.428944	9.075203	10.52309	0.464365	0.692179	0.51393	2.473216	4.374822	4.088446	2.469876	4.876075	2.391267	5.611539	5.88122	5.467171	46.702312	27.324648	33.024231	1.165286	0.476078	1.178738	4.560948	5.853373	2.660659	1.257674	3.573521	1.319883	7.315105	5.537664	2.646946
Eucgr.D01323	3.599759	6.179907	4.250272	1.211014	0.809507	0.211512	0.155505	0.641862	0.282783	0.833985	0	1.117161	3.988982	7.51347	7.949517	1.699278	0.551701	0.331795	1.26924	0.607044	1.910717	0	0	1.036578	1.148048	2.083506	2.604837	0.612797	0.573582	0.429225	LOC104441402	transcription factor CPC
Eucgr.C00056	121.414131	116.552773	128.662689	104.767357	104.93013	80.946075	175.06282	145.249039	87.27475	103.76313	131.356247	138.666183	206.864502	193.394882	192.613266	116.228668	110.554977	112.794571	115.380531	105.82972	114.895416	135.090271	114.134613	79.890221	122.668968	76.727516	135.973999	142.528152	132.907471	111.418091	LOC104435878	serine/threonine-protein kinase HT1
Eucgr.K01653	3.126653	2.998177	2.815263	4.767471	5.499592	4.064375	0.058124	4.128343	3.112013	6.577337	3.993639	4.149018	13.952947	12.418306	14.14214	31.724834	27.841513	20.439392	23.729389	37.975815	20.575115	22.347713	23.453461	29.985058	26.322975	17.933516	16.507298	28.64209	24.699364	6.607942	LOC104425386	glutathione transferase GST 23
Eucgr.F03433	114.676727	61.944061	114.285713	16.295471	12.075118	5.813266	7.383534	2.905922	3.725816	177.5056	134.410767	141.776184	120.2808	70.346252	106.580658	117.322571	106.538315	98.895775	1.525369	1.376772	1.293296	1.125739	0.818552	0.273164	79.87812	73.562157	94.358711	24.653582	112.039955	119.874519	LOC104450213	thiamine thiazole synthase 1, chloroplastic
Eucgr.H00971	0	0	0	112.486275	110.167992	0	0	0	0	0	0	0	0	0	0	0	0	0	197.544785	186.411255	0	0	0	0	0	0	47.819733	0	0	0	LOC104456657	uncharacterized LOC104456657
Eucgr.D02336	4.818153	4.584894	6.435228	7.228353	6.351112	3.793644	5.14604	8.534306	5.388725	12.10734	11.658104	12.586406	12.354548	12.500498	17.184769	4.097937	3.919408	3.635202	5.114612	5.604137	4.757478	4.233197	7.330817	5.488293	10.333617	9.006868	12.997347	10.32349	7.670451	9.611684	LOC104442144	uncharacterized protein At5g41620
Eucgr.E00064	40.14167	53.51561	44.601131	12.350778	15.408528	15.340021	17.488737	21.240198	23.258827	22.026693	19.474972	22.523685	17.637608	16.511431	17.474672	19.756023	22.558598	22.311035	8.817431	9.830774	9.875841	8.85445	17.820101	14.536045	21.88475	21.242325	29.87532	31.662693	12.079142	26.935938
Eucgr.J01640	1.847481	2.401596	2.780319	4.425489	3.388019	3.233388	0.060039	0	0.054499	7.229911	7.08843	11.81958	0.1627	0.489229	0.966392	3.90131	6.377829	4.921435	4.81374	4.916593	4.905499	0.056752	0.052136	0.123055	4.989889	6.079432	10.224001	5.402565	0.322542	3.188584	LOC104422202	sucrose synthase 5
Eucgr.E00107	10.705746	11.292534	9.978015	15.291758	13.916326	10.900002	19.610649	21.814499	12.675696	45.582428	29.672594	31.510622	13.286873	25.753881	23.379938	1.858891	3.211603	4.09772	6.323724	7.465707	5.850585	0.344191	1.400285	1.051346	5.957258	4.384399	3.480198	3.278286	1.530715	2.270508	LOC104443420	ferric reduction oxidase 2
Eucgr.B03130	7.004523	6.982128	8.983947	123.857918	125.700249	155.027512	42.006302	46.307064	68.519173	44.45433	36.108707	21.320047	91.258194	68.644554	75.203026	63.409386	50.371819	22.579048	79.687531	76.853951	75.005554	110.303131	160.22908	195.811569	18.580357	52.859138	24.524384	82.347954	64.182831	51.353374	LOC104433361	cytochrome P450 CYP749A22
Eucgr.B01944	20.286829	25.288561	24.916681	4.921666	4.921736	4.122995	12.502254	13.419119	13.306345	13.368443	8.946638	8.668421	12.459227	13.04186	14.881931	19.097435	21.437672	16.361561	4.664827	5.41869	4.516395	7.94655	10.763266	6.828427	10.721796	6.873631	12.646891	22.403656	24.710829	22.267145	LOC104435120	DNA polymerase zeta catalytic subunit
Eucgr.D00342	3.757672	2.247786	4.346296	3.692095	2.850099	1.825264	2.984931	2.874311	3.616983	6.923258	7.191416	6.256737	13.342632	10.227353	12.16703	4.29323	3.788212	3.259502	4.298862	1.74069	4.124027	4.0881	4.927078	4.031271	5.830942	7.130105	8.671623	2.409553	7.959082	6.697199	LOC104440827	phytochrome E
Eucgr.A02600	18.041485	31.694464	20.741156	20.045666	18.324848	19.088589	35.007629	27.054552	31.048538	26.81216	22.157932	20.397125	56.271709	52.461159	57.744865	32.813919	26.601128	28.248554	13.731592	14.042993	13.036151	21.795664	20.543182	19.255524	14.366939	10.266308	13.675371	28.066769	20.769926	22.770798	LOC104447070	uncharacterized LOC104447070
Eucgr.F02134	19.024282	39.472214	21.524828	9.947178	16.6453	9.956562	9.195752	9.439403	6.539379	8.605927	11.897739	10.114706	32.850819	30.081387	36.758877	35.045792	28.113117	29.402445	11.602696	11.934072	14.760411	10.496425	10.368154	9.480808	15.523186	18.835857	19.690321	15.593122	11.173201	15.417997	LOC104449169	uncharacterized LOC104449169
Eucgr.J00319	1.870742	17.116274	21.685614	7.446166	0.158318	6.778132	0.092841	44.120995	0.289513	14.229235	18.5861	15.338297	1.718796	16.302814	15.236096	10.696194	0.264082	0.783884	6.943473	7.836447	5.099908	2.051933	1.169041	32.40197	21.315729	17.386957	18.447353	15.76768	18.944475	16.999874	LOC104421180	protein SAD1/UNC-84 domain protein 1
Eucgr.J01014	0	18.799448	0	0	4.690005	0	6.406883	0	0	0	9.584413	8.875033	13.500637	0	0	8.352791	0	12.315174	0	0	8.345104	8.059896	0	0	0	0	9.346284	0	19.777922	0
Eucgr.K00144	13.182631	54.661831	63.042534	8.98957	8.38292	11.10837	60.26577	52.693703	14.406455	30.925364	29.678335	26.331017	35.764523	38.07761	38.515575	42.026894	43.782616	44.769203	8.568559	9.018808	8.502404	45.406216	39.46698	41.198376	22.973185	16.81641	20.614933	63.197556	73.72213	71.000816	LOC104424330	protein YLS7
Eucgr.F00913	2.31311	3.387713	2.057876	1.066752	0.559012	0.924162	2.37228	1.595115	1.621135	1.184005	1.546278	1.452644	3.979695	3.886579	3.068195	16.727957	13.438963	17.363512	2.378335	3.377161	3.586418	8.385185	8.257439	6.923114	7.466527	7.708165	9.28896	12.119512	14.308027	12.927826
Eucgr.A01179	33.89286	45.101494	56.046394	54.45969	31.258011	28.90011	21.927765	47.663788	41.185139	30.346645	43.834988	25.584429	62.739082	58.86018	37.765392	52.082977	33.313675	38.572174	40.783665	42.101124	42.03894	47.485451	48.995281	49.867111	32.563522	57.086914	27.878225	34.974472	29.648922	33.456722	LOC104435840	nuclear transcription factor Y subunit B-1
Eucgr.K01658	2.584929	3.067179	1.997085	5.053074	6.252877	6.470937	6.154775	2.540727	3.726409	7.756858	4.672147	6.929348	11.925312	13.48808	14.9785	10.754699	9.991767	14.242385	7.997128	22.267208	17.383612	18.488447	9.993057	33.39267	12.481392	13.406259	9.312713	14.627744	24.020046	10.077209	LOC104425384	glutathione transferase GST 23
Eucgr.F03438	45.721218	66.20594	52.971344	11.995814	10.324987	9.756308	37.422848	28.973827	18.84334	24.569876	19.224339	19.871067	32.161488	32.147167	29.740927	44.424164	38.234558	43.398891	14.546778	12.923957	14.31836	26.012777	30.750605	21.01795	18.812454	23.230877	19.625538	22.995136	23.980026	25.099775	LOC104450218	protein disulfide-isomerase 5-3
Eucgr.B02468	3.632064	3.841052	4.204673	2.168822	3.793548	1.997064	4.769722	5.705676	5.776495	5.653805	3.548664	5.270744	8.799909	6.778139	9.156921	3.597354	2.677253	5.116601	1.742779	2.964803	2.624581	3.361549	5.429788	5.341745	3.672522	5.393247	3.483195	5.700587	5.160177	5.121766	LOC104435370	pentatricopeptide repeat-containing protein At2g27800, mitochondrial
Eucgr.H02900	25.143604	24.895033	26.01433	11.401947	9.764654	13.021875	28.343956	31.204487	29.252789	20.781315	22.192623	24.308348	31.843452	29.247726	30.330984	11.878987	16.486818	13.305238	4.58145	5.689107	5.25706	18.440376	21.621433	15.996005	7.652893	12.11533	17.167051	34.07962	48.552219	43.066895	LOC104414410	histone-lysine N-methyltransferase family member SUVH9
Eucgr.B03723	9.016458	10.084447	14.032246	13.584264	14.66177	12.625794	13.067911	12.808784	21.467709	22.035471	22.229836	14.872423	21.085648	23.679165	24.47069	13.442508	12.597701	11.759232	20.92593	18.803392	20.587641	25.192898	25.103983	19.566225	15.321767	15.789918	25.034061	22.348705	21.592995	37.740685	LOC104433870	mitochondrial fission 1 protein A
Eucgr.G02663	95.86187	92.622887	105.067406	75.181435	102.350983	91.683128	77.689171	103.987946	64.446236	78.198746	79.628593	75.762718	115.724747	129.58046	124.060211	82.6269	71.832542	75.976753	103.604561	98.811913	93.912781	79.583336	96.397247	74.753677	75.257568	64.716629	78.659615	122.731903	113.193352	87.56852	LOC104454073	ubiquitin carboxyl-terminal hydrolase 12
Eucgr.C02981	17.312141	24.863155	13.845309	5.09473	5.202274	3.552099	3.72925	5.999839	4.174319	12.057779	5.613504	8.319126	7.815093	4.170401	5.090283	16.493219	15.951483	18.569427	8.377795	9.011744	7.200352	5.867937	6.226476	7.894747	9.458492	12.304797	13.609372	9.176476	3.165512	6.908301	LOC104437802	protein SAWADEE HOMEODOMAIN HOMOLOG 1
Eucgr.A00250	54.202202	44.509689	49.044537	51.80064	56.564186	63.693016	29.865881	30.608932	30.727585	36.755291	41.502781	51.497738	27.13521	29.11989	30.274536	43.696285	43.853191	44.194893	27.44952	30.850439	25.75815	28.777235	28.146921	30.774616	33.880013	35.939713	40.200729	34.033142	27.588007	36.821457	LOC104444729	PTI1-like tyrosine-protein kinase 3
Eucgr.B00302	9.101281	7.921618	9.262012	200.741653	175.854507	214.94075	39.831104	34.501934	44.58419	33.257736	20.134466	27.049343	244.373856	350.11911	321.970642	41.29763	22.756046	23.937149	73.937019	70.458519	71.982147	66.093811	66.124977	68.368393	32.735401	20.113831	35.62838	38.927078	94.656624	68.901642	LOC104418083	boron transporter 1
Eucgr.C04088	12.79718	13.412814	26.069061	46.828407	39.154438	36.480244	27.902151	26.662678	24.629881	37.087318	32.15889	31.942812	38.508183	21.321451	32.985847	13.411243	9.187411	9.47622	8.160299	25.611244	8.784139	17.681885	10.616662	18.465437	21.210106	29.598482	21.915752	15.977671	11.41413	17.186335	LOC104438437	probable E3 ubiquitin-protein ligase RHY1A
Eucgr.B03007	21.103123	24.277836	8.628544	14.710929	6.07189	13.457054	7.476859	11.192168	5.879845	12.302932	15.58734	18.601349	11.798154	15.546233	15.332579	14.06604	30.001083	15.244093	8.059743	4.65833	3.785992	17.702009	22.539034	12.356264	14.171796	12.547816	13.184468	10.521289	21.988363	7.519162	LOC104433272	acyl-acyl carrier protein thioesterase ATL3, chloroplastic
Eucgr.E00030	7.349119	16.982725	10.104226	2.897635	1.981834	1.426086	14.175361	10.431736	11.058792	17.531801	11.687813	9.147222	36.47768	25.834257	31.162567	12.217898	11.453771	12.501817	5.899784	7.677916	7.126721	13.618043	7.652609	9.95875	12.37014	12.050666	9.62531	25.086792	24.399643	22.585892	LOC104443343	serine/arginine-rich splicing factor RS31
Eucgr.H00512	13.947207	8.448501	14.618287	5.557986	7.737839	7.288102	3.859074	0.845178	4.39144	1.22257	1.638556	0.70491	0.249323	0.412943	0.057569	12.623194	22.814405	25.133394	32.108295	31.909832	31.375292	0.790565	0.783705	0.463208	0.985924	1.23453	1.4501	2.98683	0.456907	1.285547
Eucgr.G02229	15.307304	9.281209	10.128033	10.092934	11.141432	13.752792	8.164801	4.734385	10.529247	19.81148	17.724474	14.461288	16.731787	12.759402	11.946812	15.546971	18.654549	20.372969	8.141418	6.848433	7.483455	9.776346	10.862707	10.582255	10.893756	10.768122	15.81776	20.355228	30.128054	40.095753
Eucgr.F00781	2.840331	3.209255	3.278571	1.472589	1.285481	1.835912	4.043788	2.847437	2.741447	0.000801	2.801955	1.657372	5.990832	5.847395	5.306566	0.729341	0.536174	1.220846	0.663575	0.54336	0.381534	0.744121	0.743594	0.129406	0.943136	0.575719	0.949889	0.138878	1.123861	1.743775
Eucgr.G03369	74.075714	122.867668	104.562248	66.706879	99.988464	91.966301	62.48357	114.494171	80.925758	125.620041	138.07724	131.171021	235.711777	192.847641	240.767075	69.158401	84.37133	61.005692	97.370934	98.70665	135.410141	51.670876	59.708389	94.974045	92.710953	115.924179	99.5896	96.844353	83.56826	80.403816	LOC104454646	DNA-directed RNA polymerases II, IV and V subunit 11
Eucgr.G01894	15.857453	12.400551	14.556211	13.754732	13.73252	4.468878	18.223455	13.381948	12.063689	27.252962	17.529819	25.879599	3.521914	2.176326	3.546295	10.920856	12.389119	12.854477	18.302324	18.522963	19.708014	14.02942	9.710969	12.740428	19.33914	20.620646	22.898298	6.929484	5.465761	8.959911	LOC104453502	deSI-like protein At4g17486
Eucgr.D01316	11.395312	26.60482	12.94239	2.339694	2.524158	1.675828	3.201529	2.371278	2.418023	13.688914	8.849814	7.642838	39.023438	36.530693	30.517885	11.135349	11.859056	12.649962	3.522083	4.0047	2.064343	4.068075	2.435807	3.761265	4.571792	4.923697	5.315345	13.964204	19.668047	14.759591	LOC104441397	protein DETOXIFICATION 40
Eucgr.H02573	3.192757	5.357622	9.881265	4.931097	96.485146	4.950457	20.788502	2.163295	0.840983	53.739433	0.409424	30.694105	15.816367	0.800199	21.227812	25.996519	29.5769	21.029264	10.872094	13.767921	11.978325	2.264376	2.03231	1.905308	0.334207	0.639458	19.582014	17.654146	16.100109	13.080276	LOC104414195	glutathione transferase GST 23
Eucgr.E01765	15.398718	9.432564	13.620193	3.322092	5.871122	10.039248	5.084065	7.970314	5.611884	1.921234	4.442925	7.638184	17.383904	14.676371	15.942236	13.683697	17.707008	22.156729	27.730494	25.538	23.969839	21.474371	17.264482	23.165279	11.474511	19.592882	13.197033	7.016469	15.196123	11.088457	LOC104444535	uncharacterized LOC104444535
Eucgr.B00148	7.45705	10.820979	8.622153	4.456198	4.504073	2.202143	4.26429	7.896441	5.122208	10.144534	8.876132	6.681205	16.861528	18.929897	18.676598	9.771054	10.485885	8.565133	2.397639	2.694238	2.219496	5.038469	8.147723	6.568015	6.939237	4.861069	8.32513	11.22016	9.541409	10.380533	LOC104417148	telomere length regulation protein TEL2 homolog
Eucgr.H03637	60.631729	50.082386	50.550327	35.311554	46.526772	58.720871	73.214066	68.468666	78.722153	37.572189	35.956722	34.524391	42.509548	44.619354	41.189564	44.843922	47.904037	47.254036	51.06472	52.135006	45.314072	72.041321	71.332733	57.207169	39.192635	41.387054	33.744617	90.07621	113.449692	95.468994	LOC104414932	BSD domain-containing protein 1
Eucgr.H00240	64.435799	68.687645	73.682472	51.694717	50.438271	33.427273	46.065453	49.052055	46.41967	58.265041	59.051991	56.665047	80.866173	76.423599	86.985344	72.187439	74.868141	70.949989	49.433647	61.069126	53.20845	63.480194	73.387115	64.010269	72.913406	61.271843	70.29332	80.023285	78.584709	78.828964	LOC104456154	serine/threonine-protein kinase rio2
Eucgr.K01948	67.395103	75.28286	72.620674	42.582241	43.890842	56.401672	59.056141	80.244164	65.974182	52.103458	40.901913	46.076305	45.035576	43.984631	50.522125	42.685524	42.562206	42.658375	20.121521	22.640909	20.211647	41.546707	51.113605	27.897282	25.326448	16.674143	27.137037	67.325638	69.966721	67.262749	LOC104425587	vacuolar protein sorting-associated protein 54, chloroplastic
Eucgr.H03594	2.610565	0.319443	1.654032	27.566864	27.011002	38.252281	2.296368	2.528791	0.326445	14.72653	14.592591	15.633615	6.148751	9.513994	5.109594	4.184182	5.586453	6.663046	14.539646	15.503652	13.048332	2.240242	5.22932	8.086275	14.888442	31.042826	15.75082	43.970448	4.051636	18.376974	LOC104414892	heavy metal-associated isoprenylated plant protein 3
Eucgr.C01120	79.958191	122.412445	87.234146	28.788929	26.501879	13.284585	40.513065	38.885345	32.997952	35.033913	14.773262	29.798019	20.99791	28.136194	27.384275	91.886421	97.95108	99.828117	53.372608	52.61277	51.720425	75.293251	56.562916	72.091171	49.328602	56.508251	45.140438	86.503189	43.470329	76.411865	LOC104436652	deSI-like protein At4g17486
Eucgr.G02425	112.128334	118.881233	117.641197	55.692722	63.151333	65.260338	60.744171	49.379246	60.636013	48.445732	41.335178	47.101902	83.194839	113.383171	107.072021	133.05014	157.12767	159.73053	92.77301	100.909355	102.501305	76.337555	84.309044	90.162346	75.027824	72.109085	72.681847	70.89753	50.357327	47.176735	LOC104453877	uncharacterized LOC104453877
Eucgr.J01862	38.851593	15.897226	13.220903	12.33531	7.827482	3.135598	0	16.854801	9.160864	20.801252	32.516754	10.613241	27.350092	0.259547	0.352252	12.329016	14.160819	1.039851	3.739731	4.719007	4.37419	25.337395	7.745833	6.881261	16.963373	39.276203	39.8176	37.94566	12.104134	14.619919	LOC104422351	mitoferrin
Eucgr.F02972	85.807121	82.699921	85.22361	71.226448	69.644531	61.586868	98.559372	101.168823	96.437431	76.572235	78.444939	82.975853	66.914177	60.933887	69.365074	87.157234	93.872963	91.603638	45.709225	43.716469	39.83448	70.477722	88.178802	64.861649	85.612358	80.007271	85.466187	105.276596	104.866936	118.843781	LOC104452014	protein ABHD11
Eucgr.B01122	16.220198	18.515924	17.236965	15.962144	10.015244	11.274921	19.134382	17.054003	16.869162	23.389854	21.42672	19.511742	52.964943	49.679951	51.471203	33.252262	28.232277	28.272293	22.960243	21.102779	25.242502	39.165932	51.180889	50.354542	23.934803	26.53178	27.469742	31.453951	44.971836	40.13266	LOC104424730	ATP-dependent (S)-NAD(P)H-hydrate dehydratase
Eucgr.C04091	124.172691	113.095528	120.002167	84.69532	82.285194	57.132774	87.20282	93.783989	86.153008	100.089821	103.657249	102.863899	68.881187	66.213135	69.036499	52.145031	50.865993	44.288963	60.475853	64.937469	62.741295	46.252396	54.178642	46.520901	77.699875	58.403709	92.100121	100.880257	99.197662	91.900154	LOC104438440	110 kDa U5 small nuclear ribonucleoprotein component CLO
Eucgr.G00022	50.105442	45.856049	49.863552	2.445744	13.86632	16.180014	21.610952	19.572577	18.918737	24.872194	21.355127	22.140102	44.671055	51.872345	6.406325	19.812307	28.451927	4.802233	22.43322	25.055796	17.917898	23.321899	25.474371	32.058258	17.55118	24.578688	20.411594	19.308809	28.724941	28.15435	LOC104452418	lecithin retinol acyltransferase
Eucgr.H01546	49.490181	44.066875	8.497909	17.425957	24.673323	20.332878	36.991596	33.095482	38.286224	24.545067	6.95802	36.558155	59.023685	38.09557	41.35627	51.477905	46.547249	49.732971	36.237713	36.110073	34.264328	29.264261	34.344296	42.105164	45.09362	29.091227	32.642632	45.542053	39.095409	30.131393	LOC104457040	methyl-CpG-binding domain-containing protein 4
Eucgr.C00772	9.102281	16.138941	12.615215	4.058717	5.40344	3.798268	3.273341	3.575316	4.447047	5.171285	3.940065	4.947139	4.577007	6.767916	6.614121	7.315397	10.423385	8.468498	3.017837	3.533794	2.250253	3.752876	5.823647	6.481841	3.781442	7.585636	4.997588	3.462619	4.4404	3.730977	LOC104436387	2Fe-2S ferredoxin
Eucgr.A01083	32.465694	35.516865	38.170147	13.076015	14.238099	15.377223	9.29311	11.53077	11.291716	9.736614	15.69752	12.797802	30.195858	26.762806	28.778856	36.528404	25.904156	39.572403	16.117247	14.6704	19.614956	18.682381	21.478498	22.722286	25.607712	27.919088	19.379112	16.579828	19.295794	13.698296	LOC104434967	hypothetical protein
Eucgr.H04012	48.056705	42.673656	111.600418	608.823059	612.282471	455.141144	348.917542	204.204086	177.129974	166.05658	112.44516	71.392075	18.703342	43.688133	27.892895	7.010144	138.768951	182.21582	13.945193	276.598572	302.917267	367.382629	376.089935	429.140839	108.787537	206.393112	71.886063	68.934311	48.098686	54.765724	LOC104415208	major allergen Mal d 1
Eucgr.A01088	18.899529	31.946224	24.795696	18.74633	20.52615	22.045446	14.617766	15.830816	15.622891	12.955626	12.006807	14.637616	18.368284	22.815783	25.994631	31.729788	29.347002	28.97871	12.855326	11.071323	12.306367	16.779675	15.726933	15.242634	10.203826	8.021384	10.316436	21.088873	17.83906	20.300383	LOC104435010	centromere/kinetochore protein zw10 homolog
Eucgr.A00417	3.800329	6.078311	5.553792	2.015629	2.320721	1.948405	0.792276	1.19869	0.955145	1.885247	3.191357	2.682892	7.056458	8.933222	9.76879	8.031564	8.38867	7.904386	4.320151	4.214142	3.666049	2.50282	3.468473	6.945903	2.734225	3.790771	7.3716	3.40569	3.317361	4.709582	LOC104455112	uncharacterized LOC104455112
Eucgr.C03974	0.640666	0.545608	1.206923	11.389864	15.565246	4.144606	2.645912	7.006446	1.902299	6.80091	6.141603	6.338414	10.079196	5.970044	8.485281	4.907309	1.597401	1.642861	8.167109	10.709858	9.215411	6.18772	7.099684	4.447186	3.393399	2.390899	4.090305	8.811049	3.2537	2.647164	LOC104438356	fe-S cluster assembly factor HCF101, chloroplastic-like
Eucgr.C00583	24.323009	27.807213	28.684574	10.837316	13.545803	9.51146	17.133001	23.759657	23.918207	20.885342	15.563804	15.34104	32.073639	28.437927	30.104002	34.777443	24.709692	31.215624	11.573646	10.529006	10.978113	16.849432	19.486464	22.384325	14.597672	15.689956	15.249679	25.401386	13.350665	14.57881	LOC104436240	bifunctional purple acid phosphatase 26
Eucgr.G00351	92.910294	115.730904	129.274872	62.899067	61.210953	76.113594	75.985352	86.404938	78.208824	68.418106	79.327095	69.238609	51.713058	61.396847	52.898479	49.857609	44.278713	51.228195	27.535437	30.582169	33.118313	46.314903	42.176292	38.582405	50.044151	51.301861	45.068268	36.477089	31.409502	32.173607	LOC104452585	ATP phosphoribosyltransferase 1, chloroplastic
Eucgr.B02625	40.807285	59.728489	50.790039	27.666487	28.244089	16.263096	28.121233	43.145874	29.808767	48.329544	50.866638	54.499043	84.068932	83.811104	82.449959	65.972618	65.86422	68.515572	17.119537	15.529568	19.109058	25.69059	32.868454	25.162584	46.806541	34.59613	52.076237	70.053688	48.305656	58.392307	LOC104432985	protein CHROMATIN REMODELING 19
Eucgr.G02076	4.471321	2.382566	3.200014	3.336586	1.071333	4.787757	1.560458	0.978975	3.342318	3.35054	0.317991	2.313594	17.493385	10.680103	19.368908	1.032199	1.058876	1.028777	0.524459	0.85146	0.599577	0	0.102102	0.192861	3.628583	2.740596	5.18537	7.633367	0.23294	7.929921	LOC104453637	probable ascorbate-specific transmembrane electron transporter 1
Eucgr.D00103	29.991922	62.3904	51.140862	22.860855	24.282473	23.810799	23.880749	22.46553	14.757573	27.294941	23.588646	22.061834	38.236202	35.904495	40.775204	21.800289	20.270014	27.510828	15.923619	14.740301	16.41407	11.426629	14.659457	9.872097	16.359747	15.911918	16.429667	19.166157	14.358368	28.449228	LOC104440661	programmed cell death protein 2
Eucgr.C02726	56.617844	39.850513	51.132408	29.585253	27.867161	24.079191	45.601124	51.071125	36.272221	42.616997	37.204006	43.114513	43.53495	48.301098	41.624554	22.599379	26.43848	22.79826	22.535435	22.477169	23.53776	34.024429	37.657341	27.810946	35.05677	26.214319	37.178959	72.912666	87.495628	69.935936	LOC104437635	trafficking protein particle complex II-specific subunit 120 homolog
Eucgr.K02976	8.10186	9.499233	9.430284	10.351705	11.941912	12.133505	6.981101	6.931331	6.383321	15.417741	27.331116	26.531385	26.333235	27.263821	28.866438	10.683726	10.749562	12.340117	10.232636	9.877959	11.687149	9.316643	10.116465	8.362137	19.702162	21.345915	23.324429	9.698896	7.301653	9.281384
Eucgr.F03506	36.180626	42.680614	39.573986	19.219007	13.612153	14.967855	22.660217	31.091932	28.470539	27.76576	24.697199	24.989979	29.125116	51.070358	46.202152	34.90831	20.02832	32.842831	18.770647	18.611055	17.831366	23.00149	24.702747	23.51395	17.47884	28.215992	17.996687	31.475121	22.01967	29.362288	LOC104450269	serine/threonine-protein phosphatase PP-X isozyme 2
Eucgr.K01943	115.075111	99.894234	108.221146	212.876221	220.497894	211.038223	130.611954	190.91951	119.578781	166.413635	150.693329	158.085159	129.755936	132.000946	135.265472	85.728806	86.349014	72.574135	145.342606	123.661148	137.598267	101.35022	131.856033	104.075035	119.554878	134.592728	156.271652	186.281235	201.599228	212.827148	LOC104425581	nuclear transcription factor Y subunit A-7
Eucgr.E01549	60.690536	77.317192	76.29718	45.719212	50.223389	60.481277	42.155441	59.484386	40.935806	42.29327	35.873337	37.635685	46.737907	52.63028	50.540436	50.251343	58.606533	62.234638	28.919138	25.540745	27.679207	37.283066	42.578526	38.236965	32.056793	28.117121	33.714825	51.77618	56.749161	43.864464	LOC104444422	protein VASCULAR ASSOCIATED DEATH 1, chloroplastic
Eucgr.C04179	1.972861	0.384625	27.291298	2002.748535	1513.194458	1065.860962	64.513458	85.707253	58.638889	824.082581	471.430084	249.310913	175.843933	255.460159	434.872864	223.171524	74.16436	58.330456	1126.19165	1068.623413	1105.5979	210.726288	317.502289	412.632904	124.471436	25.490206	0	336.518585	611.1474	277.837433	LOC104438508	early nodulin-93
Eucgr.B02701	1.692931	1.962602	1.680996	2.359696	5.142822	3.797736	3.825992	8.439986	3.345692	4.321641	3.284638	3.832341	2.768458	3.445601	2.915901	1.930675	1.332271	1.936466	2.20325	3.503886	3.456872	2.280127	5.662654	3.213283	3.713245	3.423795	3.907738	2.160696	2.184593	2.333751	LOC104435437	receptor protein kinase TMK1
Eucgr.G01043	137.510605	74.464401	116.166092	95.022285	81.183495	97.718452	186.959549	166.075104	203.952164	63.158463	75.235245	74.059189	63.080219	28.781851	46.477428	63.348797	87.631073	78.067665	27.729445	26.746668	26.151905	115.157471	137.886215	72.033661	45.759251	40.385002	58.365002	75.878891	68.998077	52.286526	LOC104452951	oligopeptide transporter 4
Eucgr.B00143	9.530311	11.010204	13.874946	6.899255	7.191537	5.835098	4.19166	6.885489	3.396416	13.181901	15.153442	16.108665	11.026253	10.899055	9.542813	7.885389	4.827898	6.496363	11.17128	10.800236	9.740906	3.290951	4.640406	3.721843	21.793137	22.444138	31.237494	9.805263	7.094757	10.79329	LOC104434231	protein PLASTID TRANSCRIPTIONALLY ACTIVE 10
Eucgr.F02382	2.545248	3.485369	4.016536	4.231164	3.567151	4.95791	2.905792	3.653143	3.986685	4.51043	5.527522	5.614707	10.255653	12.071173	15.008037	8.119499	3.256838	4.494321	2.668837	1.340684	1.66125	3.962151	5.355969	2.419383	1.866687	2.314527	4.967021	6.455233	5.149691	6.35013	LOC104449353	protein OSB1, mitochondrial
Eucgr.K01257	2.72459	3.66355	3.160102	2.804045	2.860915	2.972313	0.491898	1.234427	0.838283	2.913177	1.625693	2.194145	8.872694	14.271745	13.687898	2.834445	2.778629	2.40002	1.283591	1.362136	0.884769	1.956979	1.86244	1.874965	2.249485	2.593826	2.736511	4.762327	5.902896	3.59441
Eucgr.F02511	4.571469	5.315364	5.423438	1.251748	4.573624	1.137205	1.533099	1.602316	1.95893	1.996882	0.994103	1.251485	3.01454	2.70203	1.101318	12.67243	14.895264	28.352922	10.269869	7.334126	3.113599	6.231371	4.927472	7.137908	6.777193	3.044805	4.491026	10.030828	9.471642	36.575478	LOC104449446	LEAF RUST 10 DISEASE-RESISTANCE LOCUS RECEPTOR-LIKE PROTEIN KINASE-like 2.3
Eucgr.F00440	63.31813	94.528046	86.264198	19.143515	18.554846	21.085693	20.314819	16.493021	16.923407	32.948513	28.693989	20.006756	75.245605	49.62381	75.906868	113.778587	158.641769	116.487373	11.133807	11.65393	19.293829	18.930227	20.945566	19.752232	35.371086	24.443777	18.066496	29.739481	36.101349	24.18325	LOC104448041	F-box/LRR-repeat protein At5g63520
Eucgr.B03716	8.586024	23.923025	15.086823	18.626703	30.40859	24.489172	6.110406	14.559175	10.232097	8.189798	9.797056	4.03351	14.086271	17.581963	14.443999	12.821586	8.153447	10.881017	19.669064	16.685085	28.239582	14.89207	16.829571	6.392523	3.097605	10.663791	6.270954	5.319072	11.076762	7.272326	LOC104433864	scarecrow-like protein 3
Eucgr.J01950	44.517357	33.287743	74.817238	169.240692	182.647675	240.448135	5.436635	16.554499	6.050662	13.300408	40.123837	22.593876	8.154986	28.94388	21.46563	187.709503	129.690735	150.746887	73.60891	72.879814	69.854309	17.00873	18.039989	28.155235	105.174545	201.493912	97.567162	4.410257	8.985978	4.694134	LOC104422417	hypothetical protein
Eucgr.H02578	5.466818	1.607199	5.109458	7.458821	156.186493	6.973207	62.059021	99.006119	0.967284	0.251446	0.370583	28.545578	0.243137	0	0.290139	0.620724	0.82498	0.489226	298.793152	7.512483	11.778712	0.558936	1.570997	0.968484	0.456679	1.817967	1.650057	0.626641	25.297009	0	LOC104414197	probable glutathione S-transferase
Eucgr.F02623	2.959552	0.707781	1.2647	11.055712	7.462842	5.896314	3.810689	6.337636	5.894509	23.267565	10.850873	4.193343	35.226254	52.282372	46.996464	13.601626	11.530833	13.550557	7.332524	6.2714	6.408082	9.571019	8.848516	12.913689	14.441971	11.004135	3.903587	19.10984	13.114643	16.143574	LOC104449526	caffeic acid 3-O-methyltransferase
Eucgr.D01031	26.477865	25.852135	34.133587	23.115419	25.293863	27.606215	24.080809	25.854086	24.025518	15.690276	17.964231	12.741353	28.544619	31.150017	35.013195	24.513964	17.766768	18.841763	21.435032	22.230131	19.129908	30.079569	39.207882	33.276638	11.932648	13.302728	14.601941	24.973772	22.754221	19.07081	LOC104441241	lysine-specific demethylase JMJ18
Eucgr.F02269	0	0.581087	0.497137	1.386323	0.157106	0.194099	7.941559	5.47629	3.194106	8.68852	9.593112	7.894997	17.66955	8.710386	14.750522	0.700765	0	0.604426	0.248161	0.547239	0.695626	0.381065	0.641868	0.095615	0	1.122746	0	0.361806	0	0.522995	LOC104449282	peamaclein-like
Eucgr.G01726	103.062408	64.897118	55.580616	2.699726	7.798342	3.408604	4.34318	3.917406	2.027218	23.865667	59.958313	65.992439	12.908441	8.381332	8.574836	117.555367	128.614944	112.060913	6.4492	7.679081	9.164302	2.145163	1.312335	1.009298	124.291039	203.940796	214.705948	9.887702	2.77388	11.398561	LOC104453379	fructose-bisphosphate aldolase 1, chloroplastic
Eucgr.C01076	60.344467	53.718452	47.825878	59.911064	51.122395	38.6432	88.114708	83.309059	83.692833	100.756004	101.561478	84.431282	159.703751	139.884628	143.732422	40.008915	40.878822	44.040493	45.19059	49.648853	43.354008	67.83773	55.569489	63.492302	66.621086	59.903767	76.868774	79.641685	83.317886	77.168007	LOC104436625	3-hydroxyisobutyryl-CoA hydrolase-like protein 3, mitochondrial
Eucgr.I00961	0.081401	0	0	2.55615	1.727055	4.429793	9.151182	9.087588	8.571119	5.365616	4.309141	3.86544	0.638262	1.248574	1.765216	0.311629	0.087847	0.865066	3.846257	2.29857	3.998364	1.461056	1.331045	2.9552	1.814238	0.835874	0.598997	0.140143	0.052231	1.214366
Eucgr.I02348	0	0	0	3.932695	8.826986	14.990704	41.120209	0.49388	0.13904	0.915176	3.349318	5.521657	0.517584	0.580213	0.33766	0.932216	0.902281	0.606004	22.046026	23.439779	24.616634	314.260101	4.534312	299.547272	5.528872	6.419037	3.533133	0.326982	124.474808	1.517853	LOC104419658	snakin-2
Eucgr.G01993	30.390377	37.922359	34.926529	21.044882	18.939144	16.59034	18.517471	22.767357	20.043526	30.457108	30.693071	32.699352	49.230572	54.174438	51.401619	19.334246	14.251778	18.687826	8.881662	5.350743	7.515215	12.445326	12.35008	15.946465	14.318694	17.691505	17.799788	18.754057	14.221973	16.284353
Eucgr.J01744	34.222904	29.968004	35.486252	44.056637	41.674641	38.678429	41.594524	47.065407	39.728657	42.833843	36.444866	36.04134	34.258873	34.972713	36.15934	23.898165	27.26947	23.050449	35.613258	35.33173	35.612583	41.663933	45.336411	39.143784	31.158213	25.132965	39.859001	50.698112	56.171642	41.676208	LOC104423777	nuclear pore complex protein NUP214
Eucgr.E02466	33.159378	19.06282	33.712833	30.161682	27.970171	29.759115	30.325022	32.523479	25.853359	34.652248	31.313129	28.372431	53.171963	52.421665	42.677128	103.019173	96.439705	73.795959	119.370544	81.758812	77.767029	130.489395	201.949539	147.927689	75.217331	102.7043	90.657402	198.97998	190.49379	175.037994	LOC104444873	F-box protein SKIP19
Eucgr.E03998	46.301514	44.123322	47.140312	25.329821	36.969738	40.806931	73.581413	46.881351	96.678032	29.252914	30.411131	29.82568	45.60923	45.500687	37.838718	61.003426	69.342949	83.247978	14.120886	15.914373	14.823966	29.704485	44.260277	36.515606	23.30751	16.388367	14.299017	28.245983	27.284037	29.51643	LOC104445684	uncharacterized LOC104445684
Eucgr.C02043	3.218415	2.837906	3.221833	0	0.980249	0.568624	0.335408	0	0.194067	2.642185	1.847524	3.54979	2.02958	4.38655	0	9.043888	11.877103	12.661304	2.223715	1.256573	1.89332	2.199031	2.221525	1.013285	4.598517	5.682246	8.150776	2.228696	2.642855	3.689264	LOC104439500	metal tolerance protein 1
Eucgr.B03239	151.036148	153.301819	178.510956	122.703003	125.85141	74.124985	170.647751	165.042068	161.857437	217.50737	203.553009	218.703674	249.997086	219.60376	235.201767	178.660599	175.055115	172.843506	236.599869	235.336502	204.029877	135.373566	160.896729	185.676682	230.356415	299.073151	322.355072	216.301208	189.565826	215.829102	LOC104433468	T-complex protein 1 subunit epsilon
Eucgr.K03456	62.579922	59.078705	49.357597	62.235565	66.455116	33.877796	83.408867	78.844009	57.101006	206.072952	166.519745	236.424118	180.810226	303.933594	306.544128	37.642975	54.150749	44.370705	76.196968	74.110474	79.752464	28.125399	14.674603	17.537861	106.14608	74.033783	81.31057	21.57357	22.862379	20.367245	LOC104426738	glutathione S-transferase F13
Eucgr.C03158	47.497349	59.319618	56.146053	87.075775	86.586105	74.676483	63.128754	78.743279	62.880421	64.245789	68.045013	80.394379	62.618713	69.375648	64.196777	66.467598	61.513912	66.846405	37.544529	35.539013	36.633926	54.802677	67.385239	47.245773	73.289352	53.910419	78.985138	95.52713	98.253265	96.28952	LOC104437930	F-box/LRR-repeat protein 15
Eucgr.H04963	3.212765	6.560251	5.478304	0.885316	1.466106	1.932165	2.404664	1.932528	1.812625	4.112809	3.37767	3.878794	6.453848	5.619509	5.667713	3.696451	5.646612	4.994611	1.712839	2.620623	2.817964	1.737695	2.242852	2.284068	1.347132	2.34723	1.938592	1.62304	1.850053	2.390975	LOC104415892	5' exonuclease Apollo
Eucgr.A02396	35.828087	51.201176	55.669495	19.300047	20.769596	30.590006	29.351158	51.779499	30.730724	23.797871	23.788261	23.968708	22.845537	16.477654	23.192978	25.322859	27.893255	18.44808	13.019654	16.620157	15.124939	22.792181	39.226406	14.423139	10.537342	13.247313	14.324804	32.623756	24.326275	29.763653	LOC104445352	uncharacterized LOC104445352
Eucgr.G02733	4.020276	2.447769	1.181257	43.644588	37.178356	52.535667	23.027395	80.203247	13.895791	26.833923	20.520073	12.361435	19.966372	21.113951	19.077766	82.44416	44.660454	89.926994	24.766924	26.918945	41.827663	66.397369	51.653992	44.793121	60.391602	33.667797	24.85055	39.649975	130.181595	112.82621	LOC104454132	non-symbiotic hemoglobin 2
Eucgr.K02135	26.295568	42.831795	30.643526	11.804029	12.444443	7.143267	15.4667	13.533856	10.996359	10.339741	11.182406	14.577363	11.965489	10.044353	11.052083	20.282799	17.253687	17.997595	21.230381	0	23.602188	14.891867	13.40274	18.346762	25.092247	28.794294	25.209862	12.148264	14.67644	10.82191
Eucgr.E02974	2.885451	3.602997	2.09452	7.216033	8.099713	8.643169	9.293164	9.315093	10.95726	3.392665	2.598971	3.232904	1.915303	1.479134	2.115451	0.526335	0.812282	0.71996	0.976042	0.772021	0.721507	2.018465	3.413828	1.502848	0.725935	1.096066	0.580407	5.631102	2.941662	3.618433	LOC104445139	uncharacterized LOC104445139
Eucgr.G02738	78.008621	70.110641	78.175568	62.438026	51.904049	56.586891	77.61554	104.01442	76.497604	90.515823	113.714355	89.325752	90.34787	86.485847	85.252869	64.45636	60.155342	68.103188	63.043587	67.736153	63.155167	84.955299	111.005493	77.75988	92.752831	83.317726	96.494072	104.572227	93.139359	100.847244	LOC104454138	acyl-CoA-binding domain-containing protein 4
[truncated: 16,596 more rows]
