# Supplementary material for: Integration analysis of transcriptome and proteome profiles brings new insights of somatic embryogenesis of two eucalyptus species
Source: BMC Plant Biol. 2024 Jun 15;24:561. doi: 10.1186/s12870-024-05271-6 (PMC11179386; doi:10.1186/s12870-024-05271-6)
Supplement: Supplementary file 4 — Supplementary Material 4. [file 12870_2024_5271_MOESM4_ESM.xls]

Supplementary Table S2. Differentially expressed genes identified in the SE of the two eucalyptus species.
GeneID	A2_vs_A1(logFC)	A2_vs_A1(FDR)	A2_vs_A1(Regulation)	A3_vs_A2(logFC)	A3_vs_A2(FDR)	A3_vs_A2(Regulation)	A4_vs_A3(logFC)	A4_vs_A3(FDR)	A4_vs_A3(Regulation)	A5_vs_A3(logFC)	A5_vs_A3(FDR)	A5_vs_A3(Regulation)	B2_vs_B1(logFC)	B2_vs_B1(FDR)	B2_vs_B1(Regulation)	B3_vs_B2(logFC)	B3_vs_B2(FDR)	B3_vs_B2(Regulation)	B4_vs_B3(logFC)	B4_vs_B3(FDR)	B4_vs_B3(Regulation)	B5_vs_B3(logFC)	B5_vs_B3(FDR)	B5_vs_B3(Regulation)	gene_name	description
Eucgr.B02585	1.383636472	0.000788989	UP	-1.470349998	0.000528651	DOWN	-1.150305702	0.009359412	DOWN	-1.003265558	0.020937438	DOWN	0.645239857	0.14080066	NC	-0.797715368	0.082091668	NC	-2.490846173	2.35E-09	DOWN	-0.373790838	0.525699619	NC	LOC104432948	uncharacterized LOC104432948
Eucgr.D02171	0	1	NC	1.76369638	0.001019286	NC	2.117209247	2.34E-06	UP	-0.450549002	0.41332929	NC	0	1	NC	0	1	NC	8.219894612	3.65E-36	UP	5.92549153	3.03E-18	UP
Eucgr.C02146	-0.752927773	0.115377352	NC	0.385070907	0.521569687	NC	1.21601164	0.009683097	UP	1.976956327	6.33E-06	UP	0.037939464	0.955655146	NC	-0.163499125	0.795343143	NC	1.08315411	0.016694736	UP	-0.087083679	0.916467888	NC	LOC104437280	ribosomal RNA small subunit methyltransferase H
Eucgr.D01095	-0.120254367	0.819153862	NC	-0.447406147	0.392225064	NC	-0.052212198	0.956713529	NC	1.324296273	0.002326613	UP	-0.522244196	0.271370219	NC	0.015324596	0.994704041	NC	-0.399639496	0.474070883	NC	0.49451829	0.403681185	NC	LOC104441288	folate transporter 1, chloroplastic
Eucgr.L00923	-1.079113825	0.011429324	NC	0.792480758	0.089548787	NC	-0.184754024	0.802622101	NC	-0.217148374	0.682331477	NC	-1.617137851	0.000131846	DOWN	1.372268727	0.001856713	UP	-0.253387046	0.650443925	NC	0.239629305	0.714881422	NC	LOC104429001	carboxypeptidase A6
Eucgr.A02848	0.447765568	0.31593896	NC	-0.617313533	0.190635571	NC	-0.687633071	0.165079729	NC	0.452985995	0.342882621	NC	-0.201569453	0.678869266	NC	-0.038321027	0.95484745	NC	-1.740463903	2.98E-05	DOWN	-0.178289864	0.789849513	NC	LOC104449325	probable fructokinase-7
Eucgr.D02315	-0.784709467	0.065913947	NC	1.188639675	0.006086557	UP	-0.896976304	0.053165784	NC	-0.709336118	0.116757838	NC	-1.074083577	0.011207843	NC	0.900650067	0.046900117	NC	-0.735415771	0.108897681	NC	0.397182239	0.494633156	NC	LOC104442127	probable serine/threonine-protein kinase At1g01540
Eucgr.F01403	0.886250265	0.03704963	NC	-5.347432636	7.90E-28	DOWN	3.664608385	2.98E-15	NC	3.000254612	7.22E-11	NC	-0.217996812	0.657027407	NC	-2.211242919	3.53E-07	DOWN	1.098117629	0.015165417	NC	1.749947679	9.80E-05	UP	LOC104448632	putative callose synthase 8
Eucgr.L03518	0.043502758	0.950819098	NC	0.435350725	0.411123378	NC	0.972871112	0.038616429	NC	1.912296581	6.71E-06	UP	0.760706341	0.120035813	NC	0.111071446	0.868153678	NC	0.775572282	0.11487975	NC	0.354049294	0.596449766	NC
Eucgr.F00590	-2.02302415	8.27E-07	DOWN	-1.486015187	0.000455371	DOWN	2.127549054	3.89E-07	UP	-1.797245243	1.67E-05	DOWN	-2.270604238	4.42E-08	DOWN	1.741454453	4.02E-05	UP	0.088817526	0.884541622	NC	-0.567038934	0.289667456	NC	LOC104448131	snakin-2
Eucgr.H04955	5.942266283	5.97E-33	NC	-1.706227976	5.98E-05	DOWN	-1.607993959	0.00023452	NC	-4.717249841	3.16E-22	NC	4.341444525	5.44E-17	NC	-0.136130312	0.830662292	NC	-6.955396148	7.06E-26	NC	-3.458127562	5.07E-12	NC	LOC104417860	cysteine desulfurase SufS
Eucgr.A01105	0.046954844	0.928495465	NC	0.525242189	0.278126304	NC	-0.862765948	0.065030194	NC	-0.612752648	0.182846834	NC	-1.488627116	0.000351469	DOWN	0.981111426	0.028583686	NC	-0.43779352	0.380725307	NC	-0.019891167	0.981897809	NC	LOC104435150	lysM domain receptor-like kinase 3
Eucgr.B03308	-0.752886606	0.078467575	NC	-0.836400668	0.065482762	NC	-0.446339902	0.43031565	NC	-0.373891206	0.447525988	NC	-1.753574188	2.45E-05	DOWN	0.121849728	0.841731331	NC	-1.063925335	0.015193882	DOWN	-0.187194012	0.781625618	NC	LOC104433523	uncharacterized LOC104433523
Eucgr.G03222	-0.528274875	0.276248543	NC	1.312192209	0.004439022	UP	-0.58603445	0.283206617	NC	-1.081635631	0.017702991	DOWN	0.179595	0.732458351	NC	0.65507683	0.18267241	NC	-0.898760956	0.051069483	NC	-1.212679507	0.010891839	DOWN	LOC104454530	nudix hydrolase 16, mitochondrial
Eucgr.F03786	-0.538133787	0.228989327	NC	0.403143284	0.432671767	NC	-0.222485899	0.750839473	NC	-1.035210221	0.018846457	NC	0.652463882	0.142305305	NC	-0.192158332	0.738472475	NC	-0.102775755	0.868962007	NC	-1.058334618	0.026249958	DOWN	LOC104450504	uncharacterized LOC104450504
Eucgr.K01580	1.047129939	0.013695683	NC	-2.675364278	7.66E-10	DOWN	1.392186571	0.002079893	UP	2.019007721	2.76E-06	UP	0.666507474	0.137771332	NC	-1.370426479	0.002103571	DOWN	2.344332326	3.34E-08	UP	-0.554364378	0.340550719	NC	LOC104425339	peptide chain release factor PrfB3, chloroplastic
Eucgr.G00039	-0.377411046	0.514038846	NC	-1.747625386	0.002619381	NC	2.886457834	3.72E-08	NC	2.681827357	2.15E-07	NC	-2.104200112	1.59E-06	DOWN	-1.445412644	0.005100547	NC	3.683798467	3.41E-15	NC	2.408043624	7.25E-07	NC	LOC104452438	probable leucine-rich repeat receptor-like protein kinase At5g49770
Eucgr.C00077	1.854056601	6.21E-06	NC	-1.65297046	8.68E-05	NC	-1.375767747	0.001430804	DOWN	-1.071798354	0.013003752	DOWN	0.722209815	0.096307678	NC	-2.209471657	1.59E-07	DOWN	-0.865152204	0.05243858	NC	-0.117795568	0.869708423	NC	LOC104435901	WRKY transcription factor WRKY51
Eucgr.F04123	1.223526132	0.003359296	UP	-1.380980106	0.001316624	DOWN	-0.086493639	0.916860728	NC	0.232468506	0.658535511	NC	1.51234286	0.000292394	UP	-1.361809683	0.001686909	DOWN	-0.109561419	0.858442417	NC	0.134128497	0.850026023	NC	LOC104450771	uncharacterized LOC104450771
Eucgr.E03425	0.086708357	0.864659074	NC	-0.843028183	0.063161035	NC	-1.148968898	0.010080462	DOWN	0.005705999	0.994811921	NC	-0.840362768	0.050468473	NC	-0.382044564	0.45658255	NC	-1.350512708	0.001443016	DOWN	-1.051481511	0.024476938	DOWN	LOC104445332	probable ADP-ribosylation factor GTPase-activating protein AGD5
Eucgr.H02580	0.814887878	0.069735134	NC	0.444036876	0.39087455	NC	-1.120108802	0.015407981	DOWN	-0.028127894	0.968073577	NC	-1.436475915	0.000823143	DOWN	0.87478117	0.065030351	NC	-1.172538817	0.008527783	DOWN	-1.200841109	0.011739593	DOWN	LOC104414200	TMV resistance protein N
Eucgr.E01922	0.320576681	0.484868627	NC	0.843918227	0.061454996	NC	-1.431257113	0.000855273	DOWN	-1.076451158	0.012506462	DOWN	-0.545412812	0.220250959	NC	0.66465988	0.157170395	NC	-1.158371111	0.006913904	DOWN	-0.236581422	0.714223549	NC	LOC104444621	BTB/POZ domain and ankyrin repeat-containing protein NPR2
Eucgr.F03286	0	1	NC	3.423376763	3.59E-11	NC	-0.082736488	0.929305869	NC	-4.227765041	9.38E-16	NC	0	1	NC	1.289808482	0.014219217	NC	1.865945668	2.31E-05	UP	-4.036895394	2.93E-11	NC	LOC104452067	basic leucine zipper 6
Eucgr.G02637	-1.16707218	0.00532715	DOWN	0.476556705	0.338259628	NC	-0.236270511	0.728166644	NC	-0.052784422	0.93008569	NC	-0.850645446	0.048600185	NC	0.623010342	0.193021359	NC	-0.737256464	0.109069031	NC	-0.166452174	0.806244834	NC	LOC104454052	uncharacterized LOC104454052
Eucgr.B00377	1.062940807	0.012139536	NC	-1.073273234	0.016419312	DOWN	-0.673197224	0.191314814	NC	-1.323927686	0.002535745	DOWN	-0.08693515	0.867069704	NC	-1.45234976	0.000821777	DOWN	0.521576609	0.289886573	NC	0.181817564	0.790474258	NC	LOC104418706	transcription factor MYB1R1
Eucgr.L01338	-1.154163026	0.007061564	DOWN	0.788611024	0.095197407	NC	-0.63473059	0.227177746	NC	-0.255957028	0.625754226	NC	-0.748839735	0.09626127	NC	0.387708826	0.471869413	NC	-0.48055559	0.349909692	NC	0.187540767	0.787223714	NC
Eucgr.E03436	-0.352669519	0.448028174	NC	-1.036628854	0.021467582	DOWN	0.910668901	0.054954193	NC	1.630060532	0.000131894	UP	-0.35351156	0.470966934	NC	-1.052861599	0.027564127	DOWN	0.581697794	0.261687018	NC	1.275563965	0.008405074	UP	LOC104445335	F-box/LRR-repeat protein 25
Eucgr.B03480	0.333706437	0.472227336	NC	1.077197343	0.014472018	UP	-0.172033952	0.815021324	NC	0.291890135	0.564030038	NC	-0.126761422	0.802765022	NC	0.816467374	0.075913497	NC	-0.447887318	0.369337735	NC	0.296299699	0.63464659	NC	LOC104433660	mannosyl-oligosaccharide glucosidase GCS1
Eucgr.K02035	-0.565569244	0.248229986	NC	0.358862656	0.544360379	NC	0.395357122	0.545386677	NC	1.092224996	0.018380259	UP	-0.234070103	0.670847106	NC	0.420869101	0.461273329	NC	0.500090657	0.34406592	NC	0.087573286	0.924915264	NC	LOC104425637	general transcription factor 3C polypeptide 2
Eucgr.H00503	0	1	NC	0	1	NC	0	1	NC	0	1	NC	-2.758445101	1.20E-09	DOWN	-1.422302722	0.014700851	NC	2.893977121	7.28E-09	NC	0	1	NC	LOC104456338	crocetin glucosyltransferase, chloroplastic
Eucgr.B00073	-1.179971387	0.006278495	DOWN	1.574320453	0.000332968	UP	-0.370619993	0.542402753	NC	-0.678828271	0.144904018	NC	0.406257525	0.407171381	NC	-0.507851929	0.333741175	NC	0.763257391	0.112409614	NC	0.524665524	0.370571711	NC	LOC104416509	dual specificity protein phosphatase PHS1
Eucgr.K02490	-0.749296336	0.103861621	NC	-0.405971974	0.489492807	NC	1.0488317	0.033808691	UP	1.775742146	6.64E-05	UP	-1.167947482	0.010642517	NC	0.6143065	0.246842602	NC	0.653821692	0.191073198	NC	0.992493944	0.049254531	NC	LOC104425986	NEP1-interacting protein-like 2
Eucgr.H02634	-0.661655231	0.124144847	NC	1.877231425	7.43E-06	NC	-1.329271306	0.002107113	NC	-1.45858219	0.000517682	NC	1.245355508	0.002904544	NC	-0.734978343	0.113096257	NC	-1.406479947	0.000831398	DOWN	0.041695556	0.958669167	NC	LOC104414247	xyloglucan endotransglucosylase/hydrolase 2
Eucgr.J01391	-0.876819604	0.040175876	NC	-0.177240661	0.755422073	NC	-0.668232183	0.192191249	NC	0.531837217	0.262184038	NC	-1.419719473	0.000717436	DOWN	-0.073271087	0.911792019	NC	-0.111595245	0.855964321	NC	-0.040381223	0.961965181	NC	LOC104422035	solute carrier family 25 member 44
Eucgr.B02996	2.258322531	3.83E-07	NC	-0.286065867	0.611460797	NC	-1.095724079	0.022007876	NC	-0.036058128	0.956865615	NC	-0.505026196	0.289726601	NC	1.256190109	0.005996142	UP	-1.51721738	0.000545938	DOWN	-0.476539765	0.412697186	NC
Eucgr.J02011	-2.134944874	6.53E-07	DOWN	-2.791046966	3.64E-08	DOWN	3.327260494	1.34E-11	UP	5.493190369	2.15E-27	UP	-1.890958567	9.20E-06	DOWN	-1.248334459	0.00922805	NC	0.598854405	0.267996711	NC	0.561569884	0.377298009	NC	LOC104422465	tropinone reductase homolog At5g06060
Eucgr.I02796	-0.615288485	0.15975529	NC	0.061297875	0.92426726	NC	-0.160892295	0.830257268	NC	0.835011914	0.061205872	NC	0.284941616	0.549160084	NC	-1.134794965	0.010330971	DOWN	0.565337485	0.241795129	NC	0.132973232	0.85237322	NC	LOC104420029	mitotic spindle checkpoint protein MAD1
Eucgr.G02726	-2.672976975	1.54E-10	DOWN	1.73342661	4.24E-05	UP	-1.264489984	0.003894317	DOWN	-0.592819674	0.200256711	NC	-2.080141514	5.45E-07	DOWN	0.867137936	0.057458504	NC	-0.799696793	0.07805944	NC	-0.403651837	0.487193264	NC	LOC104454125	SEC12-like protein 1
Eucgr.B01030	-1.238235875	0.002798049	DOWN	0.482616258	0.324233705	NC	0.158514767	0.830309139	NC	-0.156150542	0.771590949	NC	0.038042039	0.94294851	NC	-0.513592357	0.292892663	NC	0.735483683	0.107759267	NC	-0.741468013	0.139963654	NC	LOC104423901	40S ribosomal protein S3a
Eucgr.K02982	-0.693508497	0.10751199	NC	0.364274025	0.47741108	NC	-0.315977384	0.61319037	NC	0.087733457	0.876902622	NC	-0.421416427	0.356993396	NC	1.105622647	0.012370218	UP	-1.376274935	0.001141645	DOWN	-0.676357733	0.18946886	NC	LOC104426377	uncharacterized LOC104426377
Eucgr.D01443	0.374952299	0.43852199	NC	0.053808263	0.941851285	NC	0.635140637	0.228245123	NC	-3.291803652	2.40E-12	DOWN	3.532037797	3.10E-14	UP	-2.331401542	1.58E-07	DOWN	1.754772382	7.97E-05	UP	-0.647617638	0.289523941	NC	LOC104441497	uncharacterized LOC104441497
Eucgr.F01811	-3.495050224	2.07E-14	DOWN	-0.488999446	0.469012143	NC	4.029500307	9.53E-18	UP	4.562115977	9.99E-22	UP	-3.045838576	1.03E-09	NC	0	1	NC	0.321325378	0.638980936	NC	0	1	NC	LOC104448954	probable inorganic phosphate transporter 1-8
Eucgr.K00739	-4.575566753	1.57E-24	NC	-1.900918272	1.22E-05	DOWN	3.209904222	1.66E-13	UP	-1.858716593	4.84E-05	NC	-7.103286961	4.19E-45	DOWN	-2.388896644	1.16E-07	NC	5.188752545	3.99E-28	NC	4.669332439	3.51E-23	NC	LOC104424713	1-aminocyclopropane-1-carboxylate oxidase 3
Eucgr.J00020	-1.565101922	0.000240175	DOWN	-0.282687282	0.623786689	NC	0.165959119	0.838546338	NC	1.05363567	0.020103021	UP	-0.041111008	0.941264281	NC	-0.986622434	0.031174506	NC	1.138667236	0.009745888	UP	-0.395845127	0.51955067	NC	LOC104420894	uncharacterized LOC104420894
Eucgr.B03992	-0.974922223	0.022415869	NC	1.834396433	1.59E-05	UP	0.851240642	0.070264574	NC	-1.767550906	2.66E-05	DOWN	-1.007277748	0.019413342	NC	2.052218548	1.51E-06	UP	-1.195803369	0.005461977	NC	0.486300934	0.38134231	NC	LOC104434108	ferric reduction oxidase 7, chloroplastic
Eucgr.B03429	1.065111889	0.012534835	NC	-0.401849578	0.435487954	NC	0.021193604	0.982783037	NC	0.624273244	0.180001213	NC	1.480077153	0.000451711	UP	-0.632653221	0.187740436	NC	-0.39435016	0.445184877	NC	0.698944688	0.175869896	NC	LOC104433619	probable ran guanine nucleotide release factor
Eucgr.I02671	-0.535389125	0.245617061	NC	0.412467087	0.440817518	NC	0.164748563	0.833764999	NC	0.773989086	0.092526221	NC	-1.607963285	0.000229128	DOWN	1.336174645	0.003654676	UP	-0.112419283	0.859521818	NC	0.176402776	0.804411519	NC
Eucgr.G02235	0.010243805	0.985839529	NC	0.033609328	0.958175442	NC	-0.610531899	0.231840223	NC	-1.499668294	0.000353262	DOWN	-0.768647996	0.075254308	NC	1.103173181	0.012202413	UP	-0.887000859	0.045557848	NC	0.245043541	0.702025813	NC	LOC104453751	neurogenic protein mastermind
Eucgr.K02653	1.078284945	0.009807948	UP	-0.506642649	0.297518876	NC	-0.033141026	0.969181236	NC	0.433379722	0.366197183	NC	0.383471675	0.40406068	NC	0.329872311	0.528928992	NC	-0.253855682	0.642896903	NC	0.047642171	0.952015786	NC	LOC104426099	transcription initiation factor TFIID subunit 2
Eucgr.J00928	1.557975936	0.000239479	NC	-4.273992726	1.47E-18	NC	3.422828977	9.12E-13	UP	0	1	NC	3.556456115	4.37E-16	NC	-5.96222333	3.70E-32	NC	6.058372599	4.48E-34	NC	0.304815401	0.722519036	NC	LOC104421661	uncharacterized LOC104421661
Eucgr.I02364	3.336695902	4.35E-15	UP	-2.016981969	1.53E-06	NC	1.23113767	0.004975887	NC	2.689450948	1.55E-10	NC	2.976921555	1.76E-12	UP	-1.926805608	5.22E-06	DOWN	1.041723239	0.016708894	UP	1.221595056	0.007108905	UP	LOC104419672	histone H1
Eucgr.L02396	0.976323491	0.022004296	NC	-1.078777348	0.015599513	DOWN	1.639125586	0.000138182	UP	1.314810674	0.002183084	UP	1.208138749	0.007469134	UP	-0.43137298	0.425398293	NC	1.999262236	3.06E-06	UP	0.310863445	0.637354757	NC	LOC104430618	uncharacterized LOC104430618
Eucgr.E00871	-0.814138821	0.056969138	NC	1.114837001	0.011042681	UP	0.839986942	0.074542764	NC	0.264392457	0.60665242	NC	0.516345752	0.249416522	NC	-0.748808329	0.107300031	NC	0.75507279	0.098534851	NC	-0.567638171	0.29345211	NC
Eucgr.H04648	0	1	NC	0	1	NC	0	1	NC	0	1	NC	3.283867771	2.32E-11	UP	-1.582636142	0.000739117	DOWN	-0.530032486	0.365373042	NC	1.380842176	0.005287871	UP	LOC104415688	flavonoid 3',5'-methyltransferase
Eucgr.K01287	-0.853611746	0.068842165	NC	1.779604244	9.44E-05	UP	0.036094002	0.969775147	NC	-0.255936429	0.636219269	NC	-1.097128097	0.012614958	NC	0.154529356	0.811913232	NC	1.230242799	0.005454539	UP	0.361448945	0.568604719	NC	LOC104425113	vacuolar-sorting receptor 1
Eucgr.C00607	0.273256337	0.557365994	NC	0.207175595	0.705714176	NC	-0.780163373	0.103180451	NC	-0.753854249	0.09287451	NC	0.138977707	0.780543727	NC	0.248550412	0.649401499	NC	-0.732171968	0.109835821	NC	-1.068448832	0.021387285	DOWN	LOC104436262	monoglyceride lipase
Eucgr.H00913	-0.943762812	0.065251835	NC	-0.456726337	0.519563468	NC	2.812647365	4.78E-09	NC	3.262341682	7.73E-12	NC	-1.495847231	0.001438612	NC	1.929332663	4.34E-05	NC	1.782698798	3.21E-05	UP	-0.541543589	0.357004252	NC	LOC104456625	long chain acyl-CoA synthetase 1
Eucgr.C04151	2.093418976	8.60E-07	UP	-1.903346079	1.27E-05	NC	0.112613131	0.895104143	NC	-1.8420168	6.43E-05	NC	-2.151622266	3.73E-07	DOWN	-1.732102142	0.00018182	NC	2.702750774	1.01E-09	UP	-1.77865755	0.001272272	NC	LOC104438484	probable inactive receptor kinase At2g26730
Eucgr.J00894	1.241711683	0.003803604	UP	0.935355456	0.039495119	NC	1.533233797	0.000346541	UP	-0.695090609	0.129784928	NC	2.224168294	1.10E-07	UP	-3.933885455	2.38E-18	DOWN	2.8079385	7.35E-11	UP	2.724378744	6.86E-10	UP	LOC104421629	heavy metal-associated isoprenylated plant protein 3
Eucgr.J02136	1.416106941	0.000691454	UP	0.252959067	0.64183039	NC	-0.46100162	0.410324835	NC	-0.839862195	0.059847698	NC	1.025968626	0.016793731	NC	-0.630269412	0.189310589	NC	-0.207715577	0.717602988	NC	-0.18835715	0.782143434	NC	LOC104422557	NADH dehydrogenase [ubiquinone] complex I, assembly factor 7
Eucgr.B02629	0.256865483	0.590015929	NC	-0.39438584	0.444227334	NC	0.665698245	0.188473663	NC	1.536663839	0.000278411	UP	1.162147068	0.006278332	UP	-0.596717026	0.217226179	NC	0.06789015	0.916209128	NC	0.980634871	0.039367728	NC	LOC104432989	protein NRT1/ PTR FAMILY 8.3
Eucgr.H01084	-1.108782471	0.007739937	DOWN	0.826588865	0.067549685	NC	-0.07824557	0.923518527	NC	-0.313431102	0.529622019	NC	-0.482086968	0.283255086	NC	0.452750274	0.363047347	NC	0.08284501	0.892851463	NC	-0.340001791	0.571317273	NC	LOC104456732	60S ribosomal protein L19-1
Eucgr.D00427	1.127842131	0.006784449	UP	-0.794425028	0.081127678	NC	0.289771434	0.650746124	NC	0.238519405	0.644914446	NC	0.882973108	0.039420074	NC	-0.535098131	0.271463348	NC	0.192118098	0.7362106	NC	0.266834038	0.673709818	NC	LOC104440867	FYVE, RhoGEF and PH domain-containing protein 5
Eucgr.J01753	1.765653275	2.02E-05	UP	-0.72327717	0.119189471	NC	0.346290528	0.570417608	NC	0.836580699	0.060436678	NC	0.585519837	0.188053341	NC	-0.341667144	0.515128809	NC	0.283023226	0.600659158	NC	-0.109373817	0.881275135	NC	LOC104422272	2-oxoisovalerate dehydrogenase subunit beta 1, mitochondrial
Eucgr.H02173	1.579728145	0.00045075	NC	0.291244524	0.613719309	NC	-0.202198092	0.789300597	NC	1.779136383	3.11E-05	UP	1.770532405	0.000788868	NC	0.826060178	0.115421676	NC	-2.261180025	3.25E-06	NC	-0.364041884	0.596152193	NC
Eucgr.B00027	0.203739759	0.669221228	NC	-0.503676206	0.300551598	NC	-0.587711488	0.256917596	NC	0.259424926	0.61287458	NC	-0.361912255	0.433264297	NC	0.340119462	0.513926968	NC	-1.613060608	0.000112909	DOWN	-0.587898916	0.268127731	NC	LOC104416048	uncharacterized LOC104416048
Eucgr.F03224	0.505036028	0.254992849	NC	0.453064361	0.360804209	NC	0.162584414	0.826189429	NC	0.27475898	0.589966229	NC	1.457915239	0.000480754	UP	-0.274861292	0.610295576	NC	0.165909624	0.774928437	NC	0.494442631	0.371027816	NC	LOC104450056	ribokinase
Eucgr.G02186	5.254347184	1.71E-28	UP	-3.325547991	2.34E-14	DOWN	-1.100847805	0.021219995	DOWN	0.026436072	0.97140933	NC	3.424801206	4.73E-15	UP	-0.737628933	0.115268382	NC	-2.362159177	2.63E-08	DOWN	-1.617212474	0.000284126	DOWN	LOC104453714	homeobox-leucine zipper protein HOX3
Eucgr.C04263	1.338966241	0.001350663	UP	-1.267942326	0.00354426	DOWN	-0.676885872	0.182663754	NC	-0.62455233	0.182716256	NC	0.424794627	0.353819679	NC	-0.563670568	0.246209708	NC	-1.422850993	0.000850167	DOWN	-0.75339512	0.137456234	NC	LOC104438573	calmodulin-like protein 7
Eucgr.J01037	0.065714179	0.900083874	NC	1.48379712	0.000512228	UP	-0.00851595	0.992988643	NC	-0.746754188	0.097520399	NC	0.160838866	0.746705194	NC	0.044529304	0.947442478	NC	0.144940721	0.807946176	NC	-0.118863678	0.869325555	NC	LOC104421754	malate dehydrogenase [NADP], chloroplastic
Eucgr.I00528	0.196661774	0.694142868	NC	0.041009888	0.953518997	NC	0.066388254	0.940097509	NC	0.071406749	0.907698486	NC	3.358979637	3.31E-13	UP	-2.537860992	1.80E-08	DOWN	1.683991747	0.000193359	UP	-0.432746717	0.543942907	NC	LOC104418314	hypothetical protein
Eucgr.B02534	-0.674274145	0.116924745	NC	-0.238627766	0.659019959	NC	-1.749439421	3.50E-05	DOWN	-2.601856154	5.62E-10	DOWN	-2.439322989	4.54E-09	DOWN	-1.2711922	0.003445696	DOWN	-0.530313919	0.274833198	NC	0.507265137	0.357004252	NC	LOC104432902	hypothetical protein
Eucgr.C01159	-1.325554038	0.001342014	DOWN	0.942759339	0.034207489	NC	0.038062529	0.963946176	NC	-0.614369024	0.181133336	NC	-0.47057716	0.296751376	NC	0.454972879	0.361205387	NC	0.408111756	0.41859083	NC	0.719705708	0.155011759	NC	LOC104436675	NHP2-like protein 1
Eucgr.H02787	-1.116550442	0.007449189	DOWN	0.641451153	0.172863997	NC	0.237967412	0.723004239	NC	-0.519860443	0.268323902	NC	-0.292717348	0.535898802	NC	-0.476379556	0.33678922	NC	0.785362248	0.083952242	NC	0.162447966	0.811188533	NC	LOC104414337	60S ribosomal protein L13a-4
Eucgr.F04283	0.83975992	0.047652476	NC	-0.697641021	0.133158066	NC	-0.926840429	0.04479866	NC	-1.046194237	0.015934599	DOWN	-0.276925469	0.559828466	NC	-0.037251098	0.956752369	NC	-1.581605892	0.000167824	DOWN	-1.210083679	0.008029792	DOWN	LOC104452336	uncharacterized LOC104452336
Eucgr.E01024	-2.782578169	2.49E-11	DOWN	2.298088358	4.03E-08	UP	-0.692342628	0.159826755	NC	-1.954856959	2.63E-06	DOWN	-2.001858861	1.31E-06	DOWN	2.129373622	4.37E-07	UP	0.109555842	0.855632438	NC	0.182794427	0.783734434	NC	LOC104444086	luminal-binding protein
Eucgr.K01787	-0.778847457	0.09999589	NC	0.202677997	0.757825127	NC	-0.285493896	0.709882197	NC	-0.150275133	0.819337712	NC	-1.90480092	7.20E-05	DOWN	0	1	NC	0.39640409	0.556251001	NC	1.276792302	0.016644587	UP
Eucgr.J00692	-1.380987826	0.000814333	DOWN	1.009869863	0.021943624	UP	-0.314381102	0.613729178	NC	-2.385158158	1.13E-08	DOWN	-2.318797671	2.53E-08	DOWN	0.462489139	0.355020222	NC	1.255079738	0.003241927	UP	1.180866994	0.00979048	UP	LOC104421465	non-specific phospholipase C2
Eucgr.L02117	2.77370948	1.19E-10	UP	-1.105159554	0.013182967	DOWN	-0.881845739	0.069793989	NC	-1.796652149	3.91E-05	DOWN	0.356037367	0.479685086	NC	-0.824385993	0.102978046	NC	0.24743755	0.69684245	NC	-0.917213297	0.112885702	NC	LOC104430329	cysteine-rich receptor-like protein kinase 1
Eucgr.I01238	-0.699057595	0.108208805	NC	0.156207609	0.790112566	NC	0.38514528	0.517941442	NC	0.055828292	0.927243235	NC	-1.110902894	0.009210261	DOWN	0.375130178	0.474240341	NC	0.756341343	0.100719373	NC	0.180516104	0.791293656	NC
Eucgr.J02354	1.633289378	0.000106948	UP	1.022900591	0.021626269	UP	-0.403212142	0.489215126	NC	0.257238082	0.61823068	NC	0	1	NC	0	1	NC	0	1	NC	0	1	NC	LOC104422715	AAA-ATPase At3g50940
Eucgr.H01970	0.869341687	0.074003709	NC	1.607981614	0.000350966	NC	2.741738764	1.29E-10	NC	3.431901082	2.41E-15	NC	1.371530181	0.001330691	UP	0.555513076	0.256457814	NC	0.509625898	0.299089971	NC	0.995439414	0.035593937	NC	LOC104457249	GDSL esterase/lipase At2g23540
Eucgr.K00564	-0.192665171	0.688180994	NC	0.59289069	0.211490108	NC	-0.758838068	0.114876225	NC	-1.398541987	0.00090541	DOWN	0.257222676	0.589561801	NC	0.404772622	0.424415709	NC	-0.648251717	0.164894393	NC	0.366075281	0.536067165	NC	LOC104424618	protein transport protein SEC23
Eucgr.F00334	-2.086076668	3.87E-07	DOWN	2.366454067	1.64E-08	UP	-1.888867658	7.04E-06	DOWN	-2.353470579	1.67E-08	DOWN	-2.133540659	2.64E-07	DOWN	1.113247227	0.011475356	UP	-0.737901386	0.106698385	NC	-0.054580888	0.943927885	NC	LOC104447957	probable pectin methyltransferase QUA2
Eucgr.E01181	0.792312521	0.070501721	NC	0.477514676	0.341437276	NC	-0.043668665	0.959308712	NC	-0.457577293	0.34633527	NC	2.035838603	1.46E-05	UP	-0.261747714	0.66350712	NC	-0.304090215	0.617368175	NC	-0.01528474	0.993634369	NC
Eucgr.G02846	0.386442082	0.396118865	NC	-0.370103038	0.470884969	NC	-0.021065618	0.981099502	NC	1.210442181	0.004704385	UP	-0.667025352	0.129677112	NC	1.703304627	6.54E-05	UP	-2.247170748	7.04E-08	DOWN	0.153970676	0.821314075	NC	LOC104454223	synaptotagmin-3
Eucgr.F02270	0.244303269	0.603074559	NC	-1.107284148	0.011135103	DOWN	-0.622598285	0.222037144	NC	-0.237371397	0.646577893	NC	-1.60253904	0.000115174	DOWN	1.0898213	0.013759866	UP	-1.129516749	0.008827004	DOWN	0.323210223	0.596123916	NC	LOC104449283	aspartic proteinase-like protein 2
Eucgr.F01458	1.58907493	0.000129532	UP	-2.9084553	1.65E-11	DOWN	1.578656522	0.000313392	UP	0.411562195	0.417518118	NC	-0.334708312	0.475562262	NC	-1.290559395	0.003272386	DOWN	1.388740376	0.001107808	UP	0.975094501	0.041734088	NC	LOC104448672	probable BOI-related E3 ubiquitin-protein ligase 3
Eucgr.K02800	1.168388367	0.004861489	UP	0.05813128	0.925783454	NC	-0.646250045	0.198353269	NC	-0.28677696	0.570094529	NC	-0.039802578	0.940175153	NC	0.683198859	0.143940815	NC	-0.821361101	0.067374775	NC	0.683833977	0.180948334	NC	LOC104426227	protein NBR1 homolog
Eucgr.I01775	-1.090818414	0.008808174	DOWN	0.487506751	0.317870515	NC	-0.494437121	0.362177169	NC	-0.919879414	0.035647649	NC	-1.328432245	0.001457068	DOWN	0.449753474	0.366566475	NC	-0.08090129	0.895472646	NC	-0.025006385	0.976579349	NC	LOC104419243	DEAD-box ATP-dependent RNA helicase 14
Eucgr.L02304	1.397437481	0.001613539	UP	-0.217941421	0.711339482	NC	0.056377907	0.951768932	NC	-0.218560259	0.695070891	NC	1.142754093	0.013472591	NC	-0.677430306	0.192343093	NC	0.301861167	0.614264259	NC	-0.751428346	0.20167754	NC	LOC104430519	glutathionyl-hydroquinone reductase YqjG
Eucgr.F03178	1.378116343	0.000972331	UP	-2.404266164	2.01E-08	DOWN	1.204901119	0.007970658	UP	-0.862647032	0.064268937	NC	-1.500348044	0.000451326	DOWN	-0.651680183	0.199006742	NC	0.727266555	0.139334829	NC	1.730117156	0.000132973	NC	LOC104450014	probable BOI-related E3 ubiquitin-protein ligase 3
Eucgr.F02464	2.439776941	5.26E-08	UP	-3.32207002	5.09E-12	NC	2.939059988	7.93E-10	NC	-0.157538963	0.889763093	NC	2.832988977	5.59E-11	UP	-5.007330631	4.63E-24	DOWN	2.734470405	1.18E-08	NC	2.119716335	3.21E-05	NC	LOC104449400	lectin
Eucgr.J01313	1.41025641	0.002681498	NC	-0.179544232	0.781311236	NC	-0.57006069	0.337389875	NC	0.143232973	0.819337712	NC	0.852809474	0.061335968	NC	0.35778567	0.511480239	NC	-2.588269348	7.37E-09	DOWN	-0.99754332	0.04505369	NC	LOC104421975	TMV resistance protein N
Eucgr.K02121	-0.615061356	0.161228549	NC	-3.939992954	1.80E-17	DOWN	2.379014645	1.83E-07	UP	-0.244027524	0.712185458	NC	-3.126638831	2.74E-13	DOWN	-1.472028379	0.001140647	NC	1.351238187	0.002367566	NC	-1.333430512	0.009068617	NC	LOC104425701	putative quinone-oxidoreductase homolog, chloroplastic
Eucgr.B02002	-2.335144098	4.25E-08	DOWN	0.397495417	0.467893695	NC	0.144048546	0.860638249	NC	0.865373037	0.058652405	NC	-0.71577824	0.107233697	NC	-0.38882563	0.464020235	NC	0.587327425	0.23251929	NC	-0.241609331	0.724305217	NC	LOC104432342	39S ribosomal protein L45, mitochondrial
Eucgr.B01152	0.052686331	0.933965277	NC	1.793214425	4.15E-05	UP	-0.582979337	0.273719254	NC	3.431667337	1.64E-15	UP	3.183497282	2.97E-13	UP	-0.820925845	0.076192951	NC	-0.589908929	0.222844342	NC	1.949805171	6.39E-06	UP	LOC104424938	endo-1,3;1,4-beta-D-glucanase
Eucgr.K00883	2.297395339	2.57E-08	UP	2.149861022	2.80E-07	UP	-1.008736577	0.025479432	DOWN	-1.909220035	4.52E-06	DOWN	1.90244639	4.28E-06	UP	1.247780875	0.004039445	UP	-1.251933527	0.003219889	DOWN	0.134868278	0.846157246	NC	LOC104424824	xyloglucan endotransglucosylase/hydrolase protein 9
Eucgr.E03467	-2.218081265	1.01E-07	DOWN	-0.035936639	0.958013317	NC	0.092122449	0.911909627	NC	0.171026759	0.753802686	NC	-1.064639073	0.015350054	NC	-1.446060066	0.002178826	DOWN	0.613160248	0.250034168	NC	-0.493834851	0.470947221	NC	LOC104445360	B3 domain-containing protein Os07g0563300
Eucgr.K01572	-0.864025037	0.041601565	NC	0.506011026	0.300211221	NC	-0.702552872	0.154869891	NC	-0.384863205	0.431055402	NC	-1.639033161	8.32E-05	DOWN	1.151884333	0.009079622	UP	-0.803409714	0.076717103	NC	-0.229504142	0.724303793	NC	LOC104427412	uncharacterized LOC104427412
Eucgr.H04527	2.062762199	5.49E-07	UP	-0.880319308	0.05039126	NC	0.401969636	0.487708217	NC	-0.745927569	0.097911846	NC	1.057330215	0.012301571	NC	-0.740714169	0.109961543	NC	0.600263034	0.204200648	NC	-0.031441071	0.97020861	NC	LOC104415593	nuclear transport factor 2
Eucgr.J00976	-2.296085681	8.27E-08	DOWN	-0.396846822	0.482924783	NC	-0.072207102	0.937543351	NC	2.536782467	5.58E-09	NC	-0.359078827	0.466544373	NC	0.395991176	0.464836459	NC	0.532701876	0.288620028	NC	2.656296773	1.08E-09	UP	LOC104421707	7-deoxyloganetic acid glucosyltransferase
Eucgr.K02328	-1.133638109	0.015354978	NC	-0.170027908	0.807806115	NC	-0.584124466	0.372747143	NC	2.656833825	2.65E-09	UP	-4.246556531	2.06E-17	DOWN	2.522116318	1.24E-06	NC	-1.414182419	0.003545709	NC	0.012422837	1	NC	LOC104425882	uncharacterized LOC104425882
Eucgr.H04401	-1.708999273	4.33E-05	NC	1.524134033	0.000426897	UP	-0.17338266	0.815021324	NC	-0.127359508	0.818660045	NC	-1.839169975	1.48E-05	NC	2.015474375	3.22E-06	NC	-0.348260603	0.508056414	NC	0.762683005	0.129893463	NC	LOC104415480	uncharacterized LOC104415480
Eucgr.B03733	-1.333777421	0.001411371	DOWN	0.808366646	0.07973159	NC	0.053152538	0.949403771	NC	-0.045957642	0.939805991	NC	-0.623312281	0.163687414	NC	0.590853755	0.224949738	NC	0.058678461	0.927961677	NC	0.05356155	0.946601958	NC	LOC104433876	translation initiation factor IF-2
Eucgr.C03053	-0.068972818	0.900727954	NC	-0.013147992	0.991654881	NC	1.054083996	0.022865756	UP	4.05959822	6.64E-20	UP	0.046672117	0.933613607	NC	1.826128609	2.16E-05	UP	-0.726739725	0.11633183	NC	-0.473489169	0.400046465	NC	LOC104437851	beta-fructofuranosidase, insoluble isoenzyme CWINV6
Eucgr.H03576	2.277425725	4.34E-07	UP	0.103418401	0.876968979	NC	-0.259766456	0.708605529	NC	-1.53237641	0.000638805	DOWN	1.809579603	0.000435393	NC	-1.55906156	0.003783682	NC	0.692324416	0.26981541	NC	0	1	NC	LOC104417396	uncharacterized LOC104417396
Eucgr.I01218	-0.054368818	0.922418916	NC	-0.435688333	0.415862063	NC	0.344387598	0.595580797	NC	1.052929099	0.019640714	UP	1.345826075	0.001656931	UP	-0.625012655	0.199355877	NC	0.476589448	0.344378103	NC	-0.370416799	0.546063287	NC	LOC104418792	B3 domain-containing protein Os01g0234100
Eucgr.F01893	-0.776231457	0.111494206	NC	1.46488695	0.002137572	UP	0.063247832	0.945527419	NC	0.141339308	0.807917085	NC	0.504745796	0.332781329	NC	-1.014415954	0.04974935	NC	1.494020942	0.001530934	UP	1.327375426	0.009691724	UP	LOC104449021	uncharacterized LOC104449021
Eucgr.K00423	4.236307043	2.25E-20	NC	-6.567539507	2.14E-33	NC	2.356473768	3.51E-05	NC	0	1	NC	4.451426615	6.65E-17	NC	-6.527888348	2.53E-22	DOWN	3.411398783	4.12E-05	NC	0	1	NC	LOC104424548	small heat shock protein, chloroplastic
Eucgr.F02817	0.294617922	0.536044995	NC	-0.063829517	0.922789972	NC	0.210317186	0.770846711	NC	1.022022386	0.02030471	UP	2.038650681	1.72E-06	UP	-1.175684844	0.008696653	DOWN	0.747068159	0.110547994	NC	0.226329482	0.737957157	NC	LOC104449690	protein AAR2 homolog
Eucgr.B03006	-7.072948228	2.99E-40	NC	0	1	NC	9.782952325	2.24E-25	UP	9.099188302	3.31E-20	UP	-6.386350561	3.85E-36	DOWN	0	1	NC	5.947954207	3.55E-25	NC	3.319086833	1.62E-07	NC	LOC104433270	transcription factor MYB24
Eucgr.F03446	-0.054331755	0.922613272	NC	0.151267348	0.798086579	NC	0.520404848	0.344495519	NC	0.224697659	0.676591925	NC	0.800379684	0.069793856	NC	-0.846149252	0.070540338	NC	1.399043115	0.001139298	UP	-0.33261303	0.603101393	NC	LOC104450224	protein LHCP TRANSLOCATION DEFECT
Eucgr.I01546	-0.693417218	0.119835008	NC	0.634384724	0.195137462	NC	0.040225923	0.966736657	NC	1.178750133	0.006633531	UP	0.086645539	0.870606124	NC	-0.816078317	0.084091976	NC	0.715531855	0.130578258	NC	0.834444412	0.096946249	NC	LOC104419058	AT-rich interactive domain-containing protein 5
Eucgr.F02770	3.201799356	1.03E-13	UP	-2.048707615	1.45E-06	DOWN	0.362367197	0.557595467	NC	1.839440454	1.32E-05	UP	3.284426873	1.74E-14	UP	-2.644499121	4.85E-10	DOWN	-0.097496792	0.875209751	NC	-1.087427325	0.021103347	DOWN	LOC104449652	uncharacterized LOC104449652
Eucgr.D02384	1.326418668	0.001378435	UP	-2.129420718	4.17E-07	DOWN	1.017323388	0.025493879	UP	0.800871339	0.074620485	NC	1.240806222	0.003237766	UP	-0.377280818	0.46487951	NC	0.849989156	0.058164148	NC	-0.379768893	0.520753711	NC	LOC104442186	uncharacterized LOC104442186
Eucgr.B03240	-1.16710488	0.00549775	DOWN	2.001597699	2.27E-06	UP	-0.326249982	0.597432575	NC	-1.726666893	3.87E-05	DOWN	-0.771728873	0.077554759	NC	1.236399302	0.004864548	UP	0.661816927	0.156768083	NC	-0.087295773	0.908938885	NC	LOC104433469	oxysterol-binding protein-related protein 1D
Eucgr.E04120	0	1	NC	5.314623265	3.39E-14	NC	1.304184673	0.0049407	UP	-0.011883683	1	NC	0	1	NC	7.017323724	1.34E-29	UP	-0.970494482	0.03229471	NC	-2.502577418	2.88E-08	NC	LOC104445747	peroxidase 27
Eucgr.K00110	-0.442024729	0.321878389	NC	0.954338195	0.031563391	NC	-0.148985152	0.842389387	NC	-0.283390625	0.575721522	NC	-0.389435535	0.394534266	NC	-0.443995067	0.373718324	NC	-2.266739622	4.92E-08	DOWN	-1.151092574	0.011821489	DOWN	LOC104424304	superoxide dismutase [Fe], chloroplastic
Eucgr.A02728	1.46873389	0.000389143	NC	-0.842277289	0.063743387	NC	1.215718855	0.005764172	NC	2.38523834	1.18E-08	UP	1.15537641	0.006119557	UP	-0.776082571	0.092912669	NC	0.57867265	0.225589483	NC	1.101871179	0.017188197	NC	LOC104448299	heavy metal-associated isoprenylated plant protein 3
Eucgr.D01410	1.782240466	2.38E-05	UP	-0.71103856	0.134460972	NC	0.907677087	0.054114096	NC	-1.116606801	0.011888234	DOWN	1.629263702	0.000121448	UP	-1.560032949	0.00035845	DOWN	1.315100676	0.002458572	UP	-0.328148308	0.607899745	NC	LOC104441471	rho GDP-dissociation inhibitor 1
Eucgr.G03170	-0.397601605	0.408473823	NC	-0.605306295	0.244434896	NC	0.899963425	0.068541054	NC	2.011833397	3.55E-06	UP	-0.238877016	0.63186822	NC	-0.299807968	0.590492461	NC	1.101098651	0.0136511	UP	0.026069637	0.9806272	NC	LOC104454486	uncharacterized LOC104454486
Eucgr.F02981	-3.813318551	4.06E-15	DOWN	0	1	NC	5.296121531	2.23E-14	NC	0	1	NC	-7.054805953	3.66E-30	NC	0	1	NC	9.933536099	9.77E-27	UP	0	1	NC	AGL	amylo-alpha-1, 6-glucosidase, 4-alpha-glucanotransferase
Eucgr.K02281	2.903632511	4.07E-12	UP	-3.631359087	5.63E-17	DOWN	-0.936739427	0.043561743	NC	-0.562661903	0.230074464	NC	1.761714777	2.11E-05	UP	-2.632084855	5.29E-10	DOWN	-1.147609733	0.007846346	DOWN	-1.428761892	0.001344196	DOWN	LOC104425847	nudix hydrolase 18, mitochondrial
Eucgr.H00855	1.438724645	0.000545032	UP	0.419154527	0.404797818	NC	-0.786906435	0.101548876	NC	-0.973774123	0.026249566	NC	0.077757745	0.88113067	NC	0.388265532	0.448936288	NC	-1.635805659	9.70E-05	DOWN	-0.867785254	0.074505337	NC	LOC104456595	nudix hydrolase 7
Eucgr.F03642	0.898622221	0.03326853	NC	2.116440052	4.36E-07	NC	-1.113540453	0.012173963	DOWN	-1.093252593	0.011040601	DOWN	0.374461982	0.420044889	NC	3.708008451	2.52E-17	NC	-1.904013388	4.53E-06	NC	-0.421206889	0.460919009	NC	LOC104450377	receptor-like protein kinase BRI1-like 3
Eucgr.E04229	-1.219343758	0.004521451	DOWN	0.333467627	0.542785896	NC	1.023030627	0.02766637	UP	1.614266527	0.000156563	UP	-1.247437329	0.004733385	DOWN	0.970706413	0.042879321	NC	0.846437141	0.067967098	NC	0.692930584	0.19598196	NC	LOC104445779	APO protein 1, chloroplastic
Eucgr.D02335	0.045205901	0.932245575	NC	-0.224455809	0.683248811	NC	0.602121904	0.24400873	NC	-0.4589043	0.339815579	NC	0.395112492	0.391724235	NC	-0.04735445	0.943890115	NC	0.485300915	0.325806798	NC	1.127516322	0.014549619	UP	LOC104442143	F-box/kelch-repeat protein At3g61590
Eucgr.E02667	0.59584047	0.177724725	NC	-0.214586703	0.701107607	NC	0.57680515	0.273962438	NC	1.140120866	0.008332006	UP	2.34434003	2.61E-08	UP	-0.941465039	0.037905256	NC	0.522160133	0.286251457	NC	-0.468709485	0.408503961	NC	LOC104444982	protein IQ-DOMAIN 1
Eucgr.L00345	6.522831273	1.68E-39	UP	-4.848871256	4.80E-26	DOWN	-0.745590103	0.146305412	NC	-1.557144697	0.000448346	NC	7.191089336	3.88E-42	UP	-3.669592041	1.05E-16	DOWN	-2.694541846	3.08E-09	DOWN	-2.029455954	1.23E-05	DOWN
Eucgr.F02577	-0.461407203	0.299651894	NC	0.61764374	0.18982148	NC	-2.182157845	1.95E-07	DOWN	-2.667013037	2.11E-10	NC	-0.798584682	0.063742972	NC	-0.800824061	0.080584487	NC	-2.323667894	2.32E-08	DOWN	-1.3964007	0.001669318	DOWN	LOC104449495	protein CDI
Eucgr.B00850	-1.944200963	1.04E-05	DOWN	-1.799869958	0.000648834	NC	0.444171277	0.579854042	NC	0.638230561	0.306181416	NC	1.761194382	2.99E-05	UP	-3.677515884	5.36E-16	DOWN	1.019121828	0.032081473	UP	-1.416466195	0.010391565	NC
Eucgr.G02462	-0.010834688	1	NC	0.046529421	0.9716775	NC	1.262576205	0.007880404	UP	0.558264302	0.279706496	NC	0.665000134	0.173584137	NC	-1.451267265	0.003013733	DOWN	2.666886272	4.18E-09	UP	-0.148832525	0.884165511	NC	LOC104453911	hypothetical protein
Eucgr.F04095	1.285284857	0.003287085	UP	1.049448473	0.020393296	UP	-0.46646865	0.409294392	NC	-1.066909078	0.015645177	DOWN	1.940863696	1.39E-05	UP	0.140156999	0.823979054	NC	-0.683079939	0.158574336	NC	0.567988719	0.307472608	NC	LOC104450746	PHD finger protein At1g33420
Eucgr.H04789	-1.449836578	0.000557814	DOWN	1.198552647	0.00680492	UP	0.108874514	0.893338238	NC	0.520886456	0.271269262	NC	-1.829299376	5.12E-05	DOWN	0.571044911	0.321128042	NC	0.277394467	0.656368635	NC	0.659214329	0.247392612	NC
Eucgr.B00459	5.710906397	1.99E-32	UP	-5.993455381	7.80E-34	NC	5.170619882	1.50E-27	NC	2.02078323	7.69E-06	NC	2.380475896	3.12E-08	UP	-2.179972255	6.17E-07	DOWN	2.99156879	4.28E-12	UP	-2.570366988	2.31E-07	NC	LOC104419425	aldose 1-epimerase
Eucgr.J03050	-1.392301072	0.001899132	NC	0.053693174	0.944828743	NC	1.426713403	0.002080035	UP	1.585336979	0.000393195	UP	-1.737858583	0.000123791	DOWN	0.90951376	0.076653998	NC	1.777569797	4.48E-05	UP	0.971081512	0.057118355	NC	LOC104423165	putative tRNA pseudouridine synthase
Eucgr.G02778	1.412369391	0.000608718	UP	0.489492379	0.315370071	NC	-0.750580792	0.119610504	NC	-0.357334018	0.466619004	NC	0.193536572	0.691643863	NC	0.599301944	0.209768696	NC	-0.82808369	0.064838996	NC	-0.120947219	0.865738243	NC	LOC104454164	hypothetical protein
Eucgr.A00596	-1.069730298	0.010406888	NC	1.575844789	0.000193552	UP	-2.785886041	4.19E-11	DOWN	-3.451359541	1.04E-15	DOWN	-3.206507287	4.93E-14	DOWN	-0.063017445	0.924649335	NC	-1.150921088	0.008421698	DOWN	-0.029512904	0.973430423	NC	LOC104425115	ammonium transporter 2 member 1
Eucgr.D02606	2.598364012	7.21E-10	NC	0.762491305	0.097382176	NC	-1.395657603	0.001252814	NC	-0.569391412	0.22084765	NC	0.919813052	0.031959526	NC	0.838116069	0.066738874	NC	-2.294078983	3.80E-08	DOWN	-1.339077277	0.002810758	DOWN	LOC104442363	transmembrane protein 45B
Eucgr.D00059	-1.7878735	1.97E-05	DOWN	0.243806443	0.670837926	NC	0.368959717	0.549170122	NC	0.249512465	0.641936606	NC	-0.80038289	0.067845744	NC	-0.301181436	0.58288215	NC	0.476535674	0.347160436	NC	-0.079191569	0.923084751	NC	LOC104442447	chaperonin 60 subunit alpha 2, chloroplastic
Eucgr.L02941	0	1	NC	0	1	NC	0	1	NC	0	1	NC	0	1	NC	0	1	NC	3.174980892	4.71E-06	UP	0	1	NC
Eucgr.A02188	-0.844657094	0.046992761	NC	0.73465408	0.11211346	NC	-0.714448782	0.146022095	NC	-0.330829076	0.50640461	NC	-5.59875532	2.16E-30	DOWN	0.430421901	0.513121478	NC	4.626536781	2.70E-23	UP	1.600911506	0.001010877	UP	LOC104443731	cytochrome P450 98A2
Eucgr.H01015	1.63577918	6.79E-05	UP	-0.303783928	0.562324072	NC	-0.66205924	0.185307014	NC	-0.333480326	0.500363249	NC	-0.032946522	0.951319942	NC	1.008889984	0.023319537	UP	-1.620895621	0.000103926	DOWN	-0.596240188	0.259854171	NC	LOC104456684	probable glutamyl endopeptidase, chloroplastic
Eucgr.J01066	-5.215295865	7.42E-29	DOWN	0.263850527	0.659912731	NC	3.961465469	5.45E-19	UP	2.402944964	2.08E-08	UP	-7.583891774	2.11E-47	DOWN	-0.15475209	0.844627198	NC	6.686835988	4.57E-40	NC	3.407623179	2.63E-13	NC	LOC104421772	vacuolar amino acid transporter 1
Eucgr.K01614	-3.475912334	6.07E-15	DOWN	1.427416501	0.002164184	UP	-0.014281076	0.990529918	NC	-0.243075746	0.65217982	NC	-3.041070444	4.31E-12	DOWN	1.277117039	0.006266942	UP	0.875111998	0.057397182	NC	1.331169953	0.003870124	UP	LOC104425356	uncharacterized LOC104425356
Eucgr.F03862	0.27976829	0.546174527	NC	0.09400488	0.873932728	NC	-0.621651842	0.220765274	NC	-1.395806703	0.000917919	DOWN	0.259267482	0.585460803	NC	-1.069239551	0.015435087	DOWN	0.196514812	0.729027976	NC	0.073561011	0.923233095	NC	LOC104450554	phospholipase D alpha 1
Eucgr.F04443	0.049153689	0.943117878	NC	-0.230135887	0.711847153	NC	0.269278227	0.710883635	NC	1.528761892	0.000578311	UP	-1.141160323	0.017983304	NC	0.560115206	0.347102139	NC	-0.761920761	0.161407635	NC	0.759318596	0.176088574	NC	LOC104451008	probable LRR receptor-like serine/threonine-protein kinase At1g56140
Eucgr.B04003	0	1	NC	0	1	NC	5.488705978	4.45E-13	NC	8.463666004	1.37E-34	NC	0	1	NC	1.666812781	0.001207832	NC	1.609996394	0.000302981	NC	2.961352706	4.16E-11	UP	LOC104434119	laccase-3
Eucgr.L03563	-1.154695185	0.005414929	DOWN	1.841297891	1.12E-05	UP	-1.675767399	7.45E-05	DOWN	-2.110972631	3.88E-07	DOWN	0.175499335	0.720798517	NC	0.467995275	0.343617321	NC	-1.762518374	2.24E-05	DOWN	0.716438233	0.15657401	NC
Eucgr.E03416	-4.401186459	2.17E-22	DOWN	1.81907084	3.43E-05	UP	-2.166113547	6.98E-07	DOWN	-0.756250175	0.100220327	NC	-4.046332519	5.90E-20	DOWN	0.92815968	0.044743103	NC	-3.290906732	1.38E-13	DOWN	0.525741686	0.343582713	NC	LOC104445323	internal alternative NAD(P)H-ubiquinone oxidoreductase A2, mitochondrial
Eucgr.G02215	0	1	NC	0	1	NC	0	1	NC	4.223550089	1.39E-09	UP	3.017373652	1.85E-08	NC	-1.051671112	0.045292816	NC	-0.118453423	0.889350388	NC	0.378564979	0.607104743	NC	LOC104453740	7-deoxyloganetin glucosyltransferase
Eucgr.L01111	1.066105508	0.012400446	NC	-0.775386165	0.09611839	NC	-0.879931929	0.067852135	NC	-0.442286288	0.370121731	NC	0.012369919	0.982947326	NC	-0.306122993	0.569006371	NC	-1.318670807	0.002285503	DOWN	-0.745411971	0.144344694	NC	LOC104429206	uncharacterized LOC104429206
Eucgr.D00712	1.403770871	0.000662489	UP	-1.182524933	0.00627234	DOWN	-2.062491695	9.40E-07	DOWN	-3.318362491	1.26E-14	NC	0.76269485	0.077749166	NC	-1.408025921	0.001061089	DOWN	-1.56248378	0.000191702	DOWN	-1.039153131	0.026101513	DOWN	LOC104441074	F-box protein SKIP27
Eucgr.J02569	-2.225452771	2.03E-07	DOWN	-0.921602079	0.065051156	NC	2.061354782	4.08E-06	UP	4.286311035	9.10E-21	UP	-2.649774948	3.34E-09	DOWN	1.227151707	0.013093586	NC	1.684082664	0.000105729	UP	0.255931813	0.717229719	NC	LOC104422868	protein PIN-LIKES 3
Eucgr.H01781	0	1	NC	0	1	NC	0	1	NC	0	1	NC	0.368815068	0.428057471	NC	0.835312593	0.068383473	NC	-1.346877186	0.001518089	DOWN	-0.975039771	0.04002696	NC	LOC104416680	TMV resistance protein N
Eucgr.I01623	-0.525506954	0.238391015	NC	0.637080417	0.180669552	NC	-0.616742607	0.23211927	NC	-0.751064078	0.097515093	NC	-2.28386648	5.27E-08	DOWN	0.944989316	0.039361448	NC	-0.593740568	0.217645634	NC	0.055407144	0.944407545	NC	LOC104419119	uncharacterized LOC104419119
Eucgr.B01010	-0.301307132	0.528150297	NC	-0.005660024	1	NC	0.058071878	0.949096834	NC	-0.853842102	0.063914053	NC	0.948341557	0.031049348	NC	-1.147990561	0.011646681	DOWN	0.643602951	0.185930393	NC	-0.745329442	0.165722767	NC
Eucgr.G01859	0.063183658	0.906215465	NC	-0.357243149	0.494601282	NC	0.56051611	0.293032892	NC	1.272298361	0.00298864	UP	1.330408456	0.001644254	UP	-0.381819002	0.460800527	NC	-0.091849177	0.88236612	NC	-0.034283421	0.968575656	NC	LOC104453473	protein NLP2
Eucgr.E01110	-1.364396441	0.001105482	DOWN	-0.368390357	0.483882062	NC	1.259754832	0.004515197	UP	0.718233589	0.118235443	NC	-1.404938906	0.000791478	DOWN	-0.354423134	0.499618911	NC	1.45473538	0.000581045	UP	-0.953111005	0.049254531	NC	LOC104444163	probable cinnamyl alcohol dehydrogenase 1
Eucgr.F00644	-3.159754345	6.99E-14	DOWN	0.799399127	0.078380798	NC	-1.371116284	0.001477152	DOWN	-1.713453118	4.08E-05	DOWN	-2.724200738	7.60E-11	DOWN	1.712210247	5.52E-05	UP	-1.80468219	1.41E-05	DOWN	-2.340457319	4.32E-08	NC	LOC104448174	cold and drought-regulated protein CORA
Eucgr.B03858	4.263838235	4.29E-22	NC	-1.726983129	4.00E-05	NC	-0.733443311	0.131556691	NC	-1.433300212	0.000677158	DOWN	1.834000862	9.90E-06	NC	0.350658505	0.499238097	NC	-2.129415428	3.05E-07	NC	-0.313795971	0.608043226	NC	LOC104433984	anthocyanidin 5,3-O-glucosyltransferase
Eucgr.F04241	-1.21591993	0.003408206	DOWN	0.519850306	0.284469791	NC	0.017473038	0.984164424	NC	0.240896886	0.641529549	NC	-0.972838652	0.02229471	NC	0.652568316	0.167070289	NC	-0.111464094	0.853361559	NC	0.574689688	0.282585955	NC	LOC104450864	ubiquitin carboxyl-terminal hydrolase FAM188A
Eucgr.H04318	3.847484977	7.48E-19	UP	-2.115931155	4.48E-07	DOWN	0.535770796	0.314160022	NC	1.409737842	0.000836202	UP	3.017591813	9.58E-13	UP	-2.034643804	1.48E-06	DOWN	1.410211884	0.000833655	UP	0.907764738	0.058931631	NC	LOC104415421	histone H1
Eucgr.E01423	-1.85345662	1.38E-05	DOWN	-0.056517293	0.936317674	NC	0.559275351	0.322973747	NC	0.477298295	0.340889112	NC	-1.130463404	0.010005883	NC	0.034361033	0.967927306	NC	0.246452169	0.680652009	NC	0.121025447	0.882034652	NC	LOC104444349	peptidyl-prolyl cis-trans isomerase FKBP43
Eucgr.J00058	2.523098374	2.06E-08	UP	-2.715255649	8.07E-09	DOWN	2.942817044	1.88E-10	UP	0.925316787	0.082101096	NC	1.741629951	0.000134984	UP	-6.862556038	6.57E-22	NC	4.831449852	1.29E-09	NC	5.147864003	5.23E-11	NC	LOC104420934	uncharacterized LOC104420934
Eucgr.G00446	0.716560452	0.11736355	NC	1.778570671	4.08E-05	UP	-1.680123956	0.000107581	DOWN	-6.029543625	1.47E-30	DOWN	-0.444260481	0.350823033	NC	1.834722289	2.69E-05	UP	-1.752412349	4.09E-05	DOWN	-2.338639248	1.34E-07	DOWN	LOC104452638	probable receptor-like serine/threonine-protein kinase At4g34500
Eucgr.D02540	-0.187557007	0.698035969	NC	-0.037169352	0.954311464	NC	0.167180984	0.821210474	NC	0.310491059	0.535609495	NC	-1.163200029	0.005783697	DOWN	0.736088019	0.114568956	NC	0.257335809	0.638711354	NC	0.290502509	0.642211818	NC	LOC104442308	transmembrane protein 120 homolog
Eucgr.J00767	-0.367245197	0.420166946	NC	-0.55010978	0.254049587	NC	-0.333325824	0.588395232	NC	-0.129834053	0.813253834	NC	-0.917899454	0.031618242	NC	0.076374319	0.903889071	NC	-1.279837708	0.002665399	DOWN	-0.422191498	0.461575417	NC	LOC104421516	armadillo repeat-containing protein 8
Eucgr.E00572	-1.37586628	0.000861546	DOWN	0.280362189	0.598110155	NC	0.110327493	0.888905314	NC	-0.427574594	0.374045894	NC	-1.469145447	0.000418581	DOWN	0.117089239	0.846772217	NC	0.354781115	0.493145313	NC	0.437288152	0.44098428	NC	LOC104443793	RNA-binding protein NOB1
Eucgr.I00337	-0.666488396	0.156232815	NC	4.546937075	6.44E-23	UP	-2.041812209	1.31E-06	DOWN	-1.028604194	0.0179876	DOWN	-0.449281775	0.346714604	NC	3.40570402	1.17E-14	UP	-2.375399095	1.59E-08	DOWN	-0.243157396	0.70685709	NC
Eucgr.J01610	0.076120546	0.956073799	NC	0	1	NC	0	1	NC	0.815323908	0.182264979	NC	-1.197722761	0.004515196	DOWN	0.541346589	0.268190968	NC	-1.02138878	0.020097321	DOWN	0.524012435	0.3394366	NC	LOC104422169	glutamine synthetase nodule isozyme
Eucgr.D00802	0.334050575	0.473090423	NC	-1.199938077	0.006748138	DOWN	-0.261105809	0.700821039	NC	0.115546634	0.839777423	NC	-1.306354257	0.002314967	DOWN	0.148324831	0.813273591	NC	0.562238065	0.256640274	NC	-0.479351349	0.409709542	NC	LOC104441125	G-type lectin S-receptor-like serine/threonine-protein kinase At4g27290
Eucgr.I00706	-1.238379406	0.003580455	DOWN	1.095101304	0.015141949	UP	0.024620695	0.978595524	NC	0.064625362	0.914087706	NC	0.341059969	0.474217698	NC	-0.72041437	0.131168651	NC	0.674822303	0.155662054	NC	-0.311217101	0.626752567	NC	LOC104418442	uncharacterized LOC104418442
Eucgr.E04103	-2.610882219	8.83E-10	DOWN	-0.476835266	0.370764874	NC	2.023031562	3.59E-06	UP	0.79158281	0.095196896	NC	-2.141606671	3.10E-07	DOWN	-2.235526753	4.61E-07	DOWN	2.330287889	7.65E-08	UP	1.052763509	0.03675124	UP	LOC104445734	beta-glucosidase 46
Eucgr.A00288	-1.111149402	0.0123563	NC	-0.234597268	0.711847153	NC	0.371007735	0.58242373	NC	1.465319194	0.001007472	UP	-2.156240159	5.55E-07	DOWN	0.625139429	0.226189037	NC	-0.486827099	0.357190789	NC	0.238699781	0.730846897	NC
Eucgr.H04375	1.115690249	0.008774164	UP	0.298104254	0.579715292	NC	0.013848743	0.989531161	NC	0.613113541	0.186291799	NC	1.627001447	9.84E-05	UP	-0.372804221	0.470100539	NC	-1.057139146	0.015680434	DOWN	-1.493923776	0.000806692	DOWN	LOC104415457	probable aldo-keto reductase 1
Eucgr.J00845	-1.364551751	0.000972684	DOWN	0.743929213	0.106412185	NC	-0.57237891	0.273569974	NC	0.052551064	0.929449886	NC	-0.150685324	0.761880491	NC	-0.081073301	0.897783674	NC	-0.561728296	0.241932614	NC	-0.32476602	0.594385358	NC	LOC104421579	ADP-ribosylation factor GTPase-activating protein AGD2
Eucgr.H04111	1.310946633	0.002828685	UP	1.156317529	0.010021645	UP	-1.110402144	0.015100684	DOWN	-0.895426164	0.046506063	NC	1.157483672	0.010448606	NC	0.358655396	0.510644467	NC	-0.232308392	0.687704269	NC	-1.773687847	0.000125927	DOWN	LOC104415287	autophagy-related protein 8h
Eucgr.L01220	1.372349712	0.004467328	NC	1.930039275	1.61E-05	UP	-0.685419607	0.18476234	NC	0.20685114	0.701820073	NC	0.807558407	0.093780614	NC	-0.115398376	0.865390575	NC	-0.021292364	0.984724484	NC	0.507677709	0.397520825	NC	LOC104429320	probable acyl-activating enzyme 18, peroxisomal
Eucgr.H02593	2.710968313	8.44E-11	UP	-1.193766847	0.005840651	DOWN	0.193715103	0.787350026	NC	-0.887739046	0.044595701	NC	2.156649576	2.03E-07	UP	-0.482641808	0.327320222	NC	-0.467086917	0.344520775	NC	-0.478916381	0.388502152	NC	LOC104414210	probable nucleoredoxin 1
Eucgr.D02568	-4.000158286	6.54E-18	DOWN	2.132423754	6.42E-06	NC	-0.363452097	0.576066054	NC	-2.022911055	8.17E-06	NC	-6.098043235	8.51E-32	DOWN	5.510627788	2.13E-26	UP	1.392599473	0.001031361	UP	-0.157292916	0.820655433	NC	LOC104442329	long-chain-alcohol oxidase FAO4A
Eucgr.F01191	0.846372755	0.045933833	NC	-0.45297354	0.360672982	NC	-1.837271504	1.40E-05	DOWN	-3.746995346	1.43E-17	DOWN	-1.532195272	0.00022393	DOWN	-1.47841643	0.000571745	DOWN	1.383855552	0.001052712	UP	-1.391834121	0.001870094	DOWN	LOC104448506	uncharacterized LOC104448506
Eucgr.B00567	0.883099642	0.040570946	NC	0.856263258	0.06021235	NC	0.903058605	0.052200825	NC	-1.764231738	2.97E-05	DOWN	2.241746449	9.21E-08	UP	-1.451026291	0.000796841	DOWN	1.750504224	2.93E-05	UP	0.154895937	0.823912906	NC	LOC104420262	heparanase-like protein 1
Eucgr.G02805	0.520499277	0.237362851	NC	0.041460097	0.948500516	NC	0.844921323	0.071706635	NC	-0.274980054	0.589097238	NC	-0.317777761	0.498057601	NC	0.583655912	0.224275908	NC	1.490732411	0.000381569	UP	0.013620929	0.987947698	NC	LOC104454191	mitochondrial substrate carrier family protein C
Eucgr.K01702	-0.872450392	0.040685223	NC	-2.808694607	1.61E-10	DOWN	2.389053612	4.68E-08	UP	1.531370023	0.000561771	UP	-0.793539428	0.068973792	NC	-1.535548422	0.000489387	DOWN	0.812377844	0.082428596	NC	3.224265071	2.34E-13	UP	LOC104425418	uncharacterized LOC104425418
Eucgr.J01905	0.697638736	0.105404647	NC	0.589827509	0.215615552	NC	-0.105251451	0.895315766	NC	-0.095613581	0.864891769	NC	0.23920744	0.621057134	NC	1.07696734	0.015135465	UP	0.201719372	0.721892285	NC	0.39821177	0.4930132	NC	LOC104422380	ethylene-overproduction protein 1
Eucgr.L00543	2.016586722	9.56E-07	UP	-0.076022564	0.901128365	NC	0.034952744	0.96697221	NC	0.447211712	0.349405165	NC	1.492042974	0.000336026	UP	-0.589629712	0.218631847	NC	0.660187538	0.156416869	NC	0.334792449	0.579038165	NC	LOC104428575	fumarylacetoacetase
Eucgr.K02483	2.93546266	2.64E-12	UP	-3.861723816	1.62E-18	DOWN	2.443104717	7.92E-09	UP	-1.164160589	0.008140826	DOWN	2.536595641	1.32E-09	UP	-3.09523374	7.17E-13	DOWN	2.817930243	2.51E-11	UP	-0.724661437	0.163774012	NC	LOC104425981	thioredoxin-like 1-2, chloroplastic
Eucgr.B00957	-0.425826079	0.346278352	NC	0.781600635	0.088723742	NC	-0.289545717	0.651884715	NC	-0.608683286	0.187736069	NC	-1.504305783	0.000351738	DOWN	1.108103875	0.013213372	UP	-0.273147768	0.617761567	NC	0.461799148	0.413228374	NC	LOC104423048	anaphase-promoting complex subunit 8
Eucgr.D01709	-2.208171857	1.16E-07	DOWN	1.041262749	0.020028669	UP	0.304106765	0.634318789	NC	0.498062981	0.29516122	NC	-2.483679297	3.38E-09	DOWN	1.633916285	0.000150815	UP	0.027012553	0.968591144	NC	0.587337405	0.271943216	NC	LOC104441636	protein UXT homolog
Eucgr.F00842	6.793844311	1.03E-26	UP	-0.553655206	0.274192509	NC	0.071838137	0.940109296	NC	1.427455586	0.001060552	UP	1.665620189	0.001332211	NC	0.47079491	0.413307157	NC	-2.961485465	1.99E-08	NC	-2.791947831	3.52E-07	NC
Eucgr.G03334	1.145792064	0.006441362	UP	0.075813357	0.903305004	NC	-0.048867096	0.953299563	NC	0.135790557	0.804770503	NC	1.26356102	0.002640267	UP	-0.913719913	0.04366033	NC	0.304450087	0.568266465	NC	0.243303655	0.706754146	NC	LOC104454617	structural maintenance of chromosomes protein 5
Eucgr.B03650	0	1	NC	2.389076746	6.33E-06	NC	0.579185814	0.310128572	NC	0.24621703	0.671308616	NC	2.898100433	9.74E-09	NC	2.378488405	5.74E-08	UP	-3.189098197	4.91E-13	DOWN	-0.871735806	0.078942235	NC
Eucgr.K02119	-3.244998437	5.30E-14	DOWN	-0.948643632	0.049666609	NC	2.876930256	4.59E-11	UP	1.776767769	4.96E-05	UP	-1.536505619	0.000250098	DOWN	-1.958550904	8.08E-06	DOWN	3.652840898	8.80E-17	UP	0.391217128	0.536612517	NC	LOC104425699	putative quinone-oxidoreductase homolog, chloroplastic
Eucgr.H00616	0.449322021	0.316873995	NC	-0.755059741	0.101550799	NC	1.435967503	0.000860884	UP	1.256912629	0.003224067	UP	0.934863768	0.029108595	NC	1.093943339	0.013335239	UP	-0.561503868	0.241692726	NC	-0.463899438	0.406974758	NC
Eucgr.J01875	-0.405771509	0.377169164	NC	-1.316634457	0.002888276	NC	2.407004471	1.81E-08	NC	2.693613715	2.73E-10	NC	0.54870487	0.222194073	NC	-0.847913568	0.065608841	NC	1.097640362	0.011818726	UP	1.871073989	1.58E-05	UP	LOC104422357	UDP-glycosyltransferase 87A1
Eucgr.F02018	0.834522862	0.048914165	NC	-1.585411325	0.000178489	DOWN	1.60371144	0.000163016	UP	-0.764832328	0.089223504	NC	-0.319794364	0.495000036	NC	-0.372464491	0.469314783	NC	1.492264598	0.000380793	UP	-0.662773197	0.201801993	NC	LOC104449095	uridine kinase-like protein 3
Eucgr.J00665	0.31316353	0.501554649	NC	-3.333724754	6.40E-14	NC	2.828191467	1.17E-10	NC	1.086799148	0.018541562	NC	2.210345386	2.54E-07	UP	-3.292598052	4.83E-13	NC	2.426643753	4.99E-08	NC	0.434743422	0.525037874	NC	LOC104421441	ankyrin repeat-containing protein ITN1
Eucgr.F01398	6.16132331	7.46E-37	UP	-2.090832407	6.14E-07	DOWN	-0.507496456	0.348841661	NC	-1.440029362	0.000665618	DOWN	4.128376148	7.08E-21	UP	-0.360724614	0.484011655	NC	-2.248829523	6.33E-08	DOWN	-0.189413655	0.775757441	NC	LOC104451604	cytochrome P450 72A14-like
Eucgr.K02823	-1.627488648	8.89E-05	DOWN	0.948549427	0.03585332	NC	0.22337288	0.747004913	NC	0.329760915	0.50997731	NC	-0.886805301	0.041281837	NC	0.680135784	0.153341427	NC	0.573407018	0.233966667	NC	0.539736444	0.325141502	NC	LOC104426247	hypothetical protein
Eucgr.E01719	-1.32058856	0.001770001	DOWN	-1.123141108	0.014647256	NC	2.308827953	9.13E-08	UP	3.366934834	1.32E-14	UP	1.355078233	0.001253329	UP	-0.267371551	0.622971405	NC	-1.714143664	4.63E-05	DOWN	-1.24753872	0.006202329	DOWN	LOC104444512	putative ABC transporter C family member 15
Eucgr.F02910	1.725734634	6.79E-05	UP	-5.464251548	9.25E-22	NC	4.714627101	4.50E-17	NC	0	1	NC	0.195891889	0.734252689	NC	-5.291049568	1.58E-15	NC	6.22022404	1.76E-22	NC	4.649233981	8.65E-12	NC	LOC104449764	NAC domain-containing protein 78
Eucgr.D01062	-3.832657796	1.87E-16	NC	2.591318529	3.58E-08	NC	-0.689256091	0.187669203	NC	-1.02731233	0.025312206	NC	-2.071398421	2.09E-05	DOWN	0.954963139	0.100491994	NC	1.27415515	0.007650554	NC	0.84553402	0.142401122	NC
Eucgr.B02693	-1.01078911	0.016116651	NC	1.113591007	0.010887637	UP	0.032940814	0.969467228	NC	0.054803281	0.926323585	NC	-0.406069479	0.376705318	NC	1.161622004	0.008279555	UP	0.502095058	0.304089044	NC	0.421718022	0.461587844	NC	LOC104433053	vacuolar fusion protein CCZ1 homolog
Eucgr.L01527	0.91524117	0.076014418	NC	-0.575160127	0.344124026	NC	1.062287854	0.04271316	NC	1.225564265	0.011831388	NC	1.6426876	0.000702118	NC	-1.083484722	0.036073148	NC	2.036786403	9.97E-06	UP	0.384317287	0.612019751	NC
Eucgr.F03252	0.694508382	0.110120721	NC	0.25519474	0.639488491	NC	-0.814386104	0.088710733	NC	-0.235916819	0.650884882	NC	0.082682534	0.874625642	NC	0.579076408	0.232718547	NC	-0.774926578	0.090921137	NC	1.02434674	0.029243449	UP
Eucgr.B01278	-0.762392829	0.094642545	NC	-0.62973496	0.226566984	NC	0.583144534	0.309722589	NC	1.277411529	0.004990348	UP	-1.893887089	1.30E-05	DOWN	-0.080002866	0.91219594	NC	0.106623892	0.877435162	NC	1.007548435	0.048230217	UP	LOC104425830	E3 ubiquitin-protein ligase Topors
Eucgr.K03562	5.598728897	2.54E-32	NC	-2.687707266	1.92E-10	DOWN	-1.936124385	5.57E-06	DOWN	-1.488797171	0.000466187	DOWN	2.041472829	9.20E-07	UP	-1.097326803	0.01317358	DOWN	-1.160040028	0.007316583	DOWN	-4.240037449	4.79E-20	DOWN	LOC104426837	transcription factor MYB108
Eucgr.H01210	-0.417772865	0.353269098	NC	-0.342465426	0.506592526	NC	-0.228843282	0.735909142	NC	-0.00453151	0.996010309	NC	-0.910871187	0.033426163	NC	0.570881539	0.237477578	NC	-1.157224065	0.007254428	DOWN	-0.535261033	0.326747071	NC	LOC104456830	sodium/hydrogen exchanger 1
Eucgr.C00099	-0.460136002	0.361252224	NC	0.998430498	0.043740045	NC	-1.252934958	0.009812624	DOWN	-0.691873828	0.159292983	NC	-1.298299956	0.003146591	DOWN	0.244300228	0.685932677	NC	0.019267457	0.979679147	NC	1.664925977	0.000232137	UP
Eucgr.F03332	0.87719221	0.083528188	NC	1.269667785	0.006915941	NC	1.085020232	0.019791741	UP	0.371690761	0.475587794	NC	2.196866074	2.58E-07	UP	-0.254260361	0.64744704	NC	-1.287462377	0.003074557	DOWN	1.253496578	0.005965292	UP	LOC104450141	MLO-like protein 11
Eucgr.C00835	-1.189061745	0.010165209	NC	-1.977994566	0.00034779	NC	5.294467003	2.05E-25	UP	0	1	NC	-0.806170033	0.076913582	NC	-1.566565387	0.001228131	NC	5.792537423	1.17E-32	NC	-2.984782609	1.75E-06	NC	LOC104439012	mechanosensitive ion channel protein 10
Eucgr.G00021	-2.206524464	2.56E-05	NC	3.113006474	1.80E-09	NC	1.39488755	0.001917283	NC	4.121259078	4.15E-20	NC	-1.883076978	9.53E-05	NC	3.630805429	2.90E-14	UP	-1.165985034	0.009084712	DOWN	1.28105776	0.005241432	UP	LOC104452417	uncharacterized protein At1g04910
Eucgr.A01426	0.997936872	0.04380908	NC	-0.761888752	0.164213674	NC	0.171563114	0.860024909	NC	1.333501506	0.005571814	UP	-1.909436151	9.93E-05	DOWN	1.216224973	0.02689994	UP	0.19239876	0.772780681	NC	0.91789514	0.090369151	NC
Eucgr.H02531	0.259205435	0.579855249	NC	-1.433695926	0.000767843	DOWN	0.936268824	0.041934723	NC	0.765431762	0.088271974	NC	-0.18230955	0.710346614	NC	-0.810719697	0.076971104	NC	0.207672725	0.71307969	NC	0.03275121	0.969079822	NC	LOC104414162	alpha-glucan water dikinase, chloroplastic
Eucgr.J00716	-0.23912036	0.624500465	NC	1.380647499	0.001543646	UP	-1.38802763	0.001534633	DOWN	-0.665281991	0.149149821	NC	-1.369659763	0.001524303	DOWN	0.897905996	0.057166722	NC	-1.474139029	0.000794869	DOWN	1.512296057	0.000731413	UP	LOC104423475	cytochrome P450 94A2
Eucgr.J01515	-2.487156494	9.10E-09	DOWN	-0.472010019	0.408464854	NC	2.077668242	3.42E-06	UP	3.195098205	6.59E-13	UP	-0.487667932	0.286467418	NC	0.73456153	0.120120558	NC	0.66141359	0.159263489	NC	0.575846016	0.286536661	NC	LOC104422117	LEAF RUST 10 DISEASE-RESISTANCE LOCUS RECEPTOR-LIKE PROTEIN KINASE-like 1.4
Eucgr.D01821	-0.804686763	0.081431335	NC	0.403946092	0.478800418	NC	1.06009493	0.027053203	UP	1.571123711	0.000354914	UP	-0.300801943	0.540007534	NC	-1.135324658	0.015816407	NC	0.512941129	0.336434052	NC	-0.226242294	0.752606389	NC	LOC104441721	probable polygalacturonase
Eucgr.I01600	1.983929315	1.38E-06	UP	0.151533514	0.789541285	NC	0.735851174	0.129190084	NC	0.816208985	0.065869644	NC	1.107774838	0.008567798	UP	0.200676146	0.720767014	NC	0.598279298	0.205969113	NC	-0.215213869	0.741951912	NC
Eucgr.D02247	-0.948316759	0.026603263	NC	-0.307543075	0.571192915	NC	0.759813288	0.124450082	NC	-1.484905955	0.000742103	DOWN	0.304597767	0.528723039	NC	-0.700916382	0.148493765	NC	0.733126919	0.121538449	NC	0.185261144	0.793057503	NC	LOC104442066	probable methyltransferase PMT13
Eucgr.F02256	0.309467405	0.501536884	NC	-0.437402799	0.378117178	NC	-0.467585797	0.397318994	NC	0.061196917	0.916259656	NC	-1.486380468	0.000348898	DOWN	0.645863489	0.171381217	NC	-1.64710181	8.05E-05	DOWN	-0.216995611	0.739787648	NC	LOC104449266	interferon-related developmental regulator 1
Eucgr.G02508	-1.172284145	0.004734194	DOWN	1.723078083	4.12E-05	UP	-0.890439582	0.05456729	NC	-1.593768653	0.000140379	DOWN	-0.399318848	0.381701095	NC	0.725765648	0.118331078	NC	-0.653395907	0.160800762	NC	0.172903701	0.796073795	NC	LOC104453954	probable methyltransferase PMT2
Eucgr.H00847	1.214589914	0.003501157	UP	-1.273265231	0.003151989	DOWN	0.076927199	0.926582234	NC	0.780062645	0.082258321	NC	0.759302024	0.082201531	NC	-0.824505388	0.073734592	NC	0.115435503	0.850015083	NC	0.309836592	0.618648683	NC	LOC104456582	WD repeat-containing protein 26
Eucgr.K02566	-0.693764338	0.160176305	NC	-1.521890051	0.006378989	NC	2.693102169	6.24E-08	NC	2.284281607	4.87E-06	UP	-1.333326599	0.007671151	NC	0	1	NC	4.260222197	2.83E-17	NC	0	1	NC	LOC104426045	uncharacterized LOC104426045
Eucgr.H04025	-1.267933709	0.002208803	DOWN	0.894037691	0.046482011	NC	-0.260728693	0.691443359	NC	-1.168241463	0.006323417	DOWN	0.04969851	0.924791173	NC	-0.683577098	0.144466139	NC	0.332590426	0.525130917	NC	-0.107346177	0.882034652	NC	LOC104415217	importin subunit alpha-2
Eucgr.G02010	0	1	NC	7.001237473	6.68E-31	NC	-4.663316532	3.87E-22	NC	0.654051473	0.156294376	NC	0	1	NC	5.53649802	9.21E-25	UP	-6.531653207	8.91E-31	DOWN	-2.742100887	1.34E-09	DOWN	LOC104453582	potassium transporter 5
Eucgr.B00748	2.606049755	4.44E-10	UP	-0.859189146	0.057215219	NC	-1.030130515	0.023025592	DOWN	-0.867035877	0.050596945	NC	0.959570248	0.025497127	NC	0.39808347	0.436593881	NC	-1.75521178	2.93E-05	DOWN	-0.759533556	0.131353549	NC
Eucgr.F01361	0.291372007	0.534864892	NC	-1.345237895	0.002033515	DOWN	1.143166107	0.011372867	UP	1.285009282	0.002908196	UP	-2.23269894	9.81E-08	DOWN	0.333137201	0.533903763	NC	0.703456249	0.13232317	NC	0.027227867	0.976247571	NC	LOC104451591	probable leucine-rich repeat receptor-like serine/threonine-protein kinase At3g14840
Eucgr.I01808	-3.525634584	3.26E-14	DOWN	0	1	NC	4.992099507	1.06E-17	NC	0	1	NC	-5.352633413	5.56E-25	DOWN	0	1	NC	7.393499368	2.12E-29	NC	0	1	NC
Eucgr.H04036	-1.226557942	0.003183293	DOWN	0.594942041	0.212754611	NC	-0.52415543	0.329184685	NC	-0.715561465	0.114473608	NC	-1.361421484	0.001146953	DOWN	0.883653091	0.052095949	NC	-0.39610395	0.436345452	NC	-0.244914263	0.703786712	NC	LOC104415226	GTP-binding protein SAR1A
Eucgr.G01769	5.661855789	1.03E-27	NC	-1.961774637	5.94E-06	NC	2.221677498	2.55E-07	UP	-2.831290763	1.65E-09	DOWN	3.066491942	3.09E-12	UP	-0.916386273	0.047123323	NC	0.780834697	0.092504677	NC	-0.305058792	0.637689353	NC	LOC104453418	auxin transporter-like protein 5
Eucgr.A02936	1.156753329	0.005970663	UP	0.019621944	0.978366034	NC	-0.126116743	0.871352228	NC	0.016211208	0.980731186	NC	0.801903771	0.066613469	NC	0.624993903	0.1928915	NC	-0.321067874	0.54492829	NC	0.150479008	0.827373498	NC	LOC104450061	mediator of RNA polymerase II transcription subunit 31
Eucgr.F03019	-0.31696394	0.513124256	NC	-0.000323941	1	NC	0.395418231	0.517904297	NC	1.736838992	4.87E-05	UP	1.660295874	0.000113607	UP	-0.785707144	0.097387378	NC	-0.16203037	0.794334571	NC	-0.75879692	0.151001087	NC	LOC104449867	ras-related protein RHN1
Eucgr.F01512	3.262303884	2.57E-11	UP	-1.352644649	0.004253956	DOWN	-3.213192143	1.94E-08	NC	-1.901446537	0.000188955	DOWN	-0.890319338	0.050452294	NC	1.287749027	0.004808397	UP	-3.15243747	5.27E-12	DOWN	-0.288314477	0.65632319	NC
Eucgr.H03960	2.552305607	7.61E-10	UP	-1.829894858	1.30E-05	DOWN	-1.510179543	0.000417894	DOWN	-1.929595051	3.82E-06	DOWN	0.954994893	0.02479037	NC	-1.849135275	1.26E-05	DOWN	-1.631522137	9.98E-05	DOWN	-0.706510278	0.166486407	NC	LOC104415171	RING-H2 finger protein ATL2
Eucgr.J00216	-2.46421884	3.78E-09	DOWN	0.376022692	0.474310695	NC	-0.096184344	0.907590448	NC	0.442017133	0.362569717	NC	-3.155276832	1.50E-13	DOWN	1.019479499	0.024011598	UP	-0.269851735	0.623380476	NC	0.238503709	0.715264692	NC	LOC104421085	putative ABC1 protein At2g40090
Eucgr.H03550	2.118931632	2.54E-07	UP	-1.286051979	0.002693093	DOWN	-0.814584073	0.08484392	NC	-0.3545066	0.470269926	NC	0.427359234	0.346567179	NC	-0.280256092	0.600609553	NC	-1.404011237	0.000855512	DOWN	-0.079533906	0.916467888	NC	LOC104414861	cyclin-T1-4
Eucgr.L01129	-2.055862649	6.70E-07	DOWN	1.28813471	0.003014447	UP	-0.321839787	0.605919207	NC	-0.371355633	0.450327805	NC	-1.66750264	7.40E-05	DOWN	0.682503923	0.155686099	NC	0.201640031	0.727630391	NC	0.629006526	0.236778088	NC	LOC104429232	WD repeat-containing protein 61
Eucgr.J02804	4.419670559	6.87E-23	UP	-1.564574906	0.000223593	DOWN	0.185497035	0.797937068	NC	-0.941483581	0.032570494	NC	2.069388717	6.38E-07	UP	0.160100585	0.783093506	NC	-0.53435398	0.269203983	NC	-1.554513835	0.000403194	DOWN	LOC104422975	uncharacterized LOC104422975
Eucgr.A00321	-1.779936602	0.000201721	DOWN	0.424791059	0.533580509	NC	-0.163354976	0.879368852	NC	0.593874325	0.282761506	NC	0.27124833	0.608572661	NC	-0.195853565	0.758906293	NC	0.095199966	0.895825945	NC	-0.418951241	0.519169912	NC	LOC104449227	AUGMIN subunit 1
Eucgr.F02207	-5.581791898	2.38E-18	NC	0	1	NC	4.82272543	3.97E-13	NC	5.518762352	1.68E-17	NC	-7.622344579	1.43E-28	NC	0	1	NC	5.1460038	4.38E-21	UP	2.411153307	0.000194416	NC	LOC104449226	transcription repressor MYB6
Eucgr.K02877	1.099396871	0.016090073	NC	-0.017006812	0.987095423	NC	0.122666013	0.882386785	NC	0.486323534	0.334880355	NC	1.294819679	0.003421372	UP	0.415571982	0.428638108	NC	-0.197959957	0.735760092	NC	-0.62228447	0.255667501	NC	LOC104426296	putative DNA glycosylase At3g47830
Eucgr.G00664	0	1	NC	0	1	NC	0.765640806	0.241454616	NC	2.4309851	3.40E-07	UP	0	1	NC	0	1	NC	0	1	NC	0	1	NC
Eucgr.I02416	0	1	NC	2.196412661	0.000416223	NC	0.688987489	0.250190707	NC	1.865333618	5.38E-05	UP	0	1	NC	0	1	NC	1.269695129	0.011696707	NC	2.521428462	1.56E-07	UP
Eucgr.H03948	-0.405601876	0.368206219	NC	0.361981849	0.478288311	NC	0.766512592	0.110697576	NC	1.079921819	0.012208095	UP	-0.873970027	0.041246834	NC	0.418723586	0.406421066	NC	0.507120509	0.297433011	NC	-0.232220463	0.719484067	NC
Eucgr.B01444	0.459877134	0.302769099	NC	0.014230315	0.984457227	NC	-0.484308249	0.377209736	NC	-0.551216966	0.237243026	NC	-0.653150489	0.136662576	NC	1.312388866	0.002436939	UP	-0.95753463	0.029402318	NC	-0.378910021	0.519169912	NC	LOC104427013	type II inositol polyphosphate 5-phosphatase 15
Eucgr.A01435	-3.533280539	1.47E-16	DOWN	-1.860955056	9.80E-06	DOWN	2.952970955	3.31E-12	UP	-0.284923606	0.577963641	NC	-4.466528069	1.55E-23	DOWN	0.760840267	0.102683257	NC	3.49193131	3.45E-16	UP	0.794302268	0.10933728	NC	LOC104437538	oligopeptide transporter 6
Eucgr.I02145	-0.864764182	0.050838403	NC	3.630144404	1.88E-16	UP	0.612402258	0.231830088	NC	-0.823544794	0.064352537	NC	-1.563174754	0.000318377	DOWN	1.616657659	0.000299777	UP	0.986361586	0.027176022	NC	-1.17199401	0.014113352	DOWN	LOC104419512	GDSL esterase/lipase 5
Eucgr.C00826	-4.865242491	2.82E-24	NC	3.83397748	4.30E-16	NC	-0.617091974	0.237823275	NC	0.799144688	0.076279891	NC	-4.703830453	2.47E-24	DOWN	1.491222742	0.001262373	UP	0.389326912	0.467832491	NC	1.955029361	8.39E-06	UP	LOC104436430	myb-related protein 330
Eucgr.F00170	-0.575797931	0.189530583	NC	0.260541228	0.630399664	NC	-1.46609213	0.000708628	DOWN	-1.392300731	0.001056951	DOWN	-2.667129339	2.75E-10	DOWN	1.612248025	0.000197679	UP	-0.484558765	0.328935663	NC	-0.220886178	0.738082055	NC
Eucgr.J00560	-2.151281036	2.49E-07	DOWN	1.533782462	0.000368171	UP	0.193566581	0.788680927	NC	1.064278232	0.014149931	UP	-1.170158206	0.006000399	DOWN	-0.134189563	0.828984548	NC	0.538615038	0.27395881	NC	1.466199132	0.00106205	UP	LOC104421347	histone deacetylase 8
Eucgr.E02855	0.642392873	0.160646025	NC	-1.591449288	0.000531334	DOWN	-0.395130983	0.571285582	NC	-0.114475661	0.863185494	NC	-2.8197619	7.90E-11	DOWN	1.631898369	0.000284679	UP	-0.529252083	0.290647122	NC	-1.833477924	5.63E-05	NC	LOC104445068	probable inactive purple acid phosphatase 29
Eucgr.H04947	-2.850545464	5.81E-11	DOWN	3.820830032	2.18E-17	NC	-1.56766859	0.000266232	NC	-1.094034233	0.011605646	NC	-1.628138828	0.000140985	DOWN	2.156549894	6.66E-07	UP	-1.670784974	8.61E-05	DOWN	0.648572029	0.217302282	NC	LOC104415879	protein trichome berefringence-like 7
Eucgr.H00432	-0.014303521	0.979533424	NC	0.474290531	0.333209345	NC	-0.783399671	0.100865522	NC	-1.093422292	0.010992758	DOWN	0.118816846	0.813198401	NC	0.429866545	0.391864658	NC	-0.999954381	0.021989945	NC	0.26391134	0.676143848	NC	LOC104456280	clathrin interactor EPSIN 2
Eucgr.K02350	-1.448628018	0.000542761	DOWN	0.981393466	0.030376783	NC	-0.376059651	0.53106921	NC	0.383525689	0.435902853	NC	-1.955384462	3.49E-06	DOWN	1.704387844	8.45E-05	UP	-0.596340101	0.214282608	NC	0.875528321	0.072050645	NC	LOC104425902	uncharacterized LOC104425902
Eucgr.J01451	-6.581204919	2.49E-28	NC	0	1	NC	0	1	NC	0	1	NC	-12.66530441	2.88E-50	DOWN	0	1	NC	8.94122909	8.02E-34	NC	0	1	NC	LOC104422073	(-)-germacrene D synthase
Eucgr.F01688	0	1	NC	8.148540242	4.23E-39	NC	-3.4451659	5.10E-15	NC	-5.726102871	1.74E-30	DOWN	0	1	NC	6.789794863	3.07E-26	NC	-3.864418099	8.67E-16	NC	-7.263802048	2.35E-27	NC	LOC104448870	expansin-A11
Eucgr.A02047	-2.145236217	1.25E-06	NC	1.381254424	0.0031965	NC	0.922067168	0.056386553	NC	2.086175816	1.04E-06	UP	-2.542035672	6.00E-09	DOWN	1.263243437	0.006921984	NC	-0.735969993	0.133060752	NC	1.621433923	0.000316318	UP	LOC104442466	protein DETOXIFICATION 41
Eucgr.E01739	4.564982524	3.30E-12	NC	-0.207386862	0.76141747	NC	-0.749973249	0.20268619	NC	0.512735096	0.35055224	NC	3.062973288	3.02E-10	UP	1.309884518	0.003609729	UP	-2.504502097	1.05E-08	DOWN	-0.968246034	0.048588405	NC	LOC104444523	3-hydroxyisobutyryl-CoA hydrolase 1
Eucgr.J00134	-1.817047283	9.93E-06	DOWN	1.271067272	0.003158757	UP	-2.255799222	8.03E-08	DOWN	-0.254248249	0.620545563	NC	-3.035696735	6.87E-13	DOWN	1.084559595	0.014303925	UP	-1.245961411	0.003502613	DOWN	0.606484082	0.250573978	NC	LOC104423332	adenine/guanine permease AZG1
Eucgr.A02343	2.995359706	1.98E-12	UP	-0.807318698	0.077360362	NC	-0.274546285	0.676684789	NC	-2.308965816	5.29E-08	DOWN	3.083741356	6.66E-13	UP	-3.126546695	6.96E-13	DOWN	1.8311974	1.68E-05	UP	0.228598086	0.740589961	NC	LOC104444953	uncharacterized LOC104444953
Eucgr.J00627	0.977447575	0.01995118	NC	-2.282513865	5.56E-08	DOWN	-0.09380692	0.908667182	NC	0.607830742	0.189603581	NC	0.830342603	0.053728013	NC	-0.707545951	0.130023303	NC	-1.144289205	0.007947631	DOWN	-0.986947412	0.036930902	NC	LOC104421406	uncharacterized LOC104421406
Eucgr.H00520	0	1	NC	0	1	NC	0	1	NC	0	1	NC	1.721183478	3.64E-05	UP	-3.311341702	3.88E-14	DOWN	-0.647062345	0.19389809	NC	-2.673550543	1.68E-08	NC	LOC104416222	putative calcium-transporting ATPase 13, plasma membrane-type
Eucgr.A01262	1.653189038	5.56E-05	UP	-0.633267526	0.176842239	NC	0.358777056	0.547152812	NC	0.874321044	0.046938597	NC	1.587364312	0.000127986	NC	-1.620694274	0.000139699	DOWN	0.65906444	0.156386387	NC	-1.101275129	0.016924669	DOWN	LOC104436533	metallothionein-like protein type 2
Eucgr.C03856	0	1	NC	4.589265103	7.33E-18	UP	-0.510959534	0.370033727	NC	1.101252323	0.012364953	NC	-1.975463332	1.06E-05	DOWN	3.979252756	7.03E-18	UP	-1.057980158	0.016179412	DOWN	-2.372604461	6.01E-08	DOWN	LOC104438296	aldehyde dehydrogenase family 2 member C4
Eucgr.E02503	-1.000975643	0.019418869	NC	0.443345004	0.389245489	NC	0.348936169	0.572934535	NC	1.688884964	6.30E-05	UP	0.160545036	0.749177779	NC	-0.271318407	0.619742192	NC	0.374798934	0.470488226	NC	-0.363285869	0.547241481	NC	LOC104444903	WPP domain-associated protein
Eucgr.F04044	0.771244019	0.087312335	NC	0.036576014	0.963505268	NC	0.152613987	0.846186136	NC	0.620673492	0.192155607	NC	-0.855131623	0.060350587	NC	1.797236481	4.90E-05	UP	-0.887295179	0.052907921	NC	-0.290692112	0.651776744	NC
Eucgr.K01511	0.191314472	0.713931165	NC	-0.414586789	0.443181117	NC	0.368068532	0.566991962	NC	1.16161421	0.009471935	UP	0	1	NC	0	1	NC	0	1	NC	0	1	NC	LOC104425290	5-methyltetrahydropteroyltriglutamate--homocysteine methyltransferase
Eucgr.J00003	4.294377322	1.21E-15	UP	1.64837415	0.000176455	UP	-1.06586599	0.021121097	DOWN	1.66007009	8.19E-05	UP	2.753309375	4.85E-10	UP	1.612212264	0.000186572	UP	-2.111970378	5.08E-07	DOWN	-0.316446991	0.607664336	NC	LOC104420879	elicitor-responsive protein 1
Eucgr.I01926	1.644820698	6.16E-05	UP	-0.997751493	0.023747504	NC	-0.220642633	0.748024373	NC	-0.727034733	0.106730642	NC	0.23219459	0.629034485	NC	-0.461979132	0.35163441	NC	-1.155474999	0.007144425	DOWN	0.349885096	0.557714152	NC	LOC104419350	plant cysteine oxidase 2
Eucgr.F01096	-0.093541814	0.859898543	NC	2.568715233	1.48E-09	UP	-1.715562079	5.33E-05	DOWN	-1.653861668	8.08E-05	DOWN	0.722235639	0.099849045	NC	1.652859751	0.000107756	UP	-2.455962404	4.11E-09	DOWN	-0.557782155	0.301074882	NC	LOC104448417	WD repeat-containing protein 44
Eucgr.J00225	1.106834583	0.00863119	UP	0.328220777	0.530926309	NC	0.174416932	0.812427254	NC	0.796443223	0.074981679	NC	0.847354132	0.050059555	NC	0.17430207	0.76237445	NC	-0.58598408	0.220390386	NC	-0.184869936	0.783070805	NC	LOC104421096	protein yippee-like
Eucgr.C00878	2.199329337	1.55E-07	UP	-0.265657928	0.623876438	NC	0.774597741	0.109078314	NC	1.278794662	0.00271543	UP	0.082627956	0.875436884	NC	-0.749499835	0.11362402	NC	0.597761162	0.216787375	NC	-0.676187503	0.205587844	NC	LOC104436475	uncharacterized LOC104436475
Eucgr.B03803	-0.348074617	0.454122865	NC	-0.009580581	0.99146883	NC	0.852312852	0.072107356	NC	1.493161982	0.000420951	UP	-0.379910304	0.414267771	NC	0.036845291	0.958785785	NC	0.687211686	0.140982197	NC	0.362694298	0.54561751	NC	LOC104435712	uncharacterized LOC104435712
Eucgr.H04193	8.208693074	8.53E-47	UP	-1.996172845	2.31E-06	DOWN	2.912427703	6.78E-12	UP	0.933414582	0.034642985	NC	0.276931196	0.561448516	NC	1.140119263	0.009671638	NC	0.015046564	0.981684609	NC	-1.126933438	0.014512453	NC
Eucgr.C01668	-0.239946655	0.621510895	NC	-0.801087171	0.088973233	NC	0.936644796	0.047495507	NC	0.288470555	0.582145055	NC	1.042412517	0.020123848	NC	-1.321574233	0.00426196	DOWN	1.429533025	0.001426392	UP	1.00857736	0.047759289	UP	LOC104436982	uncharacterized LOC104436982
Eucgr.A01244	0.300686941	0.517074982	NC	-0.715288155	0.123963472	NC	0.604681058	0.242041218	NC	1.033458107	0.017457387	UP	-0.015723537	0.977632426	NC	-0.121127831	0.841731331	NC	0.454437687	0.360853046	NC	0.317782241	0.60437524	NC
Eucgr.H05062	-2.36868333	9.99E-09	DOWN	1.108551223	0.011150342	UP	0.047950112	0.953580865	NC	0.030436154	0.959702157	NC	-3.761748883	4.34E-18	DOWN	2.206435501	1.78E-07	UP	-0.036297108	0.955424881	NC	0.199197665	0.764842031	NC	LOC104415957	chloride channel protein CLC-c
Eucgr.E04231	1.225931653	0.003139434	UP	-0.73792103	0.108740216	NC	0.512339385	0.341430637	NC	-0.398687796	0.411959061	NC	1.365888467	0.001084678	UP	-1.224762906	0.004998155	DOWN	0.554150835	0.249564691	NC	-0.453467307	0.42151863	NC	LOC104447696	uncharacterized LOC104447696
Eucgr.E00634	0.435537917	0.423989899	NC	-1.572355383	0.002992302	NC	2.915208687	1.80E-09	UP	1.664302426	0.001034046	NC	2.15848535	1.35E-05	NC	-3.808789081	7.20E-11	NC	5.995726589	1.21E-26	NC	0	1	NC	LOC104443827	uncharacterized LOC104443827
Eucgr.G02495	0.752421783	0.11373787	NC	1.200919679	0.009029578	UP	-1.666300556	0.000201738	DOWN	-3.75571362	3.60E-15	DOWN	3.443449429	1.95E-13	UP	-1.578540808	0.000439529	DOWN	-0.570130806	0.292579555	NC	-0.062510265	0.954178114	NC	LOC104453943	(R)-mandelonitrile lyase-like
Eucgr.A00869	1.220279961	0.005711015	UP	-0.07215884	0.921580996	NC	-0.711247684	0.175698006	NC	-1.152038878	0.011195152	DOWN	0.694832857	0.143530559	NC	0.598644766	0.242416961	NC	-2.100704508	3.36E-06	DOWN	-0.282310376	0.673948492	NC
Eucgr.B03411	0.326500071	0.480726421	NC	-0.448129089	0.371066689	NC	0.283599681	0.662884497	NC	-0.256790283	0.621301484	NC	0.794712941	0.066662632	NC	-0.868736462	0.056820032	NC	0.230926468	0.679909628	NC	-1.03592629	0.02829747	DOWN	LOC104433603	NADH dehydrogenase [ubiquinone] 1 alpha subcomplex subunit 2
Eucgr.F00222	-2.012646114	9.76E-07	DOWN	0.818355668	0.071285246	NC	-0.526163842	0.325182985	NC	-0.158887468	0.767674703	NC	-2.9963738	1.25E-12	DOWN	1.327567816	0.002163875	UP	-0.66214174	0.155250467	NC	-0.104327374	0.88609201	NC	LOC104447890	serine/threonine-protein kinase tricorner
Eucgr.D01369	-2.240533553	5.94E-08	DOWN	0.597643971	0.211993109	NC	0.366997964	0.538813922	NC	0.313307073	0.53252753	NC	-1.453474161	0.000505899	DOWN	0.650380969	0.171200005	NC	0.526866553	0.278333337	NC	0.477142877	0.392862329	NC	LOC104441438	uncharacterized LOC104441438
Eucgr.A01478	3.957798799	1.71E-19	UP	-0.628622473	0.181769193	NC	-1.567078198	0.000241901	NC	-2.038415249	1.06E-06	NC	3.552801923	1.62E-16	UP	-2.026975752	1.61E-06	NC	-0.902340429	0.042744553	NC	-1.205932963	0.00834572	NC	LOC104437893	rust resistance kinase Lr10
Eucgr.K03138	-0.812247832	0.058434022	NC	1.811991645	1.81E-05	UP	-1.866298635	1.02E-05	DOWN	-2.268062423	6.04E-08	DOWN	-0.473731131	0.302676603	NC	0.988876945	0.029370575	NC	-1.477702288	0.000535673	DOWN	-0.320169782	0.605002289	NC	LOC104426471	probable protein phosphatase 2C 4
Eucgr.H02362	0.786986172	0.068766624	NC	0.065140516	0.919346828	NC	-1.371635725	0.001766297	DOWN	0.457311632	0.341872559	NC	-2.2147972	2.44E-07	DOWN	1.711229102	0.000118513	NC	-1.544549621	0.00037422	NC	-0.018109942	0.986632755	NC	LOC104414062	TMV resistance protein N
Eucgr.K01344	0.21477964	0.663077337	NC	0.322642451	0.54878332	NC	-1.427603171	0.001252814	DOWN	-3.979096738	1.35E-17	NC	-0.192843804	0.701957747	NC	2.519888413	3.54E-09	UP	-1.983125069	2.01E-06	DOWN	-0.151308318	0.825376868	NC	LOC104425170	zinc transporter 8
Eucgr.J00356	2.730610868	6.06E-07	NC	-8.026831831	2.27E-14	NC	9.400044704	1.64E-22	UP	0	1	NC	5.249091611	2.82E-20	NC	-9.77702106	3.34E-26	NC	11.24427087	2.71E-37	UP	0	1	NC	LOC104421205	GEM-like protein 4
Eucgr.G02347	-2.582199613	9.11E-09	DOWN	1.71427358	0.000265329	NC	1.113226869	0.016025278	UP	1.290003085	0.003234392	UP	-2.693552359	1.15E-09	DOWN	0.320537046	0.601456186	NC	3.394241652	1.53E-14	UP	0.164168797	0.846908967	NC	LOC104453817	serine/threonine-protein kinase STN7, chloroplastic
Eucgr.K01362	-5.130004405	1.26E-24	DOWN	0	1	NC	7.684333072	8.43E-40	NC	0	1	NC	-2.955832042	6.48E-12	DOWN	-4.403520409	6.09E-15	NC	10.05251196	2.85E-62	NC	2.907540972	1.48E-06	NC	LOC104425181	chlorophyll a-b binding protein 8, chloroplastic
Eucgr.H04016	0.225925615	0.633150226	NC	-1.085118296	0.013159226	DOWN	-0.138640957	0.855597297	NC	-2.589721034	8.37E-10	DOWN	-0.246213398	0.606729077	NC	-0.68603872	0.142762174	NC	0.64077312	0.171006942	NC	-2.539942663	3.18E-09	NC	LOC104415209	major allergen Pru ar 1
Eucgr.C03807	-2.081930926	4.42E-07	DOWN	-2.396614121	2.15E-08	DOWN	2.744978812	1.47E-10	UP	4.508298673	2.38E-23	UP	-2.356383871	1.55E-08	DOWN	-1.06520526	0.017802278	DOWN	2.401088981	1.09E-08	UP	2.541659861	3.83E-09	UP	LOC104438258	transcription factor bHLH68
Eucgr.L03023	3.428983185	1.31E-13	UP	1.349139414	0.001983374	UP	-1.976870702	3.88E-06	DOWN	-4.607433821	1.56E-22	DOWN	4.616652546	1.70E-21	UP	-0.402993938	0.438065444	NC	-1.500355243	0.000522827	DOWN	-1.789697521	6.69E-05	DOWN
Eucgr.F02197	0.353556919	0.442105502	NC	-0.443001619	0.376523804	NC	0.194173406	0.788543842	NC	0.00748271	0.993178935	NC	-0.076712659	0.882994642	NC	-0.510236479	0.300910899	NC	1.237078972	0.003851183	UP	0.056747181	0.942885646	NC	LOC104449220	inositol-tetrakisphosphate 1-kinase 3
Eucgr.G02043	-0.522639927	0.255828037	NC	-1.64459969	0.00036736	DOWN	2.934964426	4.06E-11	UP	0.755493013	0.133935808	NC	-0.735796533	0.104133519	NC	-1.197616331	0.011541067	DOWN	4.775877915	3.63E-25	UP	-0.343080464	0.628431073	NC	LOC104453612	magnesium protoporphyrin IX methyltransferase, chloroplastic
Eucgr.A01744	-1.599525468	0.011860558	NC	2.733355702	2.42E-06	NC	-1.408395896	0.007076755	NC	-0.128364084	0.846607228	NC	-0.634740493	0.151059557	NC	0.635355678	0.182688223	NC	-2.71478815	1.50E-10	DOWN	-1.186710446	0.009747515	DOWN	LOC104456586	G-type lectin S-receptor-like serine/threonine-protein kinase At4g03230
Eucgr.C02105	-1.558867845	0.000212762	DOWN	0.341559578	0.527522634	NC	3.398939954	3.79E-15	NC	4.696327598	5.57E-25	NC	-0.950988413	0.027629314	NC	1.969818926	3.86E-06	UP	0.600667338	0.205708515	NC	2.173453226	3.78E-07	UP	LOC104437247	NAC domain-containing protein 92
Eucgr.E00832	1.127257556	0.009546024	NC	0.52105982	0.294447366	NC	0.876107374	0.063946427	NC	-1.045274775	0.018756125	DOWN	1.404986666	0.001078351	UP	-0.512503368	0.307903437	NC	1.42096125	0.000893284	UP	0.068638975	0.933403905	NC	LOC104443964	probable inactive receptor kinase At4g23740
Eucgr.F04100	0.468618672	0.306227781	NC	-0.477191847	0.350973683	NC	-0.097215001	0.907687384	NC	0.264249904	0.618541946	NC	1.405358171	0.000951995	UP	-1.083484229	0.016103139	DOWN	0.494976619	0.323397557	NC	-0.345125675	0.581611773	NC	LOC104450750	glycine-rich cell wall structural protein 2
Eucgr.E01359	3.567817047	1.52E-09	NC	-0.489647569	0.42000974	NC	0.305294396	0.705927131	NC	1.530295755	0.001138545	UP	1.302554429	0.024670715	NC	0.993544516	0.061061763	NC	-0.65547643	0.224792901	NC	0.702362917	0.221910558	NC
Eucgr.F01880	1.019245002	0.015833286	NC	0.48753931	0.321722093	NC	0.072819696	0.930510971	NC	-0.100184541	0.858538261	NC	2.27340075	4.86E-08	UP	-1.040129941	0.019400933	DOWN	0.377628913	0.463211994	NC	-0.255360585	0.689733797	NC	LOC104449007	ornithine carbamoyltransferase, chloroplastic
Eucgr.C03977	-3.576328334	9.84E-14	DOWN	1.713257099	0.001309031	UP	0.195746589	0.813130262	NC	1.277233409	0.005362107	UP	-1.887461638	2.25E-05	DOWN	0.261424764	0.694346915	NC	0.823853254	0.096565204	NC	0.444711251	0.50274408	NC	LOC104438357	uncharacterized LOC104438357
Eucgr.A01146	1.661428036	0.00011993	NC	-5.194039148	2.25E-21	NC	3.747031549	8.09E-12	NC	0	1	NC	2.196652842	3.13E-07	UP	-3.715834336	1.60E-15	NC	2.804400572	8.22E-10	NC	-0.328583206	0.690829524	NC	LOC104435604	cytokinin riboside 5'-monophosphate phosphoribohydrolase LOG3
Eucgr.H00187	-1.6899422	6.15E-05	DOWN	-2.837011617	3.63E-09	DOWN	4.298152561	1.86E-19	UP	2.886816769	9.57E-10	UP	-1.471302486	0.000634301	DOWN	-0.96838726	0.047556406	NC	3.539704279	1.52E-15	UP	1.798604127	0.000100194	UP	LOC104456119	cellulose synthase-like protein G2
Eucgr.K03331	3.646958348	1.13E-13	NC	-3.724422272	2.32E-13	NC	0	1	NC	0	1	NC	6.45127678	2.62E-34	UP	-7.710523843	4.12E-39	NC	4.234146715	1.62E-13	NC	0	1	NC	LOC104426638	VAN3-binding protein
Eucgr.A01415	-1.138313326	0.006602268	DOWN	-0.047423059	0.943212285	NC	-0.090566278	0.912219705	NC	1.308470832	0.00214144	UP	-0.769907683	0.075639653	NC	0.729002408	0.11767004	NC	-1.442954187	0.000618147	DOWN	0.059659175	0.93912432	NC	LOC104437365	RNA-binding protein 38
Eucgr.A00649	-2.115816729	7.21E-07	DOWN	-0.662154084	0.20521592	NC	1.054676531	0.029397611	UP	1.758887574	6.99E-05	UP	-1.722698409	0.00015603	DOWN	0.694521013	0.207122488	NC	-2.350159954	2.68E-06	NC	-0.153700683	0.853905693	NC
Eucgr.G02963	-0.627316234	0.149933316	NC	1.621120692	0.000129677	UP	-0.569030569	0.276476472	NC	-0.645094359	0.158468041	NC	0.253184109	0.599145049	NC	1.13393237	0.010104387	UP	-0.538788845	0.265141793	NC	-0.112717746	0.876323067	NC	LOC104454326	probable methyltransferase PMT11
Eucgr.B02611	2.401771501	1.01E-08	NC	-3.67242549	1.86E-16	DOWN	0.069350769	0.944457794	NC	0.247643864	0.659167876	NC	0.328044404	0.487682092	NC	-1.232449057	0.005310638	NC	-0.647876135	0.179029976	NC	-1.726512899	0.000136522	NC	LOC104432972	uncharacterized LOC104432972
Eucgr.L00266	-1.412461768	0.000627841	DOWN	0.947287298	0.033812687	NC	-0.414080145	0.470449777	NC	-0.499565564	0.2900704	NC	-0.023226835	0.966427198	NC	-0.065410447	0.919880469	NC	-0.424300178	0.399154639	NC	0.130722499	0.852615835	NC	LOC104428250	lon protease homolog 1, mitochondrial
Eucgr.C02387	-0.38173573	0.409248236	NC	-0.876320001	0.059867355	NC	1.290441577	0.003866065	NC	1.755728199	3.82E-05	NC	-0.19263204	0.699261694	NC	-0.790525142	0.093166107	NC	1.529692176	0.000322074	UP	-0.071654881	0.929888044	NC	LOC104437425	uncharacterized LOC104437425
Eucgr.I02632	3.24742815	1.73E-14	UP	-0.347084927	0.497954502	NC	-2.412334119	9.05E-09	DOWN	-2.668245128	2.06E-10	DOWN	0.704863405	0.105185053	NC	-0.450505191	0.365323541	NC	-2.673593368	1.61E-10	DOWN	-1.879618134	1.25E-05	DOWN	LOC104419889	calmodulin-binding transcription activator 3
Eucgr.B01186	-7.270255833	1.26E-25	NC	9.237366381	1.08E-40	NC	-1.316793799	0.00273185	DOWN	-4.828008922	2.06E-24	DOWN	1.687997426	0.000378972	NC	0.334316135	0.5598681	NC	-0.625160411	0.222819898	NC	-2.187788042	7.66E-06	NC	LOC104425169	pyruvate, phosphate dikinase, chloroplastic
Eucgr.H04338	3.746795862	4.00E-18	UP	-3.491639759	5.90E-16	DOWN	3.364940666	4.13E-15	UP	-0.717843484	0.114510132	NC	2.924702999	4.00E-12	UP	-2.039292035	1.39E-06	DOWN	3.061858097	4.20E-13	UP	-0.953845585	0.045551497	NC	LOC104417652	light-inducible protein CPRF2
Eucgr.E00173	0.293758321	0.56539392	NC	0.346655798	0.543545282	NC	-0.045813186	0.965119609	NC	1.24316278	0.004985955	UP	-1.312588556	0.004272978	NC	0.902887542	0.08000072	NC	-0.516271317	0.340923494	NC	0.623081371	0.270784166	NC	LOC104443461	tRNA-specific adenosine deaminase 1
Eucgr.K02537	0.229222836	0.630291481	NC	0.840287508	0.064006271	NC	0.167148297	0.8212324	NC	0.315269041	0.528257968	NC	1.520051338	0.000268452	UP	-0.502744777	0.306758335	NC	-0.399194741	0.43325085	NC	0.893348227	0.063908864	NC	LOC104426025	ABC transporter B family member 25
Eucgr.F02367	-0.031186559	0.955243121	NC	0.299635725	0.574549888	NC	-0.807902929	0.091705614	NC	-0.478506979	0.316880492	NC	-1.518690943	0.000308962	DOWN	1.286485625	0.003477567	UP	-1.339433907	0.001772474	DOWN	0.747920499	0.138513404	NC	LOC104451864	uncharacterized LOC104451864
Eucgr.L00008	-1.32783943	0.001318747	DOWN	1.046118574	0.017221212	UP	-0.081391673	0.920212908	NC	0.226793273	0.661997052	NC	-1.05936411	0.012271935	NC	0.539264936	0.266506293	NC	-0.076159834	0.902317498	NC	-0.013956659	0.987340534	NC	LOC104428010	stearoyl-[acyl-carrier-protein] 9-desaturase, chloroplastic
Eucgr.I00013	-0.929144173	0.030148437	NC	-0.953041815	0.040162718	NC	0.604284361	0.259589282	NC	1.177839582	0.007519907	UP	0.681329076	0.124712578	NC	-1.111608994	0.013406105	DOWN	0.654323065	0.172019182	NC	-0.410328451	0.495050738	NC	LOC104417983	E3 ubiquitin-protein ligase CHFR
Eucgr.K01192	0.588335824	0.177510677	NC	-2.682295679	2.87E-10	DOWN	1.927884142	5.77E-06	UP	1.87340132	8.68E-06	UP	-0.149400331	0.766205531	NC	-0.305293084	0.569195039	NC	0.753866847	0.101000129	NC	0.127071247	0.860240581	NC	LOC104425026	serine/threonine-protein kinase HT1
Eucgr.I00317	5.151022355	4.82E-22	UP	-2.935348077	2.40E-10	DOWN	1.641397933	0.000734851	UP	0.418832783	0.47613909	NC	0.786144323	0.104625034	NC	0.088177407	0.901829955	NC	0.292794092	0.611443845	NC	0.062262476	0.946601958	NC	LOC104418195	probable WRKY transcription factor 51
Eucgr.D00696	0.997195441	0.018613672	NC	-0.088017078	0.885820506	NC	0.242831218	0.71869855	NC	0.796171387	0.075658704	NC	1.223640035	0.003759726	UP	-0.586497772	0.224621131	NC	0.332826965	0.528150664	NC	-0.895549727	0.06581356	NC	LOC104441061	endonuclease 4
Eucgr.A02506	0.684934793	0.114268687	NC	0.499118036	0.309273619	NC	-0.06088751	0.941371704	NC	0.30012395	0.55188674	NC	-0.468157328	0.303694733	NC	0.585859565	0.226076594	NC	-0.427979819	0.396704347	NC	1.08278567	0.019822587	UP	LOC104446254	serine/arginine-rich SC35-like splicing factor SCL33
Eucgr.E03364	3.663746293	6.03E-15	NC	-2.259854782	4.26E-07	NC	1.875748059	3.22E-05	NC	-1.127006035	0.026336933	NC	3.166095398	1.59E-12	UP	-3.545103277	2.50E-14	DOWN	1.731196769	0.000230219	UP	0.414137105	0.565023617	NC	LOC104445314	uncharacterized LOC104445314
Eucgr.J01630	-1.031490083	0.013869729	NC	-0.649447652	0.16803269	NC	0.159049174	0.831553271	NC	0.64976778	0.156588998	NC	-1.136208227	0.007135911	DOWN	-0.124868327	0.837249127	NC	0.594868343	0.212087625	NC	0.233840979	0.719527862	NC	LOC104422193	pre-mRNA-splicing factor 38B
Eucgr.D01199	-0.028140945	0.960252835	NC	0.147639801	0.803110919	NC	0.015881066	0.987721676	NC	-0.906452357	0.042667173	NC	0.371302174	0.427360674	NC	0.028197109	0.968774734	NC	-0.135780581	0.821720751	NC	-1.611845696	0.000319051	DOWN
Eucgr.H00727	2.168330522	5.48E-05	NC	5.199447771	1.86E-27	NC	-2.595294971	9.51E-10	DOWN	-4.398147832	3.55E-22	DOWN	2.328961173	4.01E-07	NC	0.93210197	0.04672442	NC	0.580515619	0.235254273	NC	-1.983447485	1.12E-05	DOWN	LOC104456488	uncharacterized LOC104456488
Eucgr.J01643	0.649209853	0.148319221	NC	-0.456567486	0.377508879	NC	-0.447582853	0.44896416	NC	0.068460934	0.90920466	NC	-1.653814068	0.000126839	DOWN	1.043668458	0.026264678	UP	-0.431917763	0.410445634	NC	-0.864025867	0.092914025	NC	LOC104422207	uncharacterized aarF domain-containing protein kinase 1
Eucgr.K01901	1.471612499	0.000481069	UP	-0.670351017	0.159163596	NC	-0.334893372	0.595059328	NC	1.374316527	0.001299994	UP	1.264231637	0.003143491	UP	-0.225953226	0.687353537	NC	-0.69010111	0.144442275	NC	-0.645656928	0.226275444	NC	LOC104425546	MATH domain and coiled-coil domain-containing protein At3g58410
Eucgr.L01891	5.862377682	1.68E-34	UP	-5.86696505	6.18E-34	DOWN	2.181049167	4.38E-07	UP	4.332348221	8.72E-22	NC	0.18992487	0.700013464	NC	-3.5126461	2.55E-15	DOWN	1.548230038	0.000377038	UP	1.246219613	0.008632334	UP	LOC104430084	linoleate 13S-lipoxygenase 2-1, chloroplastic
Eucgr.G02938	2.987940082	5.99E-12	UP	0.190039379	0.735152968	NC	1.610775277	0.000160262	UP	-0.443076594	0.360285874	NC	1.240755695	0.003916208	UP	-0.940860877	0.04112775	NC	2.293151408	5.22E-08	NC	1.60245065	0.000314259	UP	LOC104454301	expansin-A4
Eucgr.A02967	0.372818534	0.411732912	NC	-1.144708826	0.008553961	DOWN	-0.396283172	0.496751202	NC	-0.498021856	0.293389386	NC	-0.482273636	0.284572319	NC	0.146826719	0.80436447	NC	-0.274681589	0.612392195	NC	-0.506832285	0.357633378	NC	LOC104450388	ER lumen protein-retaining receptor
Eucgr.C01776	-1.988096254	4.56E-05	NC	0	1	NC	8.324461452	4.13E-45	UP	0	1	NC	-14.43280871	3.24E-65	DOWN	0	1	NC	12.69808659	1.61E-65	NC	0	1	NC	LOC104437056	cytochrome P450 71A9
Eucgr.J03028	-0.140795186	0.776721703	NC	1.142280087	0.008659951	NC	-0.302248236	0.632414827	NC	1.201267631	0.004848475	UP	-0.062638555	0.905186304	NC	1.422769503	0.000953845	NC	-0.745326651	0.102936829	NC	1.53616197	0.000463666	NC	LOC104423145	molybdate transporter 2
Eucgr.F02038	-0.085626936	0.867571733	NC	0.289249189	0.588298524	NC	0.02034354	0.98172632	NC	0.448343379	0.350091889	NC	-0.636559579	0.149768994	NC	-0.012576577	0.987964079	NC	1.003262014	0.022393368	UP	0.238065591	0.715378866	NC	LOC104449112	uncharacterized LOC104449112
Eucgr.B02383	-0.741089325	0.084030437	NC	1.518067002	0.000349761	UP	-0.287365581	0.653427433	NC	0.119830584	0.827433466	NC	-0.659426221	0.132739653	NC	1.037074998	0.019651017	UP	-0.567605606	0.235254273	NC	0.658299242	0.203809164	NC	LOC104432750	uncharacterized LOC104432750
Eucgr.K02139	-1.322749002	0.001608154	DOWN	2.083060738	8.80E-07	UP	-0.337720063	0.581017448	NC	-1.57091694	0.000194006	DOWN	-0.449942531	0.327408349	NC	1.896387284	8.41E-06	NC	-0.502089146	0.305309741	NC	0.068968261	0.929622987	NC	LOC104425714	uncharacterized LOC104425714
Eucgr.D00271	-0.717715983	0.099399008	NC	-0.452871363	0.375508038	NC	1.235101294	0.005570555	UP	-1.067004844	0.016830248	DOWN	0.00699801	0.994960025	NC	-1.830040767	3.26E-05	DOWN	3.244262987	8.64E-14	UP	2.369284779	8.14E-08	UP	LOC104440766	uncharacterized LOC104440766
Eucgr.C01174	0.795336103	0.076423455	NC	-1.244243023	0.007051089	DOWN	0.728898431	0.170515375	NC	0.486379633	0.341023125	NC	-0.162277162	0.770171131	NC	-0.494015935	0.36378987	NC	1.014071358	0.029102719	UP	-0.363364973	0.596152193	NC	LOC104436688	uncharacterized LOC104436688
Eucgr.L01770	5.395938663	1.45E-30	NC	-4.112685855	2.53E-20	NC	-1.621022959	0.000282536	DOWN	-0.22012991	0.681926227	NC	5.168194084	1.45E-28	UP	-3.227815815	7.48E-14	DOWN	-1.58457216	0.000217438	DOWN	-0.314455761	0.617820466	NC	LOC104429945	luminal-binding protein 5
Eucgr.E01732	0.092257144	0.858861888	NC	-0.000370269	1	NC	0.119213192	0.880631813	NC	0.649141461	0.159509277	NC	1.02543761	0.016299922	NC	-1.000602401	0.025881635	DOWN	0.5154566	0.293394801	NC	-0.661070223	0.208768471	NC
Eucgr.G03211	1.625958709	7.59E-05	UP	-1.153475223	0.007865077	DOWN	0.514794031	0.337961507	NC	-0.425957416	0.375717345	NC	0.643961544	0.142292452	NC	-0.337456772	0.518450502	NC	-0.130411903	0.826474808	NC	-0.255620218	0.688176751	NC	LOC104454522	retinoblastoma-related protein
Eucgr.H04707	-7.42779551	3.22E-10	NC	0	1	NC	6.958119157	5.09E-09	NC	0	1	NC	-2.465692352	1.03E-05	NC	2.184812633	0.000216756	NC	2.997656692	2.74E-11	UP	-0.810686583	0.211984496	NC
Eucgr.F03319	1.547429356	0.000172982	UP	-1.763119922	2.86E-05	DOWN	1.812282822	1.80E-05	UP	1.136726286	0.008234536	UP	1.649685568	7.45E-05	UP	-1.601858292	0.000184294	DOWN	2.529021497	1.45E-09	UP	0.196157331	0.77065651	NC	LOC104450133	thioredoxin-1
Eucgr.D02230	0.094268602	0.853572351	NC	0.20804904	0.706897521	NC	-0.190960496	0.791031052	NC	-0.148054011	0.7856138	NC	0.30909998	0.514363909	NC	-0.041742275	0.951198052	NC	0.66773402	0.152955134	NC	1.10352056	0.017257508	UP	LOC104442051	uncharacterized LOC104442051
Eucgr.H04336	-3.178732378	7.53E-11	NC	3.529994153	1.52E-12	NC	1.197071881	0.008211642	NC	-1.416655296	0.001547195	NC	-5.531749093	8.60E-23	DOWN	4.662565709	3.60E-16	UP	2.713581722	2.21E-10	UP	-0.903221353	0.087304762	NC	LOC104415431	auxin-induced protein 22D
Eucgr.C02859	1.224468363	0.003287381	UP	-0.638128159	0.176304134	NC	0.312057494	0.619356884	NC	1.082611447	0.012293403	UP	0.535924205	0.232907528	NC	0.01535187	0.984288731	NC	-0.029133739	0.965552143	NC	0.793604835	0.109938036	NC	LOC104437726	uncharacterized LOC104437726
Eucgr.C04089	1.444843392	0.000465248	UP	-0.681284074	0.143351173	NC	-0.050554999	0.951320215	NC	0.629248288	0.170350599	NC	-0.334078466	0.474107736	NC	0.34277901	0.510967032	NC	-0.836863631	0.062265814	NC	-0.409854548	0.476660236	NC	LOC104438438	uncharacterized RING finger protein C4G3.12c
Eucgr.H05069	0.498466612	0.259400411	NC	-0.697987873	0.132087726	NC	-0.566242536	0.2787775	NC	-0.259543564	0.612550868	NC	-2.010983892	1.23E-06	DOWN	1.054762552	0.017509864	UP	-0.250840122	0.648261535	NC	-0.173933688	0.795781351	NC	LOC104415964	uncharacterized LOC104415964
Eucgr.J02986	-0.444473665	0.395540879	NC	1.047619682	0.033744676	UP	0.353514522	0.585526134	NC	0.863101531	0.061658173	NC	0.399086977	0.422246471	NC	0.943070207	0.047702428	NC	-0.142802862	0.819397516	NC	0.464767717	0.420115894	NC	LOC104423114	methyltransferase-like protein 22
Eucgr.F04069	3.612434046	4.16E-17	UP	-2.909051995	6.80E-12	DOWN	-1.242079669	0.004864422	DOWN	-2.411946569	1.26E-08	DOWN	0.603771824	0.170932862	NC	-2.034201104	1.49E-06	DOWN	-1.577654532	0.000178868	DOWN	-0.576152038	0.284139308	NC	LOC104450728	serine/threonine-protein kinase-like protein CCR4
Eucgr.A02010	2.862477634	6.82E-11	UP	-7.478621623	6.71E-32	NC	7.104870568	9.76E-30	NC	0	1	NC	0.819118747	0.068291578	NC	-4.873837447	4.51E-20	NC	4.900927325	5.03E-21	NC	3.528339124	7.49E-11	NC	LOC104441995	callose synthase 7
Eucgr.A01269	-0.555996251	0.271368017	NC	0.496162186	0.399794118	NC	2.958821892	1.54E-11	UP	-3.816883498	6.19E-12	DOWN	-1.157849201	0.015422207	NC	-4.134009582	7.73E-09	NC	8.784299193	2.27E-43	NC	0	1	NC
Eucgr.K03011	1.014230204	0.017447496	NC	-0.26398807	0.631922919	NC	0.229151104	0.740725106	NC	-0.184682079	0.733776063	NC	1.687261367	5.23E-05	UP	-1.089563851	0.014142374	DOWN	0.090248613	0.884622348	NC	-0.309655921	0.618657104	NC	LOC104426406	uncharacterized LOC104426406
Eucgr.C00760	-7.913115433	4.01E-25	NC	0	1	NC	9.703672901	8.65E-25	UP	0	1	NC	-5.504434282	6.03E-16	NC	0	1	NC	10.28574235	1.72E-29	UP	0	1	NC	LOC104436378	pectinesterase
Eucgr.I01496	1.615141396	0.000380336	UP	-3.674638768	5.09E-12	DOWN	3.206626802	1.49E-09	UP	1.837904581	0.001371088	NC	-0.480386177	0.363891789	NC	0.164790756	0.830009522	NC	1.289790638	0.005692902	UP	0.913508515	0.093772768	NC	LOC104420588	uncharacterized LOC104420588
Eucgr.D01344	2.327412183	2.39E-05	NC	4.511809593	5.47E-22	UP	0.031237872	0.971051239	NC	-2.704991097	2.14E-10	DOWN	3.667640603	6.70E-13	NC	-0.359707418	0.517144108	NC	1.998103287	3.43E-06	UP	-0.481417375	0.44233193	NC	LOC104441418	L-ascorbate oxidase homolog
Eucgr.G00321	-0.484034604	0.304655501	NC	0.09987749	0.880307198	NC	1.162573483	0.011399327	UP	1.702005029	7.53E-05	UP	-0.817667898	0.100672886	NC	1.265505961	0.010084569	NC	1.295100735	0.003612447	UP	1.213142196	0.01135253	UP
Eucgr.L00353	-5.785424624	1.09E-31	NC	1.21538294	0.019855205	NC	-1.283584185	0.011426973	DOWN	-1.285826732	0.007351729	NC	-2.008510776	1.41E-06	DOWN	-0.540388281	0.276127165	NC	0.144094354	0.813275995	NC	0.111636525	0.88162058	NC	LOC104428349	protein DMR6-LIKE OXYGENASE 2
Eucgr.A01904	-1.632242325	7.73E-05	DOWN	-0.671675735	0.157465692	NC	0.426259483	0.462083714	NC	1.890774637	6.62E-06	UP	-0.364473051	0.431948225	NC	-1.199951011	0.006371279	DOWN	1.113058727	0.010412266	UP	-0.397943949	0.500709686	NC	LOC104441219	uncharacterized LOC104441219
Eucgr.F01822	-0.491043162	0.330595582	NC	0.246092018	0.701942204	NC	0.695438042	0.203058507	NC	1.534466386	0.000575414	UP	-0.909382307	0.045116822	NC	0.153384107	0.822540358	NC	1.165309804	0.010090224	UP	0.212689699	0.770652698	NC	LOC104448965	psbP domain-containing protein 3, chloroplastic
Eucgr.F01539	0.25928153	0.58384695	NC	-0.910301109	0.045057773	NC	0.154063428	0.840475423	NC	0.830770921	0.064100726	NC	1.15966572	0.006169728	UP	-0.475529843	0.339038944	NC	-0.031874294	0.961947056	NC	0.650286789	0.21334267	NC	LOC104448727	protein CUP-SHAPED COTYLEDON 1
Eucgr.D00922	0.42533896	0.346244827	NC	-1.294106024	0.002794102	DOWN	-0.046061307	0.957057003	NC	0.115954941	0.836475965	NC	-1.157957407	0.006377394	DOWN	-0.273913777	0.619521787	NC	0.479281512	0.338795306	NC	-0.111228248	0.881841002	NC
Eucgr.H02290	2.381577028	2.97E-07	NC	2.008315388	3.59E-06	UP	-1.664605219	0.000123223	DOWN	-1.286688086	0.002931419	DOWN	0	1	NC	0	1	NC	0	1	NC	0	1	NC	LOC104457391	putative disease resistance RPP13-like protein 2
Eucgr.G01961	0.334037236	0.466296896	NC	1.044750258	0.017362998	UP	-1.429327885	0.000875581	DOWN	-1.009246645	0.020022586	DOWN	-0.651729371	0.137186993	NC	1.0706471	0.01547886	UP	-1.222180934	0.00416847	DOWN	0.060631872	0.938283171	NC	LOC104453549	RNA polymerase II C-terminal domain phosphatase-like 3
Eucgr.L02458	4.249521713	1.26E-21	UP	-0.187354127	0.735622659	NC	-1.260515059	0.003928205	DOWN	-2.48902533	2.94E-09	DOWN	2.747421082	8.12E-11	UP	0.785344874	0.088449773	NC	-3.111064505	2.49E-13	DOWN	-3.126571501	6.32E-13	DOWN
Eucgr.I01020	0.56116374	0.199215009	NC	-1.155298119	0.007823794	DOWN	0.664910161	0.183978793	NC	0.637421905	0.164089623	NC	-0.127746951	0.799472549	NC	0.279548735	0.602969919	NC	0.495198658	0.31120316	NC	0.945822462	0.046637452	NC	LOC104418632	extra-large guanine nucleotide-binding protein 1
Eucgr.E01473	-1.801058147	1.18E-05	DOWN	0.629121518	0.18236502	NC	-0.3036815	0.63123919	NC	0.08621141	0.878936157	NC	-2.444357499	4.47E-09	DOWN	-0.916584577	0.043881804	NC	1.675339373	6.43E-05	UP	1.734978994	6.74E-05	UP
Eucgr.A01769	-1.536802303	0.000230694	DOWN	-0.738935399	0.123111706	NC	2.943765848	7.12E-12	UP	0.370406696	0.46653099	NC	-2.474815525	5.85E-09	DOWN	-3.457835239	8.30E-12	DOWN	7.662776146	1.19E-45	UP	1.222547633	0.059527559	NC	LOC104440214	cytochrome b6-f complex iron-sulfur subunit, chloroplastic
Eucgr.K00929	-0.562439257	0.219665694	NC	1.058275086	0.0205418	UP	0.201721573	0.782696573	NC	0.879914959	0.049685373	NC	-0.705312976	0.108696689	NC	0.178826326	0.757983104	NC	0.128888454	0.831172292	NC	0.268129643	0.675382394	NC	LOC104424856	external alternative NAD(P)H-ubiquinone oxidoreductase B1, mitochondrial
Eucgr.D01362	0.200033017	0.685865627	NC	0.466994693	0.351030439	NC	0.424699893	0.461424868	NC	-0.039079691	0.949169019	NC	0.501565604	0.273141457	NC	-0.017667421	0.982849609	NC	1.078484571	0.013615537	UP	0.332283987	0.589779239	NC	LOC104441434	chromatin remodeling protein EBS
Eucgr.K01290	-0.064962588	0.899817149	NC	1.017109253	0.020817377	UP	-1.157762081	0.008734921	DOWN	-1.353807153	0.001344823	DOWN	-0.772546481	0.0739992	NC	1.105526477	0.012072917	UP	-0.870008573	0.050568229	NC	0.577911724	0.278592715	NC	LOC104425118	phospholipid-transporting ATPase 1
Eucgr.C01715	-2.177386192	2.07E-07	DOWN	-3.808299206	9.68E-15	NC	5.083090917	1.48E-24	NC	3.756346261	1.46E-14	NC	-2.097010442	1.08E-06	DOWN	-3.17459331	1.55E-09	NC	5.375845994	1.59E-25	UP	4.894571346	5.77E-21	NC	LOC104437014	probable sucrose-phosphate synthase 1
Eucgr.A00642	-1.398709884	0.000727756	DOWN	0.534483838	0.271312964	NC	-0.100790622	0.90023708	NC	-0.162770055	0.762658819	NC	-1.328724218	0.00155566	DOWN	1.082858164	0.014894168	UP	-0.433859131	0.3874964	NC	-0.294180715	0.638494483	NC	LOC104428377	phosphoribosylglycinamide formyltransferase, chloroplastic
Eucgr.F02036	-2.098182098	3.59E-07	DOWN	0.707500456	0.128727739	NC	-0.253852275	0.701402946	NC	0.12320587	0.823232867	NC	-1.113035963	0.008414799	DOWN	0.378340784	0.463003975	NC	-0.019007365	0.977569886	NC	0.018613572	0.982963979	NC	LOC104449109	probable 28S rRNA (cytosine(4447)-C(5))-methyltransferase
Eucgr.K03285	2.048026705	8.09E-07	UP	-0.080260342	0.895760771	NC	-0.287217932	0.655659951	NC	0.107247657	0.847856376	NC	1.287289634	0.002179745	UP	-0.231796204	0.675666587	NC	-0.795578186	0.079945103	NC	-0.507770801	0.357318254	NC	LOC104426598	poly [ADP-ribose] polymerase 1
Eucgr.G02310	0.709250776	0.099547952	NC	0.526153341	0.277845119	NC	-0.340080292	0.576232458	NC	-0.532480143	0.25530998	NC	1.33199008	0.001525522	UP	0.031257397	0.9649236	NC	-1.037694261	0.01769178	DOWN	0.264750814	0.677078155	NC	LOC104453786	universal stress protein YxiE
Eucgr.F03985	-0.797357831	0.064387345	NC	-0.429615817	0.399993665	NC	1.133615417	0.01182508	UP	2.138958716	3.62E-07	UP	-0.313390819	0.507568198	NC	-1.022161076	0.023083179	DOWN	1.317890633	0.002062076	UP	0.127025228	0.862771726	NC	LOC104450652	uncharacterized LOC104450652
Eucgr.G01435	-0.701379762	0.136330718	NC	-1.170919769	0.01975068	NC	2.454218333	9.29E-08	UP	2.472762388	5.97E-08	UP	-0.278199798	0.605295458	NC	-0.089871022	0.905669057	NC	2.497024176	1.38E-08	UP	1.854494559	6.06E-05	UP	LOC104453196	protein DJ-1 homolog C
Eucgr.E01352	0.12049636	0.808848826	NC	0.10364007	0.85936995	NC	-0.763541947	0.112232221	NC	-0.973173408	0.02544833	NC	0.075320377	0.883929278	NC	0.283016909	0.596534243	NC	-1.151445158	0.007284501	DOWN	0.367487724	0.533834649	NC
Eucgr.H04207	-0.5707715	0.269188625	NC	-0.659887115	0.309029408	NC	1.378869431	0.009503361	NC	0	1	NC	-0.443060554	0.445465924	NC	0	1	NC	3.289912536	3.02E-12	UP	0	1	NC	LOC104415349	uncharacterized LOC104415349
Eucgr.L02831	2.989186357	1.15E-06	NC	-4.819422068	1.18E-09	NC	6.68126518	3.96E-21	NC	0	1	NC	4.082452771	1.28E-16	NC	-4.002207661	1.25E-15	NC	5.120865641	1.21E-24	UP	0.867218419	0.212658858	NC
Eucgr.H01487	0.240128081	0.61072933	NC	-0.051636059	0.935964335	NC	0.226110823	0.739817508	NC	-0.009947386	0.988949548	NC	-0.669421496	0.127415837	NC	1.321780113	0.002308509	UP	-1.448387232	0.000590102	DOWN	0.284937867	0.648729629	NC	LOC104457006	basic helix-loop-helix protein A
Eucgr.D00024	4.346434102	1.47E-22	UP	-0.66636361	0.153086634	NC	-1.353350122	0.001759847	NC	-2.549924647	1.20E-09	DOWN	1.125540884	0.007900511	UP	0.587167762	0.222164937	NC	-1.323351753	0.001840182	DOWN	-1.544578741	0.000453882	DOWN	LOC104440614	glutathione transferase GST 23
Eucgr.C03045	0.29868136	0.520972777	NC	-1.523126429	0.000377438	DOWN	-0.428246217	0.462577524	NC	0.736676939	0.10628303	NC	-0.546606055	0.221216086	NC	-0.36041422	0.488362789	NC	-0.985849227	0.025512772	NC	-0.421279556	0.465868121	NC	LOC104437843	protein REVERSION-TO-ETHYLENE SENSITIVITY1
Eucgr.A00446	3.322748877	1.18E-14	UP	0.495934956	0.310698015	NC	-2.941681626	5.43E-12	DOWN	-3.366979243	6.97E-15	DOWN	3.355309313	5.50E-15	UP	-0.596222196	0.21312032	NC	-3.356614659	5.27E-15	DOWN	-1.043619071	0.025683478	DOWN	LOC104457291	calmodulin-binding protein 60 B-like
Eucgr.A01002	-0.071423797	0.892967637	NC	0.14636956	0.812417836	NC	0.290187326	0.670338725	NC	-2.130107659	2.98E-06	NC	2.940042066	2.81E-10	NC	-1.3007483	0.00513789	NC	1.250014385	0.006029332	UP	-1.201521092	0.024522034	NC	LOC104434329	protein S-acyltransferase 18
Eucgr.E03298	-2.321563766	2.02E-07	DOWN	-0.17441188	0.791732348	NC	-0.420263974	0.568854429	NC	-0.728282413	0.184803448	NC	-2.480118245	5.13E-09	DOWN	0.452176992	0.388919096	NC	-0.971502056	0.034236511	NC	-0.325148112	0.611170706	NC	LOC104445275	vesicle-fusing ATPase
Eucgr.L01179	2.052347538	6.36E-07	UP	-0.834639014	0.065382883	NC	0.414093883	0.470798863	NC	0.557747622	0.23136258	NC	1.36265679	0.001136613	UP	-0.280389057	0.601882717	NC	-0.222883395	0.690724515	NC	-0.557805559	0.302449195	NC
Eucgr.B03497	0.3859115	0.404035926	NC	-1.502479294	0.000594351	DOWN	-0.845175762	0.092934649	NC	-2.111846714	2.71E-06	DOWN	2.071255991	1.18E-06	NC	0.208602677	0.714440459	NC	-2.176113362	2.90E-07	DOWN	-3.456564691	2.34E-14	DOWN	LOC104433678	uncharacterized LOC104433678
Eucgr.K02487	0	1	NC	0	1	NC	0	1	NC	0	1	NC	-3.230266245	3.66E-07	NC	0	1	NC	4.282496418	1.43E-15	UP	0	1	NC	LOC104425984	hypothetical protein
Eucgr.K00771	1.390984685	0.000847524	UP	0.844337373	0.062959828	NC	-1.805771614	2.03E-05	DOWN	-0.224226435	0.667297559	NC	-0.439740977	0.344713133	NC	-1.369140899	0.002393976	DOWN	-0.270408224	0.646468742	NC	-0.463253607	0.455331707	NC	LOC104427148	ribonuclease 3-like protein 3
Eucgr.I02463	1.124918176	0.006794271	UP	-1.045009722	0.017152767	DOWN	-0.053157751	0.947892517	NC	-0.746607687	0.096134918	NC	0.663606467	0.128802163	NC	-0.759649886	0.100102399	NC	-0.122843226	0.836864663	NC	0.156973093	0.816830886	NC	LOC104419764	protein indeterminate-domain 2
Eucgr.D01192	0	1	NC	9.808453124	2.13E-25	UP	0.651043857	0.212506374	NC	1.114392854	0.01173705	NC	1.682956455	0.000881403	NC	3.623012456	1.39E-15	UP	0.518544604	0.289241492	NC	0.138056965	0.844475122	NC	LOC104442865	premnaspirodiene oxygenase
Eucgr.F01098	-0.693630857	0.112143218	NC	-0.852525775	0.066737002	NC	3.626723367	9.55E-17	UP	-0.623847334	0.193075978	NC	-2.496703819	3.70E-09	DOWN	-1.224354868	0.008532261	DOWN	6.36953685	1.38E-38	UP	0.95100444	0.063441936	NC	LOC104448418	protochlorophyllide reductase, chloroplastic
Eucgr.A01514	5.097150378	5.56E-26	NC	-0.873453703	0.055602977	NC	-3.328465221	1.06E-13	DOWN	1.21551039	0.004730386	UP	5.834271231	4.42E-29	UP	-0.89740106	0.051482657	NC	-4.037385426	1.07E-17	DOWN	-1.130219813	0.018108548	DOWN	LOC104438171	purple acid phosphatase 22
Eucgr.H03037	-0.839691398	0.047064469	NC	1.83592194	1.20E-05	UP	-0.676297663	0.172784122	NC	-2.205948141	1.17E-07	DOWN	0.235326342	0.623930697	NC	0.513954016	0.292248217	NC	-0.219884072	0.693595812	NC	0.625713355	0.231498868	NC	LOC104414481	probable methyltransferase PMT3
Eucgr.D02537	-1.101231084	0.008732585	DOWN	-4.458567229	1.48E-20	DOWN	5.488623538	4.71E-29	UP	1.540566892	0.00162104	NC	-1.092857814	0.009925851	DOWN	-5.198213429	4.10E-26	DOWN	6.227991488	1.86E-35	UP	3.663494334	1.53E-14	UP	LOC104442305	actin-7
Eucgr.C04370	2.164521571	4.03E-07	UP	-1.164397177	0.009626113	DOWN	0.55349215	0.313013121	NC	0.488722197	0.320054547	NC	1.971983189	1.34E-05	UP	0.067113227	0.928340142	NC	0.103972872	0.872853636	NC	-0.125538737	0.873661206	NC
Eucgr.C00876	0.744974414	0.087462708	NC	0.61328683	0.200016025	NC	0.174879817	0.812399046	NC	2.112030675	4.20E-07	UP	-0.818562788	0.068328204	NC	1.05644795	0.022458902	UP	-0.697249874	0.145954532	NC	0.536805493	0.33586063	NC
Eucgr.F00120	0.119286823	0.814765937	NC	-0.792623949	0.085962964	NC	1.074860955	0.017502809	UP	0.721124103	0.114575959	NC	-1.469882141	0.000455164	NC	0.281260067	0.606560923	NC	0.997659549	0.023664305	NC	0.02594286	0.977287285	NC	LOC104447823	acyl-CoA-binding domain-containing protein 3
Eucgr.J00738	-0.179878511	0.712805184	NC	-0.221513844	0.689066501	NC	1.242840701	0.004711387	UP	0.967570185	0.027526537	NC	0.918078075	0.033875005	NC	-0.543441648	0.268771786	NC	1.482222772	0.000456585	UP	1.332981471	0.003121735	UP	LOC104421493	zinc finger CCCH domain-containing protein 55
Eucgr.D00841	3.214672617	9.70E-13	UP	-0.868743366	0.062978057	NC	-1.305085726	0.004904145	NC	-1.173489322	0.009431169	NC	-1.338855249	0.001527121	DOWN	2.219381472	1.87E-07	UP	-1.295018791	0.002377499	DOWN	-0.449085327	0.426464138	NC	LOC104441139	putative receptor-like protein kinase At4g00960
Eucgr.G03034	-1.315037629	0.001838101	DOWN	0.448388998	0.381826377	NC	0.43624809	0.450582809	NC	1.653813049	9.24E-05	UP	-1.168742906	0.005880244	DOWN	0.27084645	0.622404338	NC	0.167165711	0.776370903	NC	0.190792933	0.778593733	NC	LOC104454374	peroxisomal nicotinamide adenine dinucleotide carrier
Eucgr.E04334	2.615023006	4.02E-10	UP	-4.654763082	4.72E-24	DOWN	4.548602333	2.09E-23	UP	-0.429481438	0.419841829	NC	0.401763455	0.382216861	NC	-1.32333741	0.002413171	DOWN	2.625478599	3.82E-10	UP	-1.738322428	9.62E-05	NC	LOC104445847	CTP synthase
Eucgr.H04500	1.582648148	0.000116171	UP	0.23104133	0.669179204	NC	-1.160201598	0.008526703	DOWN	-0.454549263	0.339998466	NC	0.011941508	0.982156013	NC	0.299383947	0.572044149	NC	-1.324491341	0.0017425	DOWN	0.18705989	0.778777064	NC	LOC104415560	probable linoleate 9S-lipoxygenase 5
Eucgr.G01302	1.669537666	0.000232877	UP	0.985116289	0.035717341	NC	2.511352114	3.57E-09	NC	2.486391114	4.24E-09	NC	1.649947718	0.00018862	UP	1.40789528	0.001403897	UP	-0.412193861	0.422062671	NC	1.537386445	0.000505875	UP
Eucgr.B01228	-0.369005307	0.41946295	NC	0.70222999	0.13198566	NC	0.614141789	0.230579953	NC	1.513037258	0.000321666	UP	-1.05049126	0.013675233	NC	1.41551165	0.001066501	UP	0.15487992	0.792412583	NC	0.91416142	0.056469061	NC	LOC104425381	squamosa promoter-binding-like protein 7
Eucgr.H04018	0.051305084	0.925441576	NC	-0.143675424	0.808839859	NC	-0.607179889	0.248635695	NC	-2.790411002	1.95E-10	DOWN	-2.09622889	6.10E-07	NC	0.539594579	0.281786653	NC	0.693009009	0.14106483	NC	-2.733363526	1.34E-09	NC	LOC104415212	major allergen Pru ar 1
Eucgr.A01160	0.331279032	0.470674066	NC	0.697658481	0.132759889	NC	-0.459902247	0.4076881	NC	-1.184765112	0.005564035	DOWN	0.87846762	0.040381009	NC	-0.070237824	0.912894955	NC	-0.20357322	0.718688062	NC	-0.706519372	0.165370819	NC	LOC104435698	syntaxin-71
Eucgr.A02805	0.535034302	0.344339003	NC	0.442467984	0.449487091	NC	3.839041458	1.48E-17	UP	-1.0476451	0.036667912	NC	1.980571935	6.04E-06	NC	-1.216524881	0.008113172	NC	3.253962372	6.93E-14	UP	0.662523438	0.230704477	NC	LOC104449000	leucine-rich repeat receptor protein kinase EMS1
Eucgr.K01741	-0.374283478	0.426110284	NC	0.074313646	0.912918838	NC	-0.185214514	0.804833394	NC	0.029942168	0.963507485	NC	-1.650313459	0.000147999	DOWN	0.568895894	0.273279536	NC	0.268448104	0.63871005	NC	0.534061505	0.349974048	NC	LOC108955992	RRP12-like protein
Eucgr.F00587	-0.021144989	0.973841881	NC	-0.678238215	0.170944034	NC	0.71620484	0.16782667	NC	0.856586197	0.06458061	NC	0.547725224	0.23648692	NC	-1.291366744	0.004711783	DOWN	1.51660201	0.000535673	UP	0.259623714	0.706707641	NC	LOC104448130	uncharacterized LOC104448130
Eucgr.H03368	3.943140689	1.57E-18	UP	1.351634701	0.001635302	UP	-0.821764614	0.082757351	NC	-1.229349271	0.003999578	DOWN	3.221235343	3.11E-13	UP	0.966160059	0.032604051	NC	-2.238318151	1.03E-07	DOWN	-0.875154231	0.07254945	NC	LOC104414725	BRO1 domain-containing protein BROX homolog
Eucgr.K02132	-2.25291849	4.79E-08	DOWN	1.482035394	0.000493972	UP	-0.148252911	0.843691115	NC	-0.526349872	0.260851119	NC	-0.445785859	0.325623036	NC	-0.285364345	0.594359225	NC	0.464039395	0.349130178	NC	0.529138294	0.332542204	NC	LOC104425708	ras GTPase-activating protein-binding protein 1
Eucgr.J00763	0.224824489	0.671854832	NC	0.714330742	0.156989461	NC	0.036067629	0.970746645	NC	0.625465556	0.193075978	NC	0.112197595	0.834385652	NC	1.253199569	0.004928388	UP	-1.316037259	0.00237203	DOWN	0.193668392	0.77429884	NC	LOC104421512	F-box protein At-B
Eucgr.E03798	0.762148359	0.076834839	NC	-1.301969631	0.002748505	DOWN	1.245278982	0.004915017	UP	1.369941524	0.001315787	UP	0.168303566	0.737042475	NC	0.514776013	0.297167139	NC	0.952022979	0.031147969	NC	-0.172114869	0.799506129	NC
Eucgr.A02975	2.481401273	2.64E-08	UP	0.640797819	0.189906471	NC	-0.409468538	0.489360372	NC	1.235502617	0.004183276	UP	0.976702656	0.026119678	NC	0.83631616	0.071400321	NC	-1.30192136	0.002563992	DOWN	-0.102489123	0.890672814	NC	LOC104450486	syntaxin-22
Eucgr.E01501	0	1	NC	0	1	NC	3.203076703	8.42E-11	UP	0	1	NC	0	1	NC	4.946906425	2.17E-13	NC	1.226011991	0.008015994	UP	-2.76470219	3.40E-07	NC	LOC104444405	uncharacterized LOC104444405
Eucgr.D02139	-0.846781199	0.045696023	NC	0.639685565	0.173616951	NC	-0.019075559	0.98242399	NC	0.207230466	0.692531662	NC	-1.234622575	0.003284642	DOWN	0.808170202	0.078733391	NC	0.125690748	0.833806417	NC	0.545141994	0.314352586	NC	LOC104441973	putative casein kinase II subunit beta-4
Eucgr.I02438	-3.060627488	1.23E-07	NC	5.911645647	3.01E-26	UP	-0.08072783	0.923548508	NC	-0.655433094	0.158379306	NC	0.088273884	0.910245294	NC	1.873218793	0.000107148	NC	-0.006598928	1	NC	1.205475694	0.011493035	UP	LOC104419738	sugar transporter ERD6-like 6
Eucgr.K02513	5.772303922	3.43E-29	UP	-5.328891726	9.57E-26	DOWN	2.056853781	7.72E-05	UP	1.167985617	0.04119351	NC	0	1	NC	0	1	NC	0	1	NC	0	1	NC	LOC104427721	UDP-glycosyltransferase 83A1
Eucgr.H02597	-1.094718985	0.02665066	NC	0.384965635	0.559022451	NC	1.525436487	0.001272204	UP	1.831114499	5.73E-05	UP	2.068287192	2.33E-05	NC	-1.846510387	0.000246454	NC	0	1	NC	0	1	NC	LOC104414216	glyceraldehyde-3-phosphate dehydrogenase GAPCP2, chloroplastic
Eucgr.F01879	2.763029578	2.44E-10	UP	0.836874197	0.067943539	NC	0.118310829	0.880924335	NC	-0.147570718	0.787447588	NC	2.940486662	1.34E-11	UP	-0.831217189	0.074032857	NC	0.071688001	0.913578406	NC	0.578633284	0.28833712	NC	LOC104449005	mannan endo-1,4-beta-mannosidase 7
Eucgr.A02553	0.126558718	0.800025228	NC	1.786431988	2.12E-05	UP	-0.442849115	0.430335638	NC	-0.558517324	0.229225023	NC	1.63841638	7.92E-05	UP	0.423243444	0.400579107	NC	-0.735872408	0.107744077	NC	-0.067928522	0.930126402	NC	LOC104446691	protein WVD2-like 4
Eucgr.B00162	0.039693172	0.967183823	NC	0.242469632	0.675265444	NC	0.283989481	0.685361609	NC	0.732034546	0.126460505	NC	1.51033747	0.000440623	UP	-1.666560696	0.000160893	DOWN	1.087135888	0.016178121	UP	0.15885061	0.832857932	NC	LOC104417232	DNA-(apurinic or apyrimidinic site) lyase
Eucgr.H04367	0.990615772	0.022014335	NC	-3.642478142	9.07E-15	NC	3.214458229	4.65E-12	UP	4.128537926	1.51E-18	NC	-0.488932906	0.278347061	NC	-0.541749	0.266958609	NC	-0.994156477	0.024493656	NC	-1.686479529	0.000131395	DOWN	LOC104415448	probable aldo-keto reductase 1
Eucgr.F02131	-0.966331889	0.026096289	NC	-0.495153861	0.339436812	NC	0.706486772	0.174990407	NC	1.40420328	0.001304964	UP	-0.326476885	0.498144585	NC	-0.349973905	0.519424986	NC	1.057238185	0.01795543	UP	-0.012338955	0.991332868	NC	LOC104449167	chaperone protein DnaJ
Eucgr.K02540	-2.153102174	1.76E-07	DOWN	3.484702217	6.67E-16	UP	-0.880715562	0.057936719	NC	-1.943796003	3.04E-06	DOWN	-1.218105808	0.003720698	DOWN	1.653167563	0.000104403	UP	-0.346416518	0.504285159	NC	0.889353529	0.064422662	NC	LOC104426029	protein COBRA
Eucgr.B00144	-0.950444909	0.023530255	NC	1.382257889	0.001176354	UP	-1.309739514	0.00250446	DOWN	-0.557376477	0.230074464	NC	-1.208023195	0.003933913	DOWN	0.191713688	0.733577803	NC	-0.553052927	0.248676845	NC	0.040253877	0.960378847	NC	LOC104417117	glyceraldehyde-3-phosphate dehydrogenase, cytosolic
Eucgr.A00224	2.02620034	4.02E-06	NC	-9.932283085	1.37E-27	DOWN	10.90024191	3.24E-34	UP	0	1	NC	0	1	NC	0	1	NC	0	1	NC	0	1	NC
Eucgr.E01147	-0.696355931	0.105151593	NC	1.005026764	0.022836101	UP	-0.569266987	0.275274578	NC	0.034786479	0.953795466	NC	-0.695439307	0.111273729	NC	1.653838789	0.000102849	UP	-1.24628876	0.0034229	DOWN	-0.560586277	0.29720882	NC	LOC104444183	hypothetical protein
Eucgr.F00433	-0.828847799	0.054691251	NC	-0.388466549	0.457729505	NC	0.503340822	0.365452399	NC	1.610286073	0.000150035	UP	-0.245443871	0.613885056	NC	-0.045142418	0.94846383	NC	0.312987294	0.560249489	NC	0.070500211	0.930043228	NC
Eucgr.D01202	4.070074176	6.62E-17	NC	-2.721955964	2.75E-09	DOWN	2.155134905	3.30E-06	UP	-1.207893017	0.025450952	NC	3.206932341	5.52E-13	UP	-3.496482641	3.26E-14	DOWN	1.935927255	2.23E-05	UP	0.824118694	0.161091294	NC	LOC104441351	rac-like GTP-binding protein 5
Eucgr.J01245	1.388818903	0.000759547	UP	-1.036847043	0.018298812	DOWN	-0.666452815	0.182463152	NC	0.036601038	0.951135334	NC	0.940395543	0.02730486	NC	-0.011877719	0.987752971	NC	-0.779113627	0.085953554	NC	0.057154373	0.941178483	NC	LOC104421923	telomere repeat-binding protein 4
Eucgr.J03121	4.110542755	9.49E-21	UP	-3.794369881	4.62E-18	DOWN	3.234208932	4.02E-14	UP	-1.203091715	0.005787746	DOWN	3.991937644	7.80E-20	UP	-3.349602455	9.58E-15	DOWN	3.154890195	9.61E-14	UP	-3.340076454	4.96E-14	NC	LOC104423234	chaperone protein dnaJ 8, chloroplastic
Eucgr.B02387	1.218907925	0.003506258	UP	0.317219004	0.544581157	NC	0.210932398	0.763341068	NC	0.34592559	0.484529897	NC	0.695393237	0.11349624	NC	-0.507663372	0.30377004	NC	1.079686288	0.013061766	UP	0.774608328	0.121807534	NC	LOC104432753	ACT domain-containing protein ACR9
Eucgr.H03017	0.860237973	0.045144439	NC	2.546016263	1.56E-09	NC	-1.760214184	3.15E-05	NC	-1.128597321	0.008566759	NC	1.14462504	0.006899148	NC	1.02575458	0.021301066	NC	-2.714056046	1.02E-10	DOWN	-0.185501809	0.78195335	NC	LOC104414468	long-chain-alcohol oxidase FAO1
Eucgr.E00579	2.000646572	1.12E-06	UP	-0.199504516	0.716434721	NC	-0.211491573	0.761459762	NC	0.495122613	0.293747591	NC	0.656598973	0.133894615	NC	0.702018265	0.132540192	NC	-1.405282057	0.000850085	DOWN	-0.757584076	0.129310456	NC	LOC104443800	probable phospholipid hydroperoxide glutathione peroxidase
Eucgr.H01958	0	1	NC	0	1	NC	0	1	NC	0	1	NC	-0.510892966	0.290947002	NC	-1.818897211	0.000288523	NC	4.91501642	1.63E-24	UP	3.474485937	4.31E-13	NC	LOC104457244	cytochrome P450 CYP82D47
Eucgr.A01534	-0.406722003	0.399402895	NC	-0.816509351	0.104243489	NC	2.849555709	9.32E-11	NC	0.971540174	0.03954022	NC	-1.534858655	0.001448612	NC	1.8638558	0.000115033	NC	1.735151015	6.44E-05	UP	2.150428768	1.34E-06	UP	LOC104438336	growth-regulating factor 3
Eucgr.K01964	1.471020533	0.000534358	UP	0.79962928	0.083847394	NC	0.124198787	0.873932196	NC	-0.121714844	0.827006166	NC	1.166856665	0.006432803	UP	0.600923986	0.213428844	NC	-0.294811451	0.584015349	NC	-0.817106661	0.099710101	NC	LOC104425595	alpha-glucosidase
Eucgr.H00570	-0.498395865	0.273851573	NC	0.370963545	0.482193022	NC	-0.420058806	0.475197819	NC	-0.58863911	0.21513429	NC	-1.231366359	0.003953513	DOWN	0.036196443	0.963379512	NC	-0.203708305	0.727630391	NC	0.529876434	0.343694981	NC	LOC104456378	pentatricopeptide repeat-containing protein At5g16860
Eucgr.H04038	2.689166955	1.02E-10	UP	-2.44714389	5.46E-09	NC	0.329470048	0.590711827	NC	0.636597306	0.163895288	NC	4.159985643	3.74E-21	NC	-1.928931755	4.95E-06	DOWN	0.236526458	0.668571688	NC	-1.756577479	4.92E-05	NC	LOC104415230	bZIP transcription factor 53
Eucgr.C00488	0.689200757	0.144072739	NC	-1.577312932	0.001186423	DOWN	1.257986894	0.012747432	UP	1.45428981	0.002164119	NC	0.895541065	0.093877607	NC	-0.96771432	0.088941435	NC	1.102448537	0.041153975	NC	0.257076743	0.74992617	NC
Eucgr.B00518	1.783159735	4.51E-05	UP	-0.084249212	0.901068414	NC	-1.452675032	0.001543253	DOWN	-1.015441724	0.026241576	DOWN	0.353073025	0.459104101	NC	0.336728079	0.528740119	NC	-2.014038201	2.37E-06	DOWN	-0.765154699	0.135219423	NC
Eucgr.D01949	-0.496436293	0.285215434	NC	-0.538090147	0.301532803	NC	0.995326428	0.037205581	NC	1.567977579	0.000316735	UP	-0.03337272	0.956838828	NC	-0.89507692	0.05926962	NC	0.837787365	0.073988682	NC	0.12257626	0.881127379	NC	LOC104441828	zinc finger CCCH domain-containing protein 45
Eucgr.J00677	4.000570478	7.35E-15	UP	-4.015195588	5.02E-14	NC	0	1	NC	0	1	NC	1.420286558	0.001278641	UP	-4.056684625	5.33E-16	NC	0	1	NC	0	1	NC
Eucgr.J01867	0.337202964	0.528954591	NC	2.110324568	2.80E-06	UP	-0.543507811	0.326150342	NC	0.695735677	0.134283021	NC	0.687332539	0.210774658	NC	1.602394444	0.000728183	UP	-2.261439483	1.06E-06	DOWN	-0.596203616	0.303750245	NC	LOC104422355	UDP-glycosyltransferase 87A2
Eucgr.E00783	-0.707829264	0.099082919	NC	-0.207752051	0.705515432	NC	0.243585657	0.715643111	NC	0.302582355	0.547304096	NC	-1.110774162	0.008518844	DOWN	0.665737953	0.157867368	NC	0.216626265	0.69919215	NC	0.380163121	0.517974913	NC	LOC104443934	uncharacterized LOC104443934
Eucgr.A00724	-3.078480143	1.72E-05	NC	0	1	NC	9.897522006	3.04E-26	UP	0	1	NC	-10.02042962	1.45E-28	NC	0	1	NC	10.58069867	1.46E-47	NC	0	1	NC	LOC104432386	non-specific lipid-transfer protein 1
Eucgr.B03923	0.622181589	0.152013126	NC	-0.380479508	0.454643032	NC	-0.175164561	0.810350833	NC	-0.788439166	0.078120177	NC	-1.134551258	0.007269254	DOWN	1.340660748	0.001985221	UP	-0.774114102	0.089147598	NC	0.155724345	0.818914127	NC	LOC104434043	uncharacterized LOC104434043
Eucgr.K01709	-2.094082999	4.25E-07	NC	-5.028340261	4.06E-23	NC	6.240971556	1.95E-33	NC	2.715056616	6.29E-08	UP	-3.326011675	7.45E-15	NC	-2.172370951	6.99E-07	NC	3.158063733	3.48E-13	NC	1.296605089	0.00645966	UP	LOC104425423	tropinone reductase-like 1
Eucgr.K03116	1.688442218	3.89E-05	UP	-0.238730617	0.658729375	NC	-0.575481822	0.268447808	NC	0.0165172	0.979261402	NC	1.046619238	0.01333717	NC	0.765943962	0.096799359	NC	-2.704000288	1.02E-10	DOWN	-1.085119916	0.018937075	DOWN	LOC104426459	uncharacterized protein C24B11.05
Eucgr.A01680	5.324524378	1.12E-30	UP	-4.353220193	1.70E-22	DOWN	2.114131321	4.73E-07	UP	2.165232478	2.05E-07	UP	4.893233605	5.65E-27	UP	-3.002313649	2.11E-12	DOWN	0.626866466	0.181281228	NC	-1.113827493	0.015547874	NC	LOC104439538	heavy metal-associated isoprenylated plant protein 3
Eucgr.F01242	-0.157665945	0.764785157	NC	0.488643943	0.35093183	NC	0.179747428	0.817113752	NC	1.027090136	0.02119683	UP	-0.179619048	0.729262721	NC	-0.589805617	0.248246213	NC	0.959465961	0.037165786	NC	0.339827487	0.602344484	NC	LOC104448543	polynucleotide 3'-phosphatase ZDP
Eucgr.L00628	-1.11563763	0.008592497	DOWN	0.267280728	0.630236418	NC	0.027741141	0.976365687	NC	0.71825506	0.116989979	NC	-0.276839463	0.566538201	NC	-0.563877261	0.25523928	NC	0.213674265	0.714630764	NC	0.058664781	0.944346702	NC	LOC104428667	VAMP-like protein YKT61
Eucgr.F00440	-2.50512147	1.63E-09	DOWN	0.006406157	0.995615016	NC	0.273153878	0.677881955	NC	1.358318698	0.00136366	UP	-2.985607909	1.58E-12	DOWN	-0.062166455	0.925392461	NC	0.607227763	0.202170571	NC	0.365493013	0.540520587	NC	LOC104448041	F-box/LRR-repeat protein At5g63520
Eucgr.I02475	0.848922725	0.046192033	NC	-0.641815592	0.174543254	NC	-0.236846519	0.72737931	NC	-0.738059162	0.104155935	NC	1.183919167	0.004869325	NC	-1.132248076	0.010106086	NC	-0.138398324	0.816063463	NC	-1.798218253	3.48E-05	DOWN	LOC104419772	UPF0496 protein At2g18630
Eucgr.K02533	-1.550885768	0.000175018	DOWN	1.261006413	0.003559153	UP	-0.252010479	0.704226409	NC	-1.131393329	0.00860971	DOWN	-0.59054828	0.184972173	NC	0.700744949	0.136755161	NC	-0.491296556	0.319317375	NC	0.445012271	0.431773699	NC	LOC104426021	ras GTPase-activating protein-binding protein 2
Eucgr.E00177	0.95989333	0.023450935	NC	-2.300905956	6.84E-08	DOWN	1.534090714	0.000438466	UP	2.746867762	1.15E-10	UP	0.500669173	0.267508688	NC	-0.069598163	0.914852919	NC	0.761116538	0.095743406	NC	-0.287014756	0.64847044	NC	LOC104443465	uncharacterized LOC104443465
Eucgr.I02418	1.265897358	0.003506113	UP	1.384005409	0.001519675	UP	-0.362566662	0.549151886	NC	-0.237145267	0.650387419	NC	1.068248278	0.013518465	NC	-1.282794475	0.004052508	DOWN	0.605932474	0.217888514	NC	1.293094441	0.005113333	UP	LOC104419721	soluble inorganic pyrophosphatase PPA1
Eucgr.H01112	-0.926196168	0.027535211	NC	2.111666554	4.54E-07	UP	-1.136399281	0.010241735	DOWN	-1.441812374	0.000606716	DOWN	-1.457202873	0.000456374	DOWN	2.087419872	7.37E-07	UP	-2.371748965	1.18E-08	DOWN	0.342132697	0.568121367	NC	LOC104456753	UDP-glucuronic acid decarboxylase 2
Eucgr.F00772	1.414786797	0.000622406	UP	-0.9031859	0.044417609	NC	0.340727234	0.576232458	NC	0.261389308	0.611249894	NC	1.0421786	0.014177745	NC	-0.547853945	0.25914947	NC	-0.045629259	0.943393343	NC	0.382031275	0.516410029	NC	LOC104448248	purple acid phosphatase 18
Eucgr.F03150	0.361279812	0.427827375	NC	-0.272884943	0.609246637	NC	0.294188385	0.644660924	NC	1.005543467	0.0206366	UP	-0.405892375	0.375114595	NC	0.946818538	0.035352572	NC	-0.261124108	0.632539692	NC	0.06214388	0.936707959	NC	LOC104449993	casein kinase 1-like protein 2
Eucgr.B00575	1.248581675	0.00272326	UP	-0.215237865	0.695260558	NC	0.039974388	0.962233016	NC	-0.180491735	0.73631783	NC	0.830053861	0.055429271	NC	-0.038018909	0.956102937	NC	0.064036954	0.919350557	NC	0.469234353	0.402609675	NC	LOC104420361	diacylglycerol kinase 1
Eucgr.K00155	-7.169867093	1.80E-44	NC	-0.281918952	0.686567023	NC	8.697901598	1.89E-56	NC	2.688026269	2.74E-09	NC	-9.012079285	2.27E-45	NC	4.621998565	1.96E-11	NC	8.996943661	1.35E-60	UP	3.602833084	3.41E-15	NC	LOC104424341	21 kDa protein
Eucgr.H02044	5.309276739	1.03E-25	NC	-1.269331044	0.004209875	DOWN	-0.187601514	0.810226895	NC	-4.371182839	7.61E-18	DOWN	-0.086085158	0.912046331	NC	-0.290691676	0.658362581	NC	-0.890168858	0.109824209	NC	-1.536740351	0.008950814	NC	LOC104416786	uncharacterized LOC104416786
Eucgr.H00419	-3.138509066	2.52E-13	DOWN	1.668425591	0.000119996	UP	-0.613563309	0.238119249	NC	-0.675359255	0.143230976	NC	-2.80875243	4.55E-11	DOWN	1.658859667	0.000144611	UP	-0.945727268	0.034680711	NC	-0.111325404	0.880658916	NC	LOC104456269	CMP-sialic acid transporter 3
Eucgr.G02343	1.756759887	1.91E-05	UP	-1.670049443	7.49E-05	DOWN	-0.152994734	0.83855031	NC	-0.188717812	0.722779336	NC	3.450894932	8.46E-16	UP	-2.818537834	3.55E-11	DOWN	-0.1396699	0.814667935	NC	0.183430913	0.784409036	NC	LOC104453813	myb family transcription factor EFM
Eucgr.H04316	-0.913434031	0.030049379	NC	-0.744350605	0.105636027	NC	0.164824928	0.824249319	NC	0.464727518	0.329583191	NC	0.357330868	0.440132594	NC	-1.382737836	0.001343266	DOWN	0.831438052	0.064277131	NC	-0.543331907	0.317352639	NC	LOC104415419	protein WVD2-like 2
Eucgr.G02047	1.143016077	0.005993426	UP	0.08759751	0.884364192	NC	0.11226913	0.885669076	NC	0.378028309	0.438017392	NC	0.725688703	0.095455329	NC	1.043858842	0.018582085	UP	-0.493234149	0.312609582	NC	-0.226405152	0.726807028	NC	LOC104453616	protein NRT1/ PTR FAMILY 8.3
Eucgr.J02609	-3.54727374	1.20E-16	DOWN	1.646007809	9.61E-05	UP	-0.518292802	0.333551519	NC	-1.038888745	0.016388057	DOWN	-5.848463411	7.48E-35	DOWN	1.834482308	1.56E-05	UP	0.309077384	0.559451559	NC	1.417022268	0.00139139	UP	LOC104422908	chaperone protein DnaJ
Eucgr.F03259	-0.523562994	0.233393375	NC	-0.229564525	0.671470843	NC	-1.689357207	6.58E-05	DOWN	-1.194271123	0.005115023	DOWN	-2.491835812	2.19E-09	DOWN	0.698446906	0.134962922	NC	-0.482304627	0.326329287	NC	-0.914614311	0.055876439	NC	LOC104450085	putative serine/threonine-protein kinase
Eucgr.H00777	0.061420062	0.907891163	NC	0.72899417	0.116718137	NC	0.034500484	0.968355893	NC	-0.52529025	0.264747207	NC	1.094255887	0.009837973	UP	-0.585305583	0.224274283	NC	0.969966657	0.027499874	NC	-0.117649442	0.871302357	NC	LOC104456526	oleoyl-acyl carrier protein thioesterase 1, chloroplastic
Eucgr.D01069	1.795798524	1.25E-05	UP	-0.616100601	0.191781419	NC	-0.116141177	0.881570989	NC	0.235014504	0.649629058	NC	0.156008317	0.753446384	NC	0.005314228	0.995876554	NC	-0.409836348	0.417103804	NC	0.369709677	0.531508628	NC	LOC104441275	uncharacterized LOC104441275
Eucgr.I01382	0.896824221	0.044202103	NC	0.208299331	0.716528487	NC	0.427342953	0.469747507	NC	0.301966951	0.56338259	NC	1.320518777	0.002889123	UP	0.381325866	0.472983381	NC	-0.40612414	0.435508961	NC	0.541391204	0.332928969	NC	LOC108955192	uncharacterized LOC108955192
Eucgr.K01821	2.294855951	2.88E-08	UP	-1.304836304	0.002390248	DOWN	-0.191389559	0.790639644	NC	-1.930404138	4.40E-06	DOWN	1.552686418	0.000202673	UP	-0.23909203	0.665678997	NC	-0.511153912	0.296448672	NC	-1.232565798	0.006915354	DOWN	LOC104425479	hypothetical protein
Eucgr.I00708	-0.800029837	0.059709937	NC	0.283360037	0.592829753	NC	0.190177322	0.790498245	NC	-1.170888905	0.006153847	DOWN	0.114473034	0.820955311	NC	-0.104981318	0.863518424	NC	0.432688719	0.386116868	NC	-0.621739047	0.23577805	NC	LOC104418444	60S ribosomal protein L26-1
Eucgr.E03552	0.894879112	0.046081728	NC	-0.421422164	0.43249311	NC	0.383481603	0.544121551	NC	1.189800143	0.007354924	UP	-0.304865645	0.610182862	NC	0.241911308	0.748558854	NC	-0.31102511	0.626149878	NC	0.816866605	0.154114984	NC
Eucgr.A02030	-3.228159246	8.37E-13	DOWN	-1.218362625	0.038511509	NC	3.101980858	2.06E-10	UP	4.155748973	9.91E-18	UP	-3.491615014	3.06E-13	DOWN	0	1	NC	4.082515539	5.96E-13	NC	0	1	NC	LOC104442309	phytoene synthase 2, chloroplastic
Eucgr.A02043	-2.278989596	1.60E-07	NC	-2.767873477	4.19E-07	NC	7.082782576	4.55E-39	NC	0	1	NC	-4.999526648	3.99E-25	DOWN	0	1	NC	8.634571445	8.98E-51	NC	3.287933913	6.29E-09	NC	LOC104442415	transcription factor PIF5
Eucgr.J01816	1.193322747	0.014998586	NC	1.746552019	0.000116188	UP	-0.998118782	0.035148337	NC	0.047149961	0.942473718	NC	0.867859882	0.067705469	NC	-0.022956579	0.986840379	NC	-0.311973536	0.583841191	NC	0.334482956	0.612713971	NC
Eucgr.H01050	1.153553235	0.005829691	UP	-0.35922998	0.484718676	NC	-1.107933052	0.013565499	DOWN	-0.859112336	0.053441422	NC	-0.024057361	0.965743691	NC	-1.047356331	0.018699469	DOWN	-0.214156682	0.705199614	NC	-0.595360516	0.26590783	NC	LOC104456706	hypothetical protein
Eucgr.A02347	-1.404668014	0.000740452	DOWN	0.046909081	0.945912695	NC	-0.067345251	0.937360878	NC	0.351867419	0.481260967	NC	-1.909645609	5.49E-06	DOWN	0.742917518	0.118443138	NC	-0.292699878	0.591059361	NC	0.905674698	0.062542091	NC	LOC104444989	cytoplasmic tRNA 2-thiolation protein 2
Eucgr.C04382	-0.29425157	0.52861843	NC	-0.461386119	0.3561951	NC	0.075737873	0.928934936	NC	1.039684528	0.017096918	UP	0.368128715	0.428851662	NC	-0.291208452	0.588046365	NC	0.089539032	0.884987427	NC	-0.012711529	0.989466224	NC	LOC104438615	uncharacterized LOC104438615
Eucgr.K02050	-0.709881116	0.184302429	NC	0	1	NC	5.557923532	2.26E-19	NC	0	1	NC	-1.01164713	0.033261185	NC	-2.508734351	1.51E-05	NC	3.223808931	2.13E-09	UP	3.335024164	8.78E-10	UP	LOC104425649	germin-like protein subfamily 3 member 2
Eucgr.A00786	-0.902227496	0.058800369	NC	0.714724859	0.184084098	NC	-1.744845536	0.000349235	NC	-1.23398642	0.009615827	NC	0.314459877	0.519484534	NC	0.804349251	0.087765763	NC	-3.806091222	6.84E-17	DOWN	-1.190186449	0.01091509	DOWN	LOC104432784	acid phosphatase 1
Eucgr.F04362	-3.013016485	4.92E-12	DOWN	1.571314262	0.000494305	UP	-0.372896012	0.549887848	NC	0.571327305	0.230335239	NC	-0.589851513	0.200482351	NC	0.246833027	0.670040764	NC	0.272845334	0.631775545	NC	-0.067973167	0.935008674	NC	LOC104450948	transmembrane emp24 domain-containing protein p24delta5
Eucgr.G00649	0.616319076	0.158534558	NC	2.619837354	5.04E-10	UP	0.410436877	0.474112444	NC	-2.409383584	8.17E-09	DOWN	1.735275694	3.04E-05	UP	0.308856166	0.560154278	NC	0.877245076	0.048757652	NC	-0.468716529	0.401605401	NC	LOC104452752	beta-xylosidase/alpha-L-arabinofuranosidase 2
Eucgr.G01415	1.183645053	0.004552555	UP	0.2279454	0.675539442	NC	-0.052792204	0.948613187	NC	0.567986854	0.221194077	NC	3.430454438	1.20E-15	UP	-3.575200976	2.43E-16	DOWN	1.578569967	0.000171369	UP	0.139613534	0.842827506	NC	LOC104453186	filament-like plant protein 7
Eucgr.F03504	-0.618282867	0.196708457	NC	-1.163980617	0.025492318	NC	2.684862469	5.89E-09	UP	2.593313038	1.79E-08	UP	-0.037361076	0.955153475	NC	-0.771207857	0.129834995	NC	2.633398882	1.81E-09	UP	0.266951014	0.718229107	NC	LOC104450267	trigger factor-like protein TIG, Chloroplastic
Eucgr.E04051	1.512172283	0.000763445	UP	-1.605980174	0.000540488	DOWN	0.642738542	0.26526228	NC	2.105882372	2.31E-06	UP	1.106471433	0.010722754	NC	-0.56439305	0.256326753	NC	-0.709445682	0.138101565	NC	0.236021746	0.724395812	NC	LOC104445703	autophagy-related protein 8B
Eucgr.E01212	0.208768187	0.662823423	NC	-0.551841834	0.254111569	NC	0.512443887	0.344510592	NC	1.337040528	0.001640102	UP	0.237184068	0.622242613	NC	-1.246255484	0.004273807	DOWN	0.462844199	0.352129907	NC	0.570800825	0.289523941	NC	LOC104444215	alpha-glucosidase 2
Eucgr.F02016	-0.461199821	0.307055263	NC	1.38244313	0.001315317	UP	-0.76458059	0.114237559	NC	-0.804268939	0.072374609	NC	0.117618784	0.817279246	NC	0.206981782	0.7134205	NC	-0.345361155	0.508182428	NC	0.501092273	0.364088666	NC	LOC104449093	sufE-like protein 1, chloroplastic/mitochondrial
Eucgr.E02881	-0.677637007	0.231043598	NC	2.646864899	5.49E-08	UP	0.719938522	0.160930162	NC	2.739596959	1.80E-10	UP	0.259471128	0.622242613	NC	0.210090937	0.739858867	NC	0.817761194	0.090329767	NC	1.26054467	0.008887351	UP	LOC104445087	protein SRG1
Eucgr.C01735	5.035400245	5.05E-28	UP	-3.227905865	4.67E-14	DOWN	-1.054462448	0.02013925	DOWN	-1.418666501	0.000879772	DOWN	1.107462267	0.009823551	UP	-2.170148435	5.23E-07	DOWN	-1.608147993	0.000363898	DOWN	-2.489906838	1.69E-07	DOWN	LOC104437027	uncharacterized LOC104437027
Eucgr.B01055	1.531580981	0.000403676	UP	-0.415858584	0.43043366	NC	2.971124415	4.55E-12	NC	3.197895733	1.30E-13	NC	1.761198796	3.60E-05	UP	0.053799038	0.93676054	NC	-0.328591465	0.539026336	NC	1.973095849	4.83E-06	UP	LOC104424202	non-specific lipid-transfer protein-like protein At2g13820
Eucgr.B00670	3.412304424	3.12E-12	NC	-1.00303864	0.037172057	NC	1.856764534	3.02E-05	NC	-1.594170358	0.001034046	NC	3.582157196	3.81E-15	UP	-2.724188723	8.99E-10	DOWN	1.76736511	6.47E-05	UP	-0.189958566	0.807506366	NC	LOC104421279	kinesin-like protein KIN-8A
Eucgr.H00277	2.314593098	2.51E-08	NC	0.737603051	0.108963505	NC	-0.752496259	0.119329209	NC	0.890650618	0.04283279	NC	1.932094037	3.20E-06	UP	1.065445471	0.015970342	UP	-1.847038019	8.85E-06	DOWN	-0.003199417	0.99811903	NC	LOC104456185	UDP-glycosyltransferase 74E2
Eucgr.F01396	6.96783452	5.49E-43	UP	-1.866373867	8.75E-06	DOWN	-0.751231586	0.121237518	NC	-1.494670432	0.000398358	DOWN	4.072267703	3.01E-20	UP	-0.254696442	0.6397173	NC	-1.936923759	3.22E-06	DOWN	-0.093549467	0.900189034	NC
Eucgr.F04344	1.404517727	0.000662789	UP	-0.309295041	0.553530203	NC	-0.38938141	0.503633556	NC	-0.756676248	0.091549004	NC	0.86033133	0.044982158	NC	-0.560374162	0.245664991	NC	-0.480797806	0.328848503	NC	-0.365323525	0.53792373	NC	LOC104450927	probable L-ascorbate peroxidase 6, chloroplastic
Eucgr.J00303	2.121889862	1.72E-06	UP	-0.5082655	0.32778754	NC	1.179290001	0.009977841	UP	-0.35661587	0.493204018	NC	3.590491391	9.82E-15	NC	-2.425620923	4.51E-08	NC	2.049847902	2.71E-06	UP	2.166820222	1.58E-06	UP	LOC104421165	uncharacterized protein At5g39865
Eucgr.I01404	-1.13211017	0.006498175	DOWN	0.762722484	0.095546173	NC	-1.534508289	0.000321569	DOWN	-1.640384448	8.85E-05	DOWN	-1.010430091	0.017253055	NC	-0.737152629	0.113096257	NC	-0.14034858	0.813444032	NC	0.104569612	0.886226702	NC	LOC104418934	protein EARLY-RESPONSIVE TO DEHYDRATION 7, chloroplastic
Eucgr.I00610	0.655545612	0.1876246	NC	0.896533464	0.06810929	NC	-1.074715629	0.02701019	NC	-0.513460226	0.310946337	NC	-0.242080095	0.657905124	NC	0.489335847	0.369021246	NC	-1.014116615	0.032327767	DOWN	0.067089151	0.939396498	NC
Eucgr.L03536	0.191352633	0.725152378	NC	-1.138375742	0.025457289	DOWN	0.015993392	1	NC	0.191689	0.783019392	NC	-0.612730886	0.227390344	NC	-0.611071738	0.312018053	NC	0.916147539	0.082114902	NC	0	1	NC
Eucgr.B00023	0	1	NC	2.739367932	5.86E-08	NC	1.996371625	4.52E-06	NC	2.763145369	1.50E-10	UP	-0.132515322	0.870911624	NC	2.868447936	6.00E-10	UP	-0.271431676	0.6310688	NC	1.527437699	0.000648328	NC	LOC104416021	transcription factor MYB39
Eucgr.I01845	-0.664720586	0.127617405	NC	-0.43360049	0.39355537	NC	-0.90822454	0.055896071	NC	-2.035930096	2.24E-06	DOWN	0.204893703	0.675710048	NC	-0.903831472	0.046974747	NC	-0.734109243	0.113322821	NC	-0.429986301	0.456404299	NC	LOC104419299	senescence-associated carboxylesterase 101
Eucgr.D00954	4.358842808	3.00E-20	UP	1.073444139	0.015506602	UP	-1.230210206	0.005378861	DOWN	0.056695114	0.924650725	NC	2.274501568	2.93E-07	UP	1.253922793	0.004746222	UP	-2.093437321	8.23E-07	DOWN	-0.284489154	0.654818511	NC	LOC104441178	E3 ubiquitin-protein ligase RGLG2
Eucgr.F02660	1.419849123	0.002212224	NC	2.308448764	1.28E-07	UP	-2.46763199	1.28E-08	DOWN	0.676413997	0.141270458	NC	0.397897824	0.496992197	NC	3.152258499	3.73E-12	UP	-3.253339521	3.37E-13	DOWN	-0.640301536	0.232249331	NC
Eucgr.J01257	1.493391044	0.000334511	UP	-0.759898327	0.100475036	NC	0.695253709	0.163040392	NC	1.403553532	0.000935802	UP	0.926913005	0.032519626	NC	0.023864988	0.974154617	NC	-0.606207464	0.206530085	NC	-0.779036013	0.123180283	NC	LOC104421933	uncharacterized LOC104421933
Eucgr.L01943	1.16633986	0.005351241	UP	-1.367075869	0.001536956	DOWN	-0.045484364	0.957942342	NC	0.15647873	0.774818862	NC	1.185676879	0.004897114	NC	-0.546753045	0.260143973	NC	0.348440753	0.5031847	NC	-0.787703883	0.113835412	NC	LOC104430139	thioredoxin-like protein CXXS1
Eucgr.H04122	3.733930689	4.91E-18	UP	-2.641964119	3.52E-10	DOWN	0.350151471	0.561461001	NC	-0.278828571	0.584233653	NC	2.520368226	1.50E-09	UP	-1.273409874	0.003329118	DOWN	-1.11023057	0.010117509	DOWN	-1.622833138	0.000203799	DOWN	LOC104415295	pyruvate dehydrogenase (acetyl-transferring) kinase, mitochondrial
Eucgr.J01033	-3.038103007	2.49E-12	DOWN	1.750075141	7.75E-05	UP	0.118372431	0.882386785	NC	1.429464696	0.000811637	UP	-1.016699977	0.019000172	NC	0.337157221	0.533162921	NC	0.850528449	0.061764978	NC	0.805275164	0.109781122	NC	LOC104421751	cyclin-dependent protein kinase inhibitor SMR3
Eucgr.K01177	0.811960937	0.059132253	NC	-0.647783921	0.173225774	NC	-1.235845033	0.005826741	DOWN	-0.611880516	0.190886921	NC	-1.191861366	0.005524918	DOWN	1.14372514	0.011274775	UP	-1.307807108	0.002577856	DOWN	-1.34215302	0.003499795	DOWN
Eucgr.C02629	2.122018869	1.72E-06	UP	-0.780946323	0.107442713	NC	-0.419868454	0.510863892	NC	0.000700812	1	NC	-0.693199915	0.154244191	NC	0.262473658	0.685034768	NC	-0.279129166	0.655106268	NC	0.232864505	0.748951116	NC	LOC104437579	uncharacterized LOC104437579
Eucgr.J02054	-0.921277304	0.029104868	NC	2.122867791	4.21E-07	UP	-0.408484043	0.477227814	NC	-0.925677026	0.034584241	NC	-1.13166547	0.007269188	DOWN	1.154741787	0.008533183	UP	-0.428489095	0.392162073	NC	-2.802183053	7.20E-11	DOWN	LOC104422496	metallothionein-like protein type 2
Eucgr.I02621	-1.351755508	0.001121353	DOWN	1.304450683	0.002465545	UP	-0.448581007	0.424840726	NC	-0.698180393	0.124148396	NC	-0.271322705	0.57041739	NC	0.68157917	0.147959457	NC	-0.463079044	0.35149148	NC	0.177977827	0.791386186	NC	LOC104419883	dihydroorotate dehydrogenase (quinone), mitochondrial
Eucgr.E00942	-0.276876693	0.661395976	NC	0.906372228	0.108901948	NC	-0.466008824	0.485302686	NC	0.072263054	0.931634542	NC	-0.253353384	0.624068562	NC	1.304613009	0.003617433	UP	-3.288306887	2.42E-13	DOWN	-0.991083029	0.04222983	NC	LOC104446128	putative disease resistance protein At1g50180
Eucgr.J01655	0	1	NC	0	1	NC	0	1	NC	0	1	NC	0.115099331	0.826338577	NC	-1.300219674	0.004067221	DOWN	-2.038434493	1.08E-05	DOWN	-1.841696938	0.000151252	NC	LOC104423742	protein SRC2 homolog
Eucgr.F04287	2.016906157	1.39E-06	NC	0.388727313	0.446918308	NC	-1.59520476	0.000205633	NC	-1.296555186	0.002405949	DOWN	1.534428029	0.000280813	UP	-0.902543694	0.048621413	NC	-1.798929993	2.70E-05	DOWN	-0.880160011	0.076302395	NC	LOC104450893	putative wall-associated receptor kinase-like 16
Eucgr.J01104	2.502123271	1.19E-08	UP	-5.436295686	3.06E-23	DOWN	5.152463343	1.22E-21	UP	2.919936121	2.21E-07	NC	0.882490198	0.053860908	NC	-2.17416602	4.10E-06	NC	2.866139205	3.31E-10	NC	1.580658606	0.00163266	NC	LOC104421805	tetraspanin-6
Eucgr.B03717	-0.856112132	0.052934839	NC	-0.527373512	0.313582209	NC	1.19359536	0.010256131	NC	1.374447515	0.001819469	NC	0.176942228	0.738559866	NC	-0.770141622	0.120340822	NC	2.301541323	9.36E-08	UP	0.537214015	0.359048839	NC	LOC104433866	uncharacterized protein At2g34460, chloroplastic
Eucgr.L02420	0	1	NC	0	1	NC	0	1	NC	0	1	NC	2.014701306	1.56E-05	NC	-1.160987043	0.017667214	DOWN	0.260368774	0.683891848	NC	0.352483466	0.625911874	NC
Eucgr.F02648	-0.196091519	0.683444089	NC	2.121692353	4.12E-07	UP	-0.163287432	0.824904585	NC	-1.711435906	4.16E-05	DOWN	0.503579565	0.261497792	NC	0.539397629	0.265634089	NC	-1.653422534	7.49E-05	DOWN	0.151391809	0.824419776	NC	LOC104449550	putative laccase-9
Eucgr.C02309	0.181837376	0.721238762	NC	1.122331381	0.012476026	UP	0.038192445	0.965595805	NC	-0.69332929	0.134173304	NC	1.265343158	0.002873161	UP	-1.186174837	0.007501554	DOWN	0.994665794	0.025072059	NC	-0.119309667	0.872349117	NC	LOC104437387	(DL)-glycerol-3-phosphatase 2
Eucgr.H01402	-0.690324519	0.109361109	NC	0.072781546	0.907187075	NC	-0.747642978	0.124254656	NC	-0.761748865	0.090732256	NC	-2.304049475	3.08E-08	DOWN	1.027540174	0.021338934	UP	-0.906722594	0.041441231	NC	-0.246821678	0.701536113	NC
Eucgr.I02108	-0.361396251	0.524985846	NC	-2.607160423	4.23E-05	NC	5.144490868	1.01E-20	NC	2.933049094	5.89E-07	NC	-1.553575615	0.001068671	NC	-7.341301177	1.46E-10	NC	11.04682159	1.17E-35	UP	8.038586441	3.22E-14	NC
Eucgr.D02608	-0.207455942	0.697793399	NC	0.926585442	0.049930032	NC	-1.518776968	0.000731472	NC	-0.728719376	0.119951755	NC	-1.636685676	0.000103286	NC	0.414062838	0.424932752	NC	-2.042989465	2.23E-06	DOWN	0.212114597	0.754564357	NC	LOC104442367	protein ENHANCED DISEASE RESISTANCE 2
Eucgr.I02042	0.17591599	0.718654009	NC	0.87828067	0.051631498	NC	-0.915413076	0.048006742	NC	0.7404588	0.100161758	NC	0.247793427	0.605277846	NC	0.255274655	0.639537889	NC	-1.088333038	0.011995386	DOWN	-0.358668427	0.546551744	NC	LOC104419431	ABC transporter B family member 27
Eucgr.C02534	0	1	NC	0	1	NC	0.682006857	0.390061921	NC	0	1	NC	-1.414893745	0.000973023	DOWN	0.890064084	0.057901689	NC	-0.828560103	0.07337014	NC	-0.500831043	0.378876912	NC
Eucgr.J01068	1.210036678	0.004062889	UP	-0.929709048	0.040430574	NC	0.826796307	0.084832379	NC	0.669911154	0.147722118	NC	1.310791845	0.002065196	UP	-1.767175571	4.69E-05	DOWN	1.188458966	0.00678091	UP	0.394266144	0.518669003	NC	LOC104421774	pumilio homolog 4
Eucgr.D00883	0.350683901	0.44662795	NC	0.069039549	0.913514751	NC	-1.330181604	0.002408156	DOWN	-1.198987661	0.005360158	DOWN	-0.74086858	0.089313779	NC	-0.959542965	0.034166799	NC	-0.116420732	0.849115426	NC	0.445676685	0.435363829	NC	LOC104441162	U-box domain-containing protein 8
Eucgr.I01665	0.14910463	0.76092919	NC	0.504790094	0.298867153	NC	-0.721225668	0.139110381	NC	-1.179027841	0.005766679	DOWN	0.201939756	0.678332994	NC	0.19338834	0.731919837	NC	-0.55548131	0.246838193	NC	0.963406536	0.041698468	NC	LOC104419157	protein TPLATE
Eucgr.F02840	0.708201942	0.099158727	NC	-0.256436357	0.63386292	NC	-1.187017175	0.007156227	DOWN	-0.864795481	0.05059984	NC	0.786999363	0.06849252	NC	-0.652231478	0.166913783	NC	-1.621999746	0.000107524	DOWN	-0.727959464	0.149970665	NC	LOC104449707	calcium-binding protein CML24
Eucgr.C03713	-2.59468511	4.21E-10	DOWN	0.230531811	0.671470843	NC	0.534744059	0.314710201	NC	0.309584795	0.536759868	NC	-1.317317355	0.00162213	DOWN	-0.159368053	0.784220427	NC	0.389352417	0.444900085	NC	-0.023276423	0.97867626	NC
Eucgr.I02064	-1.233301877	0.002978354	DOWN	0.46701181	0.344592315	NC	-0.493410706	0.365429152	NC	-0.881530974	0.045891118	NC	-1.863888812	6.98E-06	DOWN	0.270008026	0.618665279	NC	-0.288318884	0.59200304	NC	0.127720248	0.857326572	NC	LOC104419448	AUGMIN subunit 5
Eucgr.H03610	3.352513094	8.81E-15	UP	-0.125948292	0.829237479	NC	-0.760952798	0.116402528	NC	-0.314696066	0.530553252	NC	-1.660813692	6.36E-05	DOWN	1.06416823	0.016397619	UP	-0.781459751	0.085339705	NC	-0.418034075	0.466698395	NC	LOC104414908	endo-1,3;1,4-beta-D-glucanase
Eucgr.B03217	1.383024979	0.00082406	UP	-0.574581179	0.229479697	NC	-1.11301275	0.012657153	DOWN	-0.692291584	0.12792524	NC	-0.078345955	0.879319884	NC	0.165473352	0.774402614	NC	-2.241280254	7.51E-08	DOWN	-0.749974139	0.135295458	NC	LOC104433447	beta-1,3-galactosyltransferase GALT1
Eucgr.A01611	-10.59010528	1.09E-31	DOWN	7.761047619	5.67E-13	NC	2.273680222	4.77E-07	UP	-0.116090371	0.874712817	NC	-4.308032856	1.20E-15	NC	3.761244952	8.72E-12	NC	1.485664144	0.000739078	UP	-4.204630814	1.46E-13	NC	LOC104438959	UDP-glycosyltransferase 73C6
Eucgr.B03678	3.052293267	7.19E-11	UP	0.830924871	0.079729463	NC	-1.494388385	0.000798944	DOWN	-2.122452015	9.88E-07	DOWN	2.060423073	1.63E-05	UP	-0.021054614	0.985219242	NC	-0.423690402	0.444212434	NC	0.380485295	0.544900538	NC
Eucgr.K01283	-1.931737909	2.60E-06	DOWN	-3.970792303	8.59E-19	DOWN	5.31889867	9.76E-30	UP	-1.053269773	0.026465967	DOWN	-1.138296034	0.006835405	DOWN	-2.61758277	7.12E-10	DOWN	4.703768439	1.24E-25	UP	-5.310571728	1.10E-25	DOWN	LOC104425108	non-specific lipid-transfer protein 1
Eucgr.E03418	0.332248131	0.477223924	NC	-3.267433598	3.10E-13	DOWN	2.936801344	3.52E-11	UP	2.467808588	2.24E-08	UP	-1.391151569	0.000928978	DOWN	-4.346062963	1.63E-19	DOWN	5.67516833	9.44E-31	UP	1.322816647	0.01526576	NC	LOC104445328	FAD-dependent urate hydroxylase
Eucgr.H01384	-1.392287884	0.00112366	DOWN	2.207659223	2.99E-07	UP	-0.154550502	0.838463449	NC	0.513170612	0.278885876	NC	-0.908501552	0.037904054	NC	1.540518145	0.000413	UP	-0.161194785	0.784250593	NC	0.278644439	0.660235159	NC	LOC104456934	uncharacterized LOC104456934
Eucgr.B03615	1.886181614	4.38E-06	UP	-3.221255009	5.24E-14	NC	3.316935151	9.55E-15	NC	-0.006202619	0.994510464	NC	2.056637363	7.06E-07	UP	-2.549390523	1.76E-09	NC	3.482865247	4.15E-16	NC	0.525569931	0.338592561	NC	LOC104433784	F-box/kelch-repeat protein At2g44130
Eucgr.C02428	0.008052065	0.997304165	NC	1.424974378	0.001059983	UP	-0.680288752	0.177185322	NC	0.065215611	0.912152414	NC	-0.625050296	0.165688539	NC	0.917824299	0.046537838	NC	-1.371111906	0.001484614	DOWN	-0.622429793	0.245327611	NC	LOC104437449	calcium-transporting ATPase 8, plasma membrane-type
Eucgr.D02328	-0.249632686	0.599647928	NC	2.036883526	1.33E-06	UP	-3.536330465	4.13E-16	DOWN	-5.788212177	9.51E-33	DOWN	0.195016336	0.693291776	NC	0.902473165	0.047029629	NC	-1.645679557	8.90E-05	DOWN	-2.073754752	1.58E-06	DOWN	LOC104443218	uncharacterized LOC104443218
Eucgr.L00803	0.881016496	0.125498306	NC	1.779336323	0.000211349	NC	2.742524838	2.53E-10	UP	3.022885858	3.30E-12	UP	1.782759442	0.000133745	NC	1.392244632	0.002025283	UP	-0.025528748	0.975056048	NC	1.308681923	0.004169476	NC	LOC104428880	non-specific lipid transfer protein-like 1
Eucgr.I01267	1.780983645	1.46E-05	UP	-1.641841589	0.000100065	DOWN	1.061850091	0.017956953	UP	-0.155279345	0.773511612	NC	1.720320062	3.47E-05	UP	-0.928576061	0.03973044	NC	1.427949091	0.000703893	UP	0.74492029	0.138746071	NC	LOC104418833	BTB/POZ domain-containing protein At1g63850
Eucgr.H01076	-0.003891106	0.996648222	NC	0.161945091	0.775136957	NC	-0.73372062	0.132231773	NC	0.013882848	0.983344604	NC	-1.860877313	7.12E-06	DOWN	0.468959701	0.344720493	NC	-0.56049191	0.243209375	NC	0.25928616	0.684045693	NC	LOC104456725	protein DEHYDRATION-INDUCED 19 homolog 5
Eucgr.G00914	0	1	NC	0	1	NC	3.441502234	1.32E-08	NC	2.28339113	0.000448112	NC	0	1	NC	7.681610207	4.07E-36	UP	-4.910427404	1.36E-24	DOWN	-0.349909022	0.56482062	NC
Eucgr.D00423	0	1	NC	0	1	NC	11.75694178	3.64E-41	UP	0	1	NC	0	1	NC	0	1	NC	11.03424485	1.48E-35	UP	0	1	NC
Eucgr.L01599	9.74941371	2.57E-26	UP	-3.117521178	1.78E-10	NC	1.943071117	0.000117226	NC	2.987554537	4.31E-10	NC	-0.298383677	0.561019071	NC	-0.820720123	0.109896853	NC	1.399277801	0.002309683	UP	-0.201950144	0.806777214	NC	LOC104429750	rust resistance kinase Lr10
Eucgr.J01757	3.465266472	3.93E-14	UP	-1.641695752	0.000203631	DOWN	1.19214527	0.009968364	UP	-0.703091547	0.153975662	NC	1.513707075	0.000730627	NC	0.478991829	0.355293465	NC	-0.593947194	0.230589776	NC	-0.270360658	0.683268293	NC	LOC104422275	pumilio homolog 12
Eucgr.G02545	0.014270521	0.979778908	NC	-0.582657459	0.221405908	NC	0.255131103	0.698671369	NC	1.36601717	0.001225268	UP	-0.811594995	0.059606276	NC	0.350272937	0.499837386	NC	-0.336780952	0.518568531	NC	-0.600829709	0.256092136	NC	LOC104453980	hypersensitive-induced response protein 2
Eucgr.H01335	1.270491463	0.002124751	UP	-2.65772619	2.76E-10	DOWN	-0.527645378	0.323474959	NC	0.896040129	0.041411673	NC	0.895002873	0.036176948	NC	0.393725347	0.438290205	NC	-2.076314474	5.68E-07	DOWN	-0.613510024	0.243154491	NC	LOC104456901	uncharacterized LOC104456901
Eucgr.D01812	-3.301655004	1.44E-14	DOWN	0.809794623	0.082880813	NC	0.088404079	0.915321412	NC	0.807319838	0.073085073	NC	-2.394283874	1.57E-08	DOWN	0.4542434	0.387042258	NC	0.208293651	0.72441334	NC	-0.100354011	0.897138609	NC	LOC104441714	uncharacterized LOC104441714
Eucgr.J02311	-0.44559321	0.336321986	NC	0.256215032	0.654649893	NC	1.362890854	0.002029244	UP	0.403154609	0.42035529	NC	0.025358295	0.971627477	NC	0.825012033	0.089465983	NC	1.425490279	0.000964828	UP	0.708892008	0.178817402	NC	LOC104422693	transcription termination factor MTERF5, chloroplastic
Eucgr.D02281	-2.376516691	2.06E-08	DOWN	0.726071748	0.136550274	NC	-0.198052105	0.791176254	NC	-0.423263126	0.397188637	NC	-0.536956288	0.240074996	NC	-0.431523677	0.409887116	NC	0.785170075	0.092746702	NC	-0.277230035	0.675586949	NC	LOC104442091	uncharacterized LOC104442091
Eucgr.I01716	-4.688606901	1.43E-11	NC	0	1	NC	0	1	NC	0	1	NC	-3.535126961	4.22E-12	NC	0	1	NC	9.611584478	2.82E-24	UP	0	1	NC	LOC104419197	uncharacterized LOC104419197
Eucgr.G02633	-0.35675349	0.45561191	NC	3.500462883	1.21E-15	UP	-2.146680986	3.45E-07	DOWN	-0.727429531	0.107313445	NC	0.144960524	0.782270221	NC	3.125023772	5.68E-13	UP	-3.137633207	2.05E-13	DOWN	-2.300874139	9.02E-08	DOWN	LOC104454049	calcium and calcium/calmodulin-dependent serine/threonine-protein kinase
Eucgr.F02955	-0.526855164	0.230495748	NC	-1.513476412	0.000356846	DOWN	0.322101304	0.602941857	NC	-1.808890854	1.55E-05	DOWN	0.530703872	0.235290983	NC	-0.921883347	0.04134261	NC	-0.540442825	0.264816315	NC	-1.152556632	0.012365368	DOWN	LOC104449805	12-oxophytodienoate reductase 2
Eucgr.H00507	0.215237344	0.650974094	NC	-0.303372966	0.564463666	NC	-0.650949244	0.196614322	NC	-0.704956205	0.119853504	NC	0.320272299	0.494214168	NC	-0.429443818	0.393716393	NC	-0.543812882	0.259971542	NC	-1.145778995	0.012644744	DOWN	LOC104456340	ADP-ribosylation factor-like protein 5
Eucgr.B02744	2.26303394	4.23E-08	UP	-1.808298818	1.72E-05	DOWN	-0.506854496	0.350992505	NC	-0.629374403	0.17220118	NC	0.835622413	0.053579502	NC	-2.437860086	1.31E-08	DOWN	2.184929249	2.27E-07	UP	1.198661892	0.010222521	NC	LOC104433089	7-deoxyloganetic acid glucosyltransferase
Eucgr.J02175	-0.113800686	0.866684943	NC	0.31538128	0.627500048	NC	1.209676636	0.012862922	UP	0.368818182	0.513471511	NC	0.601107951	0.20461466	NC	0.073536834	0.914090502	NC	1.430364741	0.000978164	UP	-0.288692205	0.664238961	NC	LOC104422589	uncharacterized LOC104422589
Eucgr.K00212	3.043320828	5.99E-13	UP	-2.049951459	1.07E-06	DOWN	2.81183573	2.94E-11	UP	1.719057274	4.06E-05	UP	-0.801609739	0.064793455	NC	0.037692636	0.956832288	NC	2.757246559	5.09E-11	UP	-0.988196275	0.039005107	NC	LOC104426954	L-idonate 5-dehydrogenase
Eucgr.B00373	-0.702867033	0.14741934	NC	-2.531459636	5.11E-06	NC	1.874400312	0.001326174	NC	2.795662254	1.46E-07	NC	-2.417721665	9.40E-08	DOWN	-1.149304306	0.052357223	NC	2.45148222	5.87E-07	UP	1.481654933	0.009510354	NC	LOC104418676	transcription factor WER-like
Eucgr.B03142	-2.125589984	3.30E-07	DOWN	0.354378823	0.499942044	NC	0.446700414	0.434352899	NC	0.398593372	0.418897892	NC	0.286156412	0.551084085	NC	-0.602244233	0.213986013	NC	1.006841285	0.022702584	UP	-0.153847368	0.826914174	NC	LOC104433370	fructokinase-like 2, chloroplastic
Eucgr.F03649	0.297674816	0.529165153	NC	-0.137353208	0.817204643	NC	0.543768118	0.31200635	NC	1.466671259	0.000546586	UP	-0.230371633	0.639811913	NC	0.607333247	0.211487706	NC	0.212822123	0.708856417	NC	-0.462399903	0.415739533	NC	LOC104450385	probable calcium-binding protein CML21
Eucgr.G02848	-0.765635484	0.073276761	NC	-0.615397187	0.194566781	NC	1.404744426	0.001129072	UP	0.998672634	0.021977007	NC	-1.20487452	0.004163944	DOWN	1.422404051	0.000959626	UP	-0.376241122	0.463442893	NC	0.160525066	0.812612838	NC	LOC104454225	phenylalanine ammonia-lyase
Eucgr.K02335	0	1	NC	10.56950877	2.94E-31	UP	-10.86270602	3.21E-35	DOWN	-8.472867228	2.96E-34	NC	0	1	NC	11.51056729	7.51E-40	UP	-7.378173042	1.57E-36	NC	-8.942151666	9.68E-38	NC	LOC104425888	cytochrome P450 720B2
Eucgr.B00077	-0.952570968	0.024361173	NC	0.463768498	0.35179084	NC	-0.023214641	0.978651612	NC	-1.397747379	0.001041619	DOWN	-0.051392802	0.923283614	NC	-0.097435665	0.876171988	NC	0.219161271	0.69684245	NC	-0.464085449	0.409709542	NC
Eucgr.J00389	1.171514907	0.004861027	UP	-0.783670735	0.085889405	NC	-0.246939753	0.71101086	NC	-0.319844197	0.521952089	NC	-0.149667908	0.763937797	NC	0.443833234	0.376148478	NC	-0.503432985	0.303042179	NC	0.245924036	0.702004501	NC	LOC104421230	uncharacterized LOC104421230
Eucgr.E02277	1.583751452	0.001266884	UP	0.234719232	0.712807038	NC	-0.299507247	0.689698786	NC	0.097227013	0.883555911	NC	0	1	NC	0	1	NC	0	1	NC	0	1	NC
Eucgr.G00504	8.259046961	4.47E-50	UP	-3.141604063	2.45E-13	DOWN	-2.281132975	1.75E-07	DOWN	-0.327008806	0.522107532	NC	5.271285937	6.04E-27	UP	-0.121145561	0.842688157	NC	-4.64617668	2.81E-23	NC	-3.811209404	8.43E-17	DOWN
Eucgr.D00219	3.290399537	2.31E-14	UP	-1.643624638	0.000115177	DOWN	0.771610397	0.113110707	NC	0.647523763	0.161621759	NC	0.021489976	0.970642594	NC	-0.785689912	0.103605334	NC	0.055148093	0.934259525	NC	0.639862444	0.246273656	NC	LOC104440734	ABC transporter C family member 12
Eucgr.D01447	-1.087918962	0.015808993	NC	1.818326283	4.68E-05	UP	-1.00467592	0.033269203	DOWN	0.371205217	0.459109056	NC	0	1	NC	0	1	NC	0	1	NC	0	1	NC	LOC104441500	uncharacterized LOC104441500
Eucgr.E00100	10.36125393	2.39E-62	NC	-0.757696232	0.098055003	NC	-1.965839234	3.07E-06	DOWN	-4.191819249	6.04E-21	DOWN	5.34319598	1.60E-29	UP	-2.251282131	1.06E-07	DOWN	0.127459556	0.833870098	NC	-1.43357027	0.001537203	DOWN
Eucgr.G02469	0.325665608	0.482329665	NC	0.414648129	0.412916326	NC	-1.319676886	0.002545625	DOWN	-0.269756138	0.599946123	NC	-1.54809706	0.000240467	DOWN	1.635280901	0.000153557	UP	-1.013003201	0.021581926	DOWN	0.017684708	0.984119264	NC	LOC104453915	probable WRKY transcription factor 3
Eucgr.J00320	-0.088101354	0.866451159	NC	0.441247317	0.384133155	NC	-0.315242966	0.618678807	NC	-0.691189464	0.13389523	NC	-0.411698038	0.378711031	NC	1.044523606	0.021017535	UP	-0.119851431	0.844729106	NC	0.23694291	0.717229719	NC	LOC104421181	ABSCISIC ACID-INSENSITIVE 5-like protein 2
Eucgr.B01250	-4.635754782	5.47E-15	DOWN	0	1	NC	9.298393964	9.73E-22	UP	0	1	NC	-7.856972486	2.56E-25	NC	0	1	NC	7.477095415	1.50E-27	NC	0	1	NC	LOC104425538	isoflavone reductase-like protein
Eucgr.H04782	3.889041972	2.68E-17	UP	-0.234871059	0.672732303	NC	0.626150488	0.226166257	NC	-0.127317862	0.823280397	NC	3.499365186	1.10E-14	UP	-1.741851534	7.28E-05	DOWN	1.348823655	0.002105597	UP	-0.1925129	0.784895437	NC	LOC104415785	uncharacterized LOC104415785
Eucgr.A00039	-1.375746292	0.000868188	DOWN	0.792389818	0.082363653	NC	-0.781025988	0.103217292	NC	-0.139763631	0.797345406	NC	-1.375233928	0.00097937	DOWN	0.372712193	0.46869235	NC	-0.091923591	0.879967511	NC	-0.038801063	0.961965181	NC	LOC104415141	peroxisomal membrane protein 13
Eucgr.H00421	-1.644862779	6.68E-05	DOWN	0.926384014	0.03940589	NC	0.074391094	0.929036909	NC	0.716587198	0.113288177	NC	-0.339312871	0.467469589	NC	0.109847934	0.85697888	NC	0.417443254	0.407969483	NC	-0.053284448	0.945459162	NC	LOC104456272	DNA-directed RNA polymerases II, IV and V subunit 6A
Eucgr.B03766	-1.410384168	0.001633095	DOWN	0.221546564	0.748135392	NC	1.998170748	5.96E-06	UP	2.19351862	4.62E-07	UP	-2.98259995	1.72E-09	NC	2.329612829	6.45E-06	NC	1.49128665	0.000797766	UP	1.384829241	0.003535063	UP	LOC104433907	transcription factor GAMYB
Eucgr.J02118	0.705373951	0.108177772	NC	-1.824574902	2.76E-05	NC	-0.715679606	0.182796133	NC	-2.719120912	9.43E-09	NC	-0.293862024	0.534132205	NC	-3.607948961	3.85E-16	DOWN	-0.583033116	0.254924661	NC	-2.145604462	6.77E-06	DOWN
Eucgr.K02657	-3.755998036	5.56E-14	NC	5.279718633	1.43E-24	NC	-1.510513123	0.000541908	DOWN	1.101875054	0.011073815	UP	-2.893094147	3.19E-10	DOWN	0.689877648	0.229325468	NC	-0.579778456	0.315031489	NC	1.505174815	0.002068051	NC	LOC104426103	leucoanthocyanidin reductase
Eucgr.L02201	0	1	NC	1.509274386	0.009907371	NC	-1.380384899	0.013648827	NC	-1.884984251	0.000589406	NC	3.72353962	1.69E-15	UP	-2.235671685	4.74E-07	DOWN	-1.107635308	0.028475602	NC	1.290430829	0.007903298	UP	LOC104430414	NAC domain-containing protein 14
Eucgr.G00012	0	1	NC	0	1	NC	0	1	NC	0	1	NC	2.035636734	8.47E-06	UP	-1.409547751	0.002647321	DOWN	0.071517563	0.923435588	NC	-0.957885573	0.100150811	NC
Eucgr.C01030	-2.021419917	0.000396495	NC	4.640149023	8.30E-19	UP	-0.894848304	0.063698891	NC	-1.416096216	0.001275162	DOWN	0	1	NC	2.980500012	1.13E-09	UP	-0.544382057	0.290018965	NC	-1.665983883	0.000492651	DOWN	LOC104436590	uncharacterized LOC104436590
Eucgr.B01750	-4.56528529	2.50E-18	DOWN	2.529119888	7.69E-06	NC	-0.334230012	0.652911383	NC	-0.80463557	0.126727361	NC	-2.052907713	9.04E-06	NC	0	1	NC	3.014607114	4.02E-11	UP	0.099386305	0.922730327	NC	LOC104435004	protein FAR1-RELATED SEQUENCE 7
Eucgr.C03820	-0.627484096	0.148455611	NC	0.143736032	0.803110919	NC	-0.282094519	0.662212021	NC	0.022309018	0.97140933	NC	-1.892647241	5.27E-06	DOWN	1.054841372	0.018006882	UP	-0.728866502	0.113644414	NC	0.657005964	0.206384824	NC	LOC104438271	subtilisin-like protease SBT6.1
Eucgr.K02606	-0.424730189	0.34520127	NC	0.855386454	0.058411265	NC	-0.058510874	0.942607079	NC	-0.593305572	0.198857222	NC	0.203302281	0.676769407	NC	-0.639507026	0.177233258	NC	1.251830195	0.003301642	UP	0.070686589	0.927304925	NC	LOC104426068	2-Cys peroxiredoxin BAS1, chloroplastic
Eucgr.K00059	-0.876431335	0.071229125	NC	-0.045862102	0.981211378	NC	0.504133101	0.442125473	NC	1.00158695	0.041691348	UP	0	1	NC	0	1	NC	0	1	NC	0	1	NC
Eucgr.F03869	-0.020616743	0.976201705	NC	0.582524837	0.239688999	NC	0.069650526	0.936266972	NC	1.839246821	1.29E-05	UP	-1.95727081	5.27E-06	DOWN	2.127356479	1.26E-06	UP	-0.822669468	0.074202178	NC	1.347259369	0.002819596	UP	LOC104452212	uncharacterized LOC104452212
Eucgr.F03460	-1.766140929	1.76E-05	DOWN	0.141846235	0.806386651	NC	-0.268915312	0.68261796	NC	-0.116857511	0.832806885	NC	-1.204115051	0.004180971	NC	0.054457231	0.934308067	NC	0.120112073	0.842163587	NC	-0.657842734	0.206976393	NC	LOC104450233	protein FATTY ACID EXPORT 6
Eucgr.C04114	-0.717619736	0.110513568	NC	1.744487833	6.45E-05	UP	-1.13071492	0.012799161	DOWN	-1.463895427	0.000679468	DOWN	-2.242734895	5.68E-05	NC	2.196467172	0.000216756	NC	-1.264957907	0.019705269	NC	0.569989955	0.36958415	NC
Eucgr.K02326	4.747469704	1.04E-25	NC	-0.469522559	0.339535867	NC	0.21671758	0.754051836	NC	-2.770636959	4.82E-11	NC	4.993048767	1.92E-27	NC	-1.543561585	0.000305166	DOWN	-0.401397004	0.428864293	NC	-2.850006254	4.46E-11	DOWN	LOC104425880	miraculin
Eucgr.F00351	0.717968918	0.104744242	NC	-1.467501791	0.000984221	DOWN	2.913726105	1.92E-11	UP	-0.553075948	0.277194542	NC	-0.915230066	0.076569531	NC	0	1	NC	5.17032571	2.58E-19	UP	4.323015742	1.30E-12	NC
Eucgr.A02235	0.927011597	0.028368539	NC	-1.412074104	0.000989412	DOWN	-0.278074352	0.673150246	NC	-0.774454627	0.08833956	NC	-0.544826869	0.221315885	NC	-0.969887528	0.030586267	NC	-0.977053747	0.026562334	NC	-0.665714307	0.200189134	NC	LOC104444030	sulfoquinovosidase
Eucgr.J00915	0	1	NC	1.889877057	0.001277511	NC	-0.986022605	0.090043955	NC	-0.941938478	0.08194034	NC	0	1	NC	4.886384204	3.13E-20	UP	-4.762007213	5.06E-21	DOWN	-2.84973006	8.15E-10	DOWN	LOC104421650	protein CNGC15b
Eucgr.F02172	-0.255861957	0.584169683	NC	0.712720356	0.122304757	NC	-0.000343648	1	NC	-1.188559074	0.005314968	DOWN	0.062174161	0.904843444	NC	-0.712764824	0.125686751	NC	0.87712864	0.048349131	NC	0.185171607	0.781401154	NC	LOC104449204	auxin-responsive protein IAA9
Eucgr.E00044	2.255027707	1.51E-06	NC	2.222747855	3.29E-07	UP	-0.128831187	0.869561035	NC	0.253584703	0.627011278	NC	3.176009151	4.73E-12	UP	0.726206932	0.128358767	NC	-0.646030691	0.174908697	NC	0.587098844	0.277807064	NC
Eucgr.K02755	-0.064497999	0.911835959	NC	-0.042358739	0.953780997	NC	0.963985162	0.042088271	NC	1.87559998	1.11E-05	UP	-0.0679524	0.902865568	NC	0.594472651	0.228265952	NC	0.337101754	0.525990999	NC	0.368111046	0.541921275	NC	LOC104426192	uncharacterized protein slr0889
Eucgr.D02078	0.111988757	0.824211299	NC	0.777945673	0.088822422	NC	0.330385538	0.589909082	NC	0.827163288	0.062180072	NC	-0.927349273	0.029844243	NC	1.826236397	1.64E-05	UP	-0.672098058	0.14778623	NC	-0.195405319	0.7689276	NC	LOC104441914	putative glucuronosyltransferase PGSIP8
Eucgr.G02640	-0.670654769	0.167701755	NC	0.499944435	0.37436855	NC	-2.789566812	1.31E-07	NC	-5.856282993	3.30E-17	NC	3.72616976	5.25E-16	NC	-1.408115441	0.001487923	DOWN	-2.482009941	4.80E-08	DOWN	-9.847685584	1.36E-26	DOWN	LOC104455782	probable 3-hydroxyisobutyryl-CoA hydrolase 3
Eucgr.K00931	-3.920775772	5.62E-14	DOWN	0	1	NC	3.964772354	4.71E-12	NC	0	1	NC	-0.03474476	0.965517939	NC	0.805659428	0.099647238	NC	0.369979513	0.486937855	NC	-0.940620663	0.064887123	NC	LOC104424859	myosin-16
Eucgr.C00073	-0.509587996	0.276081511	NC	1.246399741	0.005381731	UP	-0.056090797	0.94753051	NC	-0.454305271	0.35362031	NC	-0.983687643	0.027139886	NC	-0.40466528	0.465027388	NC	1.706777615	8.88E-05	UP	0.611358135	0.28059178	NC	LOC104435896	protein trichome birefringence-like 5
Eucgr.F03448	-1.098255222	0.009875979	DOWN	1.072211626	0.016782338	UP	0.159710935	0.832433598	NC	0.234099821	0.656222652	NC	-0.455612758	0.325642615	NC	0.593188044	0.226076594	NC	0.653903504	0.166345499	NC	0.282169692	0.658056515	NC
Eucgr.B03008	4.116674603	5.72E-21	UP	-2.039400826	1.12E-06	DOWN	-0.594688773	0.248635695	NC	0.113750535	0.836376348	NC	1.879917411	5.59E-06	UP	-0.422890623	0.400579107	NC	-1.809653765	1.35E-05	DOWN	-1.539802688	0.000448928	NC	LOC104433273	universal stress protein A-like protein
Eucgr.A02355	2.816448318	2.75E-11	UP	-1.811735466	1.95E-05	DOWN	-0.331711586	0.598394723	NC	1.266053029	0.003168039	UP	0.616495617	0.16135587	NC	-1.082242211	0.014289439	DOWN	0.141846094	0.811239809	NC	0.34833653	0.560021245	NC	LOC104445029	insulin-degrading enzyme-like 1, peroxisomal
Eucgr.I01548	-1.018735349	0.015887632	NC	0.365316763	0.480791356	NC	0.212074989	0.763792225	NC	1.007722527	0.021009401	UP	-0.265246544	0.57953943	NC	0.154854379	0.792937909	NC	0.445445005	0.372824417	NC	-0.145158029	0.834393484	NC	LOC104419061	protein FAR1-RELATED SEQUENCE 9
Eucgr.H00556	0.642589104	0.138180988	NC	-1.375870021	0.001328764	DOWN	-1.994159533	3.05E-06	DOWN	-3.410409371	1.02E-14	DOWN	-2.530394448	1.40E-09	DOWN	-0.902425199	0.048652402	NC	-0.018775126	0.978521978	NC	0.481971003	0.394089534	NC	LOC104456366	U-box domain-containing protein 21
Eucgr.C02996	0.357252406	0.435843508	NC	-0.98324144	0.027740228	NC	-0.258853211	0.698171554	NC	0.534337963	0.257240343	NC	-0.146536104	0.769518241	NC	-1.108347015	0.012528501	DOWN	-0.137368665	0.819645817	NC	-0.826701014	0.097184512	NC	LOC104437814	vacuolar protein sorting-associated protein 32 homolog 2
Eucgr.A02726	0.357748603	0.433871744	NC	-2.164860341	3.09E-07	DOWN	1.040483363	0.022556126	UP	2.801166122	3.90E-11	UP	1.171558287	0.005342349	UP	-0.69661739	0.136392658	NC	0.408842814	0.41823188	NC	0.125275776	0.860244156	NC	LOC104448272	hypothetical protein
Eucgr.C04236	-1.991709292	1.26E-06	DOWN	0.642972253	0.171042976	NC	-1.030679703	0.022351868	DOWN	-0.575371115	0.214498912	NC	-1.878696772	5.79E-06	DOWN	0.634870243	0.181025281	NC	-0.838670244	0.061796735	NC	-0.606421565	0.251355957	NC	LOC104438553	glucan endo-1,3-beta-glucosidase 14
Eucgr.J00926	-1.404070446	0.000840394	DOWN	0.55512197	0.261889013	NC	0.059503669	0.945423841	NC	0.597166605	0.201604549	NC	-0.740433736	0.093386118	NC	0.45614253	0.369634121	NC	0.023134155	0.974695915	NC	0.295513336	0.640579307	NC
Eucgr.C02874	1.119687203	0.007076391	UP	-1.224932559	0.004421684	DOWN	1.266313174	0.00362691	UP	0.785327296	0.078110511	NC	-0.74630148	0.084943556	NC	0.217715035	0.694794434	NC	0.899084934	0.042366058	NC	0.716898167	0.156549162	NC	LOC104437739	E3 ubiquitin-protein ligase MIEL1
Eucgr.K02315	2.53420249	1.72E-09	UP	-0.501420517	0.307428334	NC	-0.304335875	0.634318789	NC	-0.69570856	0.128720293	NC	0.881941635	0.051751289	NC	-0.1577944	0.802205544	NC	-0.554577832	0.276102692	NC	-0.191026186	0.79109251	NC	LOC104425875	probable metal-nicotianamine transporter YSL7
Eucgr.L02398	0	1	NC	0	1	NC	0	1	NC	0	1	NC	-0.321242499	0.53754948	NC	-1.380659484	0.005267582	NC	1.82810712	7.88E-05	NC	1.633853867	0.001085303	UP	LOC104430619	peptidyl-prolyl cis-trans isomerase CYP19-3
Eucgr.C00065	2.09509047	3.48E-07	UP	0.711968404	0.122773667	NC	-1.051712286	0.018958719	NC	-2.736328859	7.48E-11	NC	0.063817357	0.902865568	NC	2.232345971	1.20E-07	UP	-2.54591969	1.03E-09	NC	0.502968378	0.359501877	NC	LOC104435887	cytochrome P450 CYP73A100
Eucgr.B03543	0.280139826	0.549240639	NC	0.415488548	0.40875864	NC	-0.478116947	0.386265913	NC	-1.740449331	3.35E-05	DOWN	-1.423020309	0.000654389	DOWN	-0.018626864	0.979688784	NC	0.036681599	0.955549695	NC	0.527592746	0.335290906	NC	LOC104433716	zinc finger protein CONSTANS-LIKE 15
Eucgr.B01936	-0.506937176	0.251568749	NC	-1.117348005	0.010610523	DOWN	1.759414578	3.22E-05	UP	2.479597449	3.18E-09	UP	-0.76623453	0.077551776	NC	0.303605398	0.569006371	NC	1.777617087	1.98E-05	UP	1.436853511	0.001186015	UP	LOC104432299	protein indeterminate-domain 2
Eucgr.J02331	-0.182320662	0.725658492	NC	-0.437570254	0.432419021	NC	1.109260815	0.019678976	UP	1.005659434	0.029917385	UP	0.294188206	0.557480727	NC	-0.117900617	0.857017049	NC	0.996636026	0.028339946	NC	0.029019593	0.978792485	NC	LOC104422704	uncharacterized RNA methyltransferase pc1998
Eucgr.H04646	0	1	NC	2.141664985	1.37E-05	UP	-1.655259066	0.000453503	NC	-2.677927898	2.16E-08	DOWN	-0.67005368	0.187207711	NC	-3.880003175	1.56E-08	NC	5.161079699	2.28E-16	NC	4.155637824	1.50E-09	NC	LOC104415689	flavonoid 3',5'-methyltransferase
Eucgr.H01694	2.03026979	3.22E-06	NC	0.324754823	0.550492342	NC	-1.645199383	0.000199423	NC	0.028631788	0.966010972	NC	0.843756349	0.053477069	NC	-1.286429669	0.003625645	DOWN	-1.055609229	0.019919652	NC	-0.838356069	0.100702922	NC	LOC104457128	TMV resistance protein N
Eucgr.E03851	0	1	NC	0	1	NC	9.534158861	1.74E-23	NC	12.44185246	1.54E-46	UP	-0.589234712	0.315028828	NC	0	1	NC	5.00738833	8.11E-16	NC	0	1	NC	LOC104445582	cellulose synthase-like protein E6
Eucgr.L03567	1.197029661	0.006803362	UP	-0.529930065	0.302828727	NC	-0.462347537	0.44674662	NC	0.473464155	0.3446076	NC	-1.051259327	0.023763243	NC	-0.089185477	0.924704556	NC	-0.417633602	0.486937855	NC	-0.098489234	0.921687218	NC
Eucgr.F04447	-0.361759762	0.454322867	NC	-2.176139626	3.23E-06	DOWN	2.332312092	4.98E-07	UP	3.241753049	1.31E-12	UP	-1.214928356	0.006930069	NC	-0.039486253	0.967551472	NC	2.296488232	1.47E-07	UP	0.809665016	0.138424661	NC	LOC104451017	uncharacterized LOC104451017
Eucgr.E02843	0.013831925	0.980698616	NC	-0.790306677	0.084302349	NC	-0.34607398	0.571306795	NC	-0.337797797	0.498174714	NC	-0.403266189	0.379111258	NC	-1.338937174	0.002099575	DOWN	0.819960849	0.071120214	NC	-0.061051224	0.939396498	NC	LOC104445059	probable LRR receptor-like serine/threonine-protein kinase RFK1
Eucgr.A02778	1.367938074	0.000914653	UP	0.185552073	0.737758553	NC	-0.554392596	0.291465778	NC	-0.153467707	0.774818862	NC	0.76495916	0.076907856	NC	0.028223624	0.967447296	NC	-0.762853019	0.093465567	NC	-0.184368662	0.782143434	NC	LOC104448732	tripeptidyl-peptidase 2
Eucgr.I00451	1.803130414	1.26E-05	UP	-2.461895089	6.55E-09	DOWN	-2.010277561	4.43E-06	DOWN	-2.175997888	5.67E-07	NC	-0.363182682	0.439957101	NC	-0.903682875	0.052171924	NC	-1.086642037	0.016911893	DOWN	-2.99596778	2.00E-10	DOWN	LOC104418282	L-ascorbate oxidase
Eucgr.B01310	-0.42727539	0.354138272	NC	-0.15157997	0.802677508	NC	0.282721943	0.671267385	NC	1.358306171	0.0016369	UP	-0.033147865	0.955470631	NC	-0.278982823	0.615280727	NC	0.183015346	0.758051928	NC	0.614939993	0.253317451	NC	LOC104426175	alanine--tRNA ligase
Eucgr.H01378	0.879160809	0.037489322	NC	-0.806680842	0.076027155	NC	-1.833453582	1.48E-05	DOWN	-1.278213774	0.002695746	DOWN	-1.252226978	0.002787691	DOWN	0.318655848	0.545915075	NC	-2.772589122	4.11E-11	DOWN	-0.959648699	0.043133372	NC	LOC104456928	uncharacterized LOC104456928
Eucgr.C03291	-0.997395173	0.017575329	NC	1.170971621	0.007030095	UP	-0.397596944	0.493222359	NC	-0.742889922	0.098899507	NC	-1.474264313	0.000408435	DOWN	0.870605517	0.056207191	NC	0.313833297	0.553181464	NC	0.729236761	0.148897586	NC	LOC104438006	3-oxoacyl-[acyl-carrier-protein] synthase II, chloroplastic
Eucgr.I01627	1.131523272	0.006867273	UP	-4.683976771	1.12E-23	DOWN	3.542023943	2.94E-15	UP	3.617639396	7.49E-16	UP	0.404707001	0.389696712	NC	-0.919344398	0.048216351	NC	2.287281838	6.37E-08	UP	-0.01725382	0.990300209	NC	LOC104419122	ACT domain-containing protein ACR6
Eucgr.H00799	-2.021784038	8.83E-07	DOWN	0.724613406	0.116718137	NC	0.121065692	0.876071565	NC	-0.345667218	0.484309811	NC	-0.300954656	0.522487558	NC	-0.436367885	0.384162128	NC	0.649284756	0.164416861	NC	-0.200759277	0.763016621	NC	LOC104456543	60S ribosomal protein L13a-2
Eucgr.G01295	-1.198396493	0.004060308	DOWN	1.212565213	0.005197152	UP	-0.262970689	0.689831639	NC	-0.480422895	0.312063219	NC	0.184594975	0.708748872	NC	0.06445184	0.921562377	NC	0.064433787	0.919255629	NC	0.232227503	0.720718609	NC	LOC104453121	thioredoxin domain-containing protein 9 homolog
Eucgr.I01134	-1.47912227	0.000350926	DOWN	-1.406351589	0.001224038	DOWN	2.100648442	7.87E-07	UP	2.952810537	4.83E-12	UP	0.099995213	0.847140456	NC	-1.265574184	0.004115244	DOWN	0.677733924	0.15186125	NC	1.432420664	0.001448447	UP	LOC104418719	caffeoyl-CoA O-methyltransferase
Eucgr.H03535	0.968184564	0.021355632	NC	-0.694596015	0.135459165	NC	0.90963094	0.049400201	NC	0.101684702	0.856050751	NC	0.527519448	0.238117809	NC	-1.168312663	0.00778331	DOWN	0.414867928	0.41209934	NC	1.639817154	0.000171969	UP	LOC104414852	probable linoleate 9S-lipoxygenase 5
Eucgr.D02035	-0.304890688	0.50966209	NC	0.758077148	0.098309454	NC	-0.314951528	0.613600026	NC	-1.016070627	0.019268973	DOWN	0.084303508	0.870556531	NC	0.700186957	0.134639827	NC	-0.52906308	0.274833198	NC	-0.561617417	0.29720882	NC	LOC104441890	oxysterol-binding protein-related protein 2A
Eucgr.D01127	5.477853533	1.18E-28	UP	0.039430316	0.952914187	NC	-0.814520958	0.088582232	NC	0.597453928	0.197272504	NC	5.072881801	2.07E-25	NC	0.295430312	0.582909405	NC	-1.973418616	2.81E-06	NC	0.446461241	0.430980482	NC	LOC104441305	AT-hook motif nuclear-localized protein 23
Eucgr.C04134	0.329712844	0.496693859	NC	1.69829059	8.70E-05	UP	-0.66133238	0.193929637	NC	0.385951297	0.432930458	NC	-0.985938425	0.027654608	NC	0.517694288	0.328507405	NC	1.209702337	0.006221371	UP	-0.50768323	0.393612794	NC
Eucgr.F02220	1.909876447	7.15E-06	NC	1.835635565	1.51E-05	UP	-0.484369129	0.378846646	NC	-0.352441533	0.4758579	NC	3.404223614	5.83E-15	UP	0.46957791	0.344720493	NC	-1.558626338	0.000210793	DOWN	-0.335067872	0.580291439	NC	LOC104449235	transcription factor bHLH74
Eucgr.E00790	3.600370947	1.56E-16	NC	0.432431487	0.387376094	NC	-1.643670884	0.000114686	NC	-2.089223841	5.88E-07	NC	1.967116036	2.14E-06	NC	0.274790942	0.609536388	NC	-3.722350967	9.39E-18	DOWN	-3.941028393	1.03E-18	NC	LOC104446083	uncharacterized LOC104446083
Eucgr.C02390	0	1	NC	0	1	NC	7.623421227	2.79E-12	NC	0	1	NC	-5.966758283	1.54E-23	NC	0	1	NC	9.768324801	1.90E-25	UP	0	1	NC	LOC104439656	glycine-rich protein 5
Eucgr.L02749	-0.431265627	0.337515083	NC	-0.294441154	0.580226843	NC	0.34917138	0.565024461	NC	0.03707805	0.951227629	NC	1.149854792	0.006407335	UP	-1.63891027	0.00012529	DOWN	1.029241761	0.018701403	UP	-0.477507746	0.395645261	NC
Eucgr.K00911	1.428845974	0.00063838	UP	-4.789313139	2.90E-23	DOWN	4.991977542	3.50E-25	UP	2.26402052	1.17E-06	UP	0.309190088	0.515250233	NC	-2.970583217	1.29E-11	DOWN	3.300394454	3.58E-14	UP	2.479830731	1.93E-08	UP	LOC104424846	vesicle-associated protein 4-2
Eucgr.I00526	0.813311002	0.05542069	NC	-3.859829737	1.63E-18	DOWN	-0.375646418	0.535360958	NC	-4.24791804	2.67E-19	DOWN	-1.986200857	1.83E-06	DOWN	-1.210328818	0.006777189	DOWN	0.884359657	0.052650268	NC	-0.570089377	0.31165317	NC	LOC104420285	ABC transporter G family member 11
Eucgr.G02381	-1.190028716	0.0043108	DOWN	0.473029767	0.339525362	NC	0.288318762	0.653438295	NC	0.124952586	0.820803347	NC	-1.913693923	4.17E-06	DOWN	0.429829594	0.398237256	NC	0.426022541	0.399115709	NC	0.668941294	0.198058971	NC	LOC104453848	putative phospholipid-transporting ATPase 9
Eucgr.B02886	-4.646391544	2.55E-17	NC	0	1	NC	8.125183006	1.98E-32	NC	0	1	NC	-5.403731392	7.48E-22	NC	0	1	NC	4.781734467	1.34E-21	UP	0	1	NC	LOC104433184	probable S-adenosylmethionine-dependent methyltransferase At5g37990
Eucgr.E02439	0.590444837	0.194650173	NC	-0.893280059	0.06164911	NC	2.1641937	6.15E-07	UP	3.848595866	4.83E-18	UP	-1.659193849	9.69E-05	DOWN	1.588928596	0.000287943	UP	0.311503251	0.561506798	NC	1.14263688	0.013546318	UP	LOC104444861	cysteine-rich receptor-like protein kinase 8
Eucgr.J00935	-1.470489946	0.000413087	DOWN	-0.516132844	0.30112292	NC	1.56890395	0.000281885	UP	0.54448909	0.252682704	NC	-3.443301209	1.25E-14	DOWN	-1.928180129	0.000339889	NC	5.19382984	2.94E-25	UP	2.702057787	1.93E-07	NC	LOC104421671	probable E3 ubiquitin-protein ligase LOG2
Eucgr.C04225	-0.209605485	0.666630584	NC	-1.338703053	0.002657361	DOWN	2.071228231	1.48E-06	UP	1.815967503	2.27E-05	UP	0.286407332	0.554159124	NC	-0.853430997	0.067726796	NC	2.454859844	5.92E-09	UP	0.037510868	0.969148802	NC	LOC104438543	hypothetical protein
Eucgr.J02163	1.195181928	0.004062889	UP	-0.767419479	0.094086671	NC	-0.221494312	0.748073538	NC	-0.230730258	0.657722644	NC	1.404093303	0.000764799	UP	-1.134412195	0.009902745	DOWN	-0.715801131	0.120630497	NC	-0.050713625	0.948659398	NC	LOC104422579	uncharacterized LOC104422579
Eucgr.A02215	1.908239659	4.32E-06	UP	0.440590841	0.377185295	NC	-0.391558475	0.50269723	NC	-1.57162917	0.000192307	DOWN	0.936327454	0.029666849	NC	0.410411688	0.421303544	NC	-1.66520071	7.79E-05	DOWN	-1.384674693	0.002036496	DOWN	LOC104414342	serine carboxypeptidase-like 45
Eucgr.B00365	0.261665483	0.578324165	NC	-0.176593606	0.753231353	NC	0.461881499	0.40767293	NC	1.083451816	0.01221933	UP	-0.402431997	0.384151575	NC	1.03505495	0.020771821	UP	0.275741789	0.611451812	NC	-0.881022511	0.070115254	NC	LOC104418545	serine/threonine-protein kinase HT1
Eucgr.D02653	-0.039063981	0.942378977	NC	0.296900778	0.575303988	NC	-0.022715597	0.978882879	NC	0.221212581	0.671466341	NC	-1.412053597	0.00074577	DOWN	1.50721733	0.000457015	UP	-0.311035656	0.557764282	NC	0.350554863	0.557714152	NC
Eucgr.A01450	-0.106476847	0.842844496	NC	1.11624651	0.013936161	NC	-0.824390941	0.091848705	NC	-0.40220686	0.419778183	NC	1.608213741	0.000151487	UP	1.427037982	0.000972516	UP	-2.919301438	6.52E-12	DOWN	-4.406062428	1.39E-21	DOWN	LOC104437674	putative leucine-rich repeat-containing protein DDB_G0290503
Eucgr.B03530	0.051052591	0.93038638	NC	0.571387957	0.252423391	NC	0.111385842	0.89370724	NC	1.329461183	0.002022165	UP	0.629777714	0.162737692	NC	-0.356923506	0.503198599	NC	0.562379244	0.250073536	NC	0.056291672	0.946177322	NC	LOC104433706	4-sulfomuconolactone hydrolase
Eucgr.G00319	3.246512418	1.59E-13	NC	-6.182761432	8.44E-30	NC	7.217965275	7.64E-39	NC	3.238210589	2.43E-09	NC	1.648632132	0.000153796	NC	-2.882895217	3.41E-10	NC	4.600629212	7.62E-23	UP	4.06630299	4.47E-18	NC	LOC104452552	leucine-rich repeat receptor-like serine/threonine-protein kinase BAM1
Eucgr.E03586	2.185832256	1.10E-07	UP	-0.702014414	0.129252707	NC	-1.300096974	0.002748649	DOWN	-1.613450201	0.000116432	DOWN	0.963617601	0.023888795	NC	0.637981814	0.177867298	NC	-2.237305482	7.67E-08	DOWN	-1.225342436	0.006932854	DOWN	LOC104445468	putative receptor-like protein kinase At4g00960
Eucgr.C04003	-1.15010181	0.006369486	DOWN	-0.306640866	0.569064593	NC	0.620867321	0.232688805	NC	1.529968806	0.000322412	UP	-2.489197408	3.26E-09	DOWN	0.832900539	0.073198259	NC	0.287106418	0.596824891	NC	0.898766583	0.063719198	NC	LOC104438374	uncharacterized aarF domain-containing protein kinase At4g31390, chloroplastic
Eucgr.A00252	-0.77008191	0.072226818	NC	0.66289309	0.158280777	NC	-0.521672876	0.331932235	NC	-0.101634121	0.856050751	NC	-0.944591024	0.027440691	NC	1.05329299	0.018123428	UP	-0.656141402	0.161272826	NC	-0.017807998	0.983984154	NC	LOC104445044	vesicle transport protein GOT1
Eucgr.I01236	3.683513882	1.20E-17	UP	0.410681375	0.41209062	NC	-1.640284346	0.0001094	DOWN	-3.663346729	2.72E-17	DOWN	0.872875893	0.041471254	NC	1.661441997	9.31E-05	NC	-4.10132984	7.39E-21	NC	-3.830903928	3.97E-18	NC	LOC104418805	hemoglobin-2
Eucgr.H03451	-0.698386431	0.124050301	NC	0.092994158	0.893645863	NC	0.285345616	0.677881955	NC	1.13478639	0.011204372	UP	-0.473573905	0.30546695	NC	0.002905572	1	NC	0.204733779	0.729170414	NC	-0.551136492	0.327025115	NC	LOC104414789	uncharacterized LOC104414789
Eucgr.K03379	-1.52968755	0.000249917	DOWN	0.413829038	0.423066577	NC	-0.092589043	0.909907195	NC	0.025247931	0.969420882	NC	0.616899222	0.164730486	NC	-0.87282651	0.056741319	NC	0.839857523	0.063326832	NC	-0.522391346	0.347649077	NC	LOC104426674	small nuclear ribonucleoprotein Sm D1
Eucgr.I02349	1.257949875	0.011096973	NC	4.945077028	1.15E-25	NC	-4.442326518	1.25E-22	NC	-7.419550055	4.25E-43	NC	2.782151033	6.34E-11	NC	3.288457651	2.53E-14	UP	-5.858700547	5.67E-35	NC	-1.832577796	2.14E-05	DOWN	LOC104419660	snakin-2
Eucgr.J02393	-0.993406958	0.017923551	NC	-1.745000402	3.65E-05	NC	2.282677382	5.87E-08	UP	0.799042708	0.075210027	NC	-2.648228906	2.51E-10	DOWN	-3.063827537	3.02E-12	DOWN	3.839463935	3.52E-18	UP	3.8965917	5.21E-18	UP	LOC104422739	cytochrome P450 84A1
Eucgr.K00501	1.310047664	0.002214818	UP	-0.687069683	0.152355936	NC	-0.534183079	0.340795867	NC	-0.870813576	0.059067909	NC	0	1	NC	0	1	NC	0	1	NC	0	1	NC
Eucgr.E00597	-1.200193795	0.005478332	DOWN	0.761282506	0.118735327	NC	0.109055999	0.897663349	NC	0.673386633	0.149624703	NC	-1.177487674	0.008494883	NC	1.576085665	0.00048777	NC	-0.261941725	0.64402844	NC	-0.505592189	0.37828812	NC	LOC104443805	calcium-binding mitochondrial carrier protein
Eucgr.C03472	-1.953290363	1.97E-06	DOWN	1.297052381	0.002499311	UP	-0.437211633	0.437612545	NC	-0.238230324	0.644620061	NC	-1.221657493	0.003556067	DOWN	0.668369829	0.154708999	NC	-0.031982003	0.960882426	NC	0.044119242	0.956581543	NC	LOC104438109	nucleosome assembly protein 1;3
Eucgr.I00630	-2.177512109	1.98E-07	DOWN	-1.17787752	0.009941024	DOWN	-0.546518886	0.35148831	NC	-2.081984047	8.24E-06	DOWN	-0.516016259	0.255112199	NC	-1.496953607	0.000689776	NC	-1.321884039	0.003407153	NC	0.117450797	0.881127379	NC	LOC104418396	cysteine-rich and transmembrane domain-containing protein A
Eucgr.L02004	0	1	NC	0	1	NC	0	1	NC	0	1	NC	2.120323473	2.01E-06	UP	-2.093297491	4.55E-06	NC	-2.503918364	4.09E-06	NC	-2.237414952	7.48E-05	NC	LOC104430207	BRASSINOSTEROID INSENSITIVE 1-associated receptor kinase 1
Eucgr.E03463	-0.999311931	0.026111807	NC	-0.130162606	0.857573763	NC	-0.027557887	0.978390694	NC	-0.32736106	0.567892443	NC	-1.379018911	0.001175997	DOWN	-0.264195477	0.638604896	NC	-0.129918567	0.83888572	NC	0.065866103	0.938283171	NC	LOC104445362	B3 domain-containing protein Os07g0563300
Eucgr.C01805	-0.432750128	0.375832965	NC	-0.966079383	0.049041443	NC	1.064492612	0.031848831	UP	2.444554986	2.83E-08	UP	-0.814216001	0.075093047	NC	0.169106535	0.790751787	NC	0.533822719	0.297647944	NC	0.525489755	0.363530542	NC	LOC104437073	uncharacterized LOC104437073
Eucgr.F01897	-1.335526495	0.001285344	DOWN	1.383870607	0.001228791	UP	-0.523085404	0.329184685	NC	-0.523428321	0.264435294	NC	-0.294324802	0.533441529	NC	0.342113169	0.512700108	NC	-0.712359303	0.122485298	NC	0.220853431	0.735416022	NC	LOC104449025	S-adenosyl-L-methionine-dependent tRNA 4-demethylwyosine synthase
Eucgr.B03306	3.217747914	4.00E-14	UP	-1.452365836	0.000648868	DOWN	1.24221133	0.004575385	UP	0.630414803	0.170307275	NC	1.134002764	0.007426208	NC	-0.155286852	0.791623904	NC	0.736013787	0.108897681	NC	0.402643702	0.48857147	NC	LOC104433520	protein NSP-INTERACTING KINASE 3
Eucgr.B01594	2.065677959	9.85E-07	UP	-4.597377526	2.17E-21	DOWN	1.712811958	0.000673689	NC	4.13025116	3.27E-18	NC	0.161107352	0.761586446	NC	-1.470069825	0.001489395	NC	-0.454465673	0.435554624	NC	-0.525540768	0.422615109	NC
Eucgr.C03233	-1.910089778	7.34E-05	DOWN	2.106757866	1.65E-05	UP	0.15396797	0.85241346	NC	-0.669890184	0.174441159	NC	-2.370863416	6.75E-07	DOWN	1.458209182	0.005652661	NC	0.326019291	0.584464636	NC	0.527964399	0.387626327	NC
Eucgr.I02298	0.633881864	0.154551934	NC	-0.52749123	0.291164349	NC	1.478385974	0.000690339	UP	1.768541832	2.97E-05	UP	-0.123211444	0.812307973	NC	0.434199454	0.396889033	NC	0.953276059	0.03150084	NC	0.392160396	0.506674825	NC	LOC104419610	ankyrin repeat domain-containing protein, chloroplastic
Eucgr.E03639	4.766101136	1.76E-10	NC	-1.910861496	0.001201877	NC	0	1	NC	4.00708022	4.85E-15	UP	0	1	NC	0	1	NC	0	1	NC	0	1	NC	LOC104447414	G-type lectin S-receptor-like serine/threonine-protein kinase At4g27290
Eucgr.D02441	-0.114255673	0.823023354	NC	-0.530124069	0.279916125	NC	0.372816463	0.534876648	NC	1.042595009	0.016927791	UP	-0.343291618	0.46299301	NC	0.044973622	0.947131484	NC	-0.231568654	0.678905474	NC	-0.58188368	0.279382214	NC	LOC104442229	spastin
Eucgr.K00427	-0.229475849	0.628223077	NC	-0.661364261	0.158702654	NC	0.595464421	0.249906188	NC	-0.466754214	0.329099485	NC	0.336184906	0.470489626	NC	-1.162200373	0.008025719	DOWN	1.292965614	0.002325503	UP	-0.410749518	0.476208873	NC	LOC104424551	60S acidic ribosomal protein P1
Eucgr.H03643	-0.136497182	0.788074147	NC	-1.136379146	0.010936816	DOWN	0.590400854	0.268920866	NC	-0.09566705	0.87019674	NC	-0.604312566	0.18179608	NC	-0.569144483	0.25579543	NC	0.811419262	0.081671386	NC	-0.008492022	0.993634369	NC	LOC104414939	putative TrmH family tRNA/rRNA methyltransferase
Eucgr.K02028	0	1	NC	0	1	NC	0	1	NC	0	1	NC	1.571472538	0.003654355	UP	-0.279854994	0.714440459	NC	-0.277447057	0.697799406	NC	0	1	NC	LOC104425632	replication protein A 14 kDa subunit B
Eucgr.B03053	-0.635938849	0.145535295	NC	-0.260496999	0.633859016	NC	0.340095271	0.581579668	NC	-0.472912355	0.328424782	NC	-0.323650469	0.493563745	NC	-1.278179344	0.003797126	NC	0.228563793	0.68995281	NC	1.444853439	0.001324524	UP	LOC104433304	putative leucine-rich repeat receptor-like serine/threonine-protein kinase At2g14440
Eucgr.E01696	2.397593441	7.14E-09	UP	-2.635710578	4.36E-10	DOWN	0.523650574	0.33352129	NC	-0.404657239	0.410327347	NC	1.986292791	1.73E-06	NC	-1.271604586	0.003469711	NC	-0.615988174	0.194161431	NC	-0.291392558	0.642437059	NC	LOC104444494	uncharacterized LOC104444494
Eucgr.F02401	2.903375258	3.33E-07	NC	2.715854813	1.46E-09	UP	-2.336411551	9.48E-08	DOWN	-1.483453118	0.000644577	DOWN	5.082270519	3.87E-21	UP	1.141192413	0.011307005	UP	-4.146422857	4.39E-19	NC	-1.164130938	0.013067916	DOWN	LOC104449366	probable transcription factor KAN4
Eucgr.E00199	0	1	NC	0	1	NC	0	1	NC	0	1	NC	4.053995325	9.25E-15	UP	-6.00232258	1.84E-20	DOWN	0	1	NC	0	1	NC	LOC104445921	BON1-associated protein 1
Eucgr.B03237	-1.975763639	1.65E-06	DOWN	1.070211121	0.015269061	UP	-0.93480498	0.042943242	NC	-0.611043199	0.185688339	NC	-2.485476064	2.65E-09	DOWN	0.547979817	0.261748461	NC	0.178548436	0.75755495	NC	0.65966474	0.205227565	NC	LOC104433465	ALBINO3-like protein 1, chloroplastic
Eucgr.A00405	0	1	NC	0	1	NC	0	1	NC	0	1	NC	0	1	NC	0	1	NC	0	1	NC	2.756367979	1.78E-08	UP	LOC104452401	MLO-like protein 1
Eucgr.C02514	1.265944866	0.002390108	UP	1.014518351	0.021664818	UP	-0.36940743	0.533929349	NC	-0.168488194	0.752998109	NC	0.955432816	0.025913698	NC	0.462090926	0.354381399	NC	-0.654454688	0.162320582	NC	-0.992813123	0.035974699	NC	LOC104437504	serine carboxypeptidase II-2
Eucgr.F00034	0.549235451	0.209950143	NC	1.029520055	0.019246649	NC	-1.597113565	0.000170766	DOWN	-1.771994065	2.16E-05	DOWN	0.736414787	0.08972669	NC	-0.143049264	0.808276357	NC	-1.194040862	0.005234006	DOWN	-0.253637906	0.689888217	NC	LOC104447764	serpin-ZX
Eucgr.H04770	0.080868304	0.874033819	NC	-0.239346641	0.659085308	NC	0.088215173	0.913072842	NC	0.582474817	0.208884651	NC	-0.95295676	0.026116526	NC	1.456473839	0.00073201	UP	-0.607719813	0.1999233	NC	-0.340172281	0.573049284	NC	LOC104415780	probable LRR receptor-like serine/threonine-protein kinase At5g10290
Eucgr.I02798	0.556412724	0.209895221	NC	0.330971478	0.527980223	NC	-0.335217353	0.586991176	NC	1.000727338	0.02189148	UP	0.879131473	0.041490237	NC	-0.624096277	0.192656272	NC	0.291846852	0.588392286	NC	-0.051518559	0.948659398	NC	LOC104420031	squamous cell carcinoma antigen recognized by T-cells 3
Eucgr.F00103	0.041447946	0.939597738	NC	0.882663702	0.050934227	NC	-0.07123987	0.931624495	NC	-3.847227616	3.81E-18	DOWN	1.399933387	0.000903011	UP	-0.676963696	0.152963441	NC	1.482230004	0.000447862	UP	-0.671908056	0.200165888	NC	LOC104447805	squalene monooxygenase
Eucgr.E03524	-1.061991502	0.010949022	NC	1.670203734	7.32E-05	UP	-0.391787079	0.499372375	NC	-0.097123114	0.862199014	NC	0.34374512	0.459230529	NC	0.494066099	0.31382357	NC	-0.100282549	0.869056097	NC	0.468281376	0.400569012	NC	LOC104445410	probable sucrose-phosphate synthase 1
Eucgr.H03863	1.787501539	5.17E-05	UP	3.117052916	6.76E-13	UP	-3.878676337	2.33E-18	DOWN	-0.242293773	0.640957359	NC	0.726936452	0.10675664	NC	0.157209602	0.792842044	NC	-0.239341752	0.674626817	NC	-3.263661439	2.05E-12	DOWN
Eucgr.F02527	-1.62214431	9.50E-05	DOWN	0.5270768	0.285328672	NC	0.097320022	0.905428933	NC	0.789678041	0.079407056	NC	-0.111863201	0.827453344	NC	0.055495082	0.933701122	NC	0.457527034	0.359068245	NC	-0.703188914	0.172492805	NC	LOC104449450	uncharacterized LOC104449450
Eucgr.H01451	4.06242497	1.34E-17	UP	-3.942250585	1.73E-16	DOWN	2.883981496	1.33E-09	UP	1.161477364	0.02693747	NC	1.814893195	6.40E-05	UP	-1.289450438	0.006594656	DOWN	2.526683187	8.58E-09	UP	-1.02147475	0.071617761	NC
Eucgr.B01530	-1.114952834	0.008124761	DOWN	-0.206477061	0.712454255	NC	0.021868139	0.981351182	NC	0.184661682	0.734025209	NC	-1.197168132	0.004887963	DOWN	0.233561634	0.681112515	NC	0.098510346	0.875112368	NC	0.282272809	0.65845713	NC	LOC104427737	sn1-specific diacylglycerol lipase beta
Eucgr.I00378	0.829211592	0.050109668	NC	1.371324405	0.001287083	UP	-1.022968648	0.023112751	DOWN	-2.12634321	3.21E-07	DOWN	1.354320361	0.001162796	UP	0.075209217	0.904989896	NC	-0.729216681	0.111016636	NC	0.503486083	0.358843166	NC	LOC104418234	uncharacterized LOC104418234
Eucgr.E00785	3.037552441	4.94E-13	UP	-0.802970851	0.076583146	NC	-1.859952036	9.89E-06	DOWN	-1.650714279	7.83E-05	DOWN	1.129946045	0.007220976	UP	-0.563955113	0.241370285	NC	-3.469853256	4.92E-16	DOWN	-1.336069866	0.002776641	DOWN	LOC104443936	respiratory burst oxidase homolog protein A
Eucgr.C04141	0	1	NC	0	1	NC	8.601507548	6.60E-17	UP	0	1	NC	0	1	NC	0	1	NC	10.52867158	1.88E-31	UP	0	1	NC	LOC104438476	hypothetical protein
Eucgr.C00179	-0.814353455	0.06115153	NC	1.407661774	0.001193823	UP	-2.615341454	1.19E-09	DOWN	-2.738448022	1.80E-10	DOWN	-1.22962058	0.003340486	DOWN	1.054214488	0.017289062	NC	-4.483284886	1.06E-23	NC	-0.29026516	0.6413614	NC
Eucgr.J01230	3.936426147	1.57E-18	UP	-1.603298724	0.000184406	DOWN	0.461217257	0.419527911	NC	-0.847298629	0.063496307	NC	2.866104636	1.39E-11	UP	-2.030254392	1.72E-06	DOWN	0.477820448	0.338407382	NC	-0.047631242	0.954165088	NC
Eucgr.G00624	-2.128411926	8.55E-07	DOWN	-1.551222922	0.002050342	NC	2.768637384	2.99E-09	UP	1.555179442	0.001535268	NC	-3.146274174	3.05E-13	DOWN	-1.57943799	0.000685294	NC	3.531139203	2.52E-15	NC	-1.238901684	0.030653821	NC	LOC104452743	mitogen-activated protein kinase kinase kinase 1
Eucgr.D02485	0	1	NC	0	1	NC	0	1	NC	0	1	NC	0.95978208	0.037020733	NC	-0.380916729	0.492739801	NC	-1.97119786	2.28E-05	DOWN	-0.622771807	0.290442436	NC
Eucgr.J00520	1.288230508	0.001987818	UP	-0.077505774	0.899989225	NC	-4.683798915	5.75E-24	DOWN	-7.794896489	8.40E-43	DOWN	-0.275651226	0.568693153	NC	-1.570344314	0.000405282	DOWN	-2.924698835	1.72E-09	NC	-0.854915802	0.114940264	NC	LOC104423430	NAC domain-containing protein 90
Eucgr.F04329	-0.850284239	0.044164076	NC	-0.434131355	0.381805033	NC	-0.713428481	0.144520424	NC	-0.008437232	0.990772532	NC	-2.065960805	6.00E-07	DOWN	1.436060958	0.000817484	UP	-1.052444417	0.015267936	DOWN	-1.133588248	0.013390404	DOWN	LOC104450915	amino acid permease 3
Eucgr.H03989	-3.911961461	7.90E-19	NC	-1.402332862	0.002786838	DOWN	1.412669601	0.002643367	UP	-3.831786898	1.34E-10	NC	-3.267942358	3.19E-14	NC	-1.010864708	0.032137926	DOWN	2.377344721	2.95E-08	UP	-1.324535453	0.008278541	NC	LOC104415189	major allergen Pru ar 1
Eucgr.G01780	-0.261944459	0.581982602	NC	-4.64047269	2.17E-21	DOWN	5.335577207	3.18E-27	UP	1.258102197	0.015742602	UP	-1.77982272	2.33E-05	DOWN	-3.415040895	7.46E-13	DOWN	6.07183572	4.39E-34	UP	4.47635507	2.97E-20	NC	LOC104453430	ubiquitin-conjugating enzyme E2 5B
Eucgr.B03925	1.046533489	0.012637003	NC	-1.514400137	0.000381326	DOWN	0.667638934	0.185404543	NC	-0.176636514	0.743876339	NC	2.747177763	5.87E-11	NC	-1.627263244	0.00013509	DOWN	0.102478937	0.866966889	NC	-0.377873897	0.52162288	NC	LOC104434045	histone H2B
Eucgr.H02896	0	1	NC	0	1	NC	7.591778975	4.57E-12	NC	12.30847393	1.88E-45	UP	0	1	NC	0	1	NC	0	1	NC	7.591872681	9.79E-12	NC	LOC104414409	myb-related protein 305
Eucgr.C02385	0.216166562	0.653250453	NC	0.514558755	0.293026893	NC	0.478455625	0.38627139	NC	2.177820958	1.79E-07	UP	0.837306577	0.053435741	NC	0.562237691	0.24628333	NC	-0.658713469	0.159466771	NC	0.410650637	0.476764489	NC	LOC104437423	homogentisate phytyltransferase 1, chloroplastic
Eucgr.H00134	-1.916297938	3.13E-06	DOWN	0.37408037	0.463463687	NC	0.17018421	0.81697719	NC	-0.372396912	0.447620581	NC	-0.270069995	0.569233897	NC	-0.805337928	0.079163938	NC	1.051712107	0.015505307	UP	-0.509410251	0.354380691	NC	LOC104456082	60S ribosomal protein L23
Eucgr.C01791	-1.451293243	0.0005132	DOWN	0.908148439	0.047021014	NC	0.765265318	0.114502787	NC	-0.599775076	0.198647698	NC	-0.460898233	0.312407481	NC	1.33629008	0.002126076	UP	0.600743744	0.205792338	NC	-1.243599021	0.00626947	DOWN	LOC104437065	uncharacterized LOC104437065
Eucgr.I02232	-1.335589901	0.001236896	DOWN	0.867085674	0.054204138	NC	-0.316225765	0.611475109	NC	-0.431558011	0.368077407	NC	-0.393721977	0.389696712	NC	0.35794824	0.488971453	NC	-0.500422906	0.305309741	NC	0.149371454	0.827112372	NC	LOC104419583	isocitrate dehydrogenase [NAD] regulatory subunit 1, mitochondrial
Eucgr.H00225	-4.658756187	2.17E-24	DOWN	-0.788910443	0.119588106	NC	4.099532228	1.61E-19	NC	2.660052029	1.56E-09	NC	-4.481161788	2.81E-23	DOWN	-0.347239481	0.529141153	NC	4.713516311	3.17E-25	UP	1.582039618	0.000458329	UP	LOC104456147	3-ketoacyl-CoA synthase 11
Eucgr.H03920	1.895415804	1.08E-05	UP	-0.22658959	0.688708725	NC	0.478192314	0.399615596	NC	-0.108582844	0.852967397	NC	-1.617207862	0.00010505	DOWN	0.830105256	0.071327468	NC	-2.04159731	1.16E-06	DOWN	-2.63214789	1.41E-09	DOWN	LOC104415145	inositol 4-methyltransferase
Eucgr.L02405	3.418618825	3.29E-15	UP	-1.218103355	0.005129592	DOWN	-1.898675306	1.07E-05	DOWN	-2.710585864	3.84E-10	DOWN	1.186488262	0.004756463	UP	-1.993418418	2.46E-06	NC	-4.427009623	3.10E-22	NC	-1.185267818	0.009946355	NC	LOC104430632	uncharacterized LOC104430632
Eucgr.K00761	-0.430489906	0.346371918	NC	-0.479310247	0.341247341	NC	0.918119144	0.051397011	NC	1.166576782	0.007355427	UP	-1.749877961	3.93E-05	DOWN	0.388432037	0.472980612	NC	1.112266884	0.011966131	UP	1.069096897	0.025603945	UP	LOC104424729	probable plastidic glucose transporter 1
Eucgr.I00694	-1.019386106	0.015083995	NC	0.442839994	0.373741	NC	0.118815576	0.879368852	NC	0.348442189	0.480223891	NC	-1.311333268	0.001715916	DOWN	1.184083392	0.006821835	UP	0.061973256	0.921391788	NC	0.933422244	0.049879235	NC	LOC104418434	heptahelical transmembrane protein 4
Eucgr.B02211	-0.279778151	0.5465929	NC	0.372839292	0.462891994	NC	-0.573186542	0.270486139	NC	-0.784499975	0.078548481	NC	-1.235625835	0.003171296	DOWN	0.793874672	0.083787546	NC	-0.468942549	0.341788538	NC	0.367841468	0.533482825	NC	LOC104432609	DEAD-box ATP-dependent RNA helicase 46
Eucgr.H00307	-2.155210977	2.17E-07	DOWN	2.436253516	9.04E-09	UP	-0.413249093	0.472500609	NC	-1.801270845	1.70E-05	DOWN	-0.21330787	0.660154513	NC	0.515668818	0.291732206	NC	-0.504732667	0.300939483	NC	-0.131934113	0.851243128	NC	LOC104456206	stearoyl-[acyl-carrier-protein] 9-desaturase, chloroplastic
Eucgr.D01986	-1.058586652	0.011180428	NC	-0.664639381	0.154638608	NC	-0.548753567	0.299171781	NC	-0.133748095	0.806189597	NC	-1.425699933	0.000615433	DOWN	-0.615394622	0.196653351	NC	-0.088258257	0.88508439	NC	-0.250152376	0.694906925	NC	LOC104441853	SNARE-interacting protein KEULE
Eucgr.K00153	-1.284640566	0.008571111	NC	2.201728393	3.84E-06	NC	1.95982949	6.13E-06	UP	2.263334961	1.18E-07	UP	-3.827715109	2.79E-15	DOWN	3.231992416	4.63E-11	UP	1.337332314	0.002124201	NC	0.914461284	0.065987231	NC	LOC104424339	protein ODORANT1
Eucgr.F00886	1.65790991	8.49E-05	UP	-0.597436872	0.218762358	NC	-1.462118626	0.001052251	NC	-0.953085417	0.034723335	NC	0.173908963	0.726597059	NC	-0.384480196	0.45658255	NC	-0.88185871	0.049880579	NC	-0.699513164	0.175612685	NC
Eucgr.E00011	-0.275579976	0.581427947	NC	0.243469131	0.677933152	NC	0.068612865	0.939057948	NC	1.332140291	0.002191518	UP	-2.454797192	1.59E-08	DOWN	0.135631578	0.854646875	NC	1.240872923	0.00608192	NC	1.174727313	0.016820697	UP	LOC104443320	uncharacterized LOC104443320
Eucgr.L01169	3.060621782	1.15E-11	UP	-1.711893162	0.00011591	NC	1.914670962	1.39E-05	NC	-0.719206386	0.152698252	NC	-0.631432953	0.187178225	NC	-0.202450622	0.759918358	NC	0.948279609	0.04794109	NC	-1.282182969	0.016467688	NC	LOC104429283	glucan 1,3-beta-glucosidase
Eucgr.H04658	1.344684433	0.001178033	UP	0.65035458	0.165292799	NC	-0.656919459	0.190340516	NC	-1.101046749	0.010571899	DOWN	1.471405734	0.000416751	UP	-0.210069098	0.707144746	NC	-0.611202674	0.196344218	NC	-0.509739294	0.354138776	NC	LOC104415699	uncharacterized LOC104415699
Eucgr.C00646	0.800904274	0.060057247	NC	-1.014623612	0.021606909	DOWN	0.274285302	0.674298295	NC	-0.076353039	0.894771419	NC	0.823936677	0.056301637	NC	0.544652244	0.261557827	NC	-1.560163619	0.00019887	DOWN	1.203176539	0.008100241	UP	LOC104436298	glycine dehydrogenase (decarboxylating), mitochondrial
Eucgr.F00961	1.043182464	0.013290598	NC	-0.654382273	0.165700987	NC	-0.87493468	0.06389665	NC	-0.111614617	0.842392083	NC	-1.184812294	0.004980971	DOWN	0.048076185	0.943530349	NC	-0.504825512	0.305548929	NC	-0.053976365	0.945459162	NC
Eucgr.F04408	-0.081966268	0.87162835	NC	-0.287716212	0.587577411	NC	-0.923097018	0.045677977	NC	-0.316407294	0.526523706	NC	-2.341329708	1.77E-08	DOWN	-0.404478362	0.426850547	NC	0.044223958	0.945199534	NC	-0.194035734	0.771467962	NC	LOC104450985	probable GTP diphosphokinase RSH3, chloroplastic
Eucgr.B00789	3.485814507	3.56E-14	UP	-0.182923275	0.752559647	NC	-1.693643729	0.000132128	NC	-1.969134107	6.35E-06	DOWN	0.914708443	0.068617599	NC	0.521683019	0.343868685	NC	-3.15629018	3.07E-10	NC	-2.391889417	2.34E-06	NC
Eucgr.K01080	0.123827985	0.803784157	NC	0.708217385	0.125625423	NC	-0.156543502	0.832859772	NC	0.322826942	0.516183024	NC	-0.165370908	0.737490564	NC	1.325529242	0.002158268	UP	-0.437483891	0.379715993	NC	-0.311989359	0.610036801	NC	LOC104424967	acyl-coenzyme A oxidase 3, peroxisomal
Eucgr.D00194	0.380512208	0.402400347	NC	-0.799891175	0.07973159	NC	0.402158522	0.48900593	NC	0.289767748	0.56839398	NC	1.007528058	0.017910518	NC	-1.020414371	0.022129634	DOWN	0.188886008	0.742096489	NC	-0.213324253	0.74700181	NC	LOC104440718	proteasome subunit beta type-2-A
Eucgr.D01861	-2.025814182	1.20E-06	DOWN	0.655145769	0.174660852	NC	-0.032798882	0.970017371	NC	1.346211313	0.001612304	UP	-0.76314451	0.08031417	NC	0.165686581	0.777036195	NC	0.574903064	0.231826948	NC	-1.653785324	0.000194304	DOWN	LOC104441761	glutathione S-transferase T1
Eucgr.A00133	-0.789858115	0.063678724	NC	-3.73198889	2.36E-17	DOWN	1.251314917	0.005357478	NC	0.84139011	0.064472083	NC	-3.448272275	2.62E-15	NC	0.246472006	0.673281723	NC	2.17269102	3.17E-07	NC	0.633004561	0.252603554	NC	LOC104437830	major allergen Pru ar 1
Eucgr.J00773	-0.433199333	0.390925572	NC	-0.359488229	0.598066394	NC	4.109029954	5.60E-19	UP	-3.358601645	4.47E-08	NC	-2.663931194	2.88E-08	NC	0	1	NC	7.066773016	2.85E-38	NC	0	1	NC	LOC104421521	aldehyde dehydrogenase family 3 member F1
Eucgr.G00822	0	1	NC	0	1	NC	5.569392693	5.99E-22	UP	0	1	NC	0	1	NC	0	1	NC	7.929047008	7.22E-13	NC	0	1	NC	LOC104452837	omega-hydroxypalmitate O-feruloyl transferase
Eucgr.H04065	1.449551169	0.00046375	UP	0.591220096	0.214533875	NC	-0.064428446	0.937826438	NC	0.164031358	0.759824297	NC	1.174111236	0.005245286	UP	0.716357735	0.124202419	NC	-0.948292238	0.031115435	NC	-0.474557452	0.393586471	NC	LOC104415246	galactokinase
Eucgr.B02711	-6.622446555	1.35E-35	DOWN	0	1	NC	7.745654074	2.38E-29	NC	0	1	NC	-6.488444133	2.65E-38	DOWN	-7.769662951	8.21E-13	NC	13.19085627	9.36E-54	UP	0	1	NC	LOC104433061	aldo-keto reductase family 4 member C9
Eucgr.F01128	-0.155140321	0.763915161	NC	-0.315081853	0.567388062	NC	0.150724935	0.85241346	NC	1.876683313	1.01E-05	UP	-0.949672341	0.032065537	NC	1.667959737	0.000137082	NC	-0.754407438	0.104134829	NC	-0.237840118	0.716836081	NC	LOC104448436	uncharacterized LOC104448436
Eucgr.H03171	1.656646616	5.49E-05	UP	0.485940979	0.319716463	NC	-2.808300716	2.94E-11	DOWN	-3.352813798	5.17E-15	DOWN	-1.259104812	0.002638654	DOWN	1.665467221	9.08E-05	UP	-2.138146064	2.64E-07	DOWN	-2.004238169	2.95E-06	DOWN	LOC104414583	auxin-induced protein 22D
Eucgr.H03694	1.778473695	2.05E-05	UP	-1.171783043	0.007761577	DOWN	1.088623671	0.016241048	UP	0.874587475	0.050744629	NC	-0.972549895	0.023034324	NC	0.027820033	0.969450445	NC	0.226862215	0.686663641	NC	-0.223484265	0.735315082	NC	LOC104414969	disease resistance protein TAO1
Eucgr.E03980	2.685562067	3.79E-10	UP	-2.814305914	1.43E-10	DOWN	-0.949945574	0.068821785	NC	1.079420685	0.018009659	NC	0.98073606	0.031418587	NC	0.008160459	0.996378665	NC	-2.219007949	9.35E-07	NC	-1.817557717	0.000124544	NC	LOC104445670	homeobox even-skipped homolog protein 2
Eucgr.I00892	-0.120249093	0.811407582	NC	0.903475635	0.044471396	NC	-0.543865777	0.305118707	NC	1.073741056	0.012860752	UP	-0.28344924	0.551804409	NC	1.594336997	0.000191871	UP	-0.666072464	0.152778155	NC	0.517860501	0.343922414	NC	LOC104418541	floral homeotic protein APETALA 2
Eucgr.G00061	3.607104318	1.45E-13	NC	-2.329783809	5.85E-07	NC	0	1	NC	0	1	NC	5.923502675	1.07E-31	UP	-4.444342661	1.61E-21	NC	-0.235353018	0.726339767	NC	2.206309979	1.73E-06	NC	LOC104452453	18.1 kDa class I heat shock protein
Eucgr.A01466	-0.132725845	0.792810267	NC	-1.391663336	0.001405238	DOWN	1.388438446	0.001563456	UP	1.780399754	2.68E-05	UP	-1.001801735	0.020802007	NC	-0.221764244	0.699622371	NC	1.257324367	0.003747932	UP	1.240378731	0.007332576	UP	LOC104437812	probable plastid-lipid-associated protein 14, chloroplastic
Eucgr.I01141	1.549117566	0.005694452	NC	2.574656844	2.91E-08	NC	-0.409175167	0.500063836	NC	-2.306929145	2.05E-07	DOWN	0.905173509	0.056177052	NC	1.292262595	0.004693937	UP	0.187960724	0.75078941	NC	-0.04778878	0.958806616	NC	LOC104418727	ferric reduction oxidase 7, chloroplastic
Eucgr.F01601	-0.571116398	0.196846957	NC	1.289580441	0.002984834	UP	0.107501668	0.893453787	NC	-0.387575746	0.429061131	NC	0.832703973	0.05989143	NC	0.854617634	0.064708195	NC	0.510036564	0.299167205	NC	0.662411099	0.204874563	NC	LOC104448789	hypothetical protein
Eucgr.C00981	3.582155952	1.97E-15	UP	-1.296760436	0.003253615	DOWN	-0.503252694	0.38012511	NC	-1.194692996	0.00773673	NC	0	1	NC	0.77549939	0.164515137	NC	-1.120941278	0.032223911	NC	-0.422174472	0.546546511	NC
Eucgr.K03522	-0.303261445	0.515045022	NC	0.559851517	0.246460217	NC	-0.450061245	0.424388573	NC	-0.310383893	0.537179597	NC	-0.227950888	0.639626414	NC	1.143467578	0.009602188	UP	-1.241950991	0.003695534	DOWN	-0.043532744	0.957276299	NC	LOC104426798	protein FAR1-RELATED SEQUENCE 11
Eucgr.K01029	-1.608944433	0.000111728	DOWN	0.014454319	0.987567507	NC	0.739902713	0.134247996	NC	-0.763510154	0.097641706	NC	-2.902220192	1.66E-11	DOWN	0.691390475	0.165519748	NC	1.048501424	0.019353413	UP	-0.163769212	0.819949978	NC	LOC104424920	two pore calcium channel protein 1
Eucgr.F00090	-4.070061268	1.97E-18	DOWN	2.364196415	4.15E-07	UP	-0.812454032	0.109997197	NC	-4.123081456	3.71E-16	DOWN	-0.492666906	0.340317355	NC	1.142956787	0.020440565	NC	-0.248138591	0.682371767	NC	-1.120744555	0.030197389	NC	LOC104447793	uncharacterized LOC104447793
Eucgr.A02045	-0.867010067	0.041038415	NC	0.337573252	0.515646271	NC	-0.389591525	0.505939218	NC	-0.133598272	0.807189225	NC	-1.312896992	0.001736257	DOWN	0.456762259	0.361903256	NC	-0.367349379	0.477318452	NC	0.251379819	0.694484811	NC	LOC104442433	tetratricopeptide repeat protein 7B
Eucgr.F00484	-1.223312736	0.003174092	DOWN	0.966599967	0.029438096	NC	-0.342912355	0.571713171	NC	0.227561693	0.66081368	NC	-0.520115552	0.244817549	NC	-0.225176859	0.685034768	NC	1.376718271	0.001109254	UP	0.396505756	0.495601572	NC	LOC104448070	acetyl-CoA carboxylase 1
Eucgr.C00817	0.766176694	0.072549986	NC	-0.081683106	0.893065621	NC	-0.70499298	0.151432875	NC	-1.511772007	0.00032451	DOWN	-1.011698259	0.017205188	NC	0.275955167	0.60854261	NC	-0.534269401	0.269528003	NC	-0.231343487	0.720718609	NC	LOC104439008	uncharacterized LOC104439008
Eucgr.H01863	-1.606668207	9.71E-05	DOWN	-0.227544381	0.678265365	NC	0.276832628	0.672118488	NC	1.326717267	0.001783476	UP	-1.926766781	3.52E-06	DOWN	0.293136047	0.585695541	NC	-0.201041151	0.725630918	NC	0.413802336	0.474608939	NC	LOC104457186	LETM1 and EF-hand domain-containing protein 1, mitochondrial
Eucgr.A01644	3.950248819	1.16E-18	NC	-1.68561473	7.84E-05	DOWN	1.819703867	2.01E-05	UP	3.361073921	6.68E-15	NC	0.762461738	0.087798104	NC	1.236307476	0.005096455	UP	-0.107938646	0.85979825	NC	0.819816425	0.096537163	NC	LOC104456233	geraniol 8-hydroxylase
Eucgr.A01279	1.326638333	0.001427904	UP	-0.82858524	0.068837547	NC	-0.46162107	0.411296561	NC	0.660827971	0.149764688	NC	-1.033160636	0.015428466	NC	-0.02911071	0.967927306	NC	-0.143764492	0.811239809	NC	1.15305615	0.012356466	NC	LOC104436646	scarecrow-like protein 9
Eucgr.E00234	-4.168660303	3.17E-19	DOWN	-0.085187698	0.927956013	NC	3.35639991	2.43E-13	NC	2.541917423	2.58E-08	UP	-4.11965012	4.66E-18	DOWN	0.756835572	0.207164162	NC	3.371241925	1.05E-13	UP	3.524874792	3.14E-14	UP	LOC104443511	probable transcription factor KAN2
Eucgr.F00998	0.120603857	0.819617036	NC	-0.392048888	0.460894944	NC	1.171995492	0.009968364	UP	-0.866031593	0.063343696	NC	0.343489584	0.475428656	NC	-0.509187478	0.316351985	NC	1.249148733	0.004127407	UP	0.618030303	0.2546055	NC	LOC104448353	21.7 kDa class VI heat shock protein
Eucgr.I02427	-0.985197863	0.019092898	NC	0.774487142	0.090859301	NC	1.00006757	0.027389446	UP	-0.64576903	0.158290474	NC	1.165716027	0.005641769	NC	-0.599978016	0.210433888	NC	1.726313869	3.45E-05	UP	0.887288772	0.065811766	NC	LOC104419729	tubby-like F-box protein 5
Eucgr.C00770	-1.51357861	0.000240475	DOWN	-0.479997911	0.330674488	NC	-0.302976809	0.634658636	NC	0.496270917	0.295266172	NC	-0.479954173	0.288754331	NC	0.205466314	0.716074859	NC	-0.591834277	0.215814016	NC	-0.124903122	0.862413696	NC	LOC104438993	uncharacterized LOC104438993
Eucgr.C02509	-1.466150687	0.000500604	DOWN	-0.029727046	0.969452845	NC	0.195065048	0.797771933	NC	0.882562449	0.050977767	NC	-0.020035774	0.971767821	NC	-1.000851873	0.026868152	DOWN	0.832762321	0.06739982	NC	-0.665337637	0.211032867	NC	LOC104437500	polyubiquitin
Eucgr.L01474	-0.372572557	0.418164917	NC	-0.9799444	0.030378215	NC	0.421632874	0.473931329	NC	0.583519595	0.217866519	NC	-0.524112479	0.255287179	NC	-1.149648254	0.012839229	DOWN	0.596287872	0.237104537	NC	0.217202681	0.768577965	NC
Eucgr.J03196	-0.4877134	0.278756367	NC	-0.10857371	0.858422363	NC	0.062842499	0.941375101	NC	0.662028333	0.152459146	NC	-0.930972053	0.03231535	NC	1.051856682	0.019984582	UP	-0.274563188	0.6170327	NC	-0.311782651	0.617546809	NC	LOC104423287	organic cation/carnitine transporter 7
Eucgr.J00625	-1.781840333	1.44E-05	DOWN	0.643787654	0.17045725	NC	0.098856035	0.901843926	NC	-0.324306701	0.515025706	NC	-0.332254718	0.476327049	NC	-0.192265264	0.733577803	NC	0.499483241	0.306348553	NC	-0.767283957	0.124045378	NC
Eucgr.G01120	0.59108598	0.17847943	NC	1.676788115	7.28E-05	UP	-1.15642374	0.009039021	DOWN	-1.771056953	2.28E-05	DOWN	0.970039484	0.022676796	NC	-0.628558205	0.185761514	NC	0.102323319	0.866966889	NC	-0.217837202	0.739443398	NC	LOC104453016	L-galactose dehydrogenase
Eucgr.C02156	1.487011278	0.000498606	UP	0.973475513	0.030851955	NC	0.69351042	0.163506111	NC	-0.497685563	0.296997552	NC	2.222171262	1.79E-07	UP	-0.251143063	0.652483897	NC	0.901005127	0.044317126	NC	0.289616073	0.648625063	NC	LOC104437287	glucan endo-1,3-beta-glucosidase 6
Eucgr.K02630	-2.60347713	3.90E-10	DOWN	2.128750778	3.99E-07	UP	-1.012513027	0.025176709	DOWN	-1.489109062	0.000401538	DOWN	-3.06655801	4.44E-13	DOWN	1.378214516	0.001454746	UP	-0.310746909	0.557764282	NC	-0.085516053	0.910569613	NC	LOC104426081	uncharacterized protein At1g04910
Eucgr.C00442	-2.35579687	2.15E-08	DOWN	0.054453454	0.936569919	NC	0.49694542	0.381072983	NC	0.87937718	0.051961605	NC	-2.630050666	4.07E-10	DOWN	0.82230321	0.076192951	NC	-0.587801013	0.221995298	NC	0.404341983	0.4886852	NC	LOC104436158	probable protein phosphatase 2C 54
Eucgr.H02494	-3.649577374	5.79E-11	NC	0	1	NC	10.8528968	7.84E-34	UP	7.86259899	2.18E-12	NC	-3.59796956	6.31E-14	DOWN	0	1	NC	11.24334626	2.79E-37	UP	7.831612514	4.81E-13	NC
Eucgr.C01240	2.50522833	1.57E-07	NC	3.553121589	1.07E-15	UP	-1.629773564	0.000136929	NC	0.384597048	0.431692216	NC	-0.236538222	0.641607754	NC	0.517931095	0.309198957	NC	-0.528208657	0.294920875	NC	0.679854537	0.200428489	NC	LOC104436717	cinnamoyl-CoA reductase-like SNL6
Eucgr.A00902	-1.203842892	0.019931415	NC	2.837144224	3.67E-09	NC	1.368610869	0.002009853	UP	2.217053468	1.75E-07	UP	0	1	NC	3.993748815	6.67E-12	NC	-0.167411985	0.809513601	NC	-2.595280234	6.27E-07	NC
Eucgr.D00342	-0.055902535	0.917879751	NC	0.196692338	0.73564652	NC	0.872815185	0.067226451	NC	1.561226786	0.000245301	UP	0.202788135	0.686098929	NC	0.126139004	0.841592425	NC	0.65238853	0.168515292	NC	0.408777333	0.486893355	NC	LOC104440827	phytochrome E
Eucgr.B00527	3.541847317	1.26E-16	NC	-1.822431283	1.39E-05	DOWN	-0.877640118	0.059068131	NC	-1.483086447	0.000417752	NC	1.691594436	4.42E-05	NC	-0.756436603	0.101677741	NC	-2.274572098	4.47E-08	DOWN	-1.746563902	5.43E-05	NC	LOC104419947	uncharacterized endoplasmic reticulum membrane protein YGL010W
Eucgr.J00305	-1.031494828	0.014831634	NC	-0.101159361	0.867762779	NC	-0.008791995	0.994245851	NC	0.684009228	0.137142137	NC	-1.512982669	0.000329396	DOWN	0.751044477	0.113128038	NC	0.130724984	0.829157403	NC	0.370257955	0.536753559	NC	LOC104421168	ABC transporter I family member 6, chloroplastic
Eucgr.H01630	-0.688541678	0.110628541	NC	0.403326322	0.426182885	NC	-0.969556429	0.034343616	NC	-0.767819094	0.087817471	NC	-2.351153825	1.68E-08	DOWN	1.299492511	0.002848387	UP	-0.797654024	0.078897898	NC	-0.331284822	0.585779881	NC	LOC104457087	glutamine--fructose-6-phosphate aminotransferase [isomerizing] 2
Eucgr.G02497	8.626950141	4.00E-18	NC	1.256648212	0.006418059	NC	-3.462187606	5.58E-13	NC	-2.415049909	1.05E-07	DOWN	2.902778624	4.01E-08	NC	-1.102878374	0.03418299	NC	-5.116293961	5.35E-11	NC	-2.63729694	3.24E-05	NC	LOC104453944	ribonuclease 3
Eucgr.E01438	-1.268113087	0.008147279	NC	-2.371632158	0.00022626	NC	3.37410358	2.60E-09	NC	3.645955865	4.40E-11	UP	-1.102740774	0.013936841	NC	-1.453851472	0.003472287	NC	2.065199199	7.50E-06	UP	2.067938457	1.85E-05	UP
Eucgr.I02501	1.389178531	0.000825225	UP	0.145256352	0.801310064	NC	-0.401674191	0.489508023	NC	-1.110996406	0.010137388	DOWN	1.623074105	0.000102855	UP	0.288169314	0.590909167	NC	-0.718934648	0.119262676	NC	-0.451296368	0.424133479	NC	LOC104419799	pyruvate kinase isozyme A, chloroplastic
Eucgr.E03696	0.848140349	0.080413508	NC	0.392553736	0.496952147	NC	-0.843053676	0.114323561	NC	-1.088464984	0.021856242	NC	0.339766262	0.477408932	NC	-1.105151581	0.015643413	DOWN	0.116234739	0.8530904	NC	0.195229137	0.781980066	NC	LOC104445520	putative disease resistance protein RGA4
Eucgr.L03707	0.349818919	0.500889151	NC	-0.834712565	0.119003542	NC	1.133948383	0.025543813	UP	1.472099417	0.001671057	UP	0	1	NC	0	1	NC	0	1	NC	0	1	NC
Eucgr.F01788	-0.299879464	0.537503626	NC	-0.10321994	0.867007035	NC	0.344326147	0.591521525	NC	1.191966607	0.006629547	UP	-0.961803344	0.032802439	NC	0.836580111	0.083171906	NC	-0.173576642	0.777996806	NC	0.722774989	0.16857309	NC	LOC104448940	uncharacterized protein At5g43822
Eucgr.F03897	-1.623553433	0.000237697	DOWN	2.042076778	5.38E-06	UP	-1.099035408	0.017748407	DOWN	-0.188271769	0.733730184	NC	0	1	NC	0	1	NC	0	1	NC	0	1	NC	LOC104452228	TMV resistance protein N
Eucgr.J02901	5.271724047	1.89E-21	UP	-3.74718091	6.09E-14	DOWN	1.17792457	0.053988906	NC	2.589724087	1.78E-07	UP	0.805259902	0.066613719	NC	-0.713277116	0.133457302	NC	-1.648964951	0.000128936	DOWN	-1.106445249	0.020307258	NC	LOC104424149	probable LRR receptor-like serine/threonine-protein kinase At1g05700
Eucgr.B01737	0.651901099	0.130865978	NC	-0.068141755	0.91295706	NC	-1.031344192	0.022063627	DOWN	-0.594945507	0.196900045	NC	-0.05019118	0.923936034	NC	-0.17856692	0.754022398	NC	-0.77124126	0.089789604	NC	-0.171081934	0.798861325	NC	LOC104430749	serine/threonine-protein kinase EDR1
Eucgr.C03975	3.524299404	4.65E-15	UP	-0.282493049	0.602753001	NC	-0.570345958	0.287417952	NC	0.51216635	0.284379934	NC	1.862814651	3.68E-05	NC	0.589876936	0.237762104	NC	-1.885555472	1.65E-05	NC	0.165569458	0.813081734	NC
Eucgr.D00001	-6.033259763	9.53E-33	DOWN	4.901591693	4.73E-23	UP	-0.938688783	0.044848061	NC	2.662562023	2.51E-10	UP	-3.529342064	7.50E-16	DOWN	2.347310016	6.21E-08	UP	0.63283063	0.18126971	NC	-0.992416316	0.038136708	NC	LOC104440591	plasma membrane-associated cation-binding protein 1
Eucgr.K00798	-0.714743612	0.09823402	NC	-0.593759878	0.219451805	NC	0.866944272	0.066737553	NC	0.819938817	0.06805263	NC	-1.980387819	1.83E-06	DOWN	-0.44228657	0.381215406	NC	1.128634496	0.00913869	UP	0.677650332	0.191516199	NC	LOC104424760	glutamate receptor 3.7
Eucgr.J01139	0.141342439	0.814560817	NC	0.541692412	0.306109739	NC	1.307345708	0.004176171	UP	0.556017564	0.263145757	NC	2.220633389	1.22E-06	UP	-1.304950737	0.005737669	DOWN	1.934070027	1.14E-05	UP	0.598462082	0.316883653	NC	LOC104421828	serine/threonine-protein kinase CDL1
Eucgr.C01768	-0.179276975	0.711884424	NC	0.58420729	0.219959576	NC	-1.526866206	0.000351305	DOWN	-1.609530861	0.000123773	DOWN	-1.313182125	0.001707304	DOWN	1.524293302	0.00037364	UP	-2.169954807	1.84E-07	DOWN	-0.538152085	0.321613492	NC	LOC104437050	adenine nucleotide transporter BT1, chloroplastic/mitochondrial
Eucgr.B00129	-1.105219476	0.011426666	NC	0.983720303	0.035977441	NC	0.90798167	0.055707432	NC	1.098416054	0.01251975	UP	0.420837479	0.366375703	NC	-0.44017926	0.396611587	NC	1.467494852	0.000593469	UP	0.939401538	0.053926143	NC	LOC104434227	ribonuclease J
Eucgr.D02434	-2.582663417	5.15E-10	DOWN	2.20001951	1.58E-07	NC	-1.932332358	4.38E-06	NC	-3.515913233	3.65E-16	NC	-1.946766442	2.62E-06	DOWN	1.042580102	0.018905201	UP	-1.228250588	0.004009434	DOWN	-1.060718656	0.02267226	DOWN	LOC104442225	cucumber peeling cupredoxin
Eucgr.H00185	-3.985949356	4.58E-18	DOWN	-3.23237435	6.49E-07	NC	5.550575412	8.37E-22	NC	3.135784621	3.97E-07	NC	-2.830643414	2.29E-10	DOWN	-1.871699776	0.000833659	NC	5.613824999	6.56E-28	UP	2.842390537	5.43E-08	NC
Eucgr.G02454	0.795444237	0.075444391	NC	-0.034547977	0.966160005	NC	-0.046169425	0.96059023	NC	0.158649756	0.776687515	NC	1.685154792	8.08E-05	UP	-1.064147333	0.019054428	DOWN	0.281456734	0.616428771	NC	0.062188681	0.942268486	NC	LOC104453903	hypothetical protein
Eucgr.C03553	-1.804964818	3.61E-05	DOWN	-0.153841707	0.813156386	NC	0.526802453	0.386465917	NC	0.713996736	0.146367197	NC	-2.91705074	6.93E-11	DOWN	0.690708232	0.211487706	NC	-0.017052345	0.990984273	NC	0.405543968	0.52576075	NC	LOC104438141	DNA-directed RNA polymerase III subunit RPC4
Eucgr.G03387	-1.921629312	2.85E-06	DOWN	1.720415321	4.30E-05	UP	-0.573924751	0.269821766	NC	-0.983273406	0.023817955	NC	-0.943993187	0.026505358	NC	0.356684753	0.489985468	NC	-0.6839994	0.139512416	NC	-0.187594132	0.778100666	NC
Eucgr.H03076	1.739397862	2.29E-05	UP	3.096707174	3.40E-13	UP	-0.286589061	0.653427433	NC	-2.361643059	1.49E-08	DOWN	1.236916227	0.003143771	NC	3.190997464	1.12E-13	NC	-0.402956383	0.424694982	NC	-0.336704069	0.575301233	NC	LOC104417220	early nodulin-75
Eucgr.B03506	0.096677791	0.847861627	NC	-0.559564237	0.242581255	NC	0.522896592	0.328319276	NC	1.319243408	0.001819536	UP	0.504513747	0.260297409	NC	0.220676003	0.690472627	NC	-0.354894801	0.491586816	NC	0.60299862	0.253293614	NC
Eucgr.J03040	-2.386311465	8.10E-09	DOWN	0.835356266	0.065758597	NC	-0.170232682	0.816945134	NC	-0.740723557	0.100647692	NC	-1.570122341	0.000161513	DOWN	0.379711894	0.462185091	NC	0.239334949	0.666949779	NC	0.980094424	0.038309732	NC	LOC104423157	periodic tryptophan protein 2 homolog
Eucgr.B02014	-3.513724147	6.41E-12	NC	0	1	NC	2.249099455	9.36E-05	NC	3.914548242	1.10E-13	NC	-3.834720966	1.97E-16	DOWN	0.115440313	0.898523798	NC	3.048844129	2.65E-11	NC	0.760581223	0.22640905	NC	LOC104432345	sugar transporter ERD6-like 5
Eucgr.C00837	-0.606079593	0.163024441	NC	-0.675139366	0.147564986	NC	-1.084946795	0.015427036	DOWN	-0.471023344	0.322967057	NC	-0.688019325	0.114771919	NC	-0.902343087	0.0458974	NC	-0.336800596	0.518904782	NC	-0.902191896	0.060550175	NC	LOC104436435	vacuolar protein sorting-associated protein 2 homolog 1
Eucgr.A01182	-2.485714037	1.31E-07	DOWN	3.704338178	6.91E-15	UP	-0.529605864	0.338155794	NC	-4.732615043	1.39E-21	NC	-5.830183813	6.35E-23	NC	3.986963269	2.24E-10	NC	1.436484558	0.001566061	UP	-2.208227634	5.28E-05	NC	LOC104454993	AP2-like ethylene-responsive transcription factor TOE3
Eucgr.I01046	-6.795004688	3.77E-22	NC	0	1	NC	5.193766806	1.20E-23	UP	0	1	NC	-6.240676657	5.56E-23	NC	4.511518806	8.22E-11	NC	4.236492108	2.10E-20	UP	-4.987269143	1.16E-11	NC	LOC104418650	uncharacterized LOC104418650
Eucgr.F00009	3.154163878	1.24E-12	UP	-2.826283744	2.32E-10	NC	-0.239825934	0.763896379	NC	0.401830721	0.46439321	NC	-0.323989882	0.58531961	NC	0	1	NC	0	1	NC	0	1	NC
Eucgr.L00637	0.936411014	0.025825722	NC	-0.113490411	0.8448655	NC	0.094888383	0.905821689	NC	0.054631748	0.926185018	NC	1.18512795	0.004745776	UP	-0.165735652	0.773075808	NC	0.061684281	0.921596609	NC	0.062132867	0.936572789	NC	LOC104428683	26S protease regulatory subunit 6A homolog
Eucgr.H04323	-0.949130488	0.026611634	NC	1.871359168	1.08E-05	UP	-1.511082289	0.000445341	DOWN	-1.830091146	1.35E-05	DOWN	-1.410645349	0.000887059	DOWN	1.384418075	0.00160981	UP	-0.96540847	0.030025045	NC	0.775331537	0.122212911	NC
Eucgr.E01418	0.774593103	0.079372823	NC	-1.314526688	0.003282376	DOWN	1.211579799	0.008049613	UP	1.27986633	0.003567013	UP	0.796891759	0.067395405	NC	-1.743032881	5.27E-05	DOWN	1.20836341	0.005529617	UP	0.318028657	0.613450994	NC	LOC104444347	ATP-dependent DNA helicase 2 subunit KU80
Eucgr.H01610	-1.502210776	0.000292884	DOWN	0.568497641	0.241576548	NC	-0.045720179	0.956902724	NC	0.561160027	0.230654337	NC	-1.629194229	9.58E-05	DOWN	1.190572737	0.006948983	UP	-0.522030665	0.28489879	NC	0.321032946	0.600987993	NC	LOC104457074	pentatricopeptide repeat-containing protein At2g30780
Eucgr.B00868	0.765557908	0.098003969	NC	-0.848204836	0.090212956	NC	3.381244921	2.48E-14	UP	0.650640048	0.193137505	NC	1.811259294	3.72E-05	UP	-3.482844366	6.31E-13	NC	5.872398146	9.10E-32	NC	1.490262495	0.007459121	NC	LOC104422159	hypothetical protein
Eucgr.D02245	2.145914498	1.97E-07	UP	-1.67789482	7.05E-05	DOWN	0.714779565	0.146010203	NC	0.578911663	0.2130054	NC	2.713768358	9.98E-11	UP	-0.165422343	0.77412215	NC	-1.432522858	0.000676587	DOWN	-0.851635257	0.080301143	NC	LOC104442064	probable methyltransferase PMT15
Eucgr.J02593	0.099380622	0.843687229	NC	0.520161665	0.282215101	NC	-0.905386212	0.050061004	NC	-1.034776934	0.01676608	DOWN	-0.014744886	0.978461034	NC	0.390081642	0.443694631	NC	-0.935278128	0.033718379	NC	-0.559206737	0.29829431	NC	LOC104422891	ubiquitin-conjugating enzyme E2 34
Eucgr.J03068	-7.742187075	6.54E-12	NC	0	1	NC	7.015444423	1.02E-18	NC	0	1	NC	-7.044433008	1.96E-19	NC	0	1	NC	13.01601277	2.86E-52	UP	0	1	NC	LOC104423182	protein TOO MANY MOUTHS
Eucgr.B02502	-0.455638841	0.308506188	NC	0.570451552	0.234041252	NC	-0.546394314	0.302863675	NC	-0.047861815	0.936216374	NC	-1.124001849	0.007876906	DOWN	0.777207034	0.093527691	NC	-0.7780272	0.087964562	NC	0.103725594	0.887228891	NC	LOC104432878	protein SAND
Eucgr.K00301	-2.804420645	2.95E-11	NC	1.732427596	4.92E-05	UP	-0.443995107	0.433341417	NC	-0.831555195	0.062651865	NC	-2.668755086	2.36E-10	DOWN	0.964873953	0.033915423	NC	-0.230804826	0.681626219	NC	0.373099059	0.531400685	NC	LOC104424450	RNA-binding protein pno1
Eucgr.K03579	0.634802015	0.158548472	NC	0.109491937	0.85709887	NC	-0.139820172	0.858308873	NC	1.03306742	0.019161497	UP	-0.189617444	0.713616962	NC	0.318202013	0.567264359	NC	0.062124017	0.927856974	NC	0.234924015	0.72700314	NC	LOC104426855	ribokinase
Eucgr.K01072	1.85003248	7.05E-06	UP	-0.284959065	0.591773885	NC	0.431150881	0.447013633	NC	-0.268014308	0.600753933	NC	1.895889315	1.34E-05	UP	-1.308044737	0.003827419	DOWN	0.967756131	0.036091829	NC	0.240278648	0.731744403	NC	LOC104424961	hypothetical protein
Eucgr.A00201	-1.710061066	0.000186574	DOWN	-2.613807154	3.23E-05	NC	4.429747841	5.31E-16	UP	2.286052414	0.000188171	NC	1.017796594	0.022554893	NC	-2.763343418	2.70E-09	NC	2.772338365	1.26E-09	NC	-1.245397523	0.054397421	NC	LOC104441229	uncharacterized LOC104441229
Eucgr.B00660	1.951612919	2.14E-06	UP	-0.939680913	0.035355598	NC	0.892278472	0.054895886	NC	1.112729708	0.009736894	UP	1.086826857	0.010362589	NC	-0.282749217	0.599043822	NC	0.454749729	0.360340717	NC	0.695197816	0.174496524	NC	LOC104421179	uridine-cytidine kinase C
Eucgr.B01717	2.866862795	3.61E-08	NC	-0.047780327	0.962285289	NC	0.488574214	0.417445394	NC	1.557809451	0.000488284	UP	1.395333129	0.002643813	UP	0.885326839	0.065723915	NC	-1.48955361	0.000816307	NC	-0.459447303	0.44028736	NC	LOC104430483	uncharacterized LOC104430483
Eucgr.F04372	0.64545482	0.135889746	NC	-1.328640934	0.001974559	DOWN	-0.065735317	0.937418195	NC	1.477345246	0.000460475	UP	-2.54599554	1.40E-09	DOWN	0.831610855	0.073639409	NC	-0.837928487	0.06590786	NC	-0.447304045	0.434371864	NC
Eucgr.F02205	10.6041049	4.98E-33	NC	-8.651283997	1.65E-31	NC	7.052562836	5.64E-19	NC	0	1	NC	3.973526673	2.14E-18	UP	-5.104095305	3.93E-25	NC	1.780463907	0.000267298	NC	2.275688607	4.14E-06	NC	LOC104449224	anti-sigma-I factor RsgI6
Eucgr.K02818	1.506495228	0.000367461	UP	0.175549565	0.75714999	NC	0.015195514	0.988022559	NC	-3.693974356	2.88E-16	DOWN	0.756459576	0.096325114	NC	-1.615252349	0.000378649	NC	2.793894318	1.52E-10	NC	1.387400664	0.003702004	NC	LOC104426243	hypothetical protein
Eucgr.B02793	0.157687782	0.747749498	NC	-3.788012199	1.06E-17	NC	1.846174655	1.88E-05	NC	3.464660724	1.89E-15	NC	-0.800936012	0.068469593	NC	-1.115530597	0.01502652	DOWN	-0.074555826	0.918194624	NC	1.247939349	0.007896979	UP	LOC104433128	protein NRT1/ PTR FAMILY 8.1
Eucgr.I00076	0.574613945	0.228226376	NC	0.656396527	0.193074898	NC	-1.31993284	0.004231674	DOWN	-0.981788677	0.032550014	NC	-0.175797724	0.756220806	NC	2.543318647	8.54E-09	UP	-1.946887463	5.50E-06	DOWN	-1.49810264	0.000998334	DOWN	LOC104418040	threonine--tRNA ligase, mitochondrial 1
Eucgr.B01479	0.115204163	0.82420046	NC	-1.315363557	0.002897585	DOWN	1.375343437	0.001943636	UP	2.304814693	5.51E-08	UP	0.499888355	0.279000593	NC	-2.455442337	3.10E-08	NC	2.955535132	1.53E-11	UP	-0.421901149	0.527342184	NC	LOC104427313	uncharacterized LOC104427313
Eucgr.E00445	0.614718798	0.158683497	NC	-0.122757387	0.833398363	NC	-0.057883996	0.944105851	NC	0.18770295	0.724865196	NC	1.258543278	0.002707805	UP	-0.807939451	0.078554551	NC	0.041799908	0.948601863	NC	-0.445567735	0.430801889	NC	LOC104443700	NADH dehydrogenase [ubiquinone] 1 beta subcomplex subunit 8, mitochondrial
Eucgr.G01772	5.798377677	1.23E-31	UP	-0.54353975	0.262832659	NC	1.558868632	0.00026461	UP	-2.885319893	1.97E-11	DOWN	7.101966593	2.08E-41	UP	-2.814582124	5.46E-11	DOWN	1.611979328	0.000139855	UP	2.010255819	3.60E-06	UP	LOC104453420	thaumatin-like protein 1b
Eucgr.K03177	-1.137692889	0.006256789	DOWN	-1.440414262	0.000732858	DOWN	1.312145285	0.002561642	UP	2.574998812	8.28E-10	UP	-2.247986674	6.18E-08	DOWN	-0.118090729	0.845903005	NC	1.232942562	0.003883324	UP	1.414456588	0.001452148	UP	LOC104426506	ankyrin repeat-containing protein At5g02620
Eucgr.A01437	6.085343673	1.63E-33	UP	-3.97818079	1.09E-18	DOWN	3.152522712	7.54E-13	UP	2.28867521	1.31E-07	UP	2.313527929	3.37E-08	NC	-1.307048079	0.002690727	NC	-0.132791416	0.82530207	NC	-0.160422892	0.815864038	NC	LOC104437558	protein yippee-like At4g27745
Eucgr.J01823	-0.74089772	0.1030084	NC	-0.318491667	0.585516663	NC	2.277297483	1.82E-07	UP	0.640572015	0.194818852	NC	-1.100835749	0.011734062	NC	-1.886086842	4.73E-05	NC	4.183626863	7.51E-20	UP	1.423242046	0.004410484	NC	LOC104422319	protochlorophyllide-dependent translocon component 52, chloroplastic
Eucgr.K01406	-0.224237991	0.643198213	NC	0.514517882	0.297389007	NC	-0.406017045	0.487948029	NC	-0.417585766	0.392628526	NC	-0.881360175	0.043522385	NC	1.003759899	0.027095849	UP	-0.590499424	0.221316274	NC	-0.060986071	0.939202573	NC	LOC104425213	uncharacterized LOC104425213
Eucgr.H00665	0	1	NC	6.616642104	2.52E-20	NC	-5.189883913	1.42E-19	NC	-9.77107575	2.97E-26	NC	5.726639578	1.22E-16	NC	4.701969818	5.05E-24	NC	-4.641766719	2.37E-24	DOWN	-10.41880577	1.35E-53	NC	LOC104456440	uncharacterized LOC104456440
Eucgr.I01700	4.468972443	4.06E-18	UP	-1.911666399	2.68E-05	DOWN	1.757849976	0.000121764	UP	-1.191129998	0.020051873	NC	4.091154928	2.58E-18	UP	-3.5778586	9.85E-15	DOWN	1.957399657	1.68E-05	UP	1.009413288	0.06121004	NC	LOC104419180	protein WVD2-like 7
Eucgr.C04109	-0.572006909	0.189559169	NC	1.682446581	6.39E-05	UP	-1.276773739	0.00333701	DOWN	-1.806050237	1.48E-05	DOWN	-0.328637588	0.480990093	NC	0.924060961	0.040174781	NC	-1.152947327	0.007190251	DOWN	0.410714139	0.474608939	NC	LOC104438456	putative clathrin assembly protein At2g25430
Eucgr.J02069	1.638160646	0.000302411	UP	-1.573323778	0.000877387	DOWN	-1.393347666	0.013036395	NC	-0.441443986	0.460626812	NC	2.092671534	4.65E-06	UP	-0.426010531	0.432750184	NC	-2.866681276	3.71E-09	NC	-0.139230862	0.859122377	NC
Eucgr.L01620	0	1	NC	0	1	NC	0	1	NC	0	1	NC	-1.448425003	0.000833971	DOWN	1.117239859	0.016081666	UP	-1.231645392	0.005852375	DOWN	-1.015433431	0.040199949	DOWN	LOC104429771	uncharacterized LOC104429771
Eucgr.E00569	4.823731397	3.62E-19	NC	-7.888425911	1.07E-25	NC	5.231237072	3.42E-08	NC	0	1	NC	2.220208672	4.65E-07	UP	-10.47713839	1.49E-31	DOWN	0	1	NC	0	1	NC	LOC104443789	remorin
Eucgr.C01480	0	1	NC	3.369381852	1.10E-10	UP	-2.335258263	5.60E-07	NC	-4.324226161	3.05E-16	DOWN	0	1	NC	0	1	NC	0	1	NC	0	1	NC	LOC108958135	umecyanin-like
Eucgr.F03521	-1.553134492	0.000186619	DOWN	-0.097188407	0.874280604	NC	0.197640279	0.787669032	NC	-0.73252682	0.111783609	NC	-0.042715958	0.936758844	NC	-0.759793226	0.103720005	NC	-0.310313916	0.563188935	NC	-0.814452076	0.103381088	NC	LOC104450285	probable serine/threonine-protein kinase WNK11
Eucgr.J02455	-0.460699337	0.302769099	NC	0.520495662	0.28444991	NC	0.233040254	0.729915481	NC	-2.547901892	1.50E-09	DOWN	-1.327398878	0.001600212	DOWN	-0.395414202	0.445506405	NC	2.328945793	2.56E-08	UP	-0.955534681	0.049892969	NC	LOC104422779	alpha-mannosidase
Eucgr.J01210	0.517721629	0.258307735	NC	-2.526163467	2.34E-08	NC	3.618347217	1.22E-15	NC	2.397714804	8.65E-08	NC	0.545068152	0.238112468	NC	-1.387337762	0.001987261	NC	3.742487069	1.61E-17	UP	-0.327977489	0.626254317	NC
Eucgr.D01380	0	1	NC	0	1	NC	0	1	NC	1.795238171	0.000175401	UP	0	1	NC	3.204493956	3.02E-11	UP	-1.85139627	3.15E-05	DOWN	-1.584959944	0.000746706	DOWN	LOC104441444	RPM1-interacting protein 4-like
Eucgr.I01507	-0.962595884	0.022685973	NC	1.314596812	0.002264797	UP	-0.634848	0.210980627	NC	-0.236763319	0.647940861	NC	-1.243246456	0.003127265	DOWN	1.389704335	0.001311868	UP	-0.938101869	0.033782821	NC	0.151542563	0.824943988	NC	LOC104419016	glycerol-3-phosphate acyltransferase 3
Eucgr.A00096	1.464153026	0.000415589	UP	-0.328060637	0.529659946	NC	-2.190718736	2.56E-07	DOWN	-2.198919877	1.89E-07	DOWN	0.256740402	0.593786329	NC	0.394672709	0.440671094	NC	-2.852733918	1.90E-11	DOWN	-1.035522807	0.027742336	DOWN	LOC104434572	protein YIF1B
Eucgr.H03606	1.972605833	2.14E-06	UP	-0.552912851	0.253951194	NC	0.244567596	0.71726798	NC	0.677172839	0.139084888	NC	1.258590376	0.002963865	UP	-1.114887553	0.012332655	DOWN	0.742018554	0.108897681	NC	-0.15315785	0.827393841	NC	LOC104414907	endo-1,3;1,4-beta-D-glucanase
Eucgr.L03367	0	1	NC	5.432573334	9.90E-17	NC	-2.592763316	7.06E-08	DOWN	-9.470896881	5.62E-24	DOWN	-3.256710631	1.01E-11	NC	8.122726207	1.29E-49	NC	-3.521624819	2.25E-16	NC	-5.94164766	5.22E-34	NC
Eucgr.G01491	-2.024157282	1.09E-06	DOWN	2.344276894	3.12E-08	UP	-0.111931952	0.887046451	NC	-0.247310174	0.631971604	NC	0.774243208	0.074692694	NC	-0.74061272	0.112464398	NC	0.479115518	0.333242586	NC	0.232631477	0.720718609	NC	LOC104453222	probable carboxylesterase 2
Eucgr.I00335	1.319549175	0.001418744	UP	-0.247874486	0.645188678	NC	-0.671700895	0.177456146	NC	-0.783696352	0.079208301	NC	1.887454309	7.13E-06	UP	-0.380773012	0.4626357	NC	0.362544483	0.48580986	NC	0.55187016	0.311361776	NC	LOC104418207	cytochrome P450 CYP736A12
Eucgr.F00262	0.943741186	0.028858315	NC	-5.766100437	3.22E-26	DOWN	5.594603425	3.51E-25	UP	3.610095171	3.14E-11	UP	-0.928401389	0.036764796	NC	-2.303221978	1.56E-06	DOWN	4.413884401	6.41E-21	UP	-1.721462633	0.006982941	NC	LOC104447923	patatin-like protein 2
Eucgr.H00716	-0.126205253	0.802498507	NC	0.497973711	0.310826044	NC	0.535287934	0.31579286	NC	1.384452588	0.001059933	UP	0.297856783	0.529308777	NC	0.275049927	0.610979602	NC	-0.0005611	1	NC	0.115533419	0.87334056	NC
Eucgr.H01515	0	1	NC	2.374649901	4.67E-05	NC	-2.466531352	6.24E-06	NC	-1.282240416	0.013059331	NC	0	1	NC	2.528895026	1.48E-07	UP	-2.768446957	4.02E-09	NC	-3.774084714	5.61E-13	DOWN	LOC104457018	uncharacterized LOC104457018
Eucgr.H02322	-1.902626001	3.01E-05	DOWN	-0.635175835	0.303012047	NC	0.844851223	0.156211952	NC	0.709304552	0.205993852	NC	0.146897034	0.780698673	NC	-0.882753269	0.06755934	NC	0.732096495	0.134042297	NC	-1.057155246	0.044429057	DOWN
Eucgr.B02351	-0.823123953	0.054298095	NC	-0.167867195	0.768001637	NC	0.17342309	0.815021324	NC	1.474225212	0.000488942	UP	-1.840396605	9.73E-06	DOWN	0.712781775	0.130250936	NC	0.443714375	0.375449414	NC	0.727244939	0.151896338	NC	LOC104432726	telomere repeat-binding protein 5
Eucgr.J01956	-1.742989684	2.73E-05	DOWN	1.438778785	0.000862833	UP	0.513892152	0.341883485	NC	-0.159190964	0.769203781	NC	0.424581975	0.35601289	NC	-0.227173275	0.685034768	NC	1.991411322	1.74E-06	UP	0.503920437	0.363333826	NC	LOC104422424	hypothetical protein
Eucgr.B00172	1.696992831	4.66E-05	UP	0.045176929	0.944935752	NC	0.681110922	0.17252583	NC	-0.079524902	0.89044642	NC	1.045577213	0.014310175	NC	0.002775831	0.999470464	NC	0.956936373	0.030025045	NC	-0.939890261	0.050192001	NC	LOC104417304	peptide methionine sulfoxide reductase
Eucgr.K00944	2.317321172	6.58E-07	NC	0.172324742	0.781436106	NC	0.267719405	0.704120865	NC	-2.513869069	6.39E-08	DOWN	0.575050531	0.263486683	NC	0.563304963	0.291941947	NC	0.333704465	0.547601101	NC	-0.218931444	0.767196725	NC	LOC104424871	serine/arginine repetitive matrix protein 1
Eucgr.K00552	-0.645707362	0.197115208	NC	0.232666392	0.723117435	NC	1.112263516	0.022261925	UP	0.946600747	0.047061791	NC	0.304634036	0.584706923	NC	0.12599869	0.872813411	NC	2.211201971	4.14E-07	UP	0.16480542	0.828870196	NC	LOC104424610	uncharacterized LOC104424610
Eucgr.I02212	-0.742414937	0.096170045	NC	-0.980280851	0.043604112	NC	0.059523504	0.954766979	NC	2.826087134	9.47E-11	UP	-3.565584163	2.39E-15	DOWN	1.474255296	0.001820521	NC	0.64523438	0.190224997	NC	1.323887488	0.004571358	NC	LOC104419564	MLO-like protein 10
Eucgr.C03030	0	1	NC	0	1	NC	0	1	NC	0	1	NC	-1.93466493	1.72E-05	DOWN	0.262171917	0.703909896	NC	2.266549126	3.02E-07	UP	0.106890293	0.908587148	NC	LOC104437836	pyrophosphate-energized vacuolar membrane proton pump
Eucgr.H00216	2.32921037	2.32E-08	UP	-0.034374855	0.958013317	NC	-1.736740337	4.47E-05	DOWN	-1.701740045	5.14E-05	DOWN	0.439499599	0.337955469	NC	1.533861643	0.000352049	UP	-1.566207451	0.000190982	DOWN	-2.388118456	2.67E-08	DOWN	LOC104456138	auxin-induced protein 22B
Eucgr.G03105	-0.432250337	0.448226213	NC	1.514966274	0.002074831	UP	-1.497126866	0.002122331	NC	-1.443406515	0.002234113	NC	0.024895444	0.978716893	NC	-0.577607329	0.359768337	NC	0.54082604	0.368280472	NC	0	1	NC	LOC104454431	copper transport protein ATX1
Eucgr.G02807	-0.436023527	0.32876998	NC	0.954918305	0.031306547	NC	-0.147975421	0.843484302	NC	-1.313473295	0.001890892	DOWN	0.168114882	0.732807506	NC	0.182118411	0.748259706	NC	0.1650436	0.774928437	NC	-0.018939176	0.982127991	NC	LOC104454193	elongation factor 1-alpha
Eucgr.F00478	3.430175879	9.27E-16	NC	-3.118221664	2.71E-13	NC	0.976049336	0.033141353	NC	-1.162695197	0.007324156	NC	5.24093739	8.53E-30	UP	-3.732340126	1.56E-17	DOWN	0.325562864	0.535464954	NC	-1.500770706	0.000663741	NC	LOC104448065	probable strigolactone esterase DAD2
Eucgr.C03043	-2.416161087	9.18E-09	DOWN	0.072905708	0.915962452	NC	1.13858372	0.012022395	UP	0.732771006	0.112283668	NC	-2.488911048	3.43E-09	DOWN	0.71663599	0.133472476	NC	2.22363639	1.01E-07	UP	0.807732962	0.105611085	NC
Eucgr.F04022	0.957247863	0.022939956	NC	-1.10160105	0.011817877	DOWN	0.227827045	0.738109843	NC	0.105913119	0.849958672	NC	-0.171683294	0.729452953	NC	0.058180022	0.929588857	NC	-0.080186842	0.897540044	NC	0.29855228	0.631963322	NC	LOC104450687	KH domain-containing protein HEN4
Eucgr.A00532	-1.229869375	0.003741077	DOWN	1.195583904	0.007042602	UP	-1.017900513	0.027053203	DOWN	-0.661947061	0.15324244	NC	0.03414613	0.951287601	NC	-0.058016326	0.930641978	NC	-0.479663059	0.336042838	NC	-0.226221278	0.731104278	NC	LOC104421922	protein SCO1 homolog 1, mitochondrial
Eucgr.G02581	1.420739396	0.004151364	NC	-0.238226382	0.723117435	NC	-0.300387668	0.700506704	NC	3.012098263	1.19E-11	UP	0.357631071	0.487253109	NC	0.122709836	0.865072898	NC	-0.804826002	0.10860378	NC	0.071915884	0.938254855	NC	LOC104454013	uncharacterized LOC104454013
Eucgr.I02712	-2.18026133	1.39E-07	DOWN	1.881430402	8.71E-06	UP	-0.24704207	0.711182227	NC	-1.16733201	0.006550604	DOWN	-1.361976579	0.001201646	DOWN	1.034066696	0.021156749	UP	0.798879521	0.078446118	NC	0.816241048	0.097964383	NC	LOC104419950	transmembrane protein 87B
Eucgr.I00326	-9.524874715	1.61E-23	DOWN	0	1	NC	0	1	NC	5.442830201	1.05E-19	NC	-0.374982846	0.480314684	NC	-1.50006101	0.004332404	NC	0	1	NC	1.429615297	0.009824729	NC	LOC104418202	stress enhanced protein 2, chloroplastic
Eucgr.A02411	-0.937224824	0.026036904	NC	3.274327112	2.09E-14	UP	-1.864262296	9.37E-06	DOWN	-2.700487263	1.28E-10	DOWN	0.300131947	0.52348896	NC	1.225511904	0.004853349	UP	-1.816142009	1.24E-05	DOWN	-0.329983149	0.585184302	NC	LOC104445437	uncharacterized LOC104445437
Eucgr.H00950	0.01464847	0.97932898	NC	0.277945525	0.602005284	NC	-0.894819626	0.054004978	NC	-1.189535443	0.005412442	DOWN	-0.180242442	0.714666959	NC	0.120491795	0.842490063	NC	-0.410666412	0.417468052	NC	0.567753985	0.291248459	NC
Eucgr.H03255	1.339172886	0.001524934	UP	-0.722223494	0.125927218	NC	0.607912714	0.246971781	NC	0.084635753	0.887849505	NC	2.669190045	4.26E-10	UP	-1.233995159	0.005243853	DOWN	0.802378504	0.081122195	NC	-0.625146063	0.248224196	NC	LOC104414629	DNA-directed RNA polymerase V subunit 7
Eucgr.C01308	4.853940382	2.31E-18	UP	-1.778793176	0.000143403	DOWN	-1.201179187	0.032296204	NC	-0.805116468	0.141231468	NC	0	1	NC	0	1	NC	0	1	NC	0	1	NC	LOC104436772	protein S-acyltransferase 18-like
Eucgr.B01142	4.219518659	1.48E-19	UP	1.73745194	4.04E-05	UP	-0.104542117	0.896486665	NC	-4.754813224	8.03E-25	DOWN	4.170577013	3.43E-20	UP	0.373938704	0.469158288	NC	0.847561841	0.05866557	NC	-1.68516327	0.000117285	DOWN	LOC104434677	loricrin
Eucgr.J00667	4.691150482	2.92E-22	NC	-0.9075019	0.048517103	NC	0.793127331	0.105219218	NC	-2.865340655	1.90E-10	DOWN	4.573531887	1.69E-22	UP	-3.232491647	2.95E-13	DOWN	1.837306921	2.34E-05	UP	-0.005320541	1	NC	LOC104421442	G2/mitotic-specific cyclin S13-7
Eucgr.F00146	-0.137822007	0.792140427	NC	-0.904245789	0.057104446	NC	1.669499967	0.000147465	UP	2.666894623	5.94E-10	UP	-1.350646708	0.001438612	DOWN	1.886541248	1.06E-05	UP	0.31834495	0.547649315	NC	0.979814322	0.038588758	NC	LOC104447843	cytochrome P450 81E8
Eucgr.D01408	-1.017161992	0.02618572	NC	3.310201679	1.55E-13	UP	-1.889392577	1.11E-05	DOWN	-1.48437973	0.000513632	DOWN	-0.663308978	0.168929029	NC	2.582883054	4.92E-09	UP	-1.958937494	4.72E-06	DOWN	-1.004194602	0.037645624	DOWN	LOC104441468	acyl-CoA--sterol O-acyltransferase 1
Eucgr.B03776	0.011331567	0.985073886	NC	0.455737706	0.358717846	NC	-0.185929591	0.797308527	NC	0.296319575	0.556766008	NC	-1.556951444	0.000186265	DOWN	0.916753089	0.043284164	NC	-0.290794159	0.588047765	NC	0.17424643	0.795826304	NC	LOC104433915	probable peptide/nitrate transporter At3g43790
Eucgr.L02184	0.008805229	0.988358542	NC	-3.617637382	2.28E-16	DOWN	-0.379962741	0.554147814	NC	1.290863726	0.003313197	UP	-3.137230053	3.81E-13	DOWN	0.257812404	0.659389106	NC	-0.76416033	0.112391388	NC	-0.486980818	0.407087254	NC	LOC104430392	12-oxophytodienoate reductase 3
Eucgr.G02717	-1.651187868	7.26E-05	DOWN	0.456014716	0.369569306	NC	-0.135197517	0.862248314	NC	0.090929958	0.875039423	NC	-0.412119189	0.371450168	NC	0.09768554	0.877409506	NC	-0.124297902	0.837929134	NC	0.12397428	0.864916785	NC
Eucgr.E00406	0.988953835	0.018239785	NC	-1.210009015	0.005028264	DOWN	1.170517478	0.007926577	UP	0.779516049	0.080889607	NC	-0.166266837	0.736104183	NC	0.271875501	0.613603534	NC	0.283382958	0.597513802	NC	0.07278981	0.924579752	NC	LOC104443669	peroxisomal acyl-coenzyme A oxidase 1
Eucgr.D02033	0	1	NC	0	1	NC	4.106864043	1.79E-14	UP	0	1	NC	-0.377970967	0.4781251	NC	-0.351817289	0.592256653	NC	3.013994757	2.44E-11	UP	-1.964466776	0.001003523	NC	LOC104441887	adenine phosphoribosyltransferase 4
Eucgr.I00568	-2.445414925	1.23E-08	DOWN	-0.503252429	0.354430139	NC	0.313004161	0.665176865	NC	0.853156518	0.075558013	NC	-1.369810043	0.001336542	DOWN	-0.563253165	0.271815641	NC	0.438891557	0.405279103	NC	-0.287324173	0.678396143	NC	LOC104418342	uncharacterized LOC104418342
Eucgr.F02000	4.779385885	1.33E-16	NC	-0.804072247	0.118069894	NC	1.104564172	0.023681743	UP	-1.676843792	0.000734851	NC	2.969029325	1.09E-08	NC	-0.873872702	0.0962453	NC	1.066482531	0.02923458	UP	-0.75452523	0.244554957	NC	LOC104449079	uncharacterized LOC104449079
Eucgr.K01714	-0.691461934	0.13468001	NC	0.085778684	0.900915761	NC	0.293592055	0.677153156	NC	0.531756729	0.288775203	NC	1.168561428	0.007640012	UP	-0.786805605	0.099240108	NC	0.146408931	0.813275995	NC	0.126872066	0.869325555	NC	LOC104425424	paramyosin
Eucgr.E04309	-2.829545476	4.48E-10	DOWN	1.161296284	0.023918056	UP	-0.275181541	0.717798856	NC	-1.462394028	0.002290222	DOWN	-2.599202526	2.17E-08	DOWN	2.478486465	1.49E-07	UP	-0.781077872	0.108897681	NC	-2.556877825	8.69E-08	NC	LOC104445824	uncharacterized LOC104445824
Eucgr.E02665	5.449547195	6.49E-30	UP	2.681330549	2.03E-10	UP	-1.879592402	7.93E-06	DOWN	-2.862524112	1.17E-11	DOWN	1.680128732	7.37E-05	UP	1.759287021	3.73E-05	UP	-2.860303287	1.50E-11	DOWN	-4.002657686	7.44E-19	DOWN	LOC104446873	uncharacterized LOC104446873
Eucgr.H01946	1.308123048	0.002053698	UP	-1.647324979	0.000158622	DOWN	0.810044613	0.101875697	NC	1.001662853	0.026040441	UP	-0.4705418	0.321572759	NC	0.476981846	0.364358661	NC	0.324525266	0.553594216	NC	-0.222767393	0.750641424	NC
Eucgr.H04994	-0.730609759	0.105557345	NC	0.386267995	0.480046549	NC	0.658860278	0.207264725	NC	0.769711795	0.097023908	NC	0.564494357	0.26080537	NC	0.236677924	0.699593814	NC	1.381997327	0.001800696	UP	1.037312244	0.035974699	UP	LOC104415919	uncharacterized LOC104415919
Eucgr.C02437	0.708729363	0.117573783	NC	-1.04823739	0.026758321	DOWN	1.083056172	0.023541462	UP	1.285202546	0.004167035	UP	1.281471683	0.003510397	UP	-0.831438773	0.083140822	NC	1.374667384	0.001698175	UP	0.015952945	0.991332868	NC	LOC104437454	uncharacterized LOC104437454
Eucgr.H00857	1.514845511	0.000363715	UP	-0.129603505	0.829206021	NC	-0.779713131	0.116155062	NC	-0.520611546	0.280230264	NC	0.655232594	0.139594699	NC	-1.575132567	0.000288773	DOWN	-1.146402244	0.010572849	DOWN	-0.587614504	0.292924051	NC	LOC104456594	nudix hydrolase 7
Eucgr.E01064	0	1	NC	0.497435189	0.489820281	NC	0.233103427	0.808336237	NC	-1.477714159	0.009916716	NC	3.13978661	2.91E-11	UP	1.9911247	3.96E-06	UP	-1.606205301	0.000153672	DOWN	-2.286224562	1.72E-07	DOWN	LOC104444115	alcohol dehydrogenase-like 4
Eucgr.K03554	-0.702866928	0.106962097	NC	1.173604089	0.00758775	UP	-0.04051584	0.962230085	NC	0.410038378	0.399012634	NC	-0.472666519	0.298858709	NC	0.730301918	0.119487119	NC	0.195295661	0.733049368	NC	0.096032367	0.89820102	NC	LOC104426830	uncharacterized LOC104426830
Eucgr.J01409	-1.293117046	0.001908342	DOWN	1.615610583	0.000142216	UP	-0.250490132	0.705927131	NC	0.511461811	0.277275789	NC	-0.886776693	0.039041411	NC	1.027949035	0.021231191	UP	-0.789353157	0.082279536	NC	0.081295721	0.915294087	NC	LOC104422047	probable RNA polymerase II transcription factor B subunit 1-1
Eucgr.I00540	-1.064937454	0.011037516	NC	0.273497347	0.610522119	NC	-0.060981063	0.941371704	NC	0.32458491	0.515959826	NC	-1.112110695	0.008481749	DOWN	0.309370722	0.560818977	NC	-0.222823686	0.691126605	NC	0.147124624	0.831420793	NC	LOC104418320	LMBR1 domain-containing protein 2 homolog A
Eucgr.H02445	-1.058829363	0.047898607	NC	1.503148313	0.004447221	UP	0.212185814	0.793936638	NC	-1.489881032	0.002571377	DOWN	1.431398565	0.00141744	NC	-0.110016167	0.868153678	NC	0.76041136	0.108674667	NC	-0.532867097	0.363318363	NC	LOC104416957	UDP-glycosyltransferase 91A1
Eucgr.L00043	1.753168453	3.82E-05	UP	-2.217352912	4.83E-07	DOWN	1.183278358	0.01180973	UP	1.108335533	0.015828067	UP	3.130980072	1.35E-11	NC	-1.541240045	0.000681725	DOWN	0.670920411	0.183791369	NC	-0.401151615	0.549870793	NC
Eucgr.C04005	-1.834143939	8.10E-06	DOWN	0.569513595	0.234620624	NC	-0.556622956	0.290666207	NC	-0.455001142	0.341270005	NC	-0.729784761	0.093622642	NC	-0.024218582	0.972824152	NC	0.299599114	0.573958336	NC	-0.274676	0.663420449	NC	LOC104438377	cytoplasmic 60S subunit biogenesis factor REI1 homolog 1
Eucgr.J00933	-0.294576697	0.525037036	NC	-2.473803838	6.32E-09	DOWN	1.980357553	3.42E-06	UP	0.98941388	0.02615505	NC	0.597550446	0.176852035	NC	-3.029122775	2.37E-12	DOWN	0.737905168	0.115238052	NC	2.772715459	1.62E-10	UP	LOC104421669	uncharacterized LOC104421669
Eucgr.H04828	-1.522972625	0.000887043	NC	0.857460197	0.098748254	NC	0.563163619	0.329134214	NC	1.405080621	0.001603441	UP	-2.367297444	2.70E-07	DOWN	1.987977644	3.01E-05	NC	0.229984242	0.705199614	NC	1.227534907	0.00985376	UP	LOC104415820	uncharacterized LOC104415820
Eucgr.C04223	4.734703185	1.86E-22	NC	-7.052088021	4.41E-32	NC	5.366828641	3.83E-20	NC	11.31740838	2.27E-68	NC	2.616773253	7.29E-09	UP	0.070615473	0.921336039	NC	-0.196475074	0.74405723	NC	1.59728285	0.000338216	NC	LOC104438542	hypothetical protein
Eucgr.F04097	0	1	NC	10.50352759	2.12E-51	NC	-9.222258612	5.01E-51	NC	-10.6849795	1.34E-56	NC	0	1	NC	14.01682903	3.47E-61	UP	-9.707455516	3.42E-57	NC	-10.57584724	2.63E-57	NC	LOC104450747	protein BEARSKIN2
Eucgr.L00030	0.323753973	0.583720406	NC	-0.502565064	0.429763907	NC	0	1	NC	-0.113258346	0.916864405	NC	0.999932231	0.019308928	NC	-1.422404071	0.001038341	DOWN	1.272271035	0.002997978	UP	-0.360097186	0.551069578	NC	LOC104428023	sm-like protein LSM36B
Eucgr.E00072	-2.209602186	2.84E-07	DOWN	0.359317011	0.516969024	NC	2.309076327	9.48E-08	UP	3.01994218	3.40E-12	UP	-1.534511358	0.000402367	DOWN	1.070303536	0.021651585	UP	1.399288014	0.0011804	UP	-0.38902302	0.528006381	NC	LOC104443381	jasmonic acid-amido synthetase JAR1
Eucgr.H03958	-2.387844192	1.12E-08	DOWN	-4.511252919	4.43E-19	DOWN	6.645841562	1.57E-36	UP	3.72875512	7.25E-14	UP	-2.109321471	5.86E-07	DOWN	-2.670620819	1.10E-08	DOWN	4.263558118	5.33E-20	UP	3.191322662	9.84E-12	NC	LOC104415169	bifunctional epoxide hydrolase 2
Eucgr.K03209	-0.0228971	0.968522399	NC	-1.659539847	0.000133218	DOWN	1.265667549	0.005017649	UP	-0.344109619	0.513158096	NC	0.831581327	0.058200683	NC	-1.461134621	0.000886502	DOWN	1.948945031	4.18E-06	UP	0.802725836	0.117776096	NC	LOC104426535	pentatricopeptide repeat-containing protein At3g09650, chloroplastic
Eucgr.J02572	-2.183778291	3.57E-07	DOWN	0.492782577	0.353031076	NC	0.249571004	0.723108083	NC	0.944135275	0.038184211	NC	-1.679086547	7.03E-05	DOWN	0.114822119	0.860731986	NC	0.365811082	0.49303394	NC	0.21055569	0.759582612	NC	LOC104422870	serine/threonine-protein kinase/endoribonuclease IRE1a
Eucgr.B03545	3.75288298	6.17E-18	UP	-4.690266257	1.43E-24	DOWN	0.814369672	0.103415841	NC	2.888768123	1.96E-11	UP	-0.592200527	0.180513307	NC	-1.784938057	2.77E-05	DOWN	-0.386778189	0.454172251	NC	0.598470012	0.263072589	NC	LOC104433718	protein TIFY 9
Eucgr.I01005	0.470244595	0.30197987	NC	-2.393899256	5.77E-08	DOWN	0.838093721	0.103798121	NC	1.199188945	0.008491657	UP	-0.703831465	0.119136722	NC	0.181557352	0.768641451	NC	-0.66706636	0.170242967	NC	-1.800170039	0.000111632	DOWN
Eucgr.J01121	-2.23005571	6.06E-08	DOWN	1.94118184	3.60E-06	UP	-0.16179213	0.826421794	NC	-1.044752775	0.015595857	DOWN	-1.258755412	0.002615756	DOWN	0.737784195	0.111769528	NC	-0.154923457	0.790949583	NC	0.625843071	0.231423533	NC	LOC104421815	elongation factor 1-alpha
Eucgr.J00940	-2.9360575	3.62E-07	NC	5.279772521	1.12E-21	NC	-2.585783641	7.39E-09	DOWN	-3.091776185	8.02E-12	DOWN	0	1	NC	1.927117642	0.000221874	NC	-2.424058307	2.18E-06	NC	-8.456539604	8.47E-17	NC	LOC104421676	NAC domain-containing protein 68
Eucgr.I00112	-0.045186989	0.930461969	NC	0.661406045	0.156688897	NC	-0.230360324	0.732577832	NC	-0.416240868	0.387567254	NC	-0.248187644	0.604189079	NC	1.17691987	0.007106319	UP	-1.050722834	0.015523043	DOWN	0.430663336	0.447968917	NC	LOC104418062	probable glucan 1,3-alpha-glucosidase
Eucgr.K02313	-5.537571049	1.85E-21	NC	6.084558761	9.89E-25	NC	-1.591519312	0.000327401	DOWN	-1.773933863	4.25E-05	DOWN	-4.978234503	4.49E-21	DOWN	3.099371578	1.98E-08	NC	-0.991289428	0.049072655	NC	-1.768229106	0.00069124	NC	LOC104425873	uncharacterized LOC104425873
Eucgr.A02713	-1.789416943	0.002914646	NC	2.436282362	3.73E-05	NC	2.647855518	3.68E-09	UP	0.046365985	0.969678314	NC	3.401294798	3.60E-08	NC	-1.198711599	0.035784628	NC	1.269715502	0.018360216	NC	2.962473408	2.71E-09	UP	LOC104448133	UDP-glycosyltransferase 88B1
Eucgr.K01397	0.229370016	0.717069485	NC	0.425047794	0.485425897	NC	0.376452106	0.585279035	NC	0.975780222	0.041741004	NC	-0.18898936	0.759721815	NC	0.401297078	0.524659853	NC	1.249510874	0.007634003	UP	1.014011062	0.053899396	NC	LOC104425208	uncharacterized LOC104425208
Eucgr.F02162	-0.046367063	0.940565265	NC	0.462435994	0.365646448	NC	-0.818920093	0.092004039	NC	0.854711428	0.056486787	NC	-0.880086286	0.043670704	NC	1.102975398	0.014050917	UP	-1.725512308	4.95E-05	DOWN	0.674336642	0.194989391	NC
Eucgr.G02394	-0.278104367	0.634157071	NC	0.417224452	0.529433232	NC	1.463943371	0.002167992	NC	2.371806611	1.27E-07	UP	1.175209683	0.013167133	NC	-1.336228766	0.007190346	NC	1.255561187	0.009079424	NC	1.727038383	0.000382582	NC	LOC104453852	uncharacterized LOC104453852
Eucgr.K02017	-0.990602992	0.018785518	NC	1.4396601	0.000754461	UP	-0.588223908	0.256985937	NC	-1.411003309	0.000843847	DOWN	-1.052582164	0.013585532	NC	1.264562061	0.003835607	UP	-0.259135391	0.637411807	NC	1.378175071	0.00200244	UP	LOC104425621	probable sugar phosphate/phosphate translocator At3g10290
Eucgr.J01608	0	1	NC	0	1	NC	0	1	NC	0	1	NC	-1.340819607	0.002165959	DOWN	0.437194118	0.421433528	NC	-1.354978795	0.003166991	DOWN	0.400845024	0.514724373	NC
Eucgr.H04620	1.639920668	6.76E-05	NC	-2.235204076	1.04E-07	DOWN	1.169083269	0.008434394	UP	0.508715684	0.283322751	NC	1.590881837	0.000134342	UP	-1.010018947	0.023804172	DOWN	1.455491984	0.00055249	NC	-0.575528379	0.285701891	NC	LOC104415667	uncharacterized LOC104415667
Eucgr.H03568	-0.616536294	0.198211684	NC	0.909301309	0.064827766	NC	-0.251726539	0.727726528	NC	-0.833500381	0.077836288	NC	-0.71384101	0.166684972	NC	0.683866873	0.233873405	NC	0.349515233	0.553150312	NC	1.205718182	0.015730287	UP
Eucgr.H01313	0.117648171	0.849014844	NC	0.375094126	0.521937105	NC	0.747070654	0.150448077	NC	0.203415856	0.732065119	NC	0.310968587	0.540459869	NC	-0.976312284	0.043614702	NC	1.998523284	4.65E-06	UP	-0.725790124	0.21196296	NC	LOC104456893	shaggy-related protein kinase alpha
Eucgr.F00387	-1.719584115	2.80E-05	NC	-2.819824059	2.86E-11	NC	1.688624078	7.30E-05	UP	0.749666659	0.098105624	NC	-3.432003082	1.19E-15	DOWN	0.905166372	0.046567287	NC	0.357706011	0.489523582	NC	0.517936395	0.345173884	NC	LOC104447997	protein DETOXIFICATION 27
Eucgr.G02217	1.915595367	1.08E-05	UP	-1.421037686	0.001651519	DOWN	2.733897927	3.45E-10	UP	4.706900177	1.54E-24	UP	0	1	NC	0	1	NC	0	1	NC	0	1	NC
Eucgr.L01377	0.661045076	0.230373753	NC	-2.570948038	1.24E-05	NC	2.39617126	4.79E-05	NC	3.290811304	1.40E-09	NC	0.84020299	0.064836541	NC	-0.007707906	0.997343207	NC	-1.442971034	0.001185958	DOWN	-0.622053592	0.26378581	NC	LOC104429497	F-box protein PP2-B1-like
Eucgr.B00338	0.515526443	0.248356135	NC	0.411473575	0.417266387	NC	-0.521365802	0.334958721	NC	0.854376566	0.054298552	NC	-1.006151332	0.020149929	NC	1.125299052	0.011952175	UP	-0.762603389	0.099311769	NC	0.227045439	0.73003059	NC	LOC104418281	alpha-N-acetylglucosaminidase
Eucgr.J00968	-1.165964367	0.007002381	DOWN	-0.188149069	0.751302986	NC	0.617121699	0.251373583	NC	1.335024	0.002332376	UP	-1.059187988	0.015379438	NC	0.59043403	0.237516181	NC	-0.004684531	0.99934629	NC	-0.953563275	0.054451423	NC	LOC104421703	protein GUCD1
Eucgr.E02058	-0.815927976	0.05681352	NC	0.08609042	0.889409885	NC	0.581862709	0.267216487	NC	1.729896211	3.72E-05	UP	0.525697421	0.238733382	NC	0.742701182	0.109063948	NC	-0.653643748	0.160684137	NC	-1.759691173	4.70E-05	DOWN	LOC104444686	abscisic stress-ripening protein 2
Eucgr.D02206	2.547430221	7.99E-10	UP	-3.32839389	8.56E-15	DOWN	1.962034338	3.05E-06	UP	2.021548256	1.22E-06	UP	1.213196273	0.003781604	UP	-1.8164228	1.78E-05	DOWN	1.073438542	0.013137502	UP	0.299852661	0.628534119	NC	LOC104442025	uncharacterized LOC104442025
Eucgr.F03166	-2.094138594	4.78E-07	DOWN	1.335318629	0.002130601	UP	0.631210923	0.216318027	NC	1.794247792	1.80E-05	UP	-2.283477142	5.59E-08	DOWN	2.292806645	8.02E-08	UP	-0.451766618	0.365389762	NC	0.669937365	0.195797829	NC	LOC104450004	protein phosphatase 2C 16
Eucgr.E00457	1.686926757	0.000235194	UP	-0.837271263	0.096919726	NC	1.559032757	0.000693621	UP	-3.375980622	5.01E-10	NC	-0.719396069	0.165814904	NC	-1.441563878	0.016213859	NC	2.589868287	4.17E-07	NC	3.118184422	1.71E-09	NC	LOC104443711	uncharacterized LOC104443711
Eucgr.B02433	1.774634814	3.73E-05	UP	0.803588609	0.083539684	NC	-0.190669614	0.794800522	NC	-1.630534134	0.000144029	DOWN	3.524503248	9.48E-16	UP	-2.152216051	4.81E-07	DOWN	1.174623306	0.007095599	UP	-1.14231107	0.017748249	NC	LOC104432805	kinesin-like protein KIN-5D
Eucgr.F00083	-0.980092557	0.021381922	NC	-0.109752551	0.85709887	NC	0.146045349	0.852224928	NC	0.564652467	0.232100445	NC	-1.325095462	0.001651907	DOWN	0.504064987	0.31100907	NC	-0.423376337	0.405461414	NC	-0.082454715	0.915354737	NC	LOC104447788	DNA excision repair protein ERCC-8
Eucgr.A01541	0.376128521	0.409678611	NC	-2.882324993	2.26E-11	DOWN	0.680521043	0.189829524	NC	0.09166666	0.876985659	NC	-2.736203411	6.67E-11	DOWN	-2.405906323	1.75E-08	NC	1.018292853	0.02215654	NC	0.657339422	0.215011079	NC	LOC104438407	putative phytosulfokines 6
Eucgr.E01108	-0.660361694	0.12818395	NC	-1.313002955	0.002534708	DOWN	0.643942143	0.209771684	NC	-0.214528539	0.687512089	NC	-2.091996182	4.71E-07	DOWN	-1.147583268	0.009798559	DOWN	1.219676552	0.004675277	UP	-0.777507225	0.12765291	NC
Eucgr.G01731	1.209089359	0.00354393	UP	-0.558764227	0.243188199	NC	0.214136421	0.757676791	NC	0.335822195	0.497551855	NC	1.195768258	0.004382832	UP	-0.790665688	0.085181058	NC	0.172379321	0.764307791	NC	-0.352752702	0.553628314	NC	LOC104453384	ubiquitin fusion degradation protein 1 homolog
Eucgr.B03055	-1.06911037	0.010772742	NC	1.668053538	7.97E-05	UP	1.466374503	0.000619895	UP	1.436232307	0.000648032	UP	-0.727133585	0.095229238	NC	1.017759541	0.022454479	UP	-0.372517665	0.46898855	NC	2.146137053	5.21E-07	UP	LOC104433307	leucoanthocyanidin reductase
Eucgr.F01504	3.630561267	5.51E-17	UP	-0.909887612	0.042590943	NC	-0.298946937	0.639418179	NC	-0.351416824	0.477427389	NC	1.907312624	4.60E-06	UP	0.033350676	0.961830972	NC	-0.434841682	0.385567486	NC	-0.080151933	0.916467888	NC	LOC104448699	wall-associated receptor kinase-like 14
Eucgr.B03860	3.23963713	2.68E-14	UP	-1.664763013	8.04E-05	DOWN	-0.965304899	0.035583025	NC	-0.301141022	0.55116377	NC	0.052384079	0.921671827	NC	-0.293920531	0.583257587	NC	-0.04209486	0.948601863	NC	0.83627844	0.087803986	NC	LOC104433983	anthocyanidin 5,3-O-glucosyltransferase
Eucgr.G03146	0.479592398	0.282117002	NC	0.138024239	0.811828961	NC	-0.836114527	0.07685818	NC	-1.179008184	0.005991481	DOWN	0.220930172	0.648819942	NC	0.431122244	0.392947554	NC	-1.91743707	4.31E-06	DOWN	-0.36805019	0.535280028	NC	LOC104454473	rhodanese-like domain-containing protein 7
Eucgr.C00943	3.017860534	1.54E-12	UP	0.723663952	0.118013904	NC	-1.62022817	0.000143974	DOWN	-1.68388398	5.96E-05	DOWN	0.491206492	0.282883225	NC	0.942534607	0.038176891	NC	-1.644519344	9.95E-05	DOWN	-1.796443853	4.19E-05	DOWN	LOC104436532	probable LRR receptor-like serine/threonine-protein kinase At4g29180
Eucgr.B03469	1.528212742	0.000209551	UP	-0.195805651	0.723117435	NC	-0.09809203	0.903016568	NC	-0.002689019	0.998430192	NC	0.289073576	0.541195606	NC	-0.384102695	0.454014944	NC	-0.11171879	0.853361559	NC	-0.486295132	0.38134231	NC	LOC104433651	urease
Eucgr.J02812	3.381638742	3.86E-15	UP	1.641358401	0.000100118	UP	-1.800824955	1.96E-05	DOWN	-4.623920504	1.78E-24	DOWN	0.116430367	0.818618535	NC	1.691109743	7.08E-05	UP	-2.326603567	2.29E-08	DOWN	-0.907005618	0.05848751	NC	LOC104422982	probable LRR receptor-like serine/threonine-protein kinase At3g47570
Eucgr.K02708	0.164755257	0.757755994	NC	-1.493780451	0.002540096	DOWN	1.850527673	9.14E-05	UP	0.229254692	0.740340669	NC	0.309048163	0.560518094	NC	-1.911314382	0.000113258	DOWN	0.914791336	0.105264227	NC	0	1	NC	LOC104426143	squamosa promoter-binding-like protein 13A
Eucgr.I01183	2.624208322	7.12E-10	NC	-1.831347905	2.02E-05	NC	1.0167341	0.02860599	NC	-0.719407082	0.128597767	NC	4.522080179	2.29E-23	UP	-3.592099649	3.46E-16	DOWN	1.425672087	0.000914809	NC	-1.478055776	0.001673047	NC	LOC104418769	kinesin-like protein KIN-12D
Eucgr.I01419	2.171446262	1.66E-07	NC	-2.132203137	4.66E-07	NC	1.853735945	1.31E-05	UP	-1.836009688	1.98E-05	DOWN	-2.235666356	8.00E-08	NC	-1.415062101	0.001307893	DOWN	2.466787853	5.37E-09	NC	0.226823867	0.741324764	NC	LOC104418947	probable BOI-related E3 ubiquitin-protein ligase 2
Eucgr.H04536	-1.974353645	1.61E-06	DOWN	-0.099798554	0.867007035	NC	-0.179584196	0.805756508	NC	-0.271899904	0.596816351	NC	-1.099891055	0.009216189	DOWN	-0.623667299	0.191575546	NC	1.000060061	0.022611403	UP	-0.220855274	0.737423319	NC	LOC104415602	translationally-controlled tumor protein homolog
Eucgr.J00991	-0.457917892	0.30319119	NC	0.433996375	0.381920122	NC	-1.227907818	0.004978446	DOWN	-1.489977228	0.000388269	DOWN	-1.865998149	6.51E-06	DOWN	1.496695367	0.000468631	UP	-1.036757747	0.017070696	DOWN	-0.399804281	0.489578629	NC	LOC104421719	diphosphomevalonate decarboxylase MVD2
Eucgr.F02670	-0.504023262	0.272084196	NC	0.289877834	0.602744804	NC	0.473745186	0.406621687	NC	0.213582435	0.69383559	NC	-0.210409274	0.672057276	NC	-0.628329959	0.199936558	NC	1.729279373	4.48E-05	UP	-0.042913974	0.961470301	NC	LOC104449567	probable F-actin-capping protein subunit beta
Eucgr.F00105	0.993982096	0.019116672	NC	-7.012861051	8.17E-36	DOWN	8.33454373	1.30E-47	UP	7.407142755	1.64E-39	UP	-0.534701192	0.236024026	NC	-2.6410964	1.63E-09	DOWN	5.564514665	6.23E-32	UP	0.864083622	0.098062109	NC	LOC104447807	branched-chain-amino-acid aminotransferase 2, chloroplastic
Eucgr.B03848	-3.053244753	4.28E-13	NC	1.854915695	1.06E-05	UP	0.087958647	0.912973974	NC	-0.276113158	0.587818627	NC	-1.882660842	5.59E-06	NC	0.725311176	0.120113323	NC	0.302683857	0.569354134	NC	1.156684522	0.011482196	NC	LOC104433974	H/ACA ribonucleoprotein complex non-core subunit NAF1
Eucgr.J02447	7.500852811	8.25E-48	NC	-7.621573893	7.80E-48	DOWN	0.026174664	0.991249636	NC	-1.719090215	0.000664398	NC	4.748532073	9.61E-25	UP	-4.567496688	5.71E-23	DOWN	-2.518628302	4.32E-07	NC	-2.035023504	7.41E-05	NC	LOC104422769	protein NUCLEAR FUSION DEFECTIVE 4
Eucgr.I01777	3.443616865	1.31E-10	NC	1.885315245	2.00E-05	UP	2.873647574	1.61E-11	UP	4.831156068	4.18E-26	UP	3.749475077	3.17E-13	NC	2.759285012	2.06E-10	UP	-1.384097217	0.001191915	DOWN	-0.531071065	0.334974069	NC	LOC104419244	polygalacturonase At1g48100
Eucgr.G02142	2.51348585	3.76E-09	UP	-1.162659803	0.008720603	DOWN	-1.271822357	0.005242422	DOWN	-1.075668467	0.016514627	DOWN	0.470055789	0.30542347	NC	-0.162256971	0.784544365	NC	-1.482203096	0.000559446	DOWN	-2.591709475	5.80E-09	DOWN	LOC104453676	protein PLANT CADMIUM RESISTANCE 2
Eucgr.D02550	2.73510277	1.06E-10	UP	-1.366226149	0.001564522	DOWN	0.702940883	0.158951832	NC	0.285549639	0.580205189	NC	1.252479971	0.00388726	NC	0.043864685	0.950524515	NC	0.60274469	0.21171794	NC	1.177837298	0.01101709	NC	LOC104442314	uncharacterized LOC104442314
Eucgr.C02222	0.794175887	0.061879351	NC	1.314871607	0.002114275	UP	0.140636535	0.85241346	NC	-1.159854232	0.006657943	DOWN	0.582293213	0.187925229	NC	-0.061439203	0.924649335	NC	0.762225491	0.093833043	NC	0.374167071	0.525037874	NC	LOC104437337	subtilisin-like protease SBT2.6
Eucgr.L00938	0.436823825	0.456197324	NC	0	1	NC	3.077509616	4.31E-11	UP	5.33756054	9.27E-28	NC	-0.6689863	0.169184932	NC	0.286928085	0.638959369	NC	-0.336475462	0.572489237	NC	-4.299048635	8.17E-13	DOWN	LOC104429010	basic endochitinase
Eucgr.I01810	3.110274954	2.34E-13	UP	-3.569870184	3.05E-16	DOWN	-0.454086831	0.436152142	NC	-0.700746324	0.136575922	NC	1.25946727	0.002710786	UP	-2.166994411	3.17E-07	DOWN	-1.20208988	0.005884566	DOWN	-2.10932618	1.77E-06	DOWN	LOC104419272	2-methylene-furan-3-one reductase
Eucgr.A02101	-0.80988861	0.05681256	NC	-0.053369803	0.93348139	NC	0.489503784	0.370033727	NC	1.523921671	0.00028643	UP	-1.097751023	0.009243745	DOWN	-0.045034426	0.945924424	NC	-0.109386906	0.85629937	NC	0.350085256	0.557643579	NC	LOC104442922	uncharacterized LOC104442922
Eucgr.B00193	-0.504364716	0.29624073	NC	0.742640178	0.138977635	NC	0.442281658	0.45898205	NC	0.092690841	0.878211244	NC	-0.801912401	0.087551586	NC	-0.0472315	0.959427806	NC	1.452311524	0.001212536	UP	0.267573714	0.716244167	NC	LOC104417459	rhodanese-like domain-containing protein 11, chloroplastic
Eucgr.J02614	-0.943757021	0.031020034	NC	-1.025141404	0.033937908	NC	0.627383802	0.266891887	NC	3.03582018	4.93E-12	UP	-2.079403087	1.10E-06	DOWN	1.367030762	0.002318221	UP	-0.053808599	0.936901914	NC	0.824895708	0.098710377	NC	LOC104422911	uncharacterized LOC104422911
Eucgr.K02066	-0.409364389	0.36613365	NC	-0.518142073	0.289660399	NC	0.124923726	0.873305893	NC	1.630310565	0.000104096	NC	0.127584498	0.800162961	NC	-1.277366895	0.00341963	DOWN	0.535150161	0.271903074	NC	0.964574345	0.043133372	NC	LOC104425661	ankyrin repeat domain-containing protein 30A
Eucgr.E01962	0	1	NC	0	1	NC	0	1	NC	0	1	NC	1.401665836	0.002730521	NC	-9.004094956	1.26E-20	DOWN	9.154218521	6.51E-21	UP	7.890218802	2.02E-13	NC
Eucgr.E03465	-1.23458047	0.002923704	DOWN	-0.123243665	0.832252263	NC	0.123449232	0.87355012	NC	0.165098512	0.758635299	NC	-2.081747558	5.12E-07	DOWN	-0.50505397	0.304735892	NC	0.58828052	0.217275632	NC	-0.052272752	0.946832568	NC
Eucgr.H04092	4.162637465	1.35E-08	NC	1.450345447	0.003206406	NC	3.035045071	3.83E-12	UP	3.177103998	3.71E-13	UP	3.685355602	3.23E-13	NC	-2.287630989	1.33E-06	NC	1.926341968	4.19E-05	NC	2.854955305	1.59E-09	UP	LOC104415271	polygalacturonase At1g48100
Eucgr.K01031	-3.727652314	2.20E-17	DOWN	1.328045667	0.002996155	UP	-0.128141217	0.871291736	NC	-2.275986676	1.75E-07	DOWN	-3.576144929	3.81E-16	DOWN	-1.334102891	0.00561485	NC	3.973426568	2.88E-18	UP	-0.208597992	0.791835734	NC	LOC104424918	two pore calcium channel protein 1A
Eucgr.L01603	2.192859411	1.10E-06	UP	2.296730855	9.75E-08	UP	-0.301113549	0.63882832	NC	-2.203513594	2.04E-07	DOWN	1.111776584	0.008799139	UP	1.609533003	0.000163842	UP	-2.685435702	1.48E-10	DOWN	0.347908647	0.56039108	NC
Eucgr.F04163	1.160105291	0.007155854	NC	2.005800017	2.45E-06	UP	0.279483345	0.667343556	NC	-1.988333247	2.32E-06	DOWN	-0.536938968	0.239457658	NC	2.492205389	5.62E-09	UP	-1.290556333	0.002503781	NC	-0.219205097	0.73852107	NC	LOC104450806	laccase-14
Eucgr.I01618	0.269823223	0.57893111	NC	-1.081714937	0.017726583	DOWN	2.055588431	1.88E-06	UP	2.088247118	9.88E-07	UP	0.972424063	0.026841763	NC	-0.421631927	0.421772515	NC	1.596665656	0.000178211	UP	0.345742356	0.580762295	NC	LOC104419115	probable inactive shikimate kinase like 1, chloroplastic
Eucgr.C02722	-2.113173657	6.65E-07	DOWN	0.236905187	0.688497026	NC	0.482971133	0.404549385	NC	2.369435167	2.89E-08	UP	-2.224818836	5.59E-07	DOWN	1.888726107	3.67E-05	UP	0.488259346	0.338944943	NC	-0.205289233	0.769814753	NC	LOC104437631	probable receptor-like protein kinase At1g80640
Eucgr.I01277	0.087225794	0.862892253	NC	1.563819466	0.000214143	UP	-1.207179348	0.005902736	DOWN	-2.191479287	1.42E-07	DOWN	0.090977838	0.8590771	NC	0.873960911	0.05374082	NC	-1.017723929	0.019529171	DOWN	-0.123796272	0.861812456	NC	LOC104418843	3-ketoacyl-CoA synthase 4
Eucgr.I00050	0	1	NC	0	1	NC	0	1	NC	0	1	NC	-1.612314282	0.00018403	DOWN	-0.163029217	0.803374168	NC	0.710421114	0.146366989	NC	1.190090559	0.013765511	UP
Eucgr.G02266	-2.008385766	0.000357544	NC	3.570936555	2.24E-11	UP	-0.908751961	0.073321101	NC	-1.362244812	0.003003801	DOWN	0	1	NC	0	1	NC	0	1	NC	0	1	NC
Eucgr.B02491	-0.493592892	0.265912848	NC	0.040961721	0.949587893	NC	-0.034747174	0.967191052	NC	0.572373012	0.217150619	NC	-1.190194563	0.004684151	DOWN	1.415818403	0.001019938	UP	-1.178450001	0.006005674	DOWN	-0.038143753	0.96261623	NC	LOC104432866	serine/threonine-protein kinase GRIK1
Eucgr.L02135	4.152516977	1.29E-14	UP	-2.514656041	3.14E-07	DOWN	0	1	NC	0.626468475	0.303806471	NC	1.377943798	0.001996356	UP	-0.48649232	0.353605125	NC	0.755333248	0.116701231	NC	-1.13002708	0.027565643	DOWN	LOC104430350	(+)-neomenthol dehydrogenase
Eucgr.K01959	0	1	NC	0	1	NC	0	1	NC	0	1	NC	-0.90526132	0.058769733	NC	1.591719307	0.000692551	UP	-0.926114292	0.050543083	NC	-0.698067018	0.208768471	NC
Eucgr.H01208	2.389384638	7.87E-09	UP	0.056804632	0.928050489	NC	-0.821564275	0.082210537	NC	-0.85674489	0.052573548	NC	2.8211096	2.08E-11	UP	-0.8135465	0.07594932	NC	-0.850972231	0.057869195	NC	-1.090440195	0.018962683	DOWN
Eucgr.L01027	2.953496841	1.42E-11	UP	-3.674974352	1.83E-15	DOWN	-0.832160317	0.173453323	NC	-0.791226911	0.161619287	NC	0.028981029	0.95751678	NC	-2.335259328	3.56E-08	NC	-2.697168127	4.53E-10	NC	-0.750769103	0.142444709	NC
Eucgr.A00811	0	1	NC	0	1	NC	0	1	NC	0	1	NC	1.975090957	2.94E-06	UP	-1.867428248	1.54E-05	DOWN	-1.615311479	0.000272916	DOWN	-0.73301488	0.173154917	NC
Eucgr.K03062	-0.138536255	0.782600866	NC	0.159568137	0.781311236	NC	-0.515596008	0.341883485	NC	0.720647629	0.111913061	NC	-1.110930846	0.008807571	DOWN	0.031065872	0.965840656	NC	-0.77718085	0.091257178	NC	0.94840581	0.047296298	NC	LOC104426433	ultraviolet-B receptor UVR8
Eucgr.A02889	2.094214079	3.68E-07	UP	-1.696545023	5.73E-05	DOWN	-0.901033509	0.053221832	NC	-3.586018864	2.91E-16	DOWN	1.321165391	0.001568575	UP	-1.10041131	0.012612626	DOWN	-0.991446814	0.023734677	NC	-2.326019869	5.86E-08	DOWN	LOC104449681	trehalose-phosphate phosphatase A
Eucgr.G01351	-0.506941927	0.34012338	NC	0.294177551	0.660822035	NC	0.745825644	0.173915037	NC	0.886285431	0.067196128	NC	0.904588295	0.059980723	NC	-0.415028855	0.472012828	NC	1.048928951	0.026366167	UP	0.48229025	0.44461483	NC	LOC104453144	reticulon-like protein B11
Eucgr.I00747	-0.478737361	0.282478721	NC	-0.523199992	0.282274246	NC	1.668749353	8.53E-05	NC	-1.536172338	0.000288834	NC	-1.218788811	0.003683313	NC	-2.842645765	3.90E-11	DOWN	5.167938026	3.41E-29	NC	1.595933242	0.000333785	UP	LOC104418480	cytochrome P450 81E8
Eucgr.K02208	-0.241750155	0.606467707	NC	-0.093140673	0.87526603	NC	-0.022235104	0.978882879	NC	-1.023432966	0.018071095	DOWN	-1.268907938	0.002428371	DOWN	1.299187793	0.002700559	UP	0.889432198	0.044966542	NC	0.019414569	0.981897809	NC	LOC104425772	protein PLANT CADMIUM RESISTANCE 3
Eucgr.F02908	-1.100327288	0.008942531	DOWN	0.950700182	0.034767254	NC	0.493714926	0.367278278	NC	0.131580411	0.811074965	NC	-0.183911351	0.712386614	NC	0.732403009	0.118955605	NC	0.256497381	0.641750509	NC	1.081330654	0.020131032	NC	LOC104449761	expansin-A13
Eucgr.D01952	-3.135632659	1.75E-11	NC	0	1	NC	2.73056297	7.39E-09	UP	1.590193275	0.001196643	NC	-3.471084222	3.87E-14	DOWN	1.209413307	0.016976178	NC	1.559869799	0.000418484	UP	0.275218632	0.702971801	NC	LOC104441830	geraniol 8-hydroxylase
Eucgr.C03726	-1.970627651	1.34E-05	DOWN	0.123152058	0.890502211	NC	-0.409696867	0.582488086	NC	0.226049713	0.736569653	NC	-0.206992264	0.688556938	NC	-0.537839676	0.31183769	NC	0.580107112	0.259706731	NC	-0.428362368	0.509450125	NC
Eucgr.H02959	-1.022822231	0.0148334	NC	-0.186128013	0.739854729	NC	0.361818104	0.546446598	NC	-0.642053432	0.163305468	NC	0.353291253	0.445460025	NC	-1.150102909	0.008772573	DOWN	1.455602287	0.000535645	UP	-1.528445129	0.000521685	DOWN	LOC104414435	60S ribosomal protein L23
Eucgr.J02832	-0.733142088	0.089510646	NC	1.240419903	0.004246545	UP	-0.286490928	0.656513068	NC	-0.935774274	0.033307648	NC	-1.137095984	0.007763047	DOWN	-0.045663996	0.94974747	NC	1.647216329	9.58E-05	UP	0.979905419	0.041323821	NC	LOC104422999	phospholipid:diacylglycerol acyltransferase 1
Eucgr.J02529	5.84903094	1.58E-24	UP	-0.946201887	0.045243872	NC	0.508809517	0.382341677	NC	-3.066601673	3.03E-10	NC	5.018682678	3.28E-23	NC	-2.476066287	2.29E-08	DOWN	0.978992809	0.038953425	NC	-2.371897757	6.31E-06	NC	LOC104422835	G2/mitotic-specific cyclin-2
Eucgr.B02229	0.273176092	0.558200615	NC	0.688820998	0.138350391	NC	-1.802930852	1.96E-05	DOWN	-2.819524417	2.36E-11	DOWN	-0.858150345	0.045625868	NC	1.220172582	0.005129678	UP	-2.834544451	1.53E-11	DOWN	-0.883221554	0.067031646	NC	LOC104432624	inactive receptor-like serine/threonine-protein kinase At2g40270
Eucgr.F03482	0.88826839	0.03552038	NC	-3.527847929	6.20E-16	DOWN	-2.082071847	2.84E-06	NC	-1.074527345	0.016830248	DOWN	0.31706037	0.499117162	NC	-4.481720491	1.18E-22	DOWN	-1.95349082	2.05E-05	NC	0.007943962	0.996496306	NC	LOC104452116	mitogen-activated protein kinase kinase kinase NPK1
Eucgr.H04399	3.215266987	1.33E-13	UP	-0.388224998	0.449332554	NC	0.899845566	0.053893473	NC	-1.348361762	0.001680496	DOWN	3.27728423	3.29E-14	UP	-0.746049813	0.10958305	NC	-0.045606562	0.94398749	NC	-0.411616048	0.47847215	NC	LOC104415478	probable RNA helicase SDE3
Eucgr.C00154	0.394184725	0.38247002	NC	0.922817321	0.038640714	NC	-0.364133205	0.539842219	NC	-0.757500981	0.090732256	NC	-0.086491169	0.866474335	NC	1.166573928	0.007692614	UP	-0.274865835	0.610474234	NC	0.073752416	0.923158579	NC	LOC104435956	NADPH--cytochrome P450 reductase 2
Eucgr.G03090	-1.413564742	0.000633007	DOWN	0.647892797	0.169218096	NC	0.076315357	0.926721237	NC	0.018640649	0.976879133	NC	-1.237676881	0.003265014	DOWN	0.701595365	0.135370581	NC	0.016623719	0.979679147	NC	0.341097122	0.572003041	NC	LOC104454421	DEAD-box ATP-dependent RNA helicase 18
Eucgr.F01985	-2.112045235	3.87E-07	DOWN	1.130705553	0.010790714	UP	0.528307198	0.326788648	NC	0.065595603	0.911368296	NC	-2.32249551	3.09E-08	DOWN	1.147708672	0.01003778	UP	0.847149927	0.059957453	NC	0.351148839	0.560023314	NC	LOC104449070	histidine biosynthesis bifunctional protein hisIE, chloroplastic
Eucgr.C00605	-0.245178728	0.602202674	NC	0.031900022	0.960986738	NC	0.561399725	0.284210793	NC	-0.73299185	0.104222315	NC	-0.363515656	0.431473639	NC	-1.191416575	0.006494835	DOWN	0.427579343	0.395089429	NC	1.530250505	0.000502933	UP	LOC104436260	homeobox-leucine zipper protein ATHB-8
Eucgr.H00496	1.176176792	0.004613375	UP	-0.551781867	0.250028171	NC	-1.340557788	0.001946671	DOWN	-0.838037456	0.058440945	NC	0.575202517	0.193521303	NC	-0.565271574	0.240214065	NC	-1.513151158	0.000307565	DOWN	-0.714959968	0.158166194	NC	LOC104456331	MACPF domain-containing protein At4g24290
Eucgr.A01919	-1.303480061	0.001613295	DOWN	1.607043884	0.000139606	UP	-1.697159646	6.00E-05	DOWN	-2.576357422	7.67E-10	DOWN	-3.045949876	5.56E-13	DOWN	0.911407987	0.043335287	NC	-0.855646432	0.055207507	NC	-0.313304248	0.608071359	NC	LOC104441308	serine/threonine-protein kinase EDR1
Eucgr.F03061	2.485746516	9.60E-09	UP	-2.290177218	2.16E-07	NC	-0.675325995	0.243676034	NC	0.501181343	0.334880355	NC	-1.277216912	0.003997732	DOWN	0.119947215	0.871133709	NC	-1.635964086	0.000516845	NC	-0.040078731	0.972583496	NC	LOC104449906	uncharacterized LOC104449906
Eucgr.C03715	4.373992065	8.94E-23	UP	-4.636459651	2.04E-24	DOWN	2.86600123	2.00E-11	UP	-2.614215916	4.21E-09	DOWN	4.772852949	1.30E-25	UP	-3.444548261	2.22E-15	DOWN	2.423939202	6.73E-09	UP	-2.59110941	5.64E-09	NC	LOC104438210	uncharacterized protein DDB_G0271670
Eucgr.L00918	-0.274378528	0.601944226	NC	-8.258164486	8.44E-16	NC	8.679794755	1.75E-17	NC	8.859912565	1.42E-18	UP	-2.574384353	5.12E-08	DOWN	0	1	NC	4.153893421	3.92E-16	UP	3.111366514	5.20E-09	NC	LOC104428994	zingipain-2
Eucgr.B00703	-0.066433162	0.898427075	NC	-0.508222406	0.298316883	NC	-0.478881497	0.386833459	NC	-0.992849631	0.023450579	NC	-2.465153419	3.32E-09	DOWN	-0.948702622	0.036024853	NC	0.084418877	0.892851463	NC	-1.161815917	0.012431872	DOWN	LOC104421513	uncharacterized LOC104421513
Eucgr.G01085	0.520166866	0.239518896	NC	-0.331664368	0.523623437	NC	0.340405719	0.576758727	NC	0.340298423	0.493204018	NC	0.324354303	0.489443731	NC	-1.070916089	0.015942037	DOWN	0.876544577	0.049993513	NC	0.327452963	0.593178565	NC	LOC104452984	phosphoglycerate mutase-like protein 1
Eucgr.C00207	-5.982157743	2.33E-21	NC	7.570840784	6.21E-33	NC	-1.562063737	0.000340719	DOWN	-3.280778722	1.33E-13	DOWN	-6.670747006	2.61E-21	NC	7.767311051	9.68E-29	NC	1.324488885	0.002127102	UP	-4.394319834	6.97E-18	NC	LOC104435993	RING-H2 finger protein ATL13
Eucgr.B03613	0	1	NC	0	1	NC	0	1	NC	0.630019572	0.306181416	NC	0	1	NC	0	1	NC	0	1	NC	1.577733136	0.00858641	UP
Eucgr.I01830	2.811710707	1.15E-10	UP	-0.32082878	0.548676137	NC	0.880332511	0.063336626	NC	4.028143834	7.82E-20	UP	2.334966392	5.67E-08	UP	1.329000121	0.002303394	UP	-0.4592425	0.35662955	NC	-0.08079982	0.91632654	NC	LOC104419286	WAT1-related protein At3g28050
Eucgr.G02543	-3.036695803	5.95E-13	DOWN	-0.746915014	0.111357858	NC	1.095978964	0.015693836	UP	2.368368901	1.90E-08	UP	-5.644207653	8.49E-33	DOWN	0.727880359	0.127180747	NC	1.012662942	0.021884874	UP	0.275606631	0.668921529	NC	LOC104453978	alpha-amylase 3, chloroplastic
Eucgr.A02149	7.118401885	9.16E-39	UP	0.095756382	0.873461777	NC	-4.049850688	2.33E-19	DOWN	-3.051290728	1.45E-12	DOWN	5.833911823	2.37E-31	NC	0.20406217	0.717889033	NC	-4.745701472	1.13E-24	DOWN	-2.638148364	1.23E-09	DOWN	LOC104443380	WUSCHEL-related homeobox 11
Eucgr.A02291	2.384225977	7.77E-09	UP	-1.240536191	0.003913636	DOWN	-0.727683832	0.134731987	NC	-0.87375927	0.04731757	NC	0.999434978	0.018415356	NC	-0.971589045	0.029688511	NC	-1.252744199	0.003217831	DOWN	-1.107414912	0.016289612	DOWN	LOC104444503	protein EARLY RESPONSIVE TO DEHYDRATION 15
Eucgr.E01261	-4.157047708	2.17E-17	DOWN	0	1	NC	7.098404196	3.50E-34	NC	3.708959758	1.23E-09	NC	-3.559994421	1.85E-15	DOWN	-4.720762097	5.97E-12	NC	10.64183732	6.94E-60	NC	0	1	NC	LOC104444259	phosphoribulokinase, chloroplastic
Eucgr.D00436	3.882445252	2.57E-18	UP	-1.801031717	2.31E-05	DOWN	-0.324055428	0.613647767	NC	0.230500493	0.664891951	NC	0.160476855	0.755255464	NC	0.111467974	0.859706831	NC	-1.346199415	0.001887783	DOWN	-1.382446749	0.002591055	DOWN	LOC104442586	L-type lectin-domain containing receptor kinase IX.1
Eucgr.J00292	-1.134324817	0.006311051	DOWN	0.334046031	0.516535355	NC	-0.42561994	0.453184813	NC	-0.387077738	0.425908148	NC	-0.451050733	0.317426915	NC	-0.179152361	0.752627144	NC	-0.07194159	0.907982877	NC	-0.869654827	0.071617761	NC	LOC104421160	dnaJ protein homolog
Eucgr.H04748	-3.44600357	1.11E-15	DOWN	2.169295814	3.21E-07	UP	0.110254509	0.889559519	NC	-1.263435884	0.003101376	DOWN	-2.713379351	1.02E-10	DOWN	0.663383986	0.162657745	NC	1.464424551	0.00051382	UP	0.732578544	0.148321451	NC	LOC104415766	phospho-2-dehydro-3-deoxyheptonate aldolase 2, chloroplastic
Eucgr.F03304	1.372657192	0.000989952	UP	0.101668548	0.864128445	NC	0.244881009	0.714900406	NC	0.793212049	0.076086975	NC	1.073845402	0.011431426	NC	0.350000851	0.501332957	NC	-0.812033981	0.072453289	NC	-0.210936478	0.74911122	NC	LOC104450121	3-hydroxybutyryl-CoA dehydrogenase
Eucgr.F01596	1.539687298	0.000193301	UP	-1.754400821	3.30E-05	DOWN	2.206327522	1.60E-07	UP	1.459337274	0.000563745	UP	1.527047378	0.000265218	UP	-0.700241372	0.136739737	NC	2.447537502	4.55E-09	UP	-0.105215741	0.886847054	NC	LOC104448783	bifunctional nuclease 2
Eucgr.B02780	5.817200233	4.35E-34	UP	-0.144287853	0.801046418	NC	-0.787162059	0.099314654	NC	-0.434367188	0.364779288	NC	2.894471299	6.06E-12	NC	-0.331752566	0.526003762	NC	-2.095089661	4.53E-07	NC	-1.614526428	0.000216179	NC	LOC104433119	probable glutathione S-transferase parC
Eucgr.L03442	3.971936688	7.92E-19	NC	-1.316136602	0.002422025	DOWN	0.404661109	0.491119054	NC	-0.710100134	0.125072073	NC	2.117129093	4.03E-07	UP	-0.056739503	0.93124909	NC	-0.658376965	0.159577027	NC	-1.570697595	0.000364805	DOWN
Eucgr.A02791	-3.385333547	2.41E-14	DOWN	3.167874115	1.56E-12	UP	0.292984391	0.650687848	NC	0.044003166	0.942838863	NC	-1.450631957	0.000917931	NC	0.019851398	0.993133312	NC	3.685293835	7.29E-17	UP	-2.152966189	2.23E-05	NC	LOC104448834	unconventional myosin-XVIIIa
Eucgr.I01843	0.682024551	0.114303983	NC	-0.254319206	0.637843931	NC	-1.86099053	1.17E-05	DOWN	-1.599379988	0.000148042	DOWN	0.174239548	0.72785474	NC	-0.839840377	0.069940153	NC	-1.4096646	0.001167099	DOWN	-0.773538187	0.131665682	NC
Eucgr.G02999	0	1	NC	0	1	NC	0	1	NC	9.779826666	3.61E-25	UP	0	1	NC	0	1	NC	0	1	NC	4.772726187	1.99E-12	NC	LOC104454346	uncharacterized LOC104454346
Eucgr.L01945	7.458511426	4.94E-11	NC	2.64761566	1.19E-08	UP	0.348073076	0.581936412	NC	1.460931235	0.000669243	UP	8.410828985	5.28E-17	NC	0.076960539	0.923582991	NC	-0.769119364	0.147805537	NC	-1.616877129	0.002386487	NC	LOC104430140	basic form of pathogenesis-related protein 1
Eucgr.H01198	0.48670339	0.303750804	NC	-1.367275014	0.003262722	DOWN	0.578933552	0.32705857	NC	0.443530294	0.408397092	NC	1.432009608	0.000955544	UP	-1.350053492	0.002739216	DOWN	0.291177481	0.618159856	NC	-0.655774807	0.246535474	NC
Eucgr.J01653	0.666083127	0.124144847	NC	0.689982172	0.138366778	NC	-0.621646048	0.222865231	NC	-1.22733883	0.004046105	DOWN	0.600658669	0.174025402	NC	0.73455774	0.114173262	NC	-1.237789389	0.003689557	DOWN	-1.026488108	0.02829747	DOWN	LOC104422216	probable 3-beta-hydroxysteroid-Delta(8),Delta(7)-isomerase
Eucgr.A01385	-2.091722903	5.51E-07	DOWN	5.043877852	1.21E-27	UP	-0.834262665	0.076144507	NC	-0.411334804	0.393944443	NC	-2.464767509	4.55E-09	DOWN	4.823114254	1.09E-25	UP	-0.710323319	0.122417524	NC	0.465314789	0.404118483	NC	LOC104437178	peroxidase 5
Eucgr.F02835	2.2844347	3.21E-08	UP	-0.772474121	0.091105068	NC	-0.418508596	0.464960159	NC	-0.559869503	0.229365041	NC	1.362147279	0.001128092	UP	-0.592254999	0.217015183	NC	-0.719673485	0.118479741	NC	-0.122741058	0.864442154	NC	LOC104449704	probable fructokinase-6, chloroplastic
Eucgr.H02785	-1.828809667	2.44E-05	DOWN	0.129032937	0.838021145	NC	0.901406195	0.068629105	NC	1.323790583	0.002967454	UP	-0.772007924	0.083694209	NC	-0.47600694	0.359768337	NC	0.783812597	0.096943864	NC	0.547744555	0.336429571	NC	LOC104414334	uncharacterized LOC104414334
Eucgr.B03188	1.244722	0.003116295	UP	-0.36735357	0.479062835	NC	0.128295222	0.870245776	NC	2.233594479	9.58E-08	UP	1.576813395	0.000180873	UP	-0.896937593	0.050223755	NC	-0.388942178	0.456265035	NC	0.698086408	0.1774701	NC	LOC104433419	hypothetical protein
Eucgr.A02547	-0.186074874	0.701899135	NC	1.101036674	0.011995424	UP	-0.332905106	0.587118891	NC	0.273025701	0.592776116	NC	0.618833036	0.16165502	NC	0.315180022	0.551497186	NC	-0.234839873	0.672274421	NC	-0.77054505	0.122949469	NC	LOC104446642	sucrose-phosphatase 2
Eucgr.C03215	4.781693294	4.71E-19	UP	-3.610822384	5.53E-13	DOWN	1.711780814	0.001787979	NC	0	1	NC	3.929876151	5.50E-15	UP	-2.836764339	2.43E-09	DOWN	2.995326602	1.13E-10	UP	0	1	NC	LOC104440064	zinc finger CCCH domain-containing protein 35
Eucgr.K02198	-0.495903766	0.261730141	NC	-0.510671639	0.292183845	NC	0.395463657	0.494527377	NC	0.826371101	0.062180072	NC	-1.514591157	0.000263788	DOWN	0.679514015	0.146623858	NC	0.436670894	0.380660522	NC	0.24073589	0.707696949	NC	LOC104425765	chaperone protein ClpC, chloroplastic
Eucgr.H00020	-1.290968405	0.002739708	DOWN	0.324444676	0.554550586	NC	1.040540447	0.025717469	UP	1.735899311	4.98E-05	UP	1.137455428	0.009326796	UP	-0.603279448	0.224158589	NC	1.009800755	0.024720608	UP	0.484482505	0.399815432	NC	LOC104456000	protein DEFECTIVE IN MERISTEM SILENCING 3
Eucgr.J01982	5.35401842	7.27E-21	NC	-4.469764389	1.90E-16	NC	0	1	NC	0	1	NC	4.318012934	3.41E-20	UP	-3.795661027	1.93E-16	DOWN	-0.504656943	0.398948536	NC	-1.59298501	0.006614973	NC	LOC104422446	18.1 kDa class I heat shock protein
Eucgr.D02317	-1.018909039	0.014942287	NC	0.480079618	0.327971114	NC	-0.048431056	0.952999183	NC	-0.042662949	0.942758666	NC	-1.215475769	0.003775506	DOWN	0.855925996	0.060016478	NC	-0.074127748	0.905366419	NC	0.181614737	0.785921529	NC	LOC104442128	CAAX prenyl protease 1 homolog
Eucgr.E00379	-1.439973024	0.000976111	DOWN	0.428263885	0.432419021	NC	1.472023819	0.001004456	UP	0.411071405	0.427243638	NC	-2.651687196	1.42E-09	DOWN	-1.68909184	0.001039698	NC	4.218058644	1.24E-18	NC	0	1	NC	LOC104443648	nudix hydrolase 8
Eucgr.H02734	-1.066774742	0.015108318	NC	-0.4887199	0.353901878	NC	1.09548456	0.021177238	UP	2.221881976	2.62E-07	UP	-0.436137556	0.350771279	NC	0.194765035	0.738694818	NC	0.453915924	0.371131461	NC	0.428196996	0.464442323	NC	LOC104414303	putative F-box protein At3g16210
Eucgr.H05054	0.007134202	0.990694086	NC	0.39557007	0.432824311	NC	0.025253801	0.976365687	NC	-0.285643667	0.572369864	NC	-0.551796541	0.215017661	NC	1.057109491	0.016968656	UP	-0.418023841	0.405860665	NC	0.348848789	0.558580566	NC	LOC104415950	probable manganese-transporting ATPase PDR2
Eucgr.E01798	0	1	NC	1.472720209	0.003214759	NC	1.142791317	0.015870975	UP	-0.060908871	0.931374127	NC	0	1	NC	1.915826702	0.000102445	NC	0.121783176	0.865281857	NC	-2.140463253	1.89E-05	NC	LOC108959513	26S proteasome non-ATPase regulatory subunit 10-like
Eucgr.D01393	-0.781097956	0.067803736	NC	0.091746262	0.879389046	NC	0.500355619	0.357756484	NC	0.632155601	0.168917454	NC	-1.491705639	0.000354507	DOWN	0.931739694	0.039946018	NC	0.293695431	0.583841191	NC	0.329500188	0.588589652	NC	LOC104441454	phosphatidate cytidylyltransferase 1
Eucgr.E03887	-3.537518336	3.10E-14	DOWN	0	1	NC	0.998812762	0.063604192	NC	1.688237895	0.000314735	UP	-2.58178115	8.10E-09	DOWN	-1.04794081	0.073951641	NC	3.404949235	8.23E-13	UP	1.598008253	0.003037729	NC	LOC104445608	ycf3-interacting protein 1, chloroplastic
Eucgr.B02801	-4.901017346	9.17E-27	NC	-8.092502399	3.44E-27	NC	9.030676857	3.90E-34	NC	0	1	NC	-9.379549806	2.44E-61	DOWN	0	1	NC	6.800093425	2.65E-36	NC	6.07073335	2.64E-29	NC
Eucgr.D00632	0.518251771	0.249788345	NC	-1.08649919	0.015712921	DOWN	0.732116866	0.1459718	NC	0.769199116	0.094812829	NC	-1.018375172	0.020118518	NC	0.235019261	0.690136919	NC	0.765651799	0.101348809	NC	0.840669503	0.094410139	NC	LOC104441022	endonuclease MutS2
Eucgr.J01441	1.354814562	0.001244046	NC	-2.241859636	1.70E-07	NC	2.803565619	6.71E-11	UP	1.249146019	0.004304031	UP	1.989396875	2.22E-06	UP	-1.27178014	0.003883669	DOWN	1.948869231	3.37E-06	UP	1.420403728	0.001574255	UP	LOC104422064	protein NSP-INTERACTING KINASE 1
Eucgr.I02771	-1.960819064	1.79E-06	DOWN	1.405596752	0.000964544	UP	-0.116399737	0.880927114	NC	-0.80191298	0.071517777	NC	-1.065703248	0.011654444	NC	0.629435485	0.184207012	NC	0.330859683	0.526952913	NC	0.564098878	0.293369643	NC	LOC104420006	stromal 70 kDa heat shock-related protein, chloroplastic
Eucgr.I02088	-1.112982835	0.008896215	DOWN	0.366597938	0.489499409	NC	0.237943379	0.730223784	NC	0.665114962	0.151750955	NC	-0.27421405	0.57062509	NC	-0.241108908	0.669539172	NC	0.470115613	0.350950426	NC	1.016461571	0.032956521	UP	LOC104419466	E3 ubiquitin-protein ligase Praja-1
Eucgr.A01107	2.107741273	6.90E-07	UP	-1.202959618	0.007051089	DOWN	0.41048442	0.494436129	NC	-2.59509749	9.25E-09	DOWN	3.235146291	1.85E-13	UP	-2.291672898	1.18E-07	DOWN	1.248863181	0.00467393	UP	0.002262348	1	NC	LOC104435210	condensin complex subunit 2
Eucgr.A02233	-1.305601949	0.002405381	DOWN	2.406485406	2.49E-08	UP	-0.491176333	0.374083912	NC	0.498630511	0.29430189	NC	0.429925553	0.360029221	NC	0.515020542	0.302441321	NC	-0.403659996	0.435773075	NC	1.008075757	0.033971613	UP	LOC104444001	F-box protein At2g26850
Eucgr.J00913	0	1	NC	2.37848629	1.29E-06	NC	-0.805723154	0.126718892	NC	3.352515006	1.74E-14	UP	0	1	NC	3.770164312	2.64E-09	NC	-0.729443656	0.179650747	NC	-0.022227666	1	NC	LOC104421649	protein CNGC15b
Eucgr.H00894	-0.032432195	0.959587662	NC	0.473899568	0.361364905	NC	-0.615682614	0.248635695	NC	0.775818471	0.089765025	NC	-1.014515205	0.021670949	NC	1.220480925	0.007190346	UP	-1.086905392	0.015382674	DOWN	-1.104466467	0.021277346	DOWN	LOC104456614	uncharacterized LOC104456614
Eucgr.J01084	-1.307008249	0.001696902	DOWN	0.877638539	0.053116754	NC	-0.129706361	0.866670984	NC	0.749172406	0.096440459	NC	-0.465999813	0.30399315	NC	0.514136768	0.29520495	NC	-0.501568056	0.305805064	NC	-0.429709967	0.452433719	NC	LOC104421789	phosphoglucomutase
Eucgr.B03228	2.185955001	1.22E-07	UP	-0.606245023	0.201252546	NC	-2.245627155	1.09E-07	DOWN	-2.884590707	1.31E-11	DOWN	0.408508487	0.372328913	NC	-0.823972087	0.072494143	NC	-2.029274326	1.38E-06	NC	-0.373532557	0.529581279	NC	LOC104433456	probable carboxylesterase 16
Eucgr.G03302	1.99013138	1.70E-06	UP	-2.448206204	1.00E-08	DOWN	1.687511001	9.51E-05	UP	1.385722551	0.001299994	UP	-0.300068142	0.526814256	NC	-1.029127825	0.022068147	NC	0.761920708	0.09826508	NC	-0.167582825	0.809192161	NC	LOC104454595	protein PNS1
Eucgr.K01136	-0.668610688	0.122855749	NC	1.484145501	0.000493256	UP	-1.429272372	0.000903792	DOWN	-1.757908106	2.65E-05	DOWN	-0.946911562	0.026723039	NC	0.488923266	0.323166221	NC	-0.346486275	0.50658172	NC	-0.981646069	0.038627779	NC	LOC104425004	uncharacterized LOC104425004
Eucgr.A02353	-1.862778724	7.55E-06	DOWN	-0.449855382	0.380231714	NC	-1.313732415	0.003959848	NC	0.393590475	0.432237478	NC	-2.075641773	5.68E-07	NC	-0.80778235	0.080678968	NC	-1.503455897	0.000431154	NC	-0.182674831	0.787223714	NC
Eucgr.K02037	-1.370478994	0.001239646	DOWN	0.481223722	0.347896774	NC	0.136605559	0.861448559	NC	0.699370418	0.13016055	NC	-1.889996033	7.59E-06	DOWN	0.364366914	0.499238097	NC	0.483909461	0.338745794	NC	0.867348891	0.08085621	NC
Eucgr.G01034	3.643631785	7.62E-17	UP	-1.941366179	4.57E-06	DOWN	-0.168633835	0.823656989	NC	0.044006009	0.94313606	NC	2.806077156	4.09E-10	UP	1.217613841	0.006134486	UP	-1.73660043	4.21E-05	DOWN	-0.745596002	0.144344694	NC
Eucgr.A02733	-0.074079014	0.887644519	NC	-0.585422455	0.227405104	NC	0.382698938	0.523057554	NC	1.649136119	9.19E-05	UP	-0.279988965	0.560718033	NC	0.074839492	0.909373971	NC	0.093426701	0.880947065	NC	0.651663575	0.215685852	NC	LOC104448337	protein REVEILLE 6
Eucgr.I02271	-9.596755937	7.98E-65	DOWN	-4.567381732	4.71E-10	NC	7.51925379	8.99E-31	NC	5.032620817	1.50E-12	NC	-9.452225231	1.72E-63	DOWN	-5.057382154	1.97E-10	NC	10.79446974	2.85E-55	NC	4.934933541	5.79E-10	NC	LOC104419595	endochitinase
Eucgr.C03666	-0.091699249	0.85677957	NC	1.004539743	0.023081404	UP	-0.474764053	0.388540936	NC	0.860845346	0.051231234	NC	-0.408045859	0.372412898	NC	1.073126226	0.015354836	UP	-1.183065443	0.005792605	DOWN	-0.167315173	0.80412864	NC	LOC104438177	xaa-Pro dipeptidase
Eucgr.K02253	0	1	NC	6.35891988	1.76E-23	NC	-2.07113631	3.60E-06	DOWN	-0.079344369	0.896466221	NC	0.708011367	0.157604531	NC	2.626474808	3.38E-09	UP	-2.761876181	2.34E-10	DOWN	-0.77770167	0.127808881	NC	LOC104425816	probable S-adenosylmethionine-dependent methyltransferase At5g37990
Eucgr.I00513	0.276708749	0.558592739	NC	-0.32422139	0.542413435	NC	0.086269229	0.917632694	NC	0.072156867	0.903896123	NC	1.147063755	0.00760085	UP	-0.021316528	0.977548935	NC	-0.018328611	0.979000759	NC	-0.311879372	0.618648683	NC	LOC104418308	hypothetical protein
Eucgr.F02682	-0.243972456	0.618709416	NC	0.13612614	0.824454198	NC	0.368168905	0.551941333	NC	1.132826356	0.01011851	UP	-0.454423999	0.333755794	NC	-0.155295099	0.80390914	NC	1.037972793	0.021426088	UP	1.288480255	0.005544344	UP	LOC104449578	30S ribosomal protein S1 homolog A
Eucgr.F02563	4.740822616	1.16E-25	UP	-3.079929165	4.83E-13	DOWN	1.543314617	0.000307909	NC	0.506599122	0.284691849	NC	1.271732903	0.002672721	UP	1.746160562	4.08E-05	UP	-1.858807589	8.08E-06	NC	-1.745708221	5.76E-05	DOWN	LOC104449483	probable 2-oxoglutarate-dependent dioxygenase AOP1
Eucgr.F03098	1.130852531	0.009793075	UP	-1.906058561	2.53E-05	DOWN	1.028353539	0.039056887	NC	-0.14328062	0.824477923	NC	-0.631942327	0.183322573	NC	-1.699202583	0.00056419	DOWN	2.16389694	3.37E-06	UP	0.992406796	0.086844983	NC	LOC104449940	jacalin-related lectin 19
Eucgr.L02862	1.652209612	0.000155048	UP	0.609792569	0.216856405	NC	-0.528316708	0.337234519	NC	0.871744832	0.052399934	NC	0	1	NC	0	1	NC	0	1	NC	2.094523994	0.002810174	NC
Eucgr.H04906	3.709898524	3.96E-15	UP	-0.532800337	0.291874201	NC	0.142413627	0.860638249	NC	-3.733700518	1.77E-14	DOWN	2.321568152	1.54E-07	UP	-2.344610583	2.07E-07	DOWN	1.836588286	3.86E-05	UP	-0.536100875	0.427453873	NC
Eucgr.K01354	2.501397979	1.57E-09	UP	-1.407573513	0.000944465	DOWN	-0.895435982	0.053638116	NC	-1.554392722	0.000214888	DOWN	0.403599249	0.376642459	NC	-0.35991106	0.48580189	NC	-1.575475665	0.000168227	DOWN	-1.00088646	0.033359133	DOWN	LOC104425176	oxygen-dependent coproporphyrinogen-III oxidase, chloroplastic
Eucgr.J00346	0.104414262	0.849577019	NC	0.344309435	0.540458615	NC	-0.990592645	0.042583712	NC	-1.128817126	0.014362002	DOWN	0.910269012	0.04887741	NC	-0.532606194	0.31062532	NC	-0.840471337	0.092444018	NC	0.188665685	0.795951747	NC
Eucgr.E02673	0.162372434	0.790513144	NC	2.240157999	9.78E-07	UP	-0.625422834	0.243946018	NC	-0.025240941	0.970105433	NC	-0.839086602	0.078755896	NC	2.038371145	6.47E-06	UP	-0.706449753	0.142193127	NC	0.414139353	0.486173924	NC	LOC104444990	GDSL esterase/lipase At1g28580
Eucgr.B01497	0	1	NC	0	1	NC	0	1	NC	0	1	NC	4.96014057	1.72E-24	NC	-0.341152817	0.519106793	NC	-1.754263352	3.80E-05	DOWN	-0.792447004	0.116763473	NC	LOC104434818	aldo-keto reductase family 4 member C9
Eucgr.D00588	0.846554103	0.04630259	NC	-2.015155255	1.84E-06	NC	2.4033713	1.20E-08	UP	2.565617401	1.04E-09	UP	0.420127179	0.359250349	NC	-0.916490276	0.043772765	NC	1.830810928	1.16E-05	UP	3.141053652	3.94E-13	NC	LOC104440981	auxin response factor 3
Eucgr.H00692	6.09614196	5.99E-26	NC	-3.79664564	9.52E-15	NC	2.322441022	3.07E-06	NC	5.168679332	2.18E-25	NC	1.447703673	0.001457068	NC	0.62322407	0.214595423	NC	-0.524446129	0.304886009	NC	1.670602625	0.000171804	UP	LOC104456466	UDP-glycosyltransferase 74F2
Eucgr.A01509	4.983577168	3.04E-21	NC	-2.791344775	1.48E-09	DOWN	2.991735393	7.09E-11	UP	0	1	NC	4.471334787	1.57E-18	UP	-2.163451686	1.59E-06	DOWN	2.628907109	2.43E-09	UP	-0.979031833	0.088027579	NC	LOC104438138	protein LITTLE ZIPPER 3
Eucgr.C01045	-0.054408496	0.918400388	NC	1.896757271	7.77E-06	UP	-0.536846198	0.314472242	NC	-1.077359068	0.012975284	DOWN	1.657615798	9.30E-05	UP	0.753679795	0.10721129	NC	-0.763530394	0.096405149	NC	0.09380601	0.901337473	NC	LOC104436604	uncharacterized LOC104436604
Eucgr.D00834	2.437512256	1.11E-08	UP	-0.432680012	0.394418471	NC	-1.009539579	0.030634902	DOWN	-1.15152219	0.008806043	DOWN	-0.407565494	0.377753292	NC	0.227592965	0.685847143	NC	-0.976274484	0.028132088	NC	-1.079398173	0.022047927	DOWN
Eucgr.B00318	0	1	NC	0	1	NC	0	1	NC	0	1	NC	-1.960638008	2.92E-06	DOWN	-3.27743888	2.23E-12	DOWN	0	1	NC	0	1	NC	LOC104418208	beta-amyrin synthase
Eucgr.J02430	-1.288171169	0.001919542	NC	4.188934027	3.33E-21	UP	-1.171102281	0.007846348	DOWN	-0.029271451	0.9610409	NC	0.766864331	0.076860875	NC	1.010869707	0.023140155	UP	-1.462677595	0.000502489	DOWN	1.185459609	0.009219117	NC	LOC104422756	naringenin,2-oxoglutarate 3-dioxygenase
Eucgr.F02536	-0.965693158	0.025833048	NC	0.657933189	0.179333929	NC	-0.520141984	0.348373166	NC	-0.095668667	0.868700961	NC	-1.32335469	0.002057817	DOWN	0.626666224	0.206286686	NC	-0.615141595	0.208479882	NC	0.011835312	0.991202201	NC	LOC104449457	uncharacterized protein At1g04910
Eucgr.F01561	2.461647959	2.75E-09	UP	0.570053703	0.232061222	NC	-0.975786753	0.031868921	NC	-1.515735809	0.000305341	DOWN	0.623996359	0.156000942	NC	0.369378908	0.471866567	NC	-1.064559689	0.014035684	DOWN	-0.216801097	0.739828862	NC	LOC104448748	glucose-6-phosphate isomerase, cytosolic
Eucgr.C03848	-1.16520564	0.017296712	NC	1.356529321	0.008116866	NC	1.864015494	2.40E-05	UP	2.440767055	1.79E-08	UP	-2.300934796	1.30E-06	NC	2.628006267	4.69E-08	NC	0.328138106	0.556615832	NC	-0.879701969	0.092809095	NC	LOC104438289	G-type lectin S-receptor-like serine/threonine-protein kinase CES101
Eucgr.B02222	0.195148042	0.686037989	NC	0.73178255	0.112768863	NC	-1.00379318	0.027019255	DOWN	-0.206888635	0.693762039	NC	-0.619921151	0.160896137	NC	1.273191934	0.003439916	UP	-1.788282479	1.82E-05	DOWN	0.093377064	0.900601514	NC	LOC104432618	cinnamoyl-CoA reductase 1
Eucgr.D00851	-0.816521512	0.083429652	NC	-0.247473069	0.73090491	NC	4.294168814	1.99E-20	NC	2.667014679	3.07E-09	NC	-1.821301204	3.91E-05	DOWN	0.155385686	0.829718486	NC	3.6412741	3.00E-16	UP	0.923589771	0.083823008	NC	LOC104441145	uncharacterized LOC104441145
Eucgr.J01694	-2.020583279	2.70E-06	DOWN	1.491135373	0.000987653	UP	-0.193067816	0.795533615	NC	-0.093539022	0.875664887	NC	-1.428246803	0.000925549	DOWN	1.324552969	0.003143022	UP	0.032698921	0.961932663	NC	0.941658222	0.05152061	NC	LOC104422229	histone-lysine N-methyltransferase ASHR2
Eucgr.L03660	-0.08638492	0.865634879	NC	0.178121023	0.751009059	NC	1.560194768	0.000251568	UP	0.176120452	0.742016405	NC	-0.217898816	0.653593563	NC	-1.943028577	5.29E-06	DOWN	3.587960435	9.51E-17	NC	-0.170703667	0.8051738	NC
Eucgr.J02839	0.779342249	0.068069663	NC	-0.168671189	0.763835637	NC	0.577951159	0.267145134	NC	0.936702682	0.032419097	NC	-0.916680866	0.032314215	NC	0.361683645	0.486128283	NC	0.138704956	0.816063463	NC	-1.056944735	0.024084152	DOWN
Eucgr.E00022	-0.254240206	0.588610663	NC	1.028172154	0.019519451	UP	-0.885446019	0.056652216	NC	-1.085486693	0.01178499	DOWN	-0.486212399	0.281115214	NC	1.401162758	0.001158961	UP	-0.91901711	0.037837127	NC	0.342272804	0.568604719	NC	LOC104443334	CDPK-related kinase 3
Eucgr.D01687	-2.65428776	2.90E-10	DOWN	1.628715044	0.00015137	UP	0.220051416	0.751948125	NC	-0.240292662	0.644952264	NC	-1.559876491	0.000193994	DOWN	0.416681165	0.41733623	NC	0.281205665	0.606733805	NC	0.1998889	0.767647126	NC	LOC104441620	UPF0160 protein
Eucgr.J01378	-0.636709584	0.14166287	NC	0.67499612	0.147974914	NC	-1.397400576	0.001199888	DOWN	-1.436202084	0.000664357	DOWN	-1.525159039	0.000246993	DOWN	0.896213783	0.048059142	NC	-1.072376253	0.013548799	DOWN	-0.519734869	0.343111114	NC	LOC104422021	probable galacturonosyltransferase 14
Eucgr.C04187	-2.688216042	2.24E-10	NC	1.652537985	0.000138334	NC	-0.228516791	0.740725106	NC	-0.340692942	0.496960945	NC	-2.365375096	2.10E-08	DOWN	1.703088405	8.69E-05	UP	-0.164173805	0.780167273	NC	-0.03276119	0.97020861	NC	LOC104438517	transmembrane protein 128
Eucgr.F01895	-0.270500851	0.563506862	NC	0.315268392	0.547434139	NC	0.029193134	0.972861363	NC	0.861980625	0.051242749	NC	-1.333246765	0.001486617	DOWN	1.271978669	0.003544269	UP	-0.387761036	0.448246985	NC	-0.340387017	0.572896702	NC	LOC104449024	DUF21 domain-containing protein At1g47330
Eucgr.I00230	2.715282294	8.32E-10	UP	1.878563887	1.03E-05	UP	-1.038261927	0.022104669	DOWN	-3.60818278	2.74E-16	DOWN	1.788783261	3.55E-05	UP	1.607717972	0.000197719	UP	-3.35424203	1.32E-14	NC	-1.425716728	0.001492302	DOWN
Eucgr.G01051	-0.190471256	0.693249097	NC	-0.511666009	0.294759728	NC	1.698640173	6.20E-05	UP	1.951926141	2.90E-06	UP	0.168426829	0.733889802	NC	-0.871200263	0.055936943	NC	1.49517282	0.000380651	UP	2.889838265	1.83E-11	NC
Eucgr.I01432	-0.127191222	0.798180794	NC	0.194048934	0.725018044	NC	-0.963509955	0.034572325	NC	0.194717427	0.711273977	NC	-0.337268745	0.46852428	NC	0.300618395	0.570637775	NC	-2.017694296	1.18E-06	DOWN	-0.113949945	0.874497657	NC	LOC104418961	uncharacterized LOC104418961
Eucgr.A02142	0.023151024	0.967183823	NC	-0.747762259	0.109413601	NC	1.469581479	0.000679226	UP	0.405251057	0.410327347	NC	-2.109712389	4.71E-07	DOWN	-0.63282142	0.198442733	NC	2.555760222	1.51E-09	UP	2.104968175	1.34E-06	UP	LOC104443324	cation/calcium exchanger 2
Eucgr.C03055	0	1	NC	0	1	NC	0	1	NC	2.282246948	1.94E-05	NC	2.548438477	1.39E-07	NC	-0.320763101	0.576925052	NC	-2.636720075	1.05E-07	NC	1.426717637	0.0025112	UP	LOC104437853	glutaredoxin-C10
Eucgr.K03362	-0.622314761	0.19221528	NC	-0.556609538	0.320296671	NC	1.254769852	0.009346384	NC	1.979220302	9.13E-06	UP	-0.744025895	0.110494574	NC	0.652529671	0.204843363	NC	0.43232116	0.413283228	NC	0.378038834	0.543407986	NC	LOC104426658	DAR GTPase 3, chloroplastic
Eucgr.B03735	0.087296439	0.866164506	NC	-1.14163742	0.010785562	DOWN	1.327356602	0.002829368	UP	2.733673128	1.43E-10	UP	-0.691978976	0.13101544	NC	0.687847627	0.165580771	NC	1.372076955	0.001510131	UP	1.130717826	0.017110763	UP	LOC104433877	uncharacterized LOC104433877
Eucgr.B03226	0	1	NC	5.003123338	4.03E-20	NC	-3.824229761	1.97E-15	DOWN	-4.253515901	4.26E-18	DOWN	0	1	NC	6.95337415	3.33E-34	NC	-6.978429632	3.69E-36	DOWN	-6.092748359	2.14E-30	DOWN
Eucgr.K00425	1.881047908	0.001188616	NC	-2.785830268	2.57E-05	NC	2.47975727	0.000251109	UP	0	1	NC	0	1	NC	0	1	NC	3.287629028	1.38E-05	UP	0	1	NC	LOC104424549	uncharacterized LOC104424549
Eucgr.C01581	-3.146437348	9.04E-14	DOWN	-2.526981081	2.64E-09	DOWN	3.110175757	3.93E-13	UP	0.794864297	0.079308857	NC	-5.942502138	1.92E-35	DOWN	0.535549811	0.278403229	NC	2.751814555	5.62E-11	UP	1.911153951	9.62E-06	NC	LOC104436943	uncharacterized LOC104436943
Eucgr.B03235	-2.57588924	5.97E-10	DOWN	0.760369329	0.099259724	NC	-0.312334286	0.618678807	NC	0.051271086	0.931942271	NC	-1.236017526	0.003231502	DOWN	-0.431432082	0.393287261	NC	0.339195516	0.517273853	NC	-0.131716977	0.852582432	NC	LOC104433463	uncharacterized LOC104433463
Eucgr.C00947	6.370267109	1.95E-37	UP	-3.481174642	1.19E-15	DOWN	1.147956425	0.011053889	UP	-1.365377026	0.001890892	DOWN	3.659307928	8.50E-17	NC	-0.45559061	0.362696859	NC	-0.476600191	0.337023703	NC	-2.088583919	1.48E-06	NC	LOC104436535	transcription factor MYB36
Eucgr.B03355	-1.867137003	5.62E-06	DOWN	0.925984315	0.038714234	NC	-0.119990241	0.877578858	NC	1.086401774	0.011708579	UP	-4.200160348	3.87E-21	DOWN	2.774746649	1.12E-10	UP	0.001327028	1	NC	0.588104316	0.269923223	NC	LOC104433552	potassium transporter 6
Eucgr.F03096	2.913487024	1.21E-11	UP	-2.873663613	4.40E-11	DOWN	1.401643738	0.001845114	UP	1.210087517	0.006975999	UP	1.246475912	0.00374211	UP	1.165935492	0.008438232	UP	-1.208737649	0.00503147	DOWN	-2.542622976	5.20E-09	DOWN	LOC104449939	IAA-amino acid hydrolase ILR1-like 4
Eucgr.A01158	4.167616298	2.61E-17	NC	-4.909964892	3.16E-20	NC	5.921381529	1.43E-28	NC	0	1	NC	-2.595264189	1.46E-09	NC	-1.177205171	0.015553398	DOWN	2.500534988	1.52E-08	UP	2.669918969	4.45E-09	UP	LOC104435678	fasciclin-like arabinogalactan protein 11
Eucgr.B00599	5.450238336	8.78E-26	UP	-0.869412575	0.060356023	NC	1.679363997	0.000101483	UP	-2.080860383	2.25E-06	DOWN	4.404877275	9.74E-22	UP	-2.993737098	6.72E-12	DOWN	2.159293011	3.92E-07	UP	0.383582632	0.541207539	NC	LOC104420611	replication protein A 70 kDa DNA-binding subunit B
Eucgr.I01187	-0.365923074	0.445287148	NC	-0.855062311	0.076477976	NC	1.053856277	0.026519504	NC	3.334878031	2.81E-14	NC	1.412722853	0.000855356	UP	-3.096626692	2.85E-12	DOWN	0.854995889	0.077147033	NC	0.85094245	0.10781635	NC
Eucgr.H00461	0.001288644	1	NC	-1.349879703	0.00235628	DOWN	1.480038551	0.000826663	UP	2.368551044	3.00E-08	UP	-1.241410908	0.003290086	DOWN	-0.498698458	0.319461461	NC	0.666285998	0.159446842	NC	-0.272429529	0.675390531	NC	LOC104456305	uncharacterized WD repeat-containing protein C2A9.03
Eucgr.G02820	-0.634589729	0.146502502	NC	-0.237213308	0.66664432	NC	1.141980267	0.010579677	UP	0.85748943	0.054471429	NC	-1.218376186	0.004026285	DOWN	-1.299945605	0.003538348	DOWN	2.707173826	1.96E-10	UP	1.710399099	0.00012153	UP	LOC104454207	uncharacterized protein slr1919
Eucgr.H04815	-4.083994455	1.24E-19	NC	-3.650845485	1.07E-10	NC	6.696722329	1.56E-33	UP	3.873736139	1.88E-12	NC	0.290961139	0.547526096	NC	-7.330742936	1.99E-30	NC	8.741996684	1.12E-43	NC	6.684119092	1.13E-25	NC	LOC104415812	inositol-3-phosphate synthase
Eucgr.L00159	5.322517869	1.73E-24	UP	1.936397561	5.06E-06	UP	-2.360813865	2.66E-08	DOWN	-1.38920428	0.001063864	DOWN	6.698197791	4.31E-29	NC	0.181831925	0.75447452	NC	-3.221459305	5.71E-13	NC	-0.536930357	0.336799425	NC	LOC104428148	oligopeptide transporter 3
Eucgr.H05031	-0.74244232	0.099798992	NC	2.57987128	2.59E-09	UP	-1.46435695	0.000779456	DOWN	-0.637856709	0.16824038	NC	0	1	NC	0	1	NC	0	1	NC	0	1	NC	LOC104415938	probable LRR receptor-like serine/threonine-protein kinase At1g14390
Eucgr.C00193	-2.48541832	2.07E-09	DOWN	-1.982860538	3.20E-06	DOWN	2.127949942	5.48E-07	UP	3.602853155	1.35E-16	UP	-3.440191628	1.00E-15	DOWN	-0.455025342	0.364623576	NC	1.710096639	4.31E-05	UP	-0.029000465	0.973442572	NC	LOC104435982	CBL-interacting serine/threonine-protein kinase 21
Eucgr.F04031	-0.497639451	0.275361372	NC	0.113651246	0.857927139	NC	0.446815505	0.441077205	NC	1.218740619	0.004972241	UP	-0.734741014	0.102526801	NC	0.869029844	0.064687243	NC	-0.337151834	0.530599173	NC	0.127340109	0.863014406	NC	LOC104450699	uncharacterized LOC104450699
Eucgr.H03350	-1.265662318	0.003139434	DOWN	-2.777975549	5.96E-09	NC	4.193079271	1.27E-18	UP	4.161514532	1.94E-18	UP	-2.362399865	3.59E-08	DOWN	-1.299768394	0.007400401	NC	4.201152436	4.07E-20	UP	1.53057713	0.0016454	NC	LOC104414711	ACT domain-containing protein ACR6
Eucgr.G02889	0	1	NC	0	1	NC	0	1	NC	0	1	NC	-0.696328463	0.111193641	NC	-2.600193196	1.28E-09	DOWN	1.303523717	0.002501872	UP	0.236710503	0.724594655	NC	LOC104454260	glutathione S-transferase DHAR2
Eucgr.F01312	-0.673953187	0.124842246	NC	-1.067840624	0.019041765	DOWN	0.858186382	0.07743761	NC	1.523040495	0.000409978	UP	-3.191283543	2.66E-12	DOWN	0	1	NC	1.999668192	2.16E-05	NC	-0.056724323	0.980524159	NC	LOC104451558	probable leucine-rich repeat receptor-like serine/threonine-protein kinase At3g14840
Eucgr.F03688	-1.84475448	1.40E-05	DOWN	1.076103563	0.019488113	UP	-0.943847613	0.047215499	NC	0.095327173	0.868700961	NC	-2.041391793	1.66E-06	DOWN	0.785685159	0.103720005	NC	-0.427774018	0.412562961	NC	-0.574954194	0.306714089	NC	LOC104450417	nicotinamide/nicotinic acid mononucleotide adenylyltransferase
Eucgr.G02480	1.007268453	0.022405366	NC	-1.203702657	0.0087099	DOWN	1.67721641	0.000152004	UP	1.294066031	0.003736551	UP	0.186036415	0.728213082	NC	-0.053593371	0.945924424	NC	1.581934425	0.000243447	UP	1.022979494	0.035557957	UP	LOC104453927	fructose-bisphosphate aldolase-lysine N-methyltransferase, chloroplastic
Eucgr.E00641	2.839604777	5.83E-07	NC	-1.835188327	0.001410395	NC	0	1	NC	2.369651928	5.43E-06	UP	0	1	NC	0	1	NC	0	1	NC	0	1	NC	LOC104443833	E3 ubiquitin-protein ligase RHA1B
Eucgr.D02198	0.259629032	0.578555027	NC	-1.015849435	0.021037345	DOWN	-0.492846277	0.364843586	NC	-0.557794146	0.230589686	NC	0.744612746	0.085970337	NC	-1.271879566	0.003384231	DOWN	0.269393187	0.619494085	NC	0.568907315	0.288885963	NC
Eucgr.B00316	0.369721844	0.418880115	NC	-0.606705424	0.204008033	NC	0.900337545	0.053527691	NC	1.256451107	0.003273014	UP	-0.602567777	0.173068614	NC	-0.654102774	0.167871596	NC	1.060263696	0.015002014	UP	0.306801582	0.621192185	NC	LOC104418154	1-deoxy-D-xylulose 5-phosphate reductoisomerase, chloroplastic
Eucgr.A02266	0.43850632	0.329630541	NC	-0.845501596	0.062969224	NC	1.077958501	0.016447131	UP	1.179375693	0.00600438	UP	0.72826968	0.095457172	NC	-0.815364164	0.076468184	NC	1.058924621	0.015172991	UP	0.448314485	0.429114396	NC	LOC104444319	ganglioside-induced differentiation-associated protein 2
Eucgr.H03230	0.841270683	0.049098195	NC	0.545966748	0.260005665	NC	-2.0923878	7.92E-07	NC	-2.08628265	6.83E-07	NC	-0.02089819	0.97076754	NC	0.343867666	0.513968851	NC	-2.248345308	1.01E-07	DOWN	-0.782319694	0.119262377	NC	LOC104417285	D-3-phosphoglycerate dehydrogenase 3, chloroplastic
Eucgr.C03691	-0.253888338	0.591449482	NC	-0.048159509	0.941083309	NC	0.157959293	0.832905549	NC	0.743589692	0.099882852	NC	-0.711100278	0.111254001	NC	1.587715593	0.000254673	UP	-0.600134778	0.210320083	NC	-0.799942336	0.109987199	NC	LOC104438186	IAA-amino acid hydrolase ILR1-like 4
Eucgr.L02649	5.774595738	1.01E-25	NC	-1.439281281	0.00127844	DOWN	-1.056329804	0.034528163	NC	-5.389385933	2.93E-19	NC	2.654962958	8.04E-06	NC	0.922548935	0.085333749	NC	-2.637913345	1.94E-07	NC	-4.527800962	5.77E-13	NC
Eucgr.G01695	-1.112912175	0.007627122	DOWN	-0.185800312	0.738820572	NC	0.104696225	0.896425657	NC	1.030442892	0.017516724	UP	-1.028155649	0.015456619	NC	0.318606171	0.546799244	NC	0.317726035	0.54701651	NC	0.261729706	0.68055061	NC	LOC104453350	uncharacterized LOC104453350
Eucgr.I01227	1.735378405	3.14E-05	UP	-0.579187327	0.2301762	NC	-1.308926469	0.003067898	DOWN	-0.413795571	0.398082631	NC	-1.048227943	0.0135143	NC	-0.60739044	0.206747444	NC	-1.332254456	0.001881435	DOWN	-1.781151147	5.03E-05	DOWN	LOC104420539	extra-large guanine nucleotide-binding protein 1
Eucgr.B04005	0.78708695	0.064227613	NC	0.073835646	0.903950563	NC	-0.893075351	0.053943525	NC	-0.838968189	0.057997068	NC	0.421022521	0.355037349	NC	0.403163484	0.426789294	NC	-1.00811318	0.020910139	DOWN	0.441267141	0.433598657	NC	LOC104434122	sorting nexin 2B
Eucgr.D01734	0.656888189	0.127297149	NC	-0.120603031	0.834726295	NC	0.044751373	0.956713529	NC	-0.203442745	0.697921579	NC	-0.29396817	0.532140457	NC	1.025527412	0.020851174	UP	-0.46955551	0.340701707	NC	-0.552786105	0.305114279	NC	LOC104441657	long chain acyl-CoA synthetase 4
Eucgr.H03139	4.411739237	1.24E-22	UP	-4.122465676	4.38E-20	DOWN	-1.563863084	0.000804781	NC	-1.891336262	3.71E-05	NC	4.325887961	6.49E-22	NC	-4.447363795	2.43E-22	NC	-1.385590602	0.002876229	NC	-1.10031871	0.031765658	NC	LOC104414552	uncharacterized protein At4g14450, chloroplastic
Eucgr.I01305	1.135018367	0.006338057	UP	0.171218857	0.758788992	NC	0.206704314	0.768263838	NC	0.065246707	0.909927036	NC	1.660496936	6.24E-05	UP	0.022087514	0.974355653	NC	-0.118697297	0.843006323	NC	-0.018201003	0.982963979	NC	LOC104418867	cysteine protease RD19A
Eucgr.A02717	1.005260521	0.016786356	NC	0.137573142	0.811895141	NC	0.166076687	0.822551861	NC	0.251560677	0.624920631	NC	1.429519586	0.000615433	UP	-0.553978418	0.252109037	NC	0.003287173	0.998447877	NC	-0.259334762	0.684365749	NC	LOC104448157	probable NADH dehydrogenase [ubiquinone] 1 alpha subcomplex subunit 5, mitochondrial
Eucgr.H00498	-1.789244086	3.54E-05	DOWN	0.113088414	0.884573048	NC	-0.359979601	0.59384847	NC	-0.233611427	0.679921224	NC	-0.688078366	0.12191022	NC	-0.087393424	0.896349516	NC	-0.791453942	0.089797844	NC	-0.074755235	0.925178082	NC	LOC104456333	ras-related protein RABA5e
Eucgr.H01317	-1.300712901	0.00203549	DOWN	1.034175247	0.021627829	UP	-0.275520668	0.677255638	NC	1.890378792	6.29E-06	UP	-0.014644162	0.979783687	NC	0.761195458	0.102464088	NC	-0.258803605	0.638154649	NC	-0.198751877	0.767288706	NC	LOC104456897	tropomyosin
Eucgr.C00363	-1.297991146	0.001713704	DOWN	0.611812215	0.196007106	NC	-0.382494534	0.514835597	NC	-0.470004912	0.323254568	NC	-0.725220522	0.095307257	NC	0.293779958	0.582072711	NC	-0.115373509	0.848179514	NC	0.128266106	0.855712196	NC	LOC104436103	FIP1[V]-like protein
Eucgr.A02900	-0.48736141	0.285956335	NC	0.064642855	0.923389571	NC	-0.25127877	0.714801876	NC	1.33444907	0.001909367	UP	0.803769649	0.066688083	NC	-1.109757123	0.013492381	DOWN	-0.197140541	0.735760092	NC	-0.278183554	0.671244809	NC	LOC104449790	structural maintenance of chromosomes protein 6B
Eucgr.B03284	0.338616098	0.458403563	NC	-3.126519893	2.26E-13	DOWN	3.790355879	2.87E-18	UP	0.722977462	0.110158381	NC	1.040599144	0.014058286	NC	-2.277137222	7.10E-08	DOWN	4.223495489	8.50E-22	UP	1.49617809	0.000706295	NC	LOC104433500	uncharacterized LOC104433500
Eucgr.D02340	-3.494948645	1.14E-11	NC	1.715919267	0.0039677	NC	-0.745975184	0.217257345	NC	3.52496393	8.84E-15	UP	-2.507599452	3.17E-08	DOWN	0	1	NC	1.356184598	0.020616478	NC	3.373259317	7.86E-11	UP	LOC104442148	uncharacterized LOC104442148
Eucgr.C02440	-0.343143636	0.458680832	NC	1.815784215	1.85E-05	UP	-0.337100426	0.581579668	NC	0.249262176	0.629061837	NC	0.30885322	0.516419994	NC	0.86398557	0.059052705	NC	-0.24353486	0.661374783	NC	0.303904501	0.624376754	NC	LOC104437457	uncharacterized LOC104437457
Eucgr.H01294	-1.228949754	0.003476018	DOWN	1.0650634	0.016938713	UP	-0.149531331	0.844613612	NC	0.47692096	0.318818716	NC	-0.174121542	0.728099264	NC	0.132217594	0.828317159	NC	-0.169775659	0.771858295	NC	-0.366282163	0.542148499	NC	LOC104456885	ABC transporter I family member 20
Eucgr.E03997	0.081887281	0.881700103	NC	-0.254138941	0.659092896	NC	0.908698584	0.057433706	NC	1.216942729	0.00535948	UP	-0.704808885	0.120864227	NC	0.751942649	0.119970898	NC	1.180953949	0.006785667	UP	0.205902531	0.766336411	NC	LOC104445683	leucine--tRNA ligase, chloroplastic/mitochondrial
Eucgr.L01373	-0.244136023	0.656465485	NC	-0.538318952	0.354582695	NC	1.695279079	0.000290668	NC	0.895707762	0.074217531	NC	0.223369456	0.65931225	NC	-1.138923687	0.015935637	DOWN	1.934509228	1.02E-05	UP	-0.487697754	0.440531778	NC	LOC108953933	2-alkenal reductase (NADP(+)-dependent)-like
Eucgr.E02358	-1.371115024	0.00145815	DOWN	0.756561105	0.121509875	NC	0.080902551	0.926652001	NC	1.238179639	0.004575107	UP	-1.489742403	0.00056454	DOWN	-0.099657337	0.891757837	NC	0.083772555	0.910153975	NC	1.358776458	0.003824861	UP	LOC104444805	cold-regulated 413 inner membrane protein 1, chloroplastic
Eucgr.J02651	0.561078051	0.255927587	NC	-1.518818759	0.001886938	NC	0.857486383	0.11992906	NC	1.385537497	0.003904792	NC	1.324081375	0.002052438	UP	-0.974261702	0.033777291	NC	0.643863188	0.180849492	NC	-0.407264273	0.506240407	NC	LOC104424034	uncharacterized LOC104424034
Eucgr.I02024	-2.321438225	2.60E-08	DOWN	0.88133129	0.054393457	NC	0.263654748	0.691760869	NC	-0.970353222	0.028381821	NC	-0.735617111	0.092408373	NC	-0.717212022	0.128852277	NC	0.711835373	0.126718788	NC	-0.335080225	0.586790605	NC	LOC104419418	40S ribosomal protein S19-3
Eucgr.B00038	-1.058165367	0.011349003	NC	1.157264191	0.007707435	UP	-0.615875631	0.227605398	NC	-0.886165726	0.04411506	NC	-0.069010139	0.89400822	NC	-0.299050114	0.573326595	NC	-0.437121744	0.380900813	NC	-1.399787177	0.001652976	DOWN	LOC104416204	cytochrome c oxidase subunit 6b-1
Eucgr.C00758	-0.293923679	0.53443634	NC	0.003424712	1	NC	1.007318685	0.027918699	UP	0.297940358	0.561096989	NC	-0.468120537	0.311388897	NC	0.952532413	0.038050377	NC	0.450162504	0.370421776	NC	0.420165479	0.469652572	NC	LOC104436370	uncharacterized LOC104436370
Eucgr.F00087	2.90020809	1.62E-11	UP	-0.109493202	0.855795789	NC	0.206054838	0.772211012	NC	-2.490982306	6.13E-09	DOWN	3.227770344	9.03E-14	NC	-2.859563312	4.00E-11	NC	2.032923268	1.66E-06	UP	0.089226081	0.913372163	NC	LOC104447790	LIM domain-containing protein WLIM1
Eucgr.F02994	-0.593209871	0.174627057	NC	1.149581848	0.008344516	UP	-0.071187017	0.931400464	NC	0.44685706	0.350091889	NC	0.075579906	0.885526078	NC	0.740196627	0.112991561	NC	-0.228802144	0.682371767	NC	0.499193593	0.366204475	NC
Eucgr.J00190	-2.205138942	1.49E-07	DOWN	-3.092309155	7.82E-11	NC	5.372740519	6.19E-28	NC	3.154176803	1.61E-11	NC	-2.316907866	3.71E-08	DOWN	-4.046902602	7.87E-16	NC	6.466332724	1.27E-35	NC	3.041226458	3.51E-09	NC	LOC104421058	transcription factor bHLH51
Eucgr.D02253	-4.46819368	1.74E-21	DOWN	0	1	NC	10.98573369	6.72E-35	UP	11.12004529	1.06E-35	UP	-3.840417683	2.32E-17	DOWN	-2.359701181	2.69E-05	NC	6.482563754	2.19E-34	UP	1.605148894	0.012718321	NC	LOC104442073	(+)-neomenthol dehydrogenase
Eucgr.A02615	0	1	NC	0	1	NC	9.755412197	3.55E-25	UP	0	1	NC	-2.816591518	9.92E-06	NC	0	1	NC	9.584598634	5.27E-45	NC	0	1	NC	LOC104447298	secoisolariciresinol dehydrogenase
Eucgr.H04746	-1.135461138	0.00635923	DOWN	0.40214246	0.425183145	NC	-0.105532597	0.894738454	NC	-0.598667723	0.194174369	NC	-0.162871277	0.741600568	NC	0.117372243	0.846057561	NC	0.092162656	0.879665388	NC	-0.41760008	0.466877985	NC	LOC104415765	tRNA (cytosine(34)-C(5))-methyltransferase
Eucgr.F02689	-1.529000509	0.000223134	DOWN	0.157546264	0.785590364	NC	0.19589975	0.786772631	NC	1.05439668	0.015419788	UP	-0.51311765	0.255452973	NC	0.058402347	0.930145844	NC	0.328193879	0.535310531	NC	-0.332815993	0.587288824	NC	LOC104449584	histone-lysine N-methyltransferase ASHH1
Eucgr.D02037	-1.732346064	2.54E-05	DOWN	0.971523486	0.028976549	NC	0.559706065	0.286147454	NC	0.04741599	0.936718598	NC	-1.431227117	0.000598759	DOWN	0.001157896	1	NC	1.039445466	0.017037466	UP	1.359650257	0.002333965	UP	LOC104441891	protein NRT1/ PTR FAMILY 6.3
Eucgr.I02661	-1.722210979	3.31E-05	DOWN	1.074050263	0.015600417	UP	-0.2129078	0.762445555	NC	-0.044321819	0.941926042	NC	-0.969779775	0.023443409	NC	0.501231094	0.311339886	NC	-0.255564129	0.643360977	NC	0.31788006	0.605232186	NC	LOC104419905	outer envelope protein 64, mitochondrial
Eucgr.H03537	2.19502749	9.48E-08	UP	-0.67694495	0.144680036	NC	-0.949785647	0.037594091	NC	-0.932348614	0.03286672	NC	1.606535119	0.000106183	UP	-0.144648837	0.806090703	NC	-0.437596155	0.379281245	NC	0.666064471	0.196396856	NC	LOC104414855	protein TIME FOR COFFEE
Eucgr.A02394	2.20863649	8.29E-08	UP	-1.592866162	0.000163003	DOWN	-0.62310987	0.221641076	NC	-2.229172817	9.75E-08	DOWN	1.566374457	0.000162846	UP	-0.471544678	0.340601533	NC	-1.105696715	0.010481368	DOWN	-0.837289885	0.086393565	NC	LOC104445343	adenylosuccinate synthetase 2, chloroplastic
Eucgr.F01598	1.08215899	0.00946729	UP	0.279744455	0.597824753	NC	-0.064053492	0.937876856	NC	0.380238884	0.43481519	NC	1.499312595	0.000308748	UP	0.368078553	0.473397463	NC	-0.352850402	0.494229212	NC	0.072540605	0.924785637	NC	LOC104448786	mitogen-activated protein kinase homolog NTF3
Eucgr.A01014	-0.396596112	0.396858198	NC	1.116656341	0.012729013	UP	0.819372015	0.087001938	NC	1.781555057	2.20E-05	UP	-0.862800798	0.047294066	NC	-0.001274568	1	NC	1.002498859	0.023629493	NC	0.368816772	0.541538086	NC	LOC104434453	protein RADIALIS-like 4
Eucgr.K03192	6.665231863	1.28E-33	NC	-5.398913079	3.62E-26	NC	1.876181628	0.000444429	NC	0	1	NC	3.808969283	3.46E-18	UP	-1.367017772	0.001564397	DOWN	-3.298801535	2.32E-14	DOWN	-1.727834979	8.01E-05	DOWN	LOC104426521	glutathione S-transferase L3
Eucgr.E04009	1.640758298	0.000160881	UP	-0.233286234	0.683205974	NC	-1.666591739	0.000215873	DOWN	-4.091566817	1.22E-16	DOWN	-0.107534612	0.916154163	NC	1.06428386	0.044456105	UP	-0.953027018	0.064237135	NC	-8.452389756	1.00E-16	DOWN	LOC104445689	stigma-specific STIG1-like protein 1
Eucgr.F02300	-0.862821228	0.047025862	NC	-1.577610058	0.000436597	DOWN	3.683269035	1.20E-16	NC	0.325755219	0.55826868	NC	-0.606057143	0.171943175	NC	-2.821248999	9.31E-11	DOWN	0.352965681	0.523735887	NC	-0.179571057	0.811241662	NC	LOC104449297	probable isoaspartyl peptidase/L-asparaginase 2
Eucgr.D02333	1.91015276	3.36E-06	UP	-0.079997284	0.894971929	NC	-0.497545705	0.359350557	NC	0.011080938	0.987012651	NC	1.152683202	0.006205927	UP	0.241185659	0.660915491	NC	-1.015592895	0.019997537	DOWN	-0.221661043	0.733783905	NC	LOC104442140	protein ABIL1
Eucgr.K02794	3.195725188	1.97E-11	UP	-2.279347265	1.30E-06	DOWN	-1.208979283	0.045479299	NC	-1.172194601	0.042642643	NC	0.21887369	0.681956138	NC	-1.449527939	0.003472287	DOWN	0.337685028	0.634239778	NC	0	1	NC
Eucgr.L02460	-3.598697543	8.21E-17	DOWN	0.810639981	0.07973159	NC	-0.871995686	0.066208158	NC	-7.015631598	2.76E-35	DOWN	-4.427714058	3.28E-23	DOWN	0.721917433	0.125723118	NC	2.362094416	1.49E-08	UP	-1.040409674	0.027796804	NC	LOC104430693	cationic peroxidase 2
Eucgr.H01196	-1.258952709	0.002492161	DOWN	0.017429758	0.981055622	NC	0.601464141	0.245556945	NC	0.891568352	0.043826425	NC	-2.24575305	7.76E-08	DOWN	1.202087493	0.006478907	UP	0.158094412	0.788045288	NC	-0.095674272	0.898894447	NC	LOC104456818	zinc finger CCCH domain-containing protein 32
Eucgr.F04397	3.347273715	8.34E-15	NC	-1.529994929	0.000336252	DOWN	0.379905543	0.525056362	NC	0.889301738	0.045282388	NC	2.711065659	1.70E-10	UP	-1.013939787	0.023801117	DOWN	-0.797235116	0.082102029	NC	0.315446952	0.611008818	NC	LOC104450974	uncharacterized LOC104450974
Eucgr.C01454	-3.89534409	4.35E-10	NC	0	1	NC	0	1	NC	0	1	NC	-2.801123691	1.18E-10	DOWN	-3.802473659	3.18E-11	NC	4.361974964	4.81E-15	NC	0	1	NC	LOC104436867	probable esterase KAI2
Eucgr.B01927	1.571439961	0.000212754	UP	-0.568768183	0.247685089	NC	-0.216934887	0.763675602	NC	-0.394389741	0.430254163	NC	1.447816405	0.000843069	UP	-0.481579632	0.344631075	NC	-0.036857662	0.959701153	NC	0.463275757	0.424789572	NC	LOC104435113	autophagy-related protein 18a
Eucgr.D01354	0.860307869	0.043052604	NC	-1.552070374	0.000278218	DOWN	0.256398415	0.702032514	NC	0.762386539	0.092306246	NC	-0.552273376	0.214940326	NC	-1.188391406	0.006708192	DOWN	-0.473299516	0.340701707	NC	0.171925168	0.799069189	NC	LOC104441424	lysine-specific demethylase JMJ25
Eucgr.B03186	-0.100451939	0.850065083	NC	-0.524195271	0.301113433	NC	0.903585471	0.059030611	NC	0.905579081	0.045779453	NC	1.602258941	0.000141773	UP	-1.251024252	0.004567955	DOWN	1.374067162	0.001308623	UP	-0.50255789	0.375901996	NC	LOC104433416	cell division topological specificity factor homolog, chloroplastic
Eucgr.L00343	0.894177235	0.033627871	NC	-0.208047423	0.704022787	NC	-0.374848776	0.524913048	NC	-1.080748485	0.012098313	DOWN	0.536585386	0.228524974	NC	0.546668433	0.2581706	NC	-0.418439842	0.405279103	NC	0.390155578	0.50274408	NC	LOC104428341	nuclear pore complex protein NUP98A
Eucgr.I01727	7.672339299	3.56E-12	NC	1.659168165	0.000479235	NC	0.484974874	0.411867549	NC	0.63378543	0.189746909	NC	1.696305044	0.00012334	UP	-1.412009863	0.00206132	DOWN	0.984813132	0.035920612	NC	1.103187339	0.027108253	UP	LOC104419208	GDSL esterase/lipase At5g14450
Eucgr.H00699	1.150548375	0.00691667	UP	-2.182578586	5.31E-07	DOWN	0.390481981	0.54379339	NC	0.867741764	0.063068744	NC	0.309220391	0.527051985	NC	-0.051106883	0.946075172	NC	-0.162370577	0.796103428	NC	0.212314438	0.756887331	NC
Eucgr.A01502	0.434011627	0.381205633	NC	1.047375948	0.023757824	UP	1.468923025	0.00076759	UP	1.411216982	0.000999337	UP	1.769314738	2.68E-05	UP	-1.126964763	0.011577754	DOWN	1.438838876	0.000726765	UP	1.430901633	0.001417937	UP
Eucgr.L00047	-0.074338697	0.909924347	NC	-1.932342445	0.000145674	NC	2.060657226	2.95E-05	UP	1.942622543	7.49E-05	UP	0	1	NC	0	1	NC	0	1	NC	0	1	NC	LOC104428037	BTB/POZ and TAZ domain-containing protein 3
Eucgr.B00367	3.035453942	6.16E-11	NC	-5.37824514	1.43E-20	NC	6.195474436	1.19E-27	UP	0	1	NC	-0.378264056	0.461548038	NC	-2.918882561	2.82E-07	NC	4.546440101	7.80E-18	NC	3.686289017	2.48E-11	NC	LOC104418597	polygalacturonase 1 beta-like protein 3
Eucgr.C00131	-0.777044152	0.07183916	NC	-1.32664868	0.002569224	DOWN	2.287729081	8.49E-08	UP	2.698514674	2.47E-10	UP	0.917586644	0.041471055	NC	-1.868322389	4.45E-05	NC	4.175268286	3.57E-20	UP	1.925488753	3.16E-05	NC	LOC104435937	putative inactive cadmium/zinc-transporting ATPase HMA3
Eucgr.F04093	3.507307418	2.09E-15	UP	-5.379034265	1.82E-26	NC	4.68796623	1.53E-21	NC	3.082491231	2.61E-10	NC	2.752853384	5.08E-10	UP	-2.714256853	1.61E-09	DOWN	2.477414286	2.38E-08	UP	2.212896398	1.58E-06	UP	LOC104450744	protein NRT1/ PTR FAMILY 4.4
Eucgr.D01234	5.044028305	5.63E-27	UP	-1.349528301	0.001701429	DOWN	-1.299616101	0.003292423	DOWN	-2.129673773	5.28E-07	DOWN	1.337712264	0.002243359	UP	-1.031623666	0.027002029	DOWN	-0.520617568	0.32779171	NC	-1.571623063	0.001285148	NC	LOC104442872	ankyrin repeat-containing protein ITN1
Eucgr.H03119	0	1	NC	0	1	NC	0	1	NC	0	1	NC	-0.663711824	0.178154537	NC	1.326122982	0.005106373	UP	-0.114688405	0.859693355	NC	0.449438669	0.455942036	NC	LOC104414536	1-aminocyclopropane-1-carboxylate oxidase homolog 3
Eucgr.C02971	-0.400018778	0.410248233	NC	1.108716043	0.015905309	UP	-0.125027886	0.87986074	NC	0.528246299	0.270357905	NC	2.59962912	2.92E-09	UP	0.042870152	0.952978136	NC	-1.537225111	0.000361781	DOWN	-1.304697686	0.004900954	DOWN	LOC104437798	lachrymatory-factor synthase
Eucgr.A02306	-1.109542577	0.00767791	DOWN	0.37717866	0.457541028	NC	0.073388027	0.929305869	NC	-0.315923191	0.526046296	NC	-0.450341704	0.31867528	NC	0.116535812	0.846601272	NC	0.383164313	0.452604902	NC	-0.629729463	0.228324993	NC	LOC104444702	eukaryotic translation initiation factor 3 subunit E
Eucgr.F02957	0	1	NC	0	1	NC	5.424367214	4.69E-17	NC	0	1	NC	0	1	NC	0	1	NC	10.51168437	2.53E-31	UP	0	1	NC	LOC104452011	GDSL esterase/lipase At1g71691
Eucgr.F04136	-1.566723804	0.000171472	DOWN	0.652016866	0.173774336	NC	-0.215248762	0.76112897	NC	-0.229265738	0.663717248	NC	-0.653107643	0.141382237	NC	0.396458107	0.444871376	NC	0.110408876	0.857953004	NC	0.289764941	0.647596128	NC	LOC104450781	transmembrane protein 18
Eucgr.G03148	-0.144450879	0.780737771	NC	0.715357631	0.134667474	NC	-0.59984392	0.259119988	NC	0.789856108	0.08086125	NC	-0.205655729	0.687254326	NC	1.092863972	0.015369429	UP	-1.265046196	0.003545888	DOWN	-0.689088288	0.186704948	NC	LOC104454475	uncharacterized aarF domain-containing protein kinase At5g05200, chloroplastic
Eucgr.H01033	2.078608608	7.52E-07	UP	-1.194307617	0.006809035	DOWN	-0.444316491	0.44764128	NC	0.560506257	0.238607059	NC	0.528047523	0.249986781	NC	-0.1841452	0.753936901	NC	-1.260696898	0.004278635	DOWN	0.017291635	0.986058517	NC
Eucgr.B02864	0.339466291	0.457159066	NC	0.916473969	0.040026628	NC	-0.562871863	0.281171247	NC	-0.583186005	0.206294409	NC	0.421542508	0.353750006	NC	0.960703825	0.031895476	NC	-1.018896109	0.019314234	DOWN	-0.159676356	0.813014891	NC	LOC104433167	fructose-bisphosphate aldolase 3, chloroplastic
Eucgr.K02337	-1.138908543	0.008354229	DOWN	0.022917447	0.9844058	NC	-0.188843706	0.805996367	NC	-0.290168992	0.59127876	NC	0.079406089	0.88113067	NC	-0.778961853	0.098857076	NC	0.389140704	0.456031733	NC	-0.922581156	0.06416077	NC	LOC104425890	uncharacterized LOC104425890
Eucgr.E03542	-0.174332322	0.765316643	NC	-0.370815809	0.568114384	NC	0.320445559	0.682904237	NC	1.526071048	0.001073937	UP	-2.871840017	1.43E-10	DOWN	1.08635368	0.03071115	NC	-0.606317886	0.248523074	NC	-0.326426074	0.640579307	NC
Eucgr.A02626	-1.480640859	0.001306937	DOWN	0.091598402	0.922626336	NC	0.272353569	0.737629044	NC	1.358364708	0.003480133	UP	-0.111827499	0.843491638	NC	0.357582046	0.52068635	NC	-0.443269327	0.405592779	NC	-0.743622786	0.172859756	NC	LOC104447378	uncharacterized LOC104447378
Eucgr.H04538	2.579266216	5.08E-10	UP	-1.938800771	3.71E-06	DOWN	-1.935305375	4.26E-06	NC	-2.556737798	1.07E-09	DOWN	1.327509578	0.001467983	UP	-1.943521533	4.22E-06	DOWN	-3.026728446	7.92E-13	DOWN	-1.466583548	0.000907021	DOWN	LOC104415604	uncharacterized LOC104415604
Eucgr.H01104	-1.603291416	9.58E-05	DOWN	-0.074055453	0.904123361	NC	-1.549511451	0.000286806	DOWN	-0.860886376	0.051714487	NC	-2.783162099	3.14E-11	DOWN	0.574910529	0.231419135	NC	-2.99871247	1.13E-12	DOWN	-0.766071065	0.123729464	NC	LOC104456745	protein SENESCENCE-ASSOCIATED GENE 21, mitochondrial
Eucgr.A00897	0.043855672	0.93369408	NC	-0.81427811	0.074359159	NC	-1.301457678	0.003128151	DOWN	-1.562416838	0.00023383	DOWN	-0.246554684	0.606467715	NC	-0.797083429	0.083015576	NC	-1.729127749	3.54E-05	DOWN	-0.517669456	0.345239067	NC
Eucgr.G03341	0	1	NC	0	1	NC	0	1	NC	0	1	NC	0	1	NC	1.781119507	0.0002425	UP	-2.351565388	5.82E-07	DOWN	-1.427682919	0.004422994	NC	LOC104454635	cinnamoyl-CoA reductase 1
Eucgr.D00619	0.518427083	0.242470462	NC	0.045194318	0.944784354	NC	-0.27883748	0.668370099	NC	-0.505192888	0.286147996	NC	1.203704011	0.004247866	UP	-0.949789302	0.035064917	NC	-0.106987555	0.860583899	NC	-0.547941427	0.314440677	NC	LOC104441011	NADH-ubiquinone oxidoreductase 20.9 kDa subunit
Eucgr.G02740	1.200433838	0.00394551	UP	-0.429934756	0.390116299	NC	0.507683393	0.347840087	NC	0.217970552	0.676591925	NC	1.460397891	0.000466591	UP	-0.571623508	0.235852077	NC	0.538102645	0.265930981	NC	0.440543227	0.436564255	NC	LOC104454139	uncharacterized LOC104454139
Eucgr.J00200	0.453542164	0.308499921	NC	-0.562042824	0.239878776	NC	-1.429471228	0.000875581	DOWN	-1.825127122	1.21E-05	DOWN	-4.514576104	6.06E-24	NC	0.456718836	0.359249304	NC	0.275758914	0.609810119	NC	0.487525653	0.378681448	NC	LOC104421068	omega-3 fatty acid desaturase, chloroplastic
Eucgr.J01402	2.848076235	3.81E-09	NC	0.780114269	0.109536232	NC	-2.321792168	2.63E-07	DOWN	-1.791680242	4.76E-05	DOWN	0	1	NC	0	1	NC	0	1	NC	0	1	NC	LOC104422041	cytochrome P450 85A
Eucgr.G02233	-0.230204343	0.629106713	NC	0.148373929	0.797515503	NC	0.366047735	0.54084447	NC	0.53694271	0.252793658	NC	-0.359974376	0.439529455	NC	-0.651114449	0.171402556	NC	1.945692888	3.05E-06	UP	1.336543532	0.002961696	UP	LOC104453750	putative lipid phosphate phosphatase 3, chloroplastic
Eucgr.B01493	-0.45772199	0.325358952	NC	-2.22906684	1.32E-06	DOWN	4.177168462	1.66E-19	UP	1.969876246	1.64E-05	UP	-1.25567871	0.00343499	DOWN	-2.42259433	1.30E-07	DOWN	6.074644711	3.28E-35	UP	0.482302243	0.480927822	NC	LOC104427457	photosystem II reaction center W protein, chloroplastic
Eucgr.K02655	0.743215729	0.083284486	NC	-0.929453907	0.038267052	NC	0.263592073	0.690172826	NC	1.096076992	0.011197826	UP	0.203413436	0.677619455	NC	-0.024761253	0.972408238	NC	-0.146694059	0.805455718	NC	0.63143731	0.228580865	NC	LOC104427775	uncharacterized LOC104427775
Eucgr.C02801	-1.507791337	0.000242636	DOWN	2.475730474	3.60E-09	UP	-1.691856815	6.28E-05	DOWN	-2.267660831	5.18E-08	DOWN	-0.995265542	0.018885692	NC	1.134491112	0.009728888	UP	-0.956638556	0.029273875	NC	0.468083501	0.400484354	NC	LOC104437683	cellulose synthase A catalytic subunit 1 [UDP-forming]
Eucgr.F03674	-1.629116579	8.08E-05	DOWN	1.418984644	0.000936998	UP	-0.498883889	0.360005706	NC	-0.276684828	0.588082236	NC	-0.962443547	0.024711842	NC	0.885704295	0.052357223	NC	-0.544436974	0.26164881	NC	-0.163551111	0.810415098	NC	LOC104450408	calcineurin B-like protein 3
Eucgr.D01093	-0.129815878	0.79329366	NC	-0.062619381	0.919812778	NC	-0.240189164	0.718769757	NC	-1.369508021	0.001169567	DOWN	0.704164698	0.105601999	NC	-0.796428913	0.082421179	NC	0.210941986	0.707135057	NC	0.42267188	0.458615695	NC	LOC104441286	60S ribosomal protein L4
Eucgr.F00631	-1.144127695	0.008960049	DOWN	0.98457307	0.037225056	NC	-0.234360621	0.740725106	NC	0.102159609	0.864891769	NC	0.249881057	0.609327494	NC	0.032755902	0.96483791	NC	0.061860065	0.924295843	NC	0.591999001	0.271950117	NC	LOC104451300	uncharacterized LOC104451300
Eucgr.D02313	0.287675134	0.542253972	NC	1.08540875	0.013870192	UP	-0.283249276	0.662008503	NC	-0.05329981	0.92873913	NC	0.646670781	0.147008595	NC	0.525563024	0.28637117	NC	-0.261673685	0.635279631	NC	0.518309042	0.346878484	NC	LOC104442124	mechanosensitive ion channel protein 1, mitochondrial
Eucgr.C02413	2.832978701	4.54E-10	UP	-6.987585801	4.36E-26	NC	7.9641879	2.09E-34	NC	0	1	NC	0	1	NC	0	1	NC	3.999170922	1.55E-07	NC	0	1	NC
Eucgr.F02169	0.795974162	0.06151593	NC	-0.155977107	0.783166006	NC	0.374468101	0.526511218	NC	0.30448621	0.544101869	NC	1.216591161	0.003759162	UP	-0.156795248	0.787405593	NC	0.473777783	0.336929238	NC	0.94045249	0.047935687	NC
Eucgr.A02635	5.768291824	4.40E-30	UP	-1.963939212	4.44E-06	NC	0.064383424	0.940097509	NC	-2.217553701	7.19E-07	NC	2.885702419	3.63E-11	UP	-1.489899939	0.00069007	DOWN	-1.581834591	0.000369012	NC	-1.261634589	0.008757923	DOWN	LOC104447500	NAC domain-containing protein 90
Eucgr.B02279	0.671093706	0.121651243	NC	-0.768880583	0.095197407	NC	1.063844748	0.018225906	UP	1.207447228	0.004847203	UP	0.415959493	0.36417424	NC	-0.27169101	0.616548824	NC	0.767797903	0.092744368	NC	0.465520881	0.407087254	NC	LOC104432671	DExH-box ATP-dependent RNA helicase DExH11
Eucgr.D00418	1.009547409	0.019091054	NC	-1.348383802	0.002399342	DOWN	0.41291596	0.498551611	NC	1.211441223	0.005886388	UP	-0.485005406	0.302526684	NC	0.178944335	0.769169373	NC	-0.186016739	0.759023655	NC	0.292918401	0.653921795	NC	LOC104440858	probable LRR receptor-like serine/threonine-protein kinase RFK1
Eucgr.G02733	4.451139113	8.39E-22	UP	-0.254868	0.639333954	NC	-1.167529985	0.009161348	NC	-1.356746529	0.001561484	NC	-0.719926328	0.101347906	NC	0.506216072	0.307342834	NC	-0.46604565	0.350889922	NC	0.505118249	0.361868653	NC	LOC104454132	non-symbiotic hemoglobin 2
Eucgr.K03202	-0.754936938	0.080215659	NC	1.136347565	0.009611799	UP	-0.160502765	0.829133747	NC	-0.777221818	0.083769396	NC	-0.284972334	0.549160084	NC	0.404879823	0.427252786	NC	-0.559850605	0.244879698	NC	0.84174159	0.084734902	NC	LOC104426529	DNA topoisomerase 6 subunit A
Eucgr.F03902	-1.719965986	0.000798268	DOWN	0	1	NC	1.546205614	0.006809244	NC	1.676267169	0.002269337	UP	-1.551689221	0.004584094	NC	0	1	NC	0	1	NC	0.832898377	0.186817	NC
Eucgr.J02579	-1.213942049	0.003588922	DOWN	-1.700696863	7.28E-05	DOWN	2.341309317	3.59E-08	UP	4.299472324	7.63E-22	UP	-0.712741058	0.101878288	NC	-0.144588621	0.807366876	NC	0.84406446	0.059628317	NC	-0.309732808	0.614878578	NC	LOC104422877	2-oxoglutarate-dependent dioxygenase DAO
Eucgr.J00700	-0.799043687	0.060616722	NC	0.368082964	0.471253255	NC	-0.216564236	0.754799185	NC	-0.281130863	0.580496364	NC	-1.438873177	0.000572177	DOWN	1.153580132	0.008795761	UP	-0.32255205	0.540500049	NC	-0.256832198	0.687446556	NC	LOC104421470	signal peptide peptidase
Eucgr.D02017	-1.780210607	4.33E-05	DOWN	0.988304529	0.042296515	NC	-0.525048382	0.360743657	NC	-0.460255871	0.366459445	NC	-0.712322547	0.111586461	NC	-0.672885004	0.171793004	NC	1.466125703	0.000717406	UP	-0.690533485	0.215062896	NC	LOC104441873	hypothetical protein
Eucgr.H01040	0.030097933	0.970339542	NC	-0.274604475	0.652998986	NC	-0.073283994	0.9474181	NC	0.311476453	0.580775517	NC	-0.409180151	0.460823655	NC	1.021596586	0.047037781	UP	-0.242581374	0.702576058	NC	-0.153356605	0.852582432	NC	LOC104456696	uncharacterized LOC104456696
Eucgr.L03573	-1.392097408	0.003354377	DOWN	0.066361218	0.95380144	NC	0.467371446	0.495792703	NC	1.078580525	0.027783704	UP	-0.004200682	0.995170172	NC	-0.327110045	0.557791688	NC	0.348276955	0.526477181	NC	-1.057949747	0.035931164	DOWN
Eucgr.H04953	5.648082458	2.52E-33	UP	-1.583346359	0.000175749	DOWN	-2.547203944	1.37E-09	NC	-5.285520742	9.57E-30	NC	2.813527267	1.99E-11	UP	-2.346194381	2.62E-08	DOWN	-5.553015585	2.82E-32	NC	-3.239791378	7.96E-14	DOWN	LOC104415884	probable cysteine desulfurase
Eucgr.A01103	-1.093711221	0.009166032	DOWN	1.543773109	0.000287393	UP	-1.139713646	0.010392247	DOWN	-0.970649566	0.026465967	NC	-1.922097677	3.60E-06	DOWN	0.796371949	0.084212831	NC	-1.411613848	0.000848305	DOWN	-0.400056119	0.491592818	NC	LOC104435173	lysM domain receptor-like kinase 3
Eucgr.K02206	-1.607203652	9.50E-05	DOWN	1.95353561	3.30E-06	UP	-0.439392665	0.435207001	NC	-1.89067269	5.83E-06	DOWN	-1.193371452	0.004651015	DOWN	0.553948622	0.255020959	NC	0.990169619	0.024013821	NC	1.706861108	8.58E-05	UP
Eucgr.F02906	3.001217304	1.17E-12	UP	-2.778849592	6.08E-11	DOWN	-0.062000394	0.941371704	NC	-1.196317411	0.006048965	DOWN	4.460495115	4.71E-23	UP	-2.109952602	6.12E-07	DOWN	-0.858309149	0.057431509	NC	0.014020234	0.988157111	NC	LOC104449760	protein REVEILLE 2
Eucgr.H05125	3.749842564	8.19E-17	NC	-1.334110497	0.002290397	NC	1.421847906	0.00116812	NC	-0.996244716	0.027749889	NC	4.468278283	4.69E-16	NC	1.208420166	0.007996945	UP	-1.96088311	6.18E-06	DOWN	-1.712296246	0.00017322	DOWN	LOC104416008	subtilisin-like protease SBT1.9
Eucgr.C03728	0.328800453	0.474094883	NC	0.866713502	0.054248105	NC	-0.303903312	0.629848757	NC	0.099158163	0.859223811	NC	0.031084585	0.954590694	NC	1.220322902	0.005106373	UP	-0.689786718	0.135766556	NC	-0.451732054	0.420939521	NC	LOC104438216	hexokinase-1
Eucgr.A02357	3.438523749	1.81E-15	UP	-1.530741423	0.00033039	DOWN	0.575054719	0.274912006	NC	1.003043741	0.021977007	UP	0.744020636	0.093947739	NC	-0.167266288	0.777224871	NC	0.509955298	0.30293764	NC	1.524541746	0.000612876	UP
Eucgr.E02775	-0.588019082	0.203048942	NC	-2.328861972	9.81E-07	DOWN	0	1	NC	0	1	NC	-3.222417965	2.65E-13	DOWN	-2.921150662	8.26E-08	NC	1.861690408	0.001443785	NC	0	1	NC	LOC104446943	uncharacterized LOC104446943
Eucgr.I02388	1.630557033	0.000102657	UP	-0.64588242	0.176022445	NC	0.620845118	0.230796132	NC	0.804481379	0.074924977	NC	0.321005926	0.499549998	NC	-0.371142448	0.477731054	NC	0.292723521	0.589967065	NC	-0.222983719	0.738643055	NC	LOC104419693	D-2-hydroxyglutarate dehydrogenase, mitochondrial
Eucgr.B03778	-1.051337611	0.011759195	NC	0.469579979	0.339436812	NC	-0.492423467	0.36464085	NC	-1.091626877	0.011206669	DOWN	-0.933759748	0.028309897	NC	0.425713682	0.397505324	NC	-0.173337642	0.762581656	NC	0.158651686	0.814600372	NC	LOC104433918	la-related protein 1A
Eucgr.A01711	0.560467933	0.206563862	NC	-0.33128369	0.529629788	NC	1.000727833	0.028690789	UP	0.094825746	0.868700961	NC	1.454259091	0.000567748	UP	-1.078120089	0.016137538	DOWN	2.002674763	1.75E-06	UP	-0.995174002	0.040154071	NC	LOC104439704	50S ribosomal protein L6, chloroplastic
Eucgr.G01919	-1.842562294	9.32E-06	DOWN	1.56145565	0.000277618	UP	-0.372027194	0.533415167	NC	-0.723112334	0.111570911	NC	-0.754755766	0.083833349	NC	0.685778335	0.146277094	NC	-0.116163416	0.848179514	NC	0.151415903	0.826002121	NC	LOC104453516	syntaxin-22
Eucgr.E00408	-0.257897348	0.581873076	NC	0.599827932	0.205772216	NC	-0.895061109	0.053525313	NC	-0.909904311	0.038026404	NC	-0.908473092	0.033426163	NC	0.908755568	0.044185191	NC	-1.16543118	0.006596892	DOWN	0.520007832	0.341280204	NC	LOC104443671	E3 ubiquitin-protein ligase RBBP6
Eucgr.B01965	0.610706656	0.206924666	NC	0.330835435	0.559161151	NC	0.735901062	0.154901922	NC	-1.256252587	0.006450653	DOWN	-1.202775525	0.023943864	NC	0	1	NC	3.321754716	2.68E-12	UP	0	1	NC
Eucgr.H00600	1.057798422	0.011754037	NC	0.376133423	0.460894944	NC	-0.711003992	0.148308714	NC	-0.284827814	0.575243465	NC	-0.465276806	0.303767656	NC	0.321059684	0.543165222	NC	-1.258647631	0.003190131	DOWN	-1.163683886	0.011168394	DOWN	LOC104456407	probable cyclic nucleotide-gated ion channel 20, chloroplastic
Eucgr.I00566	-1.941537844	3.65E-06	DOWN	-2.013316139	9.47E-06	NC	4.986204382	2.82E-26	UP	2.86781565	1.18E-10	UP	-3.784385583	6.29E-18	DOWN	-0.086919641	0.896964738	NC	3.75395566	8.53E-18	UP	2.304386931	1.18E-07	UP	LOC104418340	probable 1-deoxy-D-xylulose-5-phosphate synthase 2, chloroplastic
Eucgr.H04486	-2.143055483	2.50E-07	DOWN	-0.247552707	0.656834093	NC	0.462410451	0.416982462	NC	-0.297150948	0.566049502	NC	-1.914194566	4.70E-06	DOWN	-0.325337743	0.547906296	NC	0.204939771	0.726242331	NC	0.707544492	0.173722014	NC	LOC104415553	mitogen-activated protein kinase kinase kinase NPK1
Eucgr.F03004	-0.566785092	0.205987253	NC	0.457059035	0.369569306	NC	-0.07242328	0.933842173	NC	0.919567431	0.038224659	NC	-0.834456613	0.057491287	NC	1.109255906	0.013511606	UP	-0.285576338	0.60033779	NC	0.006707062	0.996124486	NC	LOC104449852	E3 ubiquitin-protein ligase At1g12760
Eucgr.H00389	-1.231473135	0.003085916	DOWN	-1.026287486	0.02114771	DOWN	1.303151968	0.002934579	UP	1.58867466	0.000166921	UP	-2.591589399	5.98E-10	DOWN	0.168069298	0.77412215	NC	1.051704487	0.016084687	UP	1.312365303	0.003603883	UP	LOC104456255	inositol transporter 1
Eucgr.K02091	-0.138426387	0.824765545	NC	0.368807103	0.566624524	NC	-0.066406136	0.957983418	NC	0.915858341	0.065499733	NC	1.384268666	0.002696291	UP	-1.416407934	0.003310882	DOWN	-0.504537275	0.398948536	NC	0.343425963	0.643339652	NC	LOC104425683	putative SOS response-associated peptidase YoqW
Eucgr.I01847	1.581848583	0.001322617	UP	-0.457685777	0.444675839	NC	-1.94631612	0.000293235	NC	-2.585338803	2.48E-06	NC	-0.082320377	0.914120423	NC	-0.096145811	0.923691862	NC	-1.229635215	0.023904609	NC	-0.788314718	0.22578636	NC
Eucgr.L02071	-9.233005315	1.65E-41	NC	0	1	NC	5.144229234	3.80E-11	NC	4.801405839	9.47E-10	NC	-11.76641741	1.02E-42	DOWN	0	1	NC	7.160006241	6.10E-39	UP	3.335131638	1.28E-09	NC	LOC104430281	MLP-like protein 328
Eucgr.F04285	-0.738135274	0.088219868	NC	1.055663672	0.017469122	UP	-0.284422445	0.660923224	NC	-0.946542335	0.031689088	NC	0.548313264	0.232907528	NC	1.067622127	0.017837844	UP	-0.244155143	0.663700753	NC	-0.111783624	0.879695401	NC	LOC104450891	probable methyltransferase PMT25
Eucgr.F02260	-1.273359845	0.002117755	DOWN	-0.221406941	0.68570889	NC	0.38703145	0.508706249	NC	0.538788658	0.249496093	NC	-1.198359224	0.004331473	DOWN	-0.569585205	0.238218414	NC	0.477376143	0.334263391	NC	0.26944329	0.67111737	NC	LOC104449269	adenine phosphoribosyltransferase 1
Eucgr.B02466	0.341809269	0.456933494	NC	0.118328674	0.839606248	NC	-0.163360012	0.82571532	NC	-0.163811314	0.760810665	NC	0.39596804	0.389602704	NC	-0.274518182	0.612316607	NC	-0.054420461	0.931881878	NC	1.084914198	0.019531791	UP	LOC104432845	uncharacterized LOC104432845
Eucgr.B03715	-4.358871969	6.10E-08	NC	0	1	NC	7.64218147	2.18E-12	NC	0	1	NC	-0.031992828	0.970773244	NC	0	1	NC	11.1137934	3.23E-36	UP	0	1	NC	LOC104433863	protein GAST1
Eucgr.J00421	-1.544788957	0.000172433	DOWN	1.034369023	0.01867912	UP	0.165052611	0.823197291	NC	-0.52200297	0.264756093	NC	-0.264524241	0.577852727	NC	-0.264700708	0.625116605	NC	0.514845325	0.289197794	NC	0.223426118	0.730925708	NC
Eucgr.K02550	-0.154125968	0.773443319	NC	-0.300343451	0.605101859	NC	0.420454277	0.493401106	NC	-0.196744057	0.73681539	NC	1.192638748	0.005655715	UP	-1.50477624	0.000665857	DOWN	1.392419631	0.001348526	UP	-0.05389911	0.951656269	NC	LOC104426040	coiled-coil domain-containing protein 6
Eucgr.I00210	2.326636403	2.32E-08	UP	-1.089801946	0.013147703	DOWN	-1.290878675	0.003416317	DOWN	0.535726659	0.254304084	NC	0	1	NC	0	1	NC	0	1	NC	0	1	NC	LOC104418127	probable disease resistance protein At1g61300
Eucgr.F03361	4.575073006	5.02E-24	UP	-1.495785156	0.000437049	NC	-1.288714996	0.003322782	NC	-0.59555464	0.199952835	NC	3.91598512	7.51E-19	UP	-1.442210819	0.000819087	NC	-2.826790178	4.01E-11	NC	0.521816155	0.343014257	NC
Eucgr.F02760	-1.738130285	2.32E-05	DOWN	0.735729183	0.110056202	NC	-0.453268839	0.416931613	NC	-0.600271983	0.192993225	NC	-1.688079733	4.75E-05	DOWN	0.631825949	0.183791149	NC	0.027160516	0.96776572	NC	0.492555847	0.372854076	NC	LOC104449650	putative DEAD-box ATP-dependent RNA helicase 29
Eucgr.L02288	-2.170302018	4.45E-07	DOWN	0.794542244	0.107068404	NC	0.045478002	0.965292106	NC	-0.528748302	0.289335203	NC	-1.457858912	0.000642395	DOWN	0.416952665	0.428118394	NC	0.210835733	0.719659817	NC	-0.071847632	0.929217403	NC
Eucgr.K03531	-1.177816763	0.004563088	DOWN	1.035881035	0.018427326	UP	-0.167561321	0.819564036	NC	0.173830131	0.744097635	NC	-0.558088672	0.208889398	NC	0.544998608	0.259935959	NC	-0.010711961	0.98782572	NC	-0.325285156	0.59215406	NC	LOC104426806	protein disulfide-isomerase like 2-1
Eucgr.B00910	-1.329924417	0.008083046	DOWN	0.380656517	0.58803562	NC	1.04693072	0.05360424	NC	0.269619454	0.665528472	NC	0	1	NC	0	1	NC	0	1	NC	0	1	NC	LOC104434498	sodium channel modifier 1
Eucgr.K00145	2.88010158	1.03E-10	UP	-1.346568221	0.002664959	DOWN	0.904584202	0.063880596	NC	-1.051031187	0.025048795	NC	2.714594501	3.35E-10	UP	-2.302898509	1.25E-07	NC	1.149301055	0.010724355	NC	0.18160703	0.810415098	NC	LOC104424331	65-kDa microtubule-associated protein 3
Eucgr.J01606	0.284854345	0.539062637	NC	0.080935281	0.893645863	NC	-0.085507144	0.915588789	NC	2.56002	9.54E-10	UP	-0.206631817	0.670778628	NC	-0.618651768	0.194140119	NC	0.784704279	0.083524345	NC	1.187602951	0.009158115	UP	LOC104422174	glutamine synthetase nodule isozyme
Eucgr.J00109	-2.529894635	2.75E-09	DOWN	1.102682878	0.01638409	UP	-0.985627497	0.036987103	NC	-2.722269447	8.64E-10	DOWN	-2.918811047	6.72E-11	DOWN	1.789334467	0.00012529	UP	-1.002921766	0.032178231	DOWN	-0.075055479	0.931979307	NC	LOC104420981	transmembrane protein 87B
Eucgr.E00329	-3.857519168	1.79E-18	DOWN	1.184539995	0.008225714	UP	1.272225585	0.003928205	UP	-0.693154536	0.135215431	NC	-1.874853401	6.71E-06	DOWN	0.110672758	0.859029629	NC	2.637064967	3.16E-10	UP	-0.009341334	0.992483693	NC	LOC104443596	poly(U)-specific endoribonuclease-B
Eucgr.D02066	0.360220886	0.438323137	NC	1.352459742	0.001693928	NC	0.24738856	0.710883635	NC	1.177520756	0.005942744	UP	0.594372515	0.1965934	NC	0.953239739	0.038297299	NC	1.139779951	0.008633053	NC	1.862370507	1.75E-05	NC
Eucgr.I01667	4.861739115	1.18E-26	UP	1.028620117	0.019246649	UP	-2.259212135	7.11E-08	NC	-4.420968358	4.53E-23	NC	2.506410726	1.81E-09	UP	-1.061767	0.016333656	DOWN	-4.844317743	1.80E-26	NC	-0.821268566	0.093844321	NC	LOC104419159	kelch repeat-containing protein At3g27220
Eucgr.D01031	0.082715948	0.870621264	NC	-0.177434187	0.751302251	NC	-0.863577616	0.065527967	NC	-0.025451782	0.967190155	NC	0.195377515	0.690288305	NC	0.624833487	0.189269393	NC	-1.604172825	0.000128786	DOWN	-0.847951494	0.081913333	NC	LOC104441241	lysine-specific demethylase JMJ18
Eucgr.D01959	-1.52656455	0.000213851	DOWN	1.58474246	0.00018336	NC	-0.810669034	0.087430073	NC	-2.707415292	1.27E-10	NC	-1.074692071	0.011163816	NC	0.353538124	0.49726931	NC	0.815923342	0.07059019	NC	0.319487282	0.602004746	NC	LOC104441836	probable sugar phosphate/phosphate translocator At1g12500
Eucgr.H02544	-0.931975438	0.044196402	NC	-0.742973772	0.187113762	NC	1.783655784	0.000166003	UP	-0.284010464	0.676591925	NC	-3.202621967	2.74E-11	DOWN	0	1	NC	2.914939203	3.64E-10	UP	0	1	NC
Eucgr.F01332	0.194728066	0.695935371	NC	0.269363984	0.626516384	NC	-0.326282896	0.609886367	NC	0.488547181	0.310687048	NC	-2.072752877	1.75E-06	DOWN	2.726156452	6.13E-10	UP	-0.95992334	0.031777306	NC	-1.367057929	0.002810758	DOWN
Eucgr.I00907	1.557336828	0.000152059	UP	-0.486872318	0.318706428	NC	-0.466725736	0.398163392	NC	-1.387337555	0.001011163	DOWN	0.056986342	0.913439885	NC	-0.59420036	0.214348317	NC	-0.038644977	0.952026882	NC	-0.827102671	0.091331943	NC	LOC104418555	nicotinate phosphoribosyltransferase 2
Eucgr.A02882	0	1	NC	3.963054722	1.10E-12	UP	0.38157582	0.547786066	NC	-7.048764947	4.11E-23	NC	5.680608603	1.46E-10	NC	-0.702325017	0.272513031	NC	0	1	NC	0	1	NC	LOC104449588	21 kDa protein
Eucgr.H03210	0.48657123	0.292881561	NC	1.279313811	0.003515105	NC	0.171588933	0.817638228	NC	0.764261957	0.090597732	NC	1.022283233	0.024569516	NC	1.735847807	6.99E-05	NC	-1.188522123	0.006442446	NC	1.736103855	6.83E-05	UP	LOC104414610	receptor protein kinase-like protein At4g34220
Eucgr.H00808	-1.029998669	0.013920749	NC	0.660259787	0.158625168	NC	-0.480119053	0.381905862	NC	0.262730792	0.607855777	NC	-1.181926381	0.004899524	DOWN	0.525440256	0.281350793	NC	-0.396679338	0.434578865	NC	0.063795951	0.934858353	NC	LOC104456552	uncharacterized LOC104456552
Eucgr.K01683	3.763245818	2.92E-18	UP	-2.590697339	7.25E-10	NC	-0.163026761	0.825549921	NC	-0.346339203	0.48295545	NC	3.825144481	1.39E-18	NC	-1.797741069	2.18E-05	DOWN	-1.075909365	0.012981456	NC	-1.217414691	0.007305715	NC	LOC104425403	probable E3 ubiquitin-protein ligase RHC1A
Eucgr.B03278	-0.808753403	0.057218113	NC	-0.123001042	0.832307355	NC	-0.096558116	0.904823365	NC	0.3861319	0.428739988	NC	-2.233368666	7.60E-08	DOWN	0.758096753	0.10262597	NC	-0.327948448	0.533165789	NC	0.25185209	0.693096976	NC	LOC104433498	uncharacterized LOC104433498
Eucgr.J00966	2.081410746	4.06E-07	UP	-2.245972588	8.09E-08	DOWN	0.086134924	0.914770051	NC	0.846199589	0.055660457	NC	1.427748425	0.000600935	UP	-1.676525457	8.00E-05	DOWN	-0.08898622	0.884432183	NC	-0.536428564	0.322763162	NC	LOC104421700	mitogen-activated protein kinase 3
Eucgr.C02780	1.407562833	0.000721253	UP	1.050837136	0.017068661	UP	-0.723323089	0.139042725	NC	-1.584418599	0.0001638	DOWN	2.700076282	1.25E-10	UP	-0.648160437	0.170291702	NC	-1.189628342	0.005599451	DOWN	-0.385119764	0.511955129	NC	LOC104437676	RNA-dependent RNA polymerase 6
Eucgr.K01952	0.575289915	0.201153466	NC	0.043291324	0.949494197	NC	0.097584567	0.907374349	NC	-2.937337638	4.14E-11	DOWN	-1.058820047	0.013027412	NC	1.331787109	0.00222134	UP	-0.903645352	0.042582552	NC	-0.790889673	0.112171045	NC	LOC104425585	alpha-glucosidase
Eucgr.F04011	-0.413751252	0.374048972	NC	0.571539813	0.251817047	NC	0.811666365	0.093844202	NC	0.421407287	0.392486872	NC	0.546163895	0.235528522	NC	-0.123924468	0.843511438	NC	1.17479144	0.007216664	UP	0.60319775	0.269061853	NC	LOC104450677	uncharacterized LOC104450677
Eucgr.K01544	0.903061737	0.044327246	NC	-1.738529774	0.000161876	NC	1.515897031	0.001109848	UP	0.965811723	0.045868927	NC	0.417404194	0.419591677	NC	-0.042041508	0.966837335	NC	1.488564816	0.000907127	UP	-0.138470763	0.870021589	NC	LOC104425310	probable S-sulfocysteine synthase, chloroplastic
Eucgr.G02547	0	1	NC	1.451610626	0.012877309	NC	2.026714817	1.21E-05	UP	-0.166043328	0.800581172	NC	0	1	NC	0	1	NC	0	1	NC	0	1	NC	LOC104455762	protein NRT1/ PTR FAMILY 4.6
Eucgr.F03168	1.716988706	3.56E-05	UP	0.592626909	0.214835377	NC	-2.153917811	3.52E-07	DOWN	-2.580888429	9.95E-10	DOWN	-0.684989443	0.118360419	NC	1.124027988	0.010894456	UP	-2.971575118	2.48E-12	DOWN	-1.274177803	0.004823199	DOWN
Eucgr.K03455	1.536710088	0.000186327	UP	-0.242002108	0.654612342	NC	-1.415057639	0.000998396	DOWN	-2.421087298	6.97E-09	DOWN	-0.131936807	0.792254577	NC	-0.837254382	0.066488376	NC	-0.356259472	0.490630161	NC	0.004393555	0.997249056	NC	LOC104426737	autophagy-related protein 18a
Eucgr.J01755	-0.929276064	0.029604106	NC	1.114732498	0.011833821	UP	-0.868324613	0.065919404	NC	0.071877282	0.902640556	NC	0.466803737	0.307033208	NC	0.787888013	0.089265377	NC	-0.951426045	0.031669971	NC	0.498020555	0.368307237	NC	LOC104422273	probable receptor-like protein kinase At5g56460
Eucgr.H02683	-1.69344379	3.64E-05	DOWN	1.750561646	3.05E-05	NC	-0.918387317	0.045994009	NC	-3.507793479	3.74E-16	NC	-2.209896773	9.77E-08	DOWN	1.570708788	0.000230372	UP	0.329550447	0.528567467	NC	0.335569589	0.576634569	NC	LOC104414284	UDP-glucuronate 4-epimerase 6
Eucgr.E01106	0.488193728	0.272737835	NC	-0.637850247	0.17671872	NC	-0.106857758	0.894314538	NC	0.977983009	0.025326791	NC	0.247928109	0.605295458	NC	0.079029632	0.900530911	NC	-1.026440052	0.018862284	DOWN	-0.443973631	0.432122515	NC	LOC104444156	valine--tRNA ligase, mitochondrial 1
Eucgr.F02474	-1.216679943	0.003979754	DOWN	-0.227529209	0.68570889	NC	0.372736579	0.542074379	NC	0.616497446	0.190095662	NC	-0.955647421	0.027068386	NC	-1.364355728	0.002379316	DOWN	1.544066103	0.000366671	UP	-0.420120223	0.50232002	NC	LOC104449409	zinc finger CCCH domain-containing protein 62
Eucgr.A00686	1.722928449	3.70E-05	UP	-1.625031731	0.000158485	DOWN	0.847933904	0.078883103	NC	-1.761057175	5.83E-05	DOWN	4.272003475	1.64E-20	UP	-2.744940836	2.66E-10	DOWN	2.210924766	2.19E-07	NC	-0.513780138	0.389320467	NC	LOC104431348	WEB family protein At2g38370
Eucgr.F01115	2.104568926	4.14E-07	UP	0.386009536	0.448436551	NC	-0.853696792	0.069484946	NC	-1.636745962	9.87E-05	DOWN	3.613643363	7.60E-17	NC	-3.026947785	1.68E-12	NC	0.375587629	0.469867652	NC	-1.551569723	0.000556801	NC	LOC104448432	disease resistance protein RFL1
Eucgr.G00872	4.00913297	1.58E-19	UP	-1.693208843	6.38E-05	DOWN	-0.287763811	0.659482014	NC	0.804126792	0.073330399	NC	2.211569063	1.26E-07	UP	-0.768528502	0.097721146	NC	-1.66499263	8.02E-05	DOWN	-0.28470019	0.652411608	NC	LOC104452859	probable serine/threonine-protein kinase At1g54610
Eucgr.F01371	-0.202517984	0.682251836	NC	-0.457340204	0.37547206	NC	2.158549311	4.37E-07	UP	2.268751173	8.61E-08	UP	-0.646639013	0.148112862	NC	0.949467234	0.037515538	NC	1.281410993	0.002680013	UP	0.211724235	0.750057574	NC	LOC104448611	bidirectional sugar transporter SWEET2
Eucgr.K02647	-2.413487877	5.61E-09	DOWN	0.575200991	0.230648409	NC	-0.01508283	0.986999489	NC	-0.014476451	0.982404019	NC	-1.538474807	0.000217535	DOWN	0.059504505	0.927850437	NC	0.266685591	0.624904822	NC	0.317060635	0.605334044	NC	LOC104426096	DEAD-box ATP-dependent RNA helicase 51
Eucgr.D00621	1.962788428	2.12E-06	UP	-1.915693654	5.96E-06	DOWN	2.054026097	1.14E-06	UP	2.048614648	9.96E-07	UP	1.439744184	0.000646503	UP	0.120029504	0.84406698	NC	0.984715949	0.025091624	NC	0.996705314	0.034937471	NC
Eucgr.C01237	1.236016969	0.004036211	UP	-5.139749048	2.05E-22	NC	6.081612802	1.61E-30	NC	3.945481453	3.29E-14	NC	0.353509904	0.469332023	NC	-2.282587837	6.96E-07	NC	4.325843881	5.71E-21	UP	3.171658668	5.00E-12	NC	LOC104436715	probable LRR receptor-like serine/threonine-protein kinase At4g30520
Eucgr.C02103	-1.291299109	0.002205166	DOWN	-0.756820199	0.114148064	NC	1.209878998	0.00747296	UP	0.368819422	0.471462127	NC	-0.417257721	0.371970755	NC	-0.744982368	0.12238357	NC	2.095840555	8.19E-07	UP	-0.148117804	0.844118181	NC	LOC104437245	probable plastid-lipid-associated protein 8, chloroplastic
Eucgr.H00775	-3.798192363	1.46E-17	DOWN	0.402140352	0.474648818	NC	0.927621517	0.057816863	NC	0.321732481	0.547304096	NC	-0.297504117	0.531178311	NC	-2.365831288	4.20E-08	DOWN	2.58160266	1.30E-09	UP	-0.400766868	0.520634472	NC
Eucgr.B01733	6.546597499	5.45E-38	UP	-1.360788899	0.001504695	NC	0.347333329	0.56874316	NC	0.013096852	0.984970438	NC	2.57167188	1.24E-09	UP	0.304027458	0.568818965	NC	-2.251736031	7.96E-08	NC	0.062017576	0.93751812	NC	LOC104434999	probable glutathione S-transferase parC
Eucgr.E03400	1.554123284	0.000223063	UP	-2.967159173	2.09E-11	DOWN	1.962312495	1.03E-05	UP	1.90131277	1.67E-05	UP	0.178352625	0.72260786	NC	-3.603743288	4.57E-15	DOWN	3.61228578	1.26E-15	UP	-0.247515173	0.76594392	NC
Eucgr.B02754	-0.052963557	0.920210165	NC	-1.478853932	0.000559145	DOWN	0.188311849	0.797674647	NC	-1.434249347	0.000866689	DOWN	-1.454929726	0.000481925	DOWN	-1.13427423	0.010386172	DOWN	0.199673121	0.728905347	NC	-1.357295201	0.002811457	DOWN	LOC104433099	uncharacterized LOC104433099
Eucgr.H03608	3.361184061	6.31E-15	UP	-0.485296449	0.323785472	NC	-0.373705731	0.529845097	NC	0.017286299	0.9790503	NC	-1.062115893	0.012107132	NC	0.733530595	0.115268382	NC	-1.068865705	0.0138089	DOWN	-0.637474318	0.222733312	NC	LOC104414910	endo-1,3;1,4-beta-D-glucanase
Eucgr.K03572	-0.348275272	0.452239142	NC	1.239113062	0.004337594	UP	-0.493377625	0.367288523	NC	-0.43402826	0.367422457	NC	0.559611651	0.215492343	NC	1.018470616	0.023081962	UP	-1.377259975	0.00119177	DOWN	-0.489932773	0.37890986	NC	LOC104426849	uncharacterized LOC104426849
Eucgr.B03152	0.35651192	0.444840381	NC	-0.290882244	0.594067592	NC	0.100383435	0.904823365	NC	1.905293256	6.18E-06	UP	-0.135013922	0.792545693	NC	0.227494706	0.687353537	NC	-0.85329056	0.061952415	NC	0.751858277	0.138875818	NC	LOC104433383	ureide permease 1
Eucgr.C01635	0	1	NC	0	1	NC	0	1	NC	0	1	NC	-1.643601731	0.000100906	DOWN	1.146981558	0.010763175	UP	-0.27398083	0.620083969	NC	0.357048613	0.554058495	NC
Eucgr.B02509	-0.55248177	0.352300585	NC	1.013397215	0.084316187	NC	1.148313866	0.023185244	NC	2.557133586	1.35E-08	UP	0.856751387	0.068617599	NC	-0.787009858	0.121025156	NC	0.689312431	0.177780937	NC	-0.244369248	0.743925946	NC	LOC104432884	protein ENHANCED DISEASE RESISTANCE 2-like
Eucgr.J01958	4.33682828	4.81E-21	NC	-4.174388489	2.01E-19	NC	-2.510217643	7.56E-06	NC	-1.80409886	0.000679908	NC	6.503028703	6.28E-36	UP	-5.144804844	1.94E-26	DOWN	-1.546338654	0.004995268	NC	0.805388497	0.177230052	NC	LOC104422426	18.1 kDa class I heat shock protein
Eucgr.J03017	0.813695954	0.05713576	NC	0.305902067	0.562390214	NC	-0.316333885	0.613296231	NC	-0.520263783	0.269195361	NC	1.123885097	0.008006769	UP	-0.049816968	0.94018118	NC	-0.198932298	0.72776676	NC	0.012434384	0.989466224	NC	LOC104423135	katanin p60 ATPase-containing subunit A1
Eucgr.D01072	0	1	NC	0	1	NC	6.483444635	3.78E-15	NC	0	1	NC	-2.808529317	2.02E-06	NC	0	1	NC	9.438705612	5.63E-23	UP	0	1	NC	LOC104441276	glycine-rich protein A3
Eucgr.G02858	2.523934375	1.13E-09	UP	-1.57778893	0.000187041	DOWN	-1.497309144	0.00046637	DOWN	-2.044756466	9.38E-07	DOWN	0.082982342	0.871671212	NC	-0.128269452	0.830803542	NC	-1.784860574	1.87E-05	DOWN	-0.84965923	0.081166039	NC	LOC104454235	ABC transporter G family member 24
Eucgr.H03121	0	1	NC	1.682484677	0.000784206	UP	-0.639527439	0.260862697	NC	0.414292808	0.432593491	NC	0.015553325	0.982732434	NC	0.187519762	0.752706304	NC	-0.017362157	0.982853337	NC	0.277923763	0.668207567	NC
Eucgr.H01867	-2.001352983	1.10E-06	DOWN	2.079831021	6.83E-07	UP	-2.644880956	3.26E-10	DOWN	-3.00839919	1.25E-12	DOWN	-2.505883038	1.79E-09	DOWN	0.472547271	0.338991237	NC	-1.814373803	1.29E-05	DOWN	-0.459790958	0.411163986	NC
Eucgr.B01472	0.63019964	0.152618838	NC	0.368013763	0.478092126	NC	-0.83323012	0.081956291	NC	-0.57263374	0.22211452	NC	-0.142814117	0.776646106	NC	0.695850769	0.139043073	NC	-1.130120921	0.009079727	DOWN	-0.720784163	0.157315104	NC	LOC104427249	calcium-transporting ATPase 12, plasma membrane-type
Eucgr.L01486	2.876124432	1.98E-10	UP	0.217816944	0.703400161	NC	-1.504279093	0.000754826	DOWN	-1.498729245	0.000614066	DOWN	2.228227167	4.25E-07	UP	0.336445361	0.535581144	NC	-2.155030341	6.40E-07	DOWN	-0.319007631	0.613896615	NC
Eucgr.H00218	-0.136598129	0.815776287	NC	0.101700569	0.892541918	NC	1.034996574	0.028621688	NC	3.280031316	5.85E-14	UP	-1.798828248	2.12E-05	DOWN	0.427113101	0.414386133	NC	-0.182318394	0.759484191	NC	0.134380329	0.854037442	NC	LOC104456140	putative ion channel POLLUX-like 2
Eucgr.A01801	-0.513255771	0.307055263	NC	-2.569179735	2.94E-06	NC	5.554720424	1.02E-26	UP	0	1	NC	-0.776595922	0.087692936	NC	-4.660188076	1.21E-15	NC	8.493294169	3.04E-47	UP	0	1	NC	LOC104440579	protochlorophyllide reductase
Eucgr.B03975	1.927838387	5.20E-06	UP	0.100898223	0.869421335	NC	0.041145277	0.962327042	NC	-0.246278784	0.639106658	NC	1.139450221	0.007848455	UP	-0.14554305	0.808510147	NC	-0.490703577	0.324549785	NC	-0.079234157	0.91931612	NC	LOC104434091	importin subunit alpha-4
Eucgr.H00677	1.854459153	0.000297784	NC	-0.777369709	0.166694482	NC	1.69570869	0.000376489	UP	1.237978353	0.011678992	UP	1.621794621	0.000455036	UP	-0.829842537	0.104760122	NC	1.181596676	0.011535529	UP	0.779304719	0.15759668	NC	LOC104456452	hypothetical protein
Eucgr.F04379	0.311215817	0.499388224	NC	-1.005273779	0.022868911	DOWN	0.856581506	0.067569785	NC	1.145185171	0.00756813	UP	0.207326552	0.670360434	NC	-0.272487473	0.613603534	NC	0.774434023	0.08856563	NC	0.150295725	0.826533841	NC	LOC104450965	histone acetyltransferase of the MYST family 1
Eucgr.I02423	-1.530766747	0.000439073	NC	-1.076799373	0.037594207	NC	1.439836722	0.002687217	UP	2.181182105	1.45E-06	UP	-0.276835718	0.585202518	NC	-1.484662804	0.001673603	NC	2.702248702	1.30E-09	UP	0.926723651	0.092590795	NC	LOC104419725	pheophytinase, chloroplastic
Eucgr.G00249	0.219781168	0.643982738	NC	-0.048947848	0.939676669	NC	-1.148278929	0.009744947	DOWN	-0.220794815	0.672097531	NC	0.261705637	0.582713185	NC	-0.206187641	0.713145676	NC	-1.622306591	0.000106189	DOWN	-1.369310817	0.002167441	DOWN	LOC104452517	disease resistance protein RPS2
Eucgr.K02867	-1.753492601	4.24E-05	DOWN	0.279385926	0.633025681	NC	-0.142718904	0.86471783	NC	-0.25263251	0.648672943	NC	0.776386813	0.075950052	NC	-0.572587829	0.239991023	NC	0.013705473	0.985765449	NC	-1.080361803	0.02268622	DOWN
Eucgr.A01587	0.492543108	0.300898235	NC	-0.21775334	0.715409268	NC	0.295560006	0.660699268	NC	0.483075142	0.335351238	NC	-0.74374264	0.110424779	NC	-0.042304873	0.957084063	NC	1.078419919	0.019257317	UP	0.625140427	0.273028816	NC	LOC104438714	GDSL esterase/lipase At5g03820
Eucgr.C00129	-0.45407989	0.308232583	NC	0.447801048	0.365472268	NC	-1.036071288	0.021314652	DOWN	-0.739414801	0.100161758	NC	-1.323462671	0.001529578	DOWN	1.05724089	0.016951938	UP	-1.458862664	0.000519499	DOWN	-0.277652388	0.657831492	NC	LOC104435936	uncharacterized LOC104435936
Eucgr.G02650	-0.484139671	0.320617227	NC	-0.300187837	0.626898766	NC	0.510708057	0.402161934	NC	0.684446644	0.171273524	NC	-0.750376466	0.104438863	NC	-0.777410474	0.131634424	NC	1.579271351	0.000448531	UP	0.372546542	0.592945051	NC	LOC104454061	chlorophyll(ide) b reductase NOL, chloroplastic
Eucgr.I00328	0.793407831	0.067460072	NC	-0.307355861	0.569064593	NC	-0.756938983	0.126867559	NC	-1.325452084	0.002260525	DOWN	0.628419591	0.155306134	NC	-1.001661047	0.025600592	DOWN	-0.307015337	0.56723566	NC	-0.020561219	0.981897809	NC	LOC104418203	uncharacterized LOC104418203
Eucgr.B01353	0	1	NC	8.210074988	1.22E-15	NC	-0.449193687	0.500848137	NC	-8.590684904	9.17E-18	NC	-8.934927038	1.55E-20	NC	12.73702928	3.70E-50	UP	-4.164327852	1.81E-20	NC	-10.95310609	2.17E-49	NC
Eucgr.C00180	-1.968472511	1.66E-06	DOWN	1.630209745	0.000112624	UP	-1.862253667	9.80E-06	DOWN	-2.661960533	2.32E-10	NC	0.174802119	0.722229975	NC	-0.69791074	0.13489046	NC	-4.042972143	2.34E-20	DOWN	-0.315164484	0.605827927	NC	LOC104435967	probable xyloglucan endotransglucosylase/hydrolase protein 23
Eucgr.G01417	-0.778762459	0.067151639	NC	0.086031291	0.88603418	NC	0.194365853	0.785036537	NC	0.438472371	0.359347491	NC	-2.041693058	8.21E-07	DOWN	1.527670789	0.000352004	UP	-0.214205911	0.702206897	NC	0.874806207	0.069767456	NC	LOC104453188	caffeoyl-CoA O-methyltransferase 2
Eucgr.B00523	-1.855800732	1.18E-05	DOWN	-3.579379593	2.99E-12	NC	7.003889214	2.72E-39	NC	1.763147691	0.001369537	NC	-1.560847253	0.000218159	DOWN	-4.823921189	9.38E-20	DOWN	9.503559821	2.77E-59	UP	2.371107443	5.39E-05	NC	LOC104419910	chlorophyll a-b binding protein 4, chloroplastic
Eucgr.J01112	0.667538658	0.120672924	NC	0.312011546	0.548819425	NC	0.077458232	0.924304897	NC	-0.597560358	0.193897331	NC	1.090660431	0.00964523	UP	-0.402157699	0.427252786	NC	0.263980306	0.627060367	NC	0.362884402	0.539421252	NC	LOC104421810	elongation factor 1-alpha
Eucgr.B01740	-1.310561861	0.0023536	DOWN	0.5286691	0.303791193	NC	0.084078602	0.922127991	NC	0.140891812	0.80187838	NC	-0.277321419	0.572253267	NC	0.337200706	0.534787329	NC	0.100016182	0.87523355	NC	-0.130462866	0.862922758	NC	LOC104430781	protein translocase subunit SecA 1
Eucgr.K02414	-7.706389407	1.04E-11	NC	0	1	NC	7.508207775	1.27E-11	NC	0	1	NC	-3.160669266	4.38E-11	DOWN	0	1	NC	7.823670273	7.55E-25	NC	0	1	NC	LOC104425929	peptidyl-prolyl cis-trans isomerase FKBP16-4, chloroplastic
Eucgr.J00005	-2.188855944	2.28E-07	DOWN	0.201560789	0.726469849	NC	1.178512293	0.009627327	UP	1.141990785	0.009653359	UP	-1.406956329	0.001008802	DOWN	0.486142274	0.347003085	NC	1.355958585	0.001593198	UP	0.522586744	0.35243693	NC	LOC104420882	hypothetical protein
Eucgr.I00121	-0.745586868	0.098121719	NC	-0.170702325	0.777961302	NC	0.431165661	0.479406522	NC	0.691051937	0.150944082	NC	-1.477058281	0.000898475	DOWN	0.303524169	0.62099508	NC	1.06400377	0.021444148	UP	-0.277831449	0.697730269	NC	LOC104418075	NAD-dependent protein deacylase SRT2
Eucgr.I00608	-0.468891198	0.340504371	NC	1.020432574	0.034479994	NC	2.358992904	3.86E-08	UP	3.676068724	6.08E-17	UP	1.892051054	3.96E-05	UP	0.621843434	0.213986013	NC	-0.369552794	0.494967025	NC	1.275415114	0.00589186	UP	LOC104418377	transcription factor bHLH93
Eucgr.H00275	-1.042467348	0.016841335	NC	0.103650454	0.879389046	NC	0.192316629	0.804429407	NC	1.636357781	0.000141885	UP	-2.374217596	5.98E-05	NC	0	1	NC	0	1	NC	0	1	NC	LOC104456183	UDP-glycosyltransferase 74E2
Eucgr.G01779	0.272092695	0.591427134	NC	0.037851679	0.960439218	NC	0.548556856	0.32583404	NC	-0.252697913	0.644952264	NC	0.739729395	0.093748295	NC	-0.962831818	0.034966305	NC	1.134123046	0.0094423	UP	-0.562010278	0.312515242	NC	LOC104453429	rac-like GTP-binding protein 5
Eucgr.F00148	0.557952757	0.203129914	NC	1.094945162	0.012251929	UP	-0.114809798	0.882448788	NC	0.438210588	0.36013103	NC	0.249545832	0.613867783	NC	2.332066767	4.80E-08	UP	0.244104199	0.659988708	NC	1.624041422	0.000201648	UP	LOC104447841	isoflavone 3'-hydroxylase
Eucgr.H01414	0	1	NC	0	1	NC	2.834128485	1.45E-08	NC	3.342914569	1.44E-11	UP	0	1	NC	5.205569507	2.82E-16	NC	1.404211186	0.00148596	UP	-1.307993572	0.010330907	NC	LOC104456960	sulfate transporter 3.1
Eucgr.I01991	-0.122647887	0.825230287	NC	-0.284044885	0.619980014	NC	0.866964481	0.082678879	NC	1.13927412	0.011788706	UP	-0.873049711	0.058573938	NC	0.326550745	0.587066154	NC	0.782609814	0.103271695	NC	0.558246434	0.342908153	NC	LOC104419399	tRNA (guanosine(18)-2'-O)-methyltransferase
Eucgr.H04365	1.520914361	0.000425404	UP	-2.028971516	5.00E-06	DOWN	1.415084259	0.00224817	UP	2.552586298	5.71E-09	UP	-0.854564549	0.048597134	NC	0.941234454	0.038393841	NC	-1.396317681	0.00105051	DOWN	-3.038141997	5.35E-12	DOWN	LOC104415445	probable aldo-keto reductase 1
Eucgr.B01791	-0.101351629	0.870795191	NC	-2.789775756	9.04E-07	NC	1.842588837	0.002607278	NC	0	1	NC	0.116391826	0.824860754	NC	-4.76928524	9.38E-20	DOWN	2.080778528	0.000174312	NC	0	1	NC	LOC104431168	galactinol synthase 2
Eucgr.J02044	1.412020127	0.000624017	UP	-0.880846641	0.050180544	NC	-0.260720709	0.691921783	NC	-0.075323797	0.895885247	NC	0.239818939	0.617221522	NC	0.013837182	0.985307835	NC	-0.845473026	0.059029337	NC	-0.623327918	0.234789976	NC
Eucgr.A01780	0.275380663	0.562698486	NC	0.616255384	0.198628798	NC	-0.409034746	0.482836303	NC	-0.37329412	0.450103309	NC	-0.19461324	0.699261119	NC	1.045955914	0.019987614	UP	-0.490753229	0.321921563	NC	0.636338408	0.22640905	NC	LOC104440277	putative F-box protein At1g49610
Eucgr.B03010	1.79188484	1.49E-05	UP	-0.814348223	0.0743842	NC	-0.063758243	0.939167776	NC	0.056550357	0.924912025	NC	1.363014607	0.001179617	UP	-0.704474472	0.133985003	NC	0.176392006	0.761025964	NC	-0.712797453	0.165558292	NC	LOC104433276	universal stress protein YxiE
Eucgr.K01609	1.413833185	0.002453818	NC	0.197540034	0.748476797	NC	-1.191990526	0.015103383	NC	-1.824707961	9.61E-05	NC	1.174842328	0.006358264	UP	-0.569853455	0.248246213	NC	-1.547215903	0.000369377	DOWN	-2.019198649	7.16E-06	DOWN	LOC104425353	BRASSINOSTEROID INSENSITIVE 1-associated receptor kinase 1
Eucgr.D02578	1.158600423	0.006257012	UP	-0.103580215	0.86375884	NC	-0.094407734	0.908667182	NC	-0.037166242	0.952421308	NC	0.691797041	0.119878217	NC	-0.319636862	0.55140242	NC	0.036962765	0.956992268	NC	0.052020443	0.949119107	NC	LOC104442335	carbon catabolite repressor protein 4 homolog 4
Eucgr.B03508	1.381821072	0.001097086	UP	-0.450305215	0.376334896	NC	-0.063454774	0.941371704	NC	0.728190326	0.112030882	NC	2.071193362	8.44E-07	UP	-0.920529639	0.043319699	NC	-0.001068144	1	NC	-0.318614967	0.609706994	NC	LOC104433687	hypothetical protein
Eucgr.E00562	-2.774108458	3.23E-11	DOWN	1.306132843	0.002439525	UP	-0.910757375	0.049428901	NC	-0.915109265	0.037399715	NC	-3.046579376	7.75E-13	DOWN	2.379231358	2.21E-08	UP	-1.356664374	0.00137064	DOWN	-1.097396901	0.01797632	DOWN	LOC104443785	elicitor-responsive protein 3
Eucgr.J00777	1.40532032	0.00169678	NC	0.058131535	0.941083309	NC	0.968850793	0.041934723	NC	-3.117462734	4.88E-11	NC	2.644668259	8.64E-10	UP	-2.392367554	3.77E-08	DOWN	1.397280037	0.001460832	UP	-0.199469856	0.786806904	NC	LOC104421520	origin of replication complex subunit 1B
Eucgr.C04102	1.709573656	7.60E-05	NC	-0.958456686	0.040235823	NC	2.065679379	1.70E-06	UP	2.413869643	1.64E-08	UP	0.734481753	0.105076218	NC	0.152142729	0.807019319	NC	2.0609748	9.73E-07	UP	-0.583910628	0.294483743	NC	LOC104440457	cytochrome P450 CYP749A22-like
Eucgr.I01048	1.551191234	0.000726639	NC	1.937328613	9.40E-06	UP	0.180245073	0.808200576	NC	-3.795131626	1.23E-16	DOWN	2.248492847	5.40E-07	NC	-0.737816913	0.135917492	NC	-0.315594396	0.580419	NC	0.555856896	0.34036364	NC	LOC104420479	cyclin-D2-1
Eucgr.D01602	-1.509063133	0.000247823	DOWN	0.226811128	0.677675996	NC	0.149532687	0.842508339	NC	0.511208104	0.277321272	NC	-0.662692868	0.129946286	NC	-0.445368798	0.373251983	NC	0.11892535	0.843091376	NC	0.117108044	0.870849167	NC	LOC104441560	dihydrolipoyllysine-residue succinyltransferase component of 2-oxoglutarate dehydrogenase complex 1, mitochondrial
Eucgr.H02609	-1.613688716	0.000611951	DOWN	3.262153056	2.09E-12	UP	-2.774883122	4.51E-10	DOWN	-3.508076461	1.71E-14	DOWN	-1.826245765	3.38E-05	NC	2.551418121	9.08E-09	NC	-2.253096158	1.90E-07	NC	-1.210765346	0.010175314	NC
Eucgr.J00810	2.738248999	1.71E-10	UP	0.087097554	0.888353849	NC	-0.525172427	0.333059853	NC	-2.160723729	3.60E-07	DOWN	0.769837462	0.091265706	NC	0.964321057	0.036555015	NC	-2.701189727	5.43E-10	NC	-2.593189855	6.75E-09	NC	LOC104421554	uncharacterized LOC104421554
Eucgr.L01682	0.308837469	0.504312454	NC	0.076599302	0.901068414	NC	-0.747982212	0.123193694	NC	-1.873281706	7.64E-06	DOWN	-1.220218869	0.00369378	DOWN	0.650609669	0.16959507	NC	-1.768166857	2.34E-05	DOWN	0.162054159	0.811188533	NC	LOC104429851	PI-PLC X domain-containing protein At5g67130
Eucgr.C01530	0.249127143	0.601278906	NC	-0.399550386	0.43596458	NC	0.26606871	0.68974619	NC	0.135548029	0.807071954	NC	1.445228289	0.000589783	UP	-0.957975488	0.034405379	NC	0.351216828	0.503650948	NC	-0.024893184	0.978054521	NC	LOC104436924	uncharacterized LOC104436924
Eucgr.E01416	1.047298048	0.012185875	NC	-0.005860886	0.994948552	NC	0.147440669	0.844613612	NC	-0.063723797	0.912152414	NC	1.616806367	9.76E-05	UP	-0.615746786	0.196016972	NC	0.184428626	0.746705097	NC	-0.096666025	0.896374105	NC	LOC104444344	proteasome subunit beta type-1
Eucgr.K03395	-0.317189166	0.515324177	NC	-0.528258567	0.307172984	NC	0.975015101	0.042668021	NC	1.036166969	0.022338667	UP	0.574447991	0.235413016	NC	-1.125139186	0.021027527	DOWN	1.997144494	6.58E-06	UP	0.887116955	0.10224924	NC	LOC104426685	protein PALE CRESS, chloroplastic
Eucgr.K01329	1.789309348	1.39E-05	UP	-1.117346859	0.010562701	DOWN	-0.134831367	0.860638249	NC	-0.368101973	0.454582981	NC	-0.490297178	0.27734317	NC	-0.107394998	0.861359503	NC	-0.460022834	0.356538327	NC	0.267925045	0.673727235	NC	LOC104425155	probable E3 ubiquitin-protein ligase MARCH10
Eucgr.E01145	-1.800043717	2.21E-05	DOWN	0.791382306	0.099368856	NC	0.951987491	0.04271316	NC	0.969625698	0.029708476	NC	-1.731505898	4.58E-05	DOWN	1.446835187	0.001043711	UP	0.924992275	0.038224977	NC	0.560852323	0.304820925	NC	LOC104444181	WAT1-related protein At4g19185
Eucgr.F01844	-0.315659079	0.501417004	NC	-1.758725861	5.03E-05	DOWN	3.442474381	3.16E-15	UP	7.193366618	2.38E-45	NC	-0.574835578	0.202302394	NC	0.129880885	0.833246241	NC	1.449299619	0.000644735	UP	0.15399638	0.824946433	NC	LOC104448974	aldehyde oxidase GLOX
Eucgr.D01322	0.139516917	0.777674441	NC	-1.894032993	6.42E-06	NC	3.155031795	1.26E-13	UP	1.058654113	0.014399621	UP	-1.161301893	0.005733772	DOWN	-3.139847584	3.79E-13	DOWN	5.839887137	6.69E-35	UP	3.191779546	2.38E-13	UP	LOC104441401	peroxidase 42
Eucgr.B01547	0	1	NC	0	1	NC	0	1	NC	0	1	NC	1.710101822	8.05E-05	UP	-0.5228737	0.300832829	NC	-3.132815122	1.22E-11	DOWN	-3.601464222	2.99E-13	DOWN
Eucgr.J00183	-0.749274214	0.088797261	NC	-0.784139855	0.104866891	NC	1.07434106	0.021516382	UP	1.090387752	0.015449861	UP	-1.331866722	0.002097635	DOWN	0.186682843	0.767426145	NC	1.145097788	0.009842962	UP	1.058803608	0.02829747	UP	LOC104421052	UTP--glucose-1-phosphate uridylyltransferase 3, chloroplastic
Eucgr.D00944	-1.093636242	0.009302188	DOWN	-3.415523291	4.66E-14	DOWN	2.661107328	2.40E-09	UP	4.000697085	1.84E-18	UP	-0.665136745	0.13959434	NC	-1.609633414	0.000379305	NC	2.082456225	1.65E-06	UP	2.360592459	1.26E-07	UP	LOC104441175	BTB/POZ domain-containing protein At5g47800
Eucgr.C00220	-0.663604892	0.126253514	NC	-0.346996001	0.504498095	NC	0.144050825	0.851344155	NC	-0.010201989	0.989366492	NC	0.574722164	0.195536115	NC	-0.525117628	0.282606129	NC	0.177528249	0.758051928	NC	-1.243976411	0.006234614	DOWN	LOC104436001	cytochrome c oxidase subunit 6b-2
Eucgr.D00552	-1.170826753	0.007367778	DOWN	-0.846026426	0.092134397	NC	-0.11443234	0.904875865	NC	0.855351586	0.075981911	NC	-2.309659309	5.57E-08	DOWN	0.380274156	0.479109693	NC	-0.531946573	0.295462526	NC	-0.755620395	0.153254344	NC	LOC104440942	nudix hydrolase 15, mitochondrial
Eucgr.J00675	-1.997478098	5.54E-06	DOWN	0.984791805	0.046062898	NC	0.044715183	0.961063514	NC	1.489471587	0.000645619	UP	-0.87847704	0.048479976	NC	-0.658741876	0.199245306	NC	0.652533886	0.192076964	NC	0.420822973	0.497610251	NC	LOC104421451	protein N-lysine methyltransferase METTL21A
Eucgr.F00904	2.503876281	2.08E-09	UP	-1.689048253	6.66E-05	DOWN	0.107027852	0.895315766	NC	-0.255634776	0.623899748	NC	-0.346851554	0.455283261	NC	-1.284904731	0.003118846	DOWN	-0.138248981	0.81695347	NC	-0.819406637	0.097223505	NC
Eucgr.C01684	1.122211848	0.01021063	NC	-0.76949899	0.111357858	NC	1.027072522	0.029723284	UP	0.656686902	0.170453293	NC	0.607040706	0.190089045	NC	-1.597759551	0.000425238	DOWN	1.603787597	0.000290774	UP	1.464386633	0.001952525	UP	LOC104436994	hypothetical protein
Eucgr.C03936	1.887793565	5.62E-06	UP	-0.97937401	0.028732459	NC	-1.49773512	0.000619895	DOWN	-0.986674111	0.02595618	NC	-0.060432686	0.908228343	NC	-0.533872733	0.272818218	NC	-1.521419908	0.000301325	DOWN	-0.67160478	0.194614609	NC	LOC104440388	uncharacterized LOC104440388
Eucgr.A00990	5.272919397	1.54E-25	NC	-5.314355822	4.90E-25	NC	4.617443685	6.20E-20	NC	0	1	NC	1.318932747	0.002339491	NC	-2.776605454	6.51E-10	DOWN	1.37292789	0.002803132	UP	2.138647663	3.34E-06	UP	LOC104434206	germin-like protein subfamily 2 member 4
Eucgr.E00118	-0.404722527	0.369174733	NC	0.794164774	0.080747813	NC	-0.293716111	0.644527536	NC	1.039925745	0.016163172	UP	-1.824997378	1.05E-05	DOWN	0.904199576	0.045382722	NC	0.172905206	0.763248493	NC	0.631844568	0.22640905	NC	LOC104443429	bifunctional L-3-cyanoalanine synthase/cysteine synthase 1, mitochondrial
Eucgr.I00015	-1.17516047	0.00676137	DOWN	-0.740578717	0.140711557	NC	0.324214753	0.640667071	NC	1.022191526	0.027643464	UP	0.06346389	0.912740734	NC	-0.624868957	0.211197315	NC	0.793028047	0.094879671	NC	-0.636678908	0.254870817	NC	LOC104417985	acyl-coenzyme A thioesterase 13
Eucgr.A00482	0.896045692	0.034218393	NC	-4.529920438	7.59E-23	NC	0.960033622	0.052019802	NC	0.993355027	0.032339283	NC	0.706624171	0.105185053	NC	-0.613714576	0.198442733	NC	-2.450962956	4.59E-09	DOWN	-1.380520896	0.002003502	DOWN	LOC104416004	type IV inositol polyphosphate 5-phosphatase 11
Eucgr.E00311	-1.032588276	0.015451981	NC	1.086065467	0.014968095	UP	-0.373107106	0.534061644	NC	-0.160227003	0.768643957	NC	-0.011982075	0.984622064	NC	0.502232803	0.312875855	NC	-0.13164741	0.827145747	NC	0.086012814	0.911396115	NC	LOC104443578	vacuolar protein sorting-associated protein 55 homolog
Eucgr.J01591	-1.643043014	0.000154977	DOWN	-0.638340685	0.240539791	NC	1.356667117	0.004255084	UP	1.725991239	0.00011667	UP	-1.406151581	0.001116073	DOWN	-1.152608952	0.017703423	DOWN	2.440812599	3.11E-08	UP	0.35088299	0.616063295	NC	LOC104422153	hypothetical protein
Eucgr.I01102	0.150131364	0.762322362	NC	-0.677546755	0.150735768	NC	1.000729382	0.028688756	UP	1.446003682	0.000645733	UP	-0.440552064	0.34009497	NC	-0.070708729	0.91582404	NC	0.77523769	0.09264456	NC	0.117416255	0.87507787	NC	LOC104418693	triacylglycerol lipase 1
Eucgr.A01280	-0.636828959	0.140862685	NC	0.082239226	0.892497595	NC	-0.600878762	0.242979121	NC	-0.09062941	0.872235753	NC	-1.271227363	0.002378124	DOWN	-0.210772574	0.706268928	NC	-0.550937658	0.252099131	NC	-0.264480165	0.676466717	NC	LOC104436660	oxysterol-binding protein-related protein 3A
Eucgr.F01642	-1.358079552	0.001211394	DOWN	0.439213888	0.390116299	NC	0.211746324	0.76710567	NC	0.083883604	0.885849851	NC	-0.593162442	0.184669603	NC	0.124331182	0.840088974	NC	0.51315848	0.297013193	NC	0.549034666	0.315638593	NC	LOC104448829	tRNA (adenine(58)-N(1))-methyltransferase non-catalytic subunit trm6
Eucgr.G02431	3.037880091	2.49E-12	NC	1.110666205	0.011500072	UP	-3.45082415	2.87E-15	NC	-1.232513752	0.004007137	DOWN	1.153997699	0.021660486	NC	3.665698647	8.37E-16	NC	-3.284099804	6.35E-14	NC	-1.429109337	0.001572263	NC	LOC104453882	probable 6-phosphogluconolactonase 2
Eucgr.K00157	-0.345621357	0.45005604	NC	0.565016796	0.238200843	NC	-0.361587608	0.544292006	NC	0.218908504	0.674164451	NC	-0.456901632	0.312829041	NC	1.132702994	0.010064356	UP	-0.689266449	0.136570636	NC	0.254636108	0.689161691	NC	LOC104424344	E3 ubiquitin protein ligase RIN2
Eucgr.C03310	-4.26087739	1.31E-13	NC	0	1	NC	7.785886827	3.34E-13	NC	11.231854	1.34E-36	NC	-2.089382459	1.40E-05	DOWN	-0.087443025	0.969642103	NC	3.030589406	2.05E-10	UP	0	1	NC	LOC104438025	protein STRICTOSIDINE SYNTHASE-LIKE 4
Eucgr.F02065	0	1	NC	4.592166422	7.69E-20	NC	-3.932546302	4.57E-17	DOWN	-4.831170842	2.38E-22	DOWN	0	1	NC	8.577164463	3.98E-35	NC	-6.530842205	8.66E-32	NC	-8.67017497	1.79E-35	NC	LOC104449137	cytochrome P450 71D11
Eucgr.L01884	-0.07766485	0.889777969	NC	-0.04400261	0.954242704	NC	0.261070239	0.714778514	NC	1.254752829	0.004915347	UP	-0.645081866	0.166648533	NC	0.383379899	0.492272591	NC	0.171607757	0.77973435	NC	1.142311619	0.016120517	UP
Eucgr.F02850	-0.872974635	0.038506865	NC	0.636520022	0.174810442	NC	-0.391147289	0.50015264	NC	-0.772187984	0.084003714	NC	-1.155236083	0.005994785	DOWN	1.027103933	0.020738243	UP	-0.564677218	0.237258265	NC	0.123469422	0.862413696	NC
Eucgr.A00117	-1.130686867	0.006545827	DOWN	0.324799196	0.53147049	NC	-0.370253198	0.531875237	NC	-0.219949991	0.672263469	NC	-2.089420021	4.56E-07	DOWN	0.222064601	0.688821412	NC	-0.065083679	0.917956722	NC	0.077152646	0.919317141	NC	LOC104436737	F-box/kelch-repeat protein At1g22040
Eucgr.F02073	2.87674589	6.35E-12	UP	0.131082386	0.81973838	NC	-0.317061755	0.609886367	NC	0.48215779	0.308522301	NC	1.70274573	4.20E-05	UP	-0.29633199	0.578405973	NC	-0.744214868	0.104243695	NC	1.084571902	0.019219801	UP	LOC104449141	ABC transporter C family member 3
Eucgr.I01792	0.882645941	0.037652537	NC	-1.456243386	0.000689625	DOWN	0.704142607	0.157207961	NC	0.484818319	0.311900256	NC	0.278357818	0.559932032	NC	-1.136298028	0.01053312	DOWN	1.269506702	0.003073521	UP	0.964157061	0.044197599	NC	LOC104419259	protease Do-like 1, chloroplastic
Eucgr.B01429	1.309180398	0.001593732	UP	0.234947171	0.664906923	NC	-0.426218811	0.453871645	NC	-1.128949247	0.008593744	DOWN	0.788197392	0.068274589	NC	-0.11698826	0.846367132	NC	0.390028371	0.443497939	NC	0.421509511	0.461378286	NC	LOC104426918	calreticulin-3
Eucgr.C03047	0.185763798	0.700029435	NC	-0.441412786	0.373646655	NC	0.970199799	0.03318434	NC	-3.048339541	7.67E-13	DOWN	-0.910663921	0.032923623	NC	1.300892299	0.002657693	UP	0.720840631	0.116110099	NC	-0.884338473	0.066334212	NC	LOC104437845	glycine dehydrogenase (decarboxylating), mitochondrial
Eucgr.K00296	0	1	NC	0	1	NC	0	1	NC	7.463204081	3.70E-36	NC	-1.285296284	0.004248809	DOWN	2.73803441	6.58E-10	UP	-3.900832323	1.52E-17	DOWN	1.54713387	0.000465511	UP	LOC104424447	DUF21 domain-containing protein At2g14520
Eucgr.H03982	-3.474737245	4.93E-14	NC	5.77368209	3.10E-31	NC	-0.898888622	0.053459849	NC	-0.589470075	0.203062649	NC	-2.472819159	5.19E-09	DOWN	3.012811598	3.83E-12	UP	0.301276131	0.572192264	NC	-0.647997072	0.215155062	NC	LOC104415183	major allergen Pru ar 1
Eucgr.C00172	-8.82700259	1.43E-18	DOWN	0	1	NC	0	1	NC	0	1	NC	-5.260098139	4.93E-16	NC	0	1	NC	9.783783714	1.39E-25	UP	0	1	NC	LOC104435962	CASP-like protein 2C1
Eucgr.H03653	-1.453877136	0.000446499	DOWN	1.285192876	0.002927682	UP	-0.253985965	0.700983029	NC	-0.093942936	0.867805669	NC	-1.014089232	0.017068047	NC	0.752085537	0.1053745	NC	-0.336916503	0.519116413	NC	-0.596618189	0.26143785	NC	LOC104414947	probable prolyl 4-hydroxylase 4
Eucgr.F03811	-1.728178038	3.22E-05	DOWN	0.870182039	0.057666784	NC	-0.41398749	0.476078801	NC	0.145771342	0.79038922	NC	-1.682650748	5.99E-05	DOWN	0.795377102	0.088856369	NC	-0.21781124	0.701882586	NC	0.540186908	0.325141502	NC	LOC104450523	N-glycosylase/DNA lyase OGG1
Eucgr.L00545	-2.652792862	2.46E-09	DOWN	0.365781927	0.544821605	NC	0.328123855	0.64072729	NC	0.557815139	0.281559234	NC	-1.18288471	0.006169728	DOWN	-0.038203327	0.965078651	NC	0.767085735	0.103767123	NC	-0.94853053	0.06069356	NC	LOC104428590	mitochondrial import inner membrane translocase subunit TIM16
Eucgr.B01820	-1.293188516	0.001907695	DOWN	-0.355810175	0.494860763	NC	0.349511765	0.569161729	NC	1.62283955	0.000118166	UP	-1.710049089	3.90E-05	DOWN	1.220663416	0.005284721	UP	-0.890759835	0.045557848	NC	-0.916811754	0.056180288	NC	LOC104431494	aspartic proteinase
Eucgr.B03030	2.670346219	2.49E-10	UP	-2.900458609	1.72E-11	DOWN	1.201967102	0.008093599	UP	2.328783565	4.30E-08	UP	1.989101081	2.66E-06	UP	-0.775358028	0.098070645	NC	-0.267153108	0.631769692	NC	0.615746514	0.250035639	NC	LOC104433287	uncharacterized LOC104433287
Eucgr.C02158	-1.228434242	0.003816869	DOWN	0.166663705	0.777961302	NC	0.449185517	0.435702633	NC	1.064140583	0.015828067	UP	-1.74430913	3.63E-05	DOWN	0.535323962	0.289219959	NC	1.079381898	0.014376477	UP	0.092833995	0.904907072	NC
Eucgr.L03258	3.84625989	1.38E-18	NC	-2.856589067	1.94E-11	DOWN	2.144563272	3.72E-07	NC	3.013401631	1.38E-12	NC	0.340547482	0.46460058	NC	0.226511377	0.682620355	NC	-0.942925715	0.032362876	NC	-5.246030629	1.82E-28	NC
Eucgr.I02359	1.32291097	0.005609977	NC	0.233471926	0.704021897	NC	1.085185891	0.021596233	NC	-1.469507119	0.001859853	NC	3.597734444	1.15E-14	NC	-2.508346305	2.20E-08	DOWN	1.06369015	0.026028243	NC	-1.210481099	0.028966021	NC	LOC104419668	filament-like plant protein 4
Eucgr.E01436	-1.756967539	3.37E-05	DOWN	-1.282384514	0.006707463	NC	1.816646139	6.12E-05	UP	4.037660379	6.47E-19	UP	-0.944809737	0.031342168	NC	-1.757811164	0.000126072	DOWN	2.15316613	1.15E-06	UP	2.682131949	2.97E-09	UP	LOC104444359	vestitone reductase
Eucgr.I02239	8.316021038	1.67E-47	UP	-0.6769598	0.147448504	NC	0.360458496	0.548070659	NC	-1.80535232	1.80E-05	DOWN	6.293623883	1.62E-31	UP	-0.870318019	0.060001142	NC	-1.363151789	0.001783164	DOWN	-1.867404223	3.20E-05	DOWN	LOC104420752	probable acyl-activating enzyme 1, peroxisomal
Eucgr.G01722	2.179354648	1.31E-07	UP	-4.210127958	6.60E-21	DOWN	2.043151936	1.94E-06	UP	2.343438228	3.61E-08	UP	2.7685396	4.67E-11	UP	-2.63934635	5.39E-10	DOWN	0.894064235	0.046130966	NC	-0.296866392	0.638642703	NC	LOC104453374	GATA transcription factor 6
Eucgr.K00671	-2.944204808	3.72E-12	DOWN	0.915245958	0.045772409	NC	0.73121283	0.137563492	NC	5.751794314	7.14E-34	NC	-1.712872973	3.64E-05	DOWN	-2.492420559	5.32E-09	DOWN	2.010225294	1.71E-06	NC	0.091637248	0.906352511	NC	LOC104424671	neurofilament medium polypeptide
Eucgr.E00138	-0.380590986	0.429257127	NC	1.14186158	0.013130682	UP	0.573372834	0.287799884	NC	0.386708703	0.442304794	NC	-0.530131419	0.25893609	NC	0.160335401	0.79667758	NC	1.058336708	0.018217414	UP	0.999140406	0.041177398	NC	LOC104443441	beta-amylase 2, chloroplastic
Eucgr.K02836	1.785600238	1.44E-05	UP	-0.266395435	0.61863653	NC	-0.067785503	0.935451979	NC	-0.670499274	0.141482964	NC	1.60273466	0.000114553	UP	-0.58376099	0.224082956	NC	-0.526216282	0.277888673	NC	-0.633479752	0.226394297	NC	LOC104426261	GDSL esterase/lipase At5g62930
Eucgr.E01425	-1.378305711	0.002472653	DOWN	-0.889920391	0.125008505	NC	3.110807705	2.59E-11	UP	4.173396934	9.42E-19	UP	0	1	NC	0	1	NC	0	1	NC	0	1	NC	LOC104444352	vestitone reductase
Eucgr.D00261	-1.6597666	5.21E-05	DOWN	-0.311617488	0.549916321	NC	0.676775173	0.172784122	NC	-2.978078511	2.09E-12	DOWN	-2.289600271	3.40E-08	DOWN	-1.118134804	0.010986904	DOWN	3.079367196	3.04E-13	UP	-0.090760918	0.903389163	NC	LOC104440754	CSC1-like protein ERD4
Eucgr.C00891	0.424110039	0.391127354	NC	-1.542458749	0.001523426	DOWN	2.360292633	2.60E-07	UP	0.915282771	0.075656316	NC	-3.531730722	2.48E-13	DOWN	0	1	NC	1.88762134	0.000453065	NC	4.889144936	1.21E-21	UP
Eucgr.C01164	-0.156963171	0.780395558	NC	0.540601128	0.302581132	NC	-0.485604616	0.411603457	NC	-0.840259172	0.073874806	NC	0.411666462	0.39459739	NC	0.123834705	0.8469721	NC	-1.04229868	0.023504279	DOWN	-0.268538126	0.688915723	NC	LOC104436677	pentatricopeptide repeat-containing protein At5g48910
Eucgr.G00829	0	1	NC	0	1	NC	5.274764014	2.99E-14	NC	0	1	NC	-5.338120447	2.40E-18	NC	0	1	NC	11.63054038	1.64E-40	UP	0	1	NC	LOC104452840	omega-hydroxypalmitate O-feruloyl transferase
Eucgr.F00585	-1.223102581	0.005454188	DOWN	-0.141666646	0.832743206	NC	0.677155698	0.210892314	NC	0.278775971	0.626117402	NC	0.631124348	0.168383821	NC	-1.168502854	0.011290178	NC	1.096592627	0.016116065	NC	1.176483598	0.014986956	UP	LOC104448126	hepatoma-derived growth factor-related protein 2
Eucgr.K03580	0	1	NC	0	1	NC	3.49013984	2.31E-12	NC	0	1	NC	0	1	NC	3.32836323	6.84E-11	NC	1.124519882	0.012676668	UP	-4.261972499	8.67E-15	NC	LOC104426856	FT-interacting protein 1
Eucgr.B01308	-1.351441242	0.001613295	DOWN	0.173197602	0.774771529	NC	0.479802262	0.40739676	NC	-0.056435545	0.927541065	NC	1.023935686	0.017804891	NC	-1.316461605	0.002911027	DOWN	0.467401923	0.35741918	NC	-0.834615965	0.105978882	NC	LOC104426154	uncharacterized LOC104426154
Eucgr.I02739	-0.122206327	0.806140538	NC	0.777170888	0.088104146	NC	-0.824133201	0.080613983	NC	-1.172519339	0.006027363	DOWN	-0.80996097	0.059980723	NC	1.157199164	0.008251955	UP	-1.010003734	0.020602684	DOWN	0.19216782	0.772288976	NC	LOC104419973	UDP-glucose:glycoprotein glucosyltransferase
Eucgr.J02369	4.137245792	1.10E-17	UP	-1.158955423	0.011020693	DOWN	-1.567664207	0.000820378	NC	-2.132907087	3.46E-06	NC	1.273585004	0.003096033	UP	0.11234772	0.85697888	NC	-1.164887968	0.007947631	DOWN	-1.592228502	0.000417042	NC	LOC104422719	AAA-ATPase At3g50940
Eucgr.A02807	1.144038081	0.006063961	UP	0.615318441	0.192477352	NC	-0.878587382	0.059124742	NC	-1.012429357	0.019703317	NC	0.613724086	0.165421485	NC	0.150405888	0.79846066	NC	0.260881594	0.633612902	NC	0.25178817	0.693177805	NC	LOC104449018	protein IQ-DOMAIN 14
Eucgr.E03890	-1.446776945	0.012075331	NC	0	1	NC	2.499923212	2.84E-06	NC	2.105429052	0.000114346	NC	-2.477424515	6.58E-06	NC	0	1	NC	2.781619341	4.28E-09	UP	0	1	NC	LOC108960109	calcium-transporting ATPase 12, plasma membrane-type-like
Eucgr.L01575	-3.369107342	4.83E-14	DOWN	0.505897566	0.376092258	NC	0.984032676	0.04440497	NC	-0.331994994	0.552366997	NC	-3.33904015	1.30E-14	DOWN	-0.360920337	0.517144108	NC	1.64464483	0.000135146	UP	-0.370811032	0.571088143	NC
Eucgr.A00519	0.417128341	0.355508343	NC	0.84735307	0.060992926	NC	-0.18428779	0.798157118	NC	-0.969866549	0.026356116	NC	1.415221765	0.000704048	UP	-0.648167669	0.17037374	NC	0.641748586	0.170925932	NC	0.393427408	0.500209643	NC	LOC104421100	calcium-dependent protein kinase 13
Eucgr.K00796	1.990584707	1.26E-06	UP	-2.213393411	1.29E-07	DOWN	1.488176696	0.000509691	UP	0.776651317	0.082791006	NC	1.425057289	0.000628155	UP	-0.988363087	0.026868152	NC	0.965970261	0.027819196	NC	-0.423614528	0.459015173	NC	LOC104424758	autophagy-related protein 8A
Eucgr.K01595	4.181404118	4.73E-17	NC	0.807954594	0.085681439	NC	-1.893975668	1.33E-05	NC	-3.188112954	9.05E-13	NC	1.19813901	0.005444941	NC	1.128519623	0.011244963	NC	-2.293827524	5.60E-08	DOWN	-2.457634478	1.65E-08	DOWN	LOC104427423	BRASSINOSTEROID INSENSITIVE 1-associated receptor kinase 1
Eucgr.B03043	1.56331592	0.000352768	UP	-0.17418971	0.766139861	NC	0.640859502	0.222109721	NC	0.255758243	0.636358773	NC	0.967575063	0.027445542	NC	-0.976981067	0.035097251	NC	1.111929627	0.012502057	UP	-0.170020714	0.810415098	NC	LOC104433297	uncharacterized LOC104433297
Eucgr.C02731	8.929425112	2.85E-33	NC	-0.19804947	0.729110001	NC	-0.002528868	1	NC	-1.824556682	2.99E-05	DOWN	3.599371601	3.17E-14	UP	-0.384760685	0.472418596	NC	-0.392886255	0.467845102	NC	1.171175791	0.012865849	UP	LOC104437637	uncharacterized LOC104437637
Eucgr.L02150	2.499667732	1.81E-09	NC	-2.409194274	1.08E-08	NC	-1.816476888	2.65E-05	NC	-2.3812432	2.78E-08	DOWN	2.194593467	1.27E-07	NC	-3.01178082	2.11E-12	NC	-3.406416723	1.34E-14	NC	-1.076768713	0.022861427	NC	LOC104430368	zinc finger protein ZAT12
Eucgr.F01184	1.224175757	0.003178296	UP	-1.789089101	2.13E-05	DOWN	1.236437428	0.004825213	UP	0.917440515	0.036952234	NC	1.822469063	1.28E-05	UP	-0.50257872	0.308079788	NC	1.859769665	7.97E-06	UP	0.115587287	0.87382572	NC	LOC104448501	homogentisate 1,2-dioxygenase
Eucgr.E00331	1.40757063	0.00064949	UP	-0.168293719	0.763767422	NC	-1.442317516	0.000788476	DOWN	-1.31226841	0.001964803	DOWN	-0.525466284	0.23928165	NC	-0.236141433	0.668713238	NC	-1.184217536	0.005766669	DOWN	-0.946125144	0.046788221	NC	LOC104443600	probable receptor-like protein kinase At5g47070
Eucgr.B01628	-1.227431078	0.00342013	DOWN	0.569417046	0.241392206	NC	-0.016053101	0.986611546	NC	0.392169839	0.425050931	NC	-1.480208831	0.000406979	DOWN	1.030924023	0.021492172	UP	-0.132451637	0.824813678	NC	0.048946758	0.951656269	NC	LOC104428686	tryptophan--tRNA ligase, cytoplasmic
Eucgr.J00843	0.30580481	0.525229599	NC	-0.008252772	0.997597117	NC	0.362820346	0.559904095	NC	-0.28735095	0.586123385	NC	0.366264941	0.433316752	NC	-1.584387415	0.000259483	DOWN	0.241685725	0.672087983	NC	0.246497399	0.708663577	NC	LOC104421578	uracil-DNA glycosylase, mitochondrial
Eucgr.I00441	1.049723109	0.018265732	NC	-1.153594979	0.013539072	DOWN	1.297352962	0.005016008	UP	-0.354059173	0.524489016	NC	1.560257167	0.000353652	UP	-1.097591309	0.01773204	NC	1.988718891	3.43E-06	NC	-0.784892073	0.155329757	NC	LOC104418272	50S ribosomal protein L29, chloroplastic
Eucgr.F02323	-0.715465328	0.094732532	NC	0.281739556	0.595110513	NC	-0.885839586	0.056334013	NC	-0.608269936	0.185688339	NC	-0.383195366	0.40406068	NC	0.487408938	0.321642544	NC	-1.438876511	0.000622254	DOWN	0.023970261	0.97769669	NC	LOC104449314	probable E3 ubiquitin-protein ligase RHG1A
Eucgr.D00298	-1.198513803	0.00392932	DOWN	1.39302491	0.001101252	UP	-0.597552968	0.245768436	NC	-0.504755007	0.283768133	NC	-1.173292734	0.005304324	DOWN	1.408434714	0.001084676	UP	-0.970212948	0.027169619	NC	-0.047117525	0.952788043	NC	LOC104440790	mannosyl-oligosaccharide 1,2-alpha-mannosidase MNS3
Eucgr.C00868	4.768517813	3.85E-26	UP	-2.819322967	2.50E-11	DOWN	-1.45973581	0.000671106	DOWN	-1.863377913	8.06E-06	DOWN	0.185465225	0.704938864	NC	-0.742203837	0.10958305	NC	-1.504171396	0.000341172	DOWN	-1.202954881	0.008188319	NC	LOC104436461	IQ domain-containing protein IQM1
Eucgr.E01588	5.889677059	2.12E-25	NC	-1.451547869	0.001203979	NC	0.193807029	0.805756508	NC	-2.04827677	1.68E-05	NC	3.520530018	1.34E-13	UP	-0.450281672	0.392459941	NC	-0.768882637	0.112913532	NC	-1.488349015	0.001841486	DOWN	LOC104444440	uncharacterized LOC104444440
Eucgr.I00376	-0.273414797	0.567150669	NC	-0.145975648	0.807964864	NC	0.181565608	0.809413002	NC	1.083475934	0.013592106	UP	-0.357576622	0.451968732	NC	0.086006104	0.895062268	NC	-0.046643966	0.943229914	NC	0.178015509	0.796273803	NC	LOC104420218	ribosome biogenesis protein TSR3 homolog
Eucgr.A01669	0.453089916	0.346048078	NC	0.234317656	0.693408458	NC	-0.265460245	0.70285092	NC	0.114393655	0.843622735	NC	-1.493371962	0.000512997	DOWN	0.731668665	0.134592033	NC	-0.395243723	0.458894077	NC	0.588952771	0.28200403	NC	LOC104439443	uncharacterized LOC104439443
Eucgr.L02339	0.564399436	0.209472429	NC	-0.740064311	0.118735327	NC	0.590296963	0.271297933	NC	2.560264988	1.67E-09	UP	-0.410531448	0.401713036	NC	-0.139764188	0.835036897	NC	0.050481021	0.947484287	NC	0.093290688	0.919280581	NC	LOC104430559	tryptophan aminotransferase-related protein 4
Eucgr.E03024	3.707905786	2.88E-14	UP	-0.497128723	0.340507058	NC	-0.944961744	0.058788819	NC	-2.507411075	7.82E-08	DOWN	-0.86646756	0.044859319	NC	0.001362895	1	NC	-0.239647157	0.668496116	NC	-0.423060542	0.466123128	NC
Eucgr.A00879	-0.10856541	0.831219486	NC	1.008874271	0.022891651	UP	-0.214113116	0.758750185	NC	-1.103086969	0.010645	DOWN	0.900093182	0.036313569	NC	0.07353844	0.908802249	NC	0.01627712	0.979981876	NC	-0.687185441	0.182094928	NC	LOC104433418	serine/threonine-protein kinase At5g01020
Eucgr.F00428	-0.04645241	0.929254158	NC	-0.686717224	0.140205345	NC	-0.606449729	0.239089795	NC	-0.994143584	0.022790862	NC	-1.464957373	0.000438618	DOWN	0.24590443	0.655604075	NC	-0.24768915	0.654128438	NC	-0.127909412	0.856773745	NC
Eucgr.L00640	-0.962176378	0.029927695	NC	-0.654339965	0.206439815	NC	0.514173604	0.396373369	NC	1.564490969	0.000420161	UP	-1.859067254	1.75E-05	DOWN	0.832853688	0.088674387	NC	0.102000648	0.873624443	NC	0.536597588	0.349535498	NC	LOC104428685	pentatricopeptide repeat-containing protein At4g14190, chloroplastic
Eucgr.F01135	3.156198982	4.64E-12	NC	-0.064865212	0.922626336	NC	0.702804058	0.164527667	NC	1.120247155	0.010651504	NC	4.797948445	5.72E-25	NC	-0.577347988	0.231898749	NC	-1.200221163	0.005368289	NC	1.246995859	0.005937822	UP	LOC104448444	probable disease resistance protein At4g27220
Eucgr.L03193	2.212170987	2.05E-07	UP	-0.796608914	0.08743487	NC	-1.255370535	0.005942035	DOWN	-0.960269878	0.034302273	NC	0.243451449	0.614319126	NC	-0.12670599	0.83487937	NC	-0.475662286	0.338710045	NC	-0.405096417	0.487616422	NC
Eucgr.A02454	-0.786004642	0.068385294	NC	0.365593529	0.481606275	NC	-0.423737366	0.464288708	NC	0.153766732	0.778212699	NC	-1.594948681	0.000145532	DOWN	0.808217236	0.0829603	NC	-0.858278015	0.058014796	NC	0.342633875	0.573288472	NC	LOC104445882	metal tolerance protein C2
Eucgr.J03037	-2.225434682	4.50E-07	DOWN	1.360091347	0.003896364	UP	-0.847734109	0.098284217	NC	-0.294039024	0.593258826	NC	-0.603448243	0.193694218	NC	0.046905695	0.957190395	NC	0.480021462	0.356740698	NC	-2.570137976	1.08E-07	NC	LOC104423155	(6-4)DNA photolyase
Eucgr.K03173	2.057298848	7.44E-07	UP	-0.903815513	0.045514351	NC	0.099792649	0.90266806	NC	0.21601326	0.681636995	NC	3.673207244	5.37E-17	UP	-2.426509888	1.22E-08	DOWN	0.644250409	0.176305683	NC	0.962110871	0.046003717	NC	LOC104426503	hypothetical protein
Eucgr.K00342	0	1	NC	1.187920281	0.02548034	NC	-1.339018492	0.010729015	NC	-3.527477283	4.90E-10	NC	4.534652342	1.06E-20	NC	-1.038029156	0.023023795	DOWN	-0.995634262	0.030323557	NC	-1.817748451	9.34E-05	DOWN	LOC104426992	LEAF RUST 10 DISEASE-RESISTANCE LOCUS RECEPTOR-LIKE PROTEIN KINASE-like 2.1
Eucgr.A01433	-0.036367218	0.956385072	NC	1.171750887	0.010774142	UP	-0.063693258	0.941624286	NC	0.137887691	0.805979177	NC	0.358914668	0.462319329	NC	0.167918117	0.781267754	NC	0.484029153	0.339207176	NC	-0.295813504	0.648748543	NC
Eucgr.B03553	2.219823729	1.09E-07	NC	-1.505317751	0.000457414	NC	0.122592161	0.878981125	NC	1.358057458	0.001496097	NC	1.544989592	0.00024904	UP	-0.367478177	0.481316928	NC	-0.634231043	0.182942313	NC	0.262909198	0.683153123	NC	LOC104433726	trihelix transcription factor ASR3
Eucgr.F01224	-1.972150238	2.50E-06	DOWN	1.747801375	4.81E-05	UP	-0.226305656	0.74287224	NC	0.27889346	0.586784827	NC	-0.823996379	0.060585311	NC	0.754977915	0.111854968	NC	-0.356236847	0.498165966	NC	1.345386144	0.002836437	UP	LOC104448530	probable beta-1,3-galactosyltransferase 14
Eucgr.E03841	1.565543348	0.000188926	UP	-0.036348972	0.957363146	NC	-1.280616533	0.003910117	DOWN	-0.411322539	0.400967192	NC	-0.406917327	0.38991232	NC	0.472471314	0.356514431	NC	-1.450617371	0.000920995	DOWN	-1.012657307	0.038162898	DOWN	LOC104445572	U-box domain-containing protein 35
Eucgr.D01988	0.926590347	0.02768622	NC	-0.705950707	0.127467968	NC	-3.300679926	1.85E-14	DOWN	-3.993451426	1.95E-19	DOWN	-0.195164533	0.689426244	NC	-0.175024833	0.759881321	NC	-3.108285289	2.19E-13	NC	-2.202336178	2.74E-07	DOWN	LOC104441856	hypothetical protein
Eucgr.E02853	1.801466327	1.73E-05	UP	-0.054104822	0.93452354	NC	-0.473405756	0.396948181	NC	-0.303718153	0.550513813	NC	1.694104447	8.41E-05	UP	0.786042462	0.093432115	NC	-1.20018322	0.005840364	DOWN	-0.624989595	0.241589923	NC	LOC104445066	cyclic phosphodiesterase
Eucgr.C00449	-2.151960012	1.11E-05	NC	1.226902733	0.025291591	NC	0.585437781	0.337026677	NC	2.755370961	6.66E-10	UP	0.615597814	0.180722036	NC	-1.696149627	0.000168431	DOWN	1.547545925	0.000499142	UP	0.952342449	0.065135649	NC	LOC104436162	uncharacterized methyltransferase At2g41040, chloroplastic
Eucgr.H04656	-0.472748882	0.287442567	NC	0.830249264	0.066484307	NC	-1.032038833	0.021967498	DOWN	-3.974086907	1.80E-19	DOWN	0.540410451	0.225138465	NC	-1.345693802	0.001833688	DOWN	0.592827625	0.211974982	NC	-0.713909596	0.160268661	NC	LOC104415697	U-box domain-containing protein 45
Eucgr.C00648	-2.329181457	1.83E-08	DOWN	-0.496594648	0.315377879	NC	0.188321981	0.797187446	NC	0.600802497	0.19692152	NC	-1.456345644	0.000683009	DOWN	1.004297825	0.030357736	UP	-0.210869871	0.714600217	NC	0.849579262	0.087159304	NC	LOC104436300	zinc transporter 4, chloroplastic
Eucgr.D02584	-1.320728926	0.001409409	DOWN	-0.528169871	0.275703622	NC	0.469748872	0.395782242	NC	0.919793211	0.036082169	NC	-1.908188674	4.15E-06	DOWN	1.005392671	0.024318648	UP	-0.028818227	0.965367478	NC	0.701607989	0.168873917	NC	LOC104442339	26S proteasome non-ATPase regulatory subunit 10
Eucgr.F04406	-1.57740253	0.000135928	DOWN	1.068173889	0.015600417	UP	-0.518817719	0.336035906	NC	-0.540397466	0.2494271	NC	-2.33879841	2.41E-08	DOWN	1.499610381	0.000545406	UP	-0.497049451	0.312609582	NC	0.63705652	0.225056631	NC	LOC104450983	exportin-T
Eucgr.H01528	1.684684715	0.000175213	NC	-1.268018614	0.007273532	NC	-1.027013854	0.050560281	NC	-1.523757597	0.002312651	NC	2.829485349	1.37E-10	UP	-2.473609578	2.26E-08	NC	-0.895183711	0.083875041	NC	0.544350589	0.36868619	NC
Eucgr.A00264	-0.263382695	0.679812021	NC	0	1	NC	0.49876762	0.491119054	NC	0	1	NC	1.115075656	0.021156443	NC	-0.810457233	0.131031643	NC	1.100891146	0.025845029	UP	-1.036209312	0.08570544	NC
Eucgr.I02130	0.90882239	0.031434593	NC	0.679925018	0.144106806	NC	-0.473312662	0.390061921	NC	-1.133948552	0.008251514	DOWN	1.281664294	0.002254351	UP	0.029603179	0.966217617	NC	-0.41753977	0.40772281	NC	0.037010813	0.964520184	NC	LOC104419499	probable transmembrane ascorbate ferrireductase 2
Eucgr.L01670	0	1	NC	0	1	NC	0	1	NC	0	1	NC	-1.477052836	0.000600962	DOWN	0.222274374	0.707381913	NC	1.47146421	0.000665335	UP	1.520054906	0.000789344	NC	LOC104429834	uncharacterized LOC104429834
Eucgr.H03441	4.489238189	8.11E-19	UP	-4.997399559	5.40E-20	DOWN	6.54011684	2.32E-32	UP	5.610506398	6.41E-25	UP	4.309101664	9.18E-21	NC	-1.606198101	0.000206231	NC	-0.241579635	0.676125309	NC	1.225626553	0.00791052	NC	LOC104414778	non-specific lipid-transfer protein-like protein At2g13820
Eucgr.K02528	1.458453526	0.000506397	UP	-1.061914126	0.017309369	DOWN	0.686032334	0.174193145	NC	0.517826112	0.281029368	NC	0.921059184	0.03507064	NC	-0.466056912	0.359511235	NC	0.14190245	0.818900462	NC	-0.000255299	1	NC	LOC104426018	histone deacetylase 5
Eucgr.D02643	4.735152333	1.25E-25	UP	-10.26461143	1.78E-62	NC	9.618262502	5.68E-57	NC	3.864897601	4.13E-12	NC	2.537864443	1.35E-09	UP	-6.23542222	4.04E-35	DOWN	6.109024664	2.87E-35	UP	5.354488735	5.09E-28	NC	LOC104442394	vegetative cell wall protein gp1
Eucgr.K01372	-0.712810897	0.099082919	NC	1.829786888	1.44E-05	UP	0.077546451	0.924748361	NC	-0.000350373	1	NC	-0.671636173	0.126889323	NC	-0.087793069	0.889913711	NC	1.695468416	5.06E-05	UP	0.87907424	0.070341515	NC	LOC104425190	glucose-1-phosphate adenylyltransferase small subunit, chloroplastic/amyloplastic
Eucgr.F01126	1.561278006	0.000145307	UP	-0.999883267	0.023385274	NC	0.257174463	0.695510159	NC	0.262131879	0.608255419	NC	0.883184462	0.039080742	NC	-0.029968609	0.965706438	NC	0.024818054	0.97056817	NC	0.585946099	0.27042471	NC
Eucgr.B00122	-0.600330166	0.178928037	NC	1.445810399	0.000863113	NC	-1.095791947	0.015351528	DOWN	0.797722491	0.075268879	NC	-0.224875137	0.652320049	NC	1.628170356	0.000172894	UP	-2.156730524	3.36E-07	DOWN	-0.892697141	0.067542247	NC	LOC104416929	uncharacterized protein At3g27210
Eucgr.F00629	3.115151989	2.49E-13	UP	-2.560034413	1.58E-09	DOWN	-0.776655049	0.1159506	NC	0.63359535	0.17326597	NC	-0.813893667	0.05995364	NC	-0.909438774	0.046133914	NC	-0.726765604	0.119525028	NC	-0.019672238	0.982963979	NC	LOC104448164	pirin-like protein
Eucgr.K01690	1.271078021	0.004015986	UP	-0.259192837	0.652844081	NC	-2.154230478	3.01E-06	DOWN	-0.826321514	0.081666684	NC	1.800789275	4.55E-05	UP	-0.452258463	0.391486541	NC	-1.824730022	4.91E-05	DOWN	-0.177952477	0.80618537	NC
Eucgr.A02923	-1.167285987	0.005570202	DOWN	0.241264924	0.66400429	NC	0.072393974	0.9321202	NC	1.514806037	0.000342136	UP	-1.714181365	3.81E-05	DOWN	0.798849142	0.084268193	NC	-0.065647821	0.917956722	NC	-0.474308326	0.397728228	NC	LOC104449962	ATP-dependent 6-phosphofructokinase 4, chloroplastic
Eucgr.J02597	0.461958726	0.40762863	NC	0.583551716	0.308710401	NC	0.847690719	0.098678108	NC	1.18093871	0.010059481	UP	-0.212100905	0.697695143	NC	-0.945009205	0.065942433	NC	3.177832566	1.56E-12	NC	0.088868405	0.922139475	NC
Eucgr.L03016	0	1	NC	2.043833159	2.67E-05	UP	-2.499749803	2.23E-07	DOWN	-3.717116781	7.80E-13	DOWN	1.088597449	0.02294596	NC	0.74892494	0.13346576	NC	-2.733717959	3.39E-09	DOWN	-3.523953641	4.70E-12	DOWN
Eucgr.B02297	-2.126161669	1.36E-06	DOWN	0.031403408	0.987719189	NC	0.598975706	0.302449688	NC	0.709670361	0.152896744	NC	-0.44926981	0.342868258	NC	-0.185561851	0.766614829	NC	0.860576181	0.065039474	NC	-0.342136206	0.601784308	NC	LOC104432683	pentatricopeptide repeat-containing protein At3g46870
Eucgr.H04023	-3.320956239	1.35E-14	DOWN	3.451127854	2.99E-15	UP	-1.004655179	0.027048679	DOWN	-1.092488214	0.011473883	DOWN	-2.695042362	1.85E-10	DOWN	1.883143736	1.17E-05	UP	-0.272951452	0.616783295	NC	1.052368907	0.024475801	UP	LOC104415216	GATA transcription factor 16
Eucgr.I00374	1.232459806	0.003164957	UP	-0.896527707	0.047400447	NC	0.008403715	0.994065138	NC	0.082838277	0.885875559	NC	1.14307976	0.007031867	UP	-0.927511046	0.04112775	NC	0.632707559	0.18126971	NC	0.006521961	0.996417614	NC	LOC104418231	uncharacterized LOC104418231
Eucgr.I02743	-0.639506222	0.13835612	NC	1.266637595	0.003155233	UP	-0.488951112	0.369177815	NC	-0.940391461	0.031304462	NC	-0.171167761	0.728099264	NC	0.856714054	0.059156271	NC	-0.832393786	0.063174114	NC	0.383751041	0.511495257	NC	LOC104419977	transmembrane 9 superfamily member 1
Eucgr.B03951	1.825170325	1.13E-05	NC	0.971939968	0.029070828	NC	1.08886316	0.014765921	UP	-2.279818612	5.20E-08	DOWN	2.443790199	8.48E-09	NC	-1.079655255	0.015790026	NC	2.656320794	2.52E-10	UP	0.306367981	0.626829408	NC	LOC104434072	uncharacterized LOC104434072
Eucgr.I02350	5.275987831	7.80E-25	UP	-0.332316693	0.536973877	NC	0.417252272	0.480186142	NC	-3.728392991	1.10E-15	DOWN	4.610974704	1.22E-22	UP	-2.621963339	1.51E-09	DOWN	1.431029825	0.001018382	UP	-1.167207577	0.020393146	NC	LOC104419661	ESF1 homolog
Eucgr.E02861	0.862292089	0.041292031	NC	-1.037842829	0.018179158	DOWN	-0.519622135	0.332810766	NC	-1.701386639	4.79E-05	DOWN	-0.536177382	0.228567218	NC	-0.854619436	0.059962188	NC	-0.363246091	0.479876746	NC	-1.967208993	4.67E-06	DOWN	LOC104445073	serine/threonine-protein kinase STY8
Eucgr.F04382	-1.199937334	0.007072131	DOWN	0.40193964	0.470229089	NC	0.144018236	0.866670984	NC	0.416930774	0.419311265	NC	-0.389889668	0.417130988	NC	0.125872438	0.845584418	NC	-0.045781808	0.949659106	NC	-0.834482049	0.111067373	NC	LOC104450967	phosphopantothenate--cysteine ligase 2
Eucgr.A02456	-2.162485977	2.41E-07	DOWN	0.519205733	0.302126136	NC	-0.203522545	0.781325977	NC	-0.49954763	0.301766378	NC	-1.620949826	0.00011715	NC	0.754381647	0.111596989	NC	-0.461445208	0.359363097	NC	0.943072223	0.049829798	NC	LOC104445900	uncharacterized LOC104445900
Eucgr.B03561	2.975559625	1.42E-12	UP	-0.004033529	0.997407634	NC	-0.557016043	0.288529953	NC	-1.62321259	0.000105927	DOWN	2.544812973	1.13E-09	UP	-0.273707489	0.610982383	NC	-0.728381041	0.112338733	NC	-0.859336487	0.07683097	NC	LOC104433733	E3 ubiquitin-protein ligase ORTHRUS 2
Eucgr.I02230	-1.567588095	0.000199997	DOWN	0.63145672	0.198230052	NC	0.039036944	0.965857298	NC	0.549034834	0.248527267	NC	-1.136391997	0.008422504	DOWN	0.621850271	0.20612135	NC	-0.015376817	0.986623842	NC	-0.063060959	0.938840112	NC	LOC104419581	uncharacterized LOC104419581
Eucgr.C04362	2.114041316	2.34E-06	UP	-1.221784476	0.00908768	DOWN	0.680417966	0.213085287	NC	0.55992759	0.270126146	NC	1.710427061	0.00023955	NC	0.182741599	0.764290232	NC	0.364124409	0.510661295	NC	-0.186613751	0.798130512	NC
Eucgr.B01420	-2.284661692	3.41E-08	DOWN	0.969667478	0.030304553	NC	1.049302039	0.019820391	UP	1.586673859	0.000157469	UP	-3.798494426	2.45E-18	DOWN	2.442296586	8.34E-09	UP	-0.281849507	0.600637167	NC	1.3249958	0.003069919	UP	LOC104434803	probable protein phosphatase 2C 33
Eucgr.K02885	3.089497916	2.89E-13	UP	0.751017048	0.101355762	NC	-1.193134372	0.006664966	DOWN	-1.00662939	0.02040284	DOWN	2.298578912	3.20E-08	UP	0.001812577	1	NC	-1.686436577	5.28E-05	DOWN	-0.853278924	0.079117638	NC	LOC104426305	protein EDS1L
Eucgr.I01511	-0.354267456	0.467872685	NC	0.107911276	0.863226212	NC	0.482588813	0.411968547	NC	1.084186937	0.016141064	UP	0.633214407	0.164227531	NC	-1.165126575	0.011283988	DOWN	1.006250768	0.028029335	UP	-0.660697393	0.242825873	NC	LOC104419021	metal-independent phosphoserine phosphatase
Eucgr.F01226	0.119330069	0.811681692	NC	-0.539367855	0.263746438	NC	0.214900162	0.757456503	NC	-0.573966253	0.216708224	NC	0.402105585	0.379338678	NC	-1.036678059	0.019797771	DOWN	0.866023336	0.052536681	NC	-0.556221964	0.305107899	NC
Eucgr.G01782	-2.271375738	3.94E-08	DOWN	0.258028563	0.634907144	NC	-0.251907673	0.70570389	NC	0.80637819	0.071236064	NC	-3.87626963	5.98E-19	DOWN	0.540400223	0.268546028	NC	-0.019131537	0.977569886	NC	0.411270781	0.476422939	NC	LOC104453432	uncharacterized LOC104453432
Eucgr.J00095	1.221277226	0.003731464	NC	0.247398624	0.650122625	NC	1.012045785	0.025895966	UP	2.001258205	1.64E-06	UP	0.126700195	0.807963824	NC	0.701624059	0.141029186	NC	2.226002403	9.48E-08	UP	0.366069726	0.541839551	NC	LOC104420964	cytochrome P450 714A1
Eucgr.J00522	-1.553803948	0.000161162	DOWN	1.328804826	0.00193838	UP	-0.464526824	0.401412693	NC	-0.665107773	0.144507346	NC	-1.648376433	7.32E-05	DOWN	1.497689838	0.000484553	UP	-0.502639769	0.303375177	NC	0.781699548	0.115165444	NC	LOC104421320	nicalin-1
Eucgr.H00331	5.002759709	2.91E-26	UP	-4.426032505	9.86E-22	NC	0.285120884	0.707612034	NC	1.245640696	0.006753011	NC	2.572250798	9.19E-10	NC	-3.506782324	1.38E-15	NC	-0.005055203	0.998706906	NC	-0.395173575	0.521650868	NC
Eucgr.B02197	0	1	NC	4.010699172	5.35E-12	NC	-0.333357674	0.623928725	NC	1.729539389	7.14E-05	UP	0	1	NC	1.559949014	0.002211792	NC	-0.176109029	0.786662651	NC	0.999580238	0.049037313	NC	LOC104432590	transcription repressor MYB4
Eucgr.C02016	3.016578786	7.35E-13	UP	-3.007484202	1.50E-12	DOWN	-1.614456592	0.000177663	DOWN	-2.270017194	8.46E-08	DOWN	2.256752116	5.44E-08	UP	-3.05465373	1.00E-12	DOWN	-2.845129996	2.25E-11	NC	-1.220056826	0.007631614	DOWN	LOC104437189	uncharacterized LOC104437189
Eucgr.B01829	4.077183363	1.25E-15	UP	-2.243816201	1.51E-06	NC	1.980010437	2.21E-05	NC	-2.303076653	4.93E-05	NC	2.9572027	2.22E-09	NC	-3.510097265	2.09E-11	NC	3.97213939	7.92E-15	UP	1.769217344	0.003883899	NC
Eucgr.B01532	-1.911747377	8.47E-06	DOWN	2.487824875	1.34E-08	UP	-0.596164463	0.256917596	NC	-1.617612374	0.000157188	DOWN	-1.667458875	0.000110739	DOWN	1.454799329	0.001215964	UP	-0.04228488	0.950141303	NC	0.836217671	0.094106739	NC	LOC104427784	probable cellulose synthase A catalytic subunit 6 [UDP-forming]
Eucgr.B03895	0	1	NC	0	1	NC	5.858471471	2.06E-11	NC	0	1	NC	1.299051296	0.005282918	NC	-6.049434548	7.59E-19	NC	5.594553873	1.49E-16	UP	0	1	NC	LOC104434015	putative phytosulfokines 6
Eucgr.A01955	1.404847215	0.000651479	UP	-0.887676088	0.047683884	NC	0.72370069	0.137451951	NC	0.246829912	0.631108982	NC	0.499032074	0.265739311	NC	-0.422937908	0.400620499	NC	1.12024034	0.009251544	UP	0.043292685	0.95717722	NC	LOC104441604	citrate synthase, glyoxysomal
Eucgr.F00092	-2.555101796	1.09E-09	DOWN	0.831390055	0.072227156	NC	-0.437660744	0.445368163	NC	0.1198092	0.830123801	NC	-1.336532394	0.001461638	DOWN	0.65218356	0.170739313	NC	-0.150505464	0.800948062	NC	0.403506641	0.488254943	NC	LOC104447795	uncharacterized LOC104447795
Eucgr.G02811	-2.447448566	4.43E-09	DOWN	0.346253168	0.511016725	NC	0.224289706	0.747561993	NC	0.229606887	0.662950334	NC	-0.581195569	0.192097411	NC	-0.566739057	0.245495459	NC	0.452183538	0.367933035	NC	0.323160244	0.601768554	NC	LOC104454198	transcription factor GTE6
Eucgr.D02586	-1.292697996	0.003122313	NC	0.974866464	0.039776825	NC	0.584019211	0.281577725	NC	0.620959222	0.1931082	NC	0.762831388	0.101693905	NC	0.172225784	0.78082562	NC	1.260526881	0.004118633	UP	-0.485084966	0.412874597	NC	LOC104442340	uncharacterized LOC104442340
Eucgr.B00722	1.589018707	0.000160396	UP	-2.815868166	1.57E-10	DOWN	0.903528975	0.074792774	NC	0.668021811	0.174287851	NC	-1.142762756	0.008070307	DOWN	-0.26817759	0.638604896	NC	-0.040349208	0.960882426	NC	0.927520435	0.061204836	NC	LOC104421653	kinesin-4
Eucgr.H00163	-2.168991874	1.37E-07	NC	-0.86580814	0.054854285	NC	0.387062533	0.508722674	NC	0.47332312	0.32009707	NC	-5.930662579	3.22E-35	DOWN	0.908561038	0.048981066	NC	2.432160785	6.04E-09	NC	2.549692834	2.91E-09	NC	LOC104456104	inorganic phosphate transporter 1-4
Eucgr.E02641	0.255844524	0.595865039	NC	1.316241093	0.00252898	UP	0.519097249	0.336702622	NC	0.262711533	0.61104164	NC	0	1	NC	0	1	NC	0	1	NC	0	1	NC
Eucgr.H03374	1.050959193	0.027280795	NC	1.894716743	2.11E-05	UP	-1.436217627	0.001317687	DOWN	-1.967328263	5.74E-06	DOWN	2.511964442	6.95E-09	UP	-1.22817608	0.006144069	DOWN	-0.866214707	0.066473756	NC	-0.133714887	0.856759952	NC	LOC104414727	hypothetical protein
[truncated: 10,608 more rows]
