# Supplementary material for: Integration analysis of transcriptome and proteome profiles brings new insights of somatic embryogenesis of two eucalyptus species
Source: BMC Plant Biol. 2024 Jun 15;24:561. doi: 10.1186/s12870-024-05271-6 (PMC11179386; doi:10.1186/s12870-024-05271-6)
Supplement: Supplementary file 5 — Supplementary Material 5. [file 12870_2024_5271_MOESM5_ESM.xlsx]

## Sheet: Supplementary_Table_S3
Supplementary Table S3. Differentially expressed TF genes in the SE of the two eucalyptus species.
GeneID	A2_vs_A1(logFC)	A2_vs_A1(FDR)	A2_vs_A1(Regulation)	A3_vs_A2(logFC)	A3_vs_A2(FDR)	A3_vs_A2(Regulation)	A4_vs_A3(logFC)	A4_vs_A3(FDR)	A4_vs_A3(Regulation)	A5_vs_A3(logFC)	A5_vs_A3(FDR)	A5_vs_A3(Regulation)	B2_vs_B1(logFC)	B2_vs_B1(FDR)	B2_vs_B1(Regulation)	B3_vs_B2(logFC)	B3_vs_B2(FDR)	B3_vs_B2(Regulation)	B4_vs_B3(logFC)	B4_vs_B3(FDR)	B4_vs_B3(Regulation)	B5_vs_B3(logFC)	B5_vs_B3(FDR)	B5_vs_B3(Regulation)	accessionID	description
Eucgr.C00077	1.85406	6.21e-06	NC	-1.65297	8.68e-05	NC	-1.37577	0.0014308	DOWN	-1.0718	0.0130038	DOWN	0.72221	0.0963077	NC	-2.20947	1.59e-07	DOWN	-0.865152	0.0524386	NC	-0.117796	0.869708	NC	LOC104435901	WRKY transcription factor WRKY51
Eucgr.B00377	1.06294	0.0121395	NC	-1.07327	0.0164193	DOWN	-0.673197	0.191315	NC	-1.32393	0.00253574	DOWN	-0.0869352	0.86707	NC	-1.45235	0.000821777	DOWN	0.521577	0.289887	NC	0.181818	0.790474	NC	LOC104418706	transcription factor MYB1R1
Eucgr.K02035	-0.565569	0.24823	NC	0.358863	0.54436	NC	0.395357	0.545387	NC	1.09222	0.0183803	UP	-0.23407	0.670847	NC	0.420869	0.461273	NC	0.500091	0.344066	NC	0.0875733	0.924915	NC	LOC104425637	general transcription factor 3C polypeptide 2
Eucgr.B03006	-7.07295	2.99e-40	NC	0	1	NC	9.78295	2.24e-25	UP	9.09919	3.31e-20	UP	-6.38635	3.85e-36	DOWN	0	1	NC	5.94795	3.55e-25	NC	3.31909	1.62e-07	NC	LOC104433270	transcription factor MYB24
Eucgr.K03562	5.59873	2.54e-32	NC	-2.68771	1.92e-10	DOWN	-1.93612	5.57e-06	DOWN	-1.4888	0.000466187	DOWN	2.04147	9.2e-07	UP	-1.09733	0.0131736	DOWN	-1.16004	0.00731658	DOWN	-4.24004	4.79e-20	DOWN	LOC104426837	transcription factor MYB108
Eucgr.C03807	-2.08193	4.42e-07	DOWN	-2.39661	2.15e-08	DOWN	2.74498	1.47e-10	UP	4.5083	2.38e-23	UP	-2.35638	1.55e-08	DOWN	-1.06521	0.0178023	DOWN	2.40109	1.09e-08	UP	2.54166	3.83e-09	UP	LOC104438258	transcription factor bHLH68
Eucgr.I00317	5.15102	4.82e-22	UP	-2.93535	2.4e-10	DOWN	1.6414	0.000734851	UP	0.418833	0.476139	NC	0.786144	0.104625	NC	0.0881774	0.90183	NC	0.292794	0.611444	NC	0.0622625	0.946602	NC	LOC104418195	probable WRKY transcription factor 51
Eucgr.H04038	2.68917	1.02e-10	UP	-2.44714	5.46e-09	NC	0.32947	0.590712	NC	0.636597	0.163895	NC	4.15999	3.74e-21	NC	-1.92893	4.95e-06	DOWN	0.236526	0.668572	NC	-1.75658	4.92e-05	NC	LOC104415230	bZIP transcription factor 53
Eucgr.G02343	1.75676	1.91e-05	UP	-1.67005	7.49e-05	DOWN	-0.152995	0.83855	NC	-0.188718	0.722779	NC	3.45089	8.46e-16	UP	-2.81854	3.55e-11	DOWN	-0.13967	0.814668	NC	0.183431	0.784409	NC	LOC104453813	myb family transcription factor EFM
Eucgr.A02043	-2.27899	1.6e-07	NC	-2.76787	4.19e-07	NC	7.08278	4.55e-39	NC	0	1	NC	-4.99953	3.99e-25	DOWN	0	1	NC	8.63457	8.98e-51	NC	3.28793	6.29e-09	NC	LOC104442415	transcription factor PIF5
Eucgr.B00023	0	1	NC	2.73937	5.86e-08	NC	1.99637	4.52e-06	NC	2.76315	1.5e-10	UP	-0.132515	0.870912	NC	2.86845	6e-10	UP	-0.271432	0.631069	NC	1.52744	0.000648328	NC	LOC104416021	transcription factor MYB39
Eucgr.B00373	-0.702867	0.147419	NC	-2.53146	5.11e-06	NC	1.8744	0.00132617	NC	2.79566	1.46e-07	NC	-2.41772	9.4e-08	DOWN	-1.1493	0.0523572	NC	2.45148	5.87e-07	UP	1.48165	0.00951035	NC	LOC104418676	transcription factor WER-like
Eucgr.G02469	0.325666	0.48233	NC	0.414648	0.412916	NC	-1.31968	0.00254563	DOWN	-0.269756	0.599946	NC	-1.5481	0.000240467	DOWN	1.63528	0.000153557	UP	-1.013	0.0215819	DOWN	0.0176847	0.984119	NC	LOC104453915	probable WRKY transcription factor 3
Eucgr.B03766	-1.41038	0.00163309	DOWN	0.221547	0.748135	NC	1.99817	5.96e-06	UP	2.19352	4.62e-07	UP	-2.9826	1.72e-09	NC	2.32961	6.45e-06	NC	1.49129	0.000797766	UP	1.38483	0.00353506	UP	LOC104433907	transcription factor GAMYB
Eucgr.F02220	1.90988	7.15e-06	NC	1.83564	1.51e-05	UP	-0.484369	0.378847	NC	-0.352442	0.475858	NC	3.40422	5.83e-15	UP	0.469578	0.34472	NC	-1.55863	0.000210793	DOWN	-0.335068	0.580291	NC	LOC104449235	transcription factor bHLH74
Eucgr.F02401	2.90338	3.33e-07	NC	2.71585	1.46e-09	UP	-2.33641	9.48e-08	DOWN	-1.48345	0.000644577	DOWN	5.08227	3.87e-21	UP	1.14119	0.011307	UP	-4.14642	4.39e-19	NC	-1.16413	0.0130679	DOWN	LOC104449366	probable transcription factor KAN4
Eucgr.E00234	-4.16866	3.17e-19	DOWN	-0.0851877	0.927956	NC	3.3564	2.43e-13	NC	2.54192	2.58e-08	UP	-4.11965	4.66e-18	DOWN	0.756836	0.207164	NC	3.37124	1.05e-13	UP	3.52487	3.14e-14	UP	LOC104443511	probable transcription factor KAN2
Eucgr.A01182	-2.48571	1.31e-07	DOWN	3.70434	6.91e-15	UP	-0.529606	0.338156	NC	-4.73262	1.39e-21	NC	-5.83018	6.35e-23	NC	3.98696	2.24e-10	NC	1.43648	0.00156606	UP	-2.20823	5.28e-05	NC	LOC104454993	AP2-like ethylene-responsive transcription factor TOE3
Eucgr.J01409	-1.29312	0.00190834	DOWN	1.61561	0.000142216	UP	-0.25049	0.705927	NC	0.511462	0.277276	NC	-0.886777	0.0390414	NC	1.02795	0.0212312	UP	-0.789353	0.0822795	NC	0.0812957	0.915294	NC	LOC104422047	probable RNA polymerase II transcription factor B subunit 1-1
Eucgr.C00947	6.37027	1.95e-37	UP	-3.48117	1.19e-15	DOWN	1.14796	0.0110539	UP	-1.36538	0.00189089	DOWN	3.65931	8.5e-17	NC	-0.455591	0.362697	NC	-0.4766	0.337024	NC	-2.08858	1.48e-06	NC	LOC104436535	transcription factor MYB36
Eucgr.J00190	-2.20514	1.49e-07	DOWN	-3.09231	7.82e-11	NC	5.37274	6.19e-28	NC	3.15418	1.61e-11	NC	-2.31691	3.71e-08	DOWN	-4.0469	7.87e-16	NC	6.46633	1.27e-35	NC	3.04123	3.51e-09	NC	LOC104421058	transcription factor bHLH51
Eucgr.I00608	-0.468891	0.340504	NC	1.02043	0.03448	NC	2.35899	3.86e-08	UP	3.67607	6.08e-17	UP	1.89205	3.96e-05	UP	0.621843	0.213986	NC	-0.369553	0.494967	NC	1.27542	0.00589186	UP	LOC104418377	transcription factor bHLH93
Eucgr.G01722	2.17935	1.31e-07	UP	-4.21013	6.6e-21	DOWN	2.04315	1.94e-06	UP	2.34344	3.61e-08	UP	2.76854	4.67e-11	UP	-2.63935	5.39e-10	DOWN	0.894064	0.046131	NC	-0.296866	0.638643	NC	LOC104453374	GATA transcription factor 6
Eucgr.B03553	2.21982	1.09e-07	NC	-1.50532	0.000457414	NC	0.122592	0.878981	NC	1.35806	0.0014961	NC	1.54499	0.00024904	UP	-0.367478	0.481317	NC	-0.634231	0.182942	NC	0.262909	0.683153	NC	LOC104433726	trihelix transcription factor ASR3
Eucgr.H04023	-3.32096	1.35e-14	DOWN	3.45113	2.99e-15	UP	-1.00466	0.0270487	DOWN	-1.09249	0.0114739	DOWN	-2.69504	1.85e-10	DOWN	1.88314	1.17e-05	UP	-0.272951	0.616783	NC	1.05237	0.0244758	UP	LOC104415216	GATA transcription factor 16
Eucgr.G02811	-2.44745	4.43e-09	DOWN	0.346253	0.511017	NC	0.22429	0.747562	NC	0.229607	0.66295	NC	-0.581196	0.192097	NC	-0.566739	0.245495	NC	0.452184	0.367933	NC	0.32316	0.601769	NC	LOC104454198	transcription factor GTE6
Eucgr.B00437	4.21566	1.89e-21	NC	-1.14628	0.00836714	NC	-2.86002	1.99e-11	DOWN	-3.42852	2.74e-15	DOWN	1.47504	0.000419964	UP	0.071262	0.912196	NC	-2.12631	3.51e-07	DOWN	-2.0838	1.36e-06	DOWN	LOC104419220	probable WRKY transcription factor 61
Eucgr.D00037	5.05043	3.35e-14	NC	3.46651	1.58e-14	UP	-2.61553	1.25e-09	DOWN	-2.78244	1.05e-10	DOWN	-1.49524	0.00276703	NC	2.62641	5.32e-08	NC	-1.60942	0.000395655	DOWN	-2.89185	3.98e-09	NC	LOC104440626	transcription factor WER
Eucgr.I00564	7.59704	7.51e-47	NC	-0.127483	0.825581	NC	-1.81786	1.66e-05	DOWN	-2.47423	3.48e-09	DOWN	7.6175	1.73e-44	NC	0.700694	0.134094	NC	-4.22348	1.72e-21	DOWN	-0.85019	0.0808201	NC	LOC104418338	AP2-like ethylene-responsive transcription factor AIL6
Eucgr.H04824	-0.884942	0.0370256	NC	-0.819417	0.0745	NC	0.517922	0.341446	NC	1.8096	1.61e-05	UP	-0.690842	0.117137	NC	0.342194	0.517746	NC	0.459759	0.357579	NC	0.574125	0.288126	NC	LOC104415815	transcription factor TGA4
Eucgr.B00385	3.31358	2.92e-14	UP	-0.248294	0.649785	NC	0.561251	0.288369	NC	-1.75611	3.5e-05	DOWN	3.15885	2.76e-13	UP	-0.951004	0.0358014	NC	1.10941	0.0106932	UP	0.252628	0.695936	NC	LOC104418764	transcription factor bHLH79
Eucgr.F00459	0	1	NC	8.44392	4.42e-17	NC	0.883507	0.0824718	NC	3.3425	4.22e-14	UP	0	1	NC	0	1	NC	3.97718	1.22e-08	NC	6.48607	3.16e-24	NC	LOC104448053	transcription factor bHLH61
Eucgr.C02660	5.92911	9.01e-31	NC	-2.3861	2.96e-08	NC	0.0952375	0.911884	NC	0.939614	0.0387532	NC	3.88453	1.36e-18	UP	-1.5458	0.000315369	DOWN	-1.35414	0.00155646	NC	-0.852799	0.0836325	NC	LOC104437598	probable WRKY transcription factor 60
Eucgr.B02401	-2.75524	1.34e-08	NC	0	1	NC	9.23451	2.76e-21	UP	10.6298	9.06e-32	UP	-4.44076	1.91e-20	DOWN	0	1	NC	7.84023	4.54e-36	NC	5.40093	2.18e-16	NC	LOC104432768	transcription factor MYB59
Eucgr.H04476	-3.14479	3.02e-13	DOWN	1.49468	0.000730191	UP	0.32113	0.613985	NC	1.26459	0.00327115	UP	-0.47668	0.303828	NC	0.616989	0.208936	NC	-0.535595	0.278584	NC	0.983119	0.0401847	NC	LOC104415541	nuclear transcription factor Y subunit C-3
Eucgr.A02201	-1.90043	1.78e-05	DOWN	2.40047	9.25e-08	UP	-0.826473	0.0912931	NC	0.381285	0.443613	NC	-1.49312	0.00176483	NC	2.39062	3.14e-07	UP	-0.350492	0.525011	NC	1.40231	0.00218885	UP	LOC104443834	transcription factor PCL1
Eucgr.A00213	1.55725	0.000153302	UP	-0.597139	0.20816	NC	-0.502285	0.353353	NC	-0.2554	0.618713	NC	1.11808	0.0081905	UP	0.106558	0.861565	NC	-0.0599511	0.924539	NC	0.578548	0.279161	NC	LOC104442571	transcription factor bHLH128
Eucgr.G00394	2.99603	5.32e-12	UP	-0.669189	0.159315	NC	-2.03195	3.22e-06	NC	-3.167	1.89e-12	NC	-1.73784	3.53e-05	DOWN	-0.912204	0.0526573	NC	-0.98608	0.0340682	NC	-2.20389	2.89e-06	NC	LOC104452608	ethylene-responsive transcription factor 13
Eucgr.C03895	0	1	NC	0	1	NC	8.01644	2.84e-13	NC	0	1	NC	0	1	NC	0	1	NC	10.6637	1.5e-32	UP	0	1	NC	LOC104438318	GATA transcription factor 21
Eucgr.B03985	3.78467	2.22e-18	UP	-3.41579	2.22e-15	DOWN	-2.63516	1.13e-09	DOWN	2.08605	6.02e-07	UP	2.37696	1.37e-08	UP	-0.901288	0.0468035	NC	-1.64566	9.5e-05	NC	-2.30019	1.1e-07	NC	LOC104434101	transcription factor MYB108
Eucgr.C00842	-1.02752	0.0178306	NC	-3.03225	2.66e-10	NC	4.57138	2.85e-21	NC	5.13188	1.18e-25	NC	-1.85317	1.87e-05	DOWN	0.291715	0.626933	NC	2.30512	7.74e-08	UP	2.48137	1.89e-08	NC	LOC104436440	nuclear transcription factor Y subunit A-3
Eucgr.C04011	2.01407	9.21e-07	UP	-0.791284	0.0815946	NC	-2.105	5.13e-07	DOWN	-1.72904	3.41e-05	NC	0.799878	0.0633181	NC	-0.567829	0.237478	NC	-1.84199	9.26e-06	NC	-0.207482	0.752418	NC	LOC104438384	probable WRKY transcription factor 17
Eucgr.L01254	5.42397	5.46e-31	NC	-3.94999	3.31e-19	DOWN	0.760482	0.11956	NC	-1.52816	0.000391529	DOWN	1.94936	2.68e-06	NC	-1.2593	0.00383233	NC	-0.0406842	0.950141	NC	-1.16227	0.0116423	NC	LOC104429358	bZIP transcription factor 53
Eucgr.D02499	0.029241	0.962296	NC	-3.74498	6.09e-14	NC	4.72951	1.44e-21	NC	2.0286	7.85e-05	NC	0.15138	0.773335	NC	-3.9781	2.2e-15	DOWN	5.68422	4.14e-29	UP	2.35751	7.55e-06	NC	LOC104442276	transcription factor UNE10
Eucgr.B03941	0.319446	0.540879	NC	-0.73235	0.164085	NC	1.99895	9.24e-06	NC	2.98573	1.71e-11	UP	1.08941	0.0114683	NC	-0.0179378	0.981925	NC	-0.734275	0.115479	NC	0.61117	0.251955	NC	LOC104434062	transcription factor RAX2
Eucgr.A00553	-0.590746	0.180442	NC	0.0714225	0.91207	NC	0.190505	0.793937	NC	1.00614	0.0216528	UP	-1.62671	0.00010813	DOWN	0.407578	0.434309	NC	0.0230502	0.974523	NC	0.567482	0.297728	NC	LOC104423584	transcription factor IIIA
Eucgr.B02575	0.28032	0.557851	NC	-5.03214	2.92e-21	DOWN	3.48649	5.8e-11	NC	4.41792	2.05e-17	UP	-0.867379	0.047156	NC	-4.49043	1.42e-18	DOWN	2.64283	2.36e-07	NC	4.10224	1e-15	UP	LOC104432939	transcription factor MYB1R1
Eucgr.F02440	0.0451166	0.930399	NC	-0.292941	0.578138	NC	-0.52687	0.322757	NC	0.104676	0.85039	NC	-0.182551	0.70923	NC	-0.277364	0.604518	NC	-0.835752	0.0619338	NC	1.01679	0.0297448	UP	LOC104449381	ethylene-responsive transcription factor RAP2-4
Eucgr.B02000	3.79955	2.49e-12	NC	-1.74607	0.000433014	NC	3.04999	6.29e-11	NC	1.93467	4.17e-05	UP	2.71808	7.55e-08	NC	-2.2516	9.85e-06	NC	0	1	NC	1.16622	0.0517815	NC	LOC104432339	transcription factor bHLH96
Eucgr.E02783	2.16957	1.42e-07	UP	0.770632	0.091558	NC	-1.71131	5.22e-05	DOWN	-0.249866	0.626563	NC	0.026293	0.96197	NC	1.64736	0.000109481	UP	-2.63641	2.88e-10	DOWN	-0.361061	0.542094	NC	LOC104445025	probable WRKY transcription factor 65
Eucgr.H01993	-0.326289	0.478723	NC	0.063139	0.92051	NC	0.526048	0.326679	NC	1.45156	0.000576242	UP	0.744705	0.0867504	NC	-2.02226	1.83e-06	DOWN	2.14319	2.7e-07	UP	-0.288773	0.648448	NC	LOC104457261	myb family transcription factor EFM
Eucgr.B02705	-2.70512	3.33e-10	DOWN	3.18999	4.2e-13	UP	0.2216	0.749123	NC	3.49782	4.82e-16	UP	-1.83263	1.16e-05	DOWN	2.00752	2.49e-06	UP	-1.47468	0.000480794	DOWN	-2.59383	2.04e-09	DOWN	LOC104433059	transcription factor bHLH155
Eucgr.H03301	0.307437	0.511369	NC	-1.1268	0.0112672	DOWN	-0.467394	0.416337	NC	-1.24208	0.0048275	DOWN	-0.45067	0.322152	NC	-1.31476	0.00273289	DOWN	-0.172711	0.771818	NC	0.00771184	0.99604	NC	LOC104414676	transcription factor bHLH149
Eucgr.H00819	0.917099	0.0408491	NC	-1.10901	0.0190503	DOWN	-0.563399	0.361788	NC	0.235002	0.679515	NC	1.09582	0.0169989	NC	-0.917378	0.0629623	NC	-0.000111837	1	NC	0.19768	0.799273	NC	LOC104456561	transcription factor PIF1
Eucgr.B03456	1.23092	0.00311976	UP	-0.84712	0.0619025	NC	0.44568	0.430324	NC	0.20586	0.696883	NC	1.2516	0.00297187	UP	-0.553855	0.254208	NC	0.414983	0.412482	NC	0.592131	0.267014	NC	LOC104433640	trihelix transcription factor GT-1
Eucgr.D02359	3.73941	4.32e-18	NC	-2.6744	2.14e-10	NC	-1.24643	0.00434961	NC	-1.09965	0.0106326	NC	0.0728224	0.887678	NC	-1.22779	0.00476497	DOWN	-2.81518	2e-11	DOWN	-0.363735	0.538938	NC	LOC104442163	probable WRKY transcription factor 53
Eucgr.H04254	4.06725	5.33e-15	NC	-3.42687	3.02e-11	NC	1.54189	0.00901082	NC	1.05368	0.0845029	NC	-2.14177	1.95e-06	DOWN	-0.504495	0.418282	NC	-0.35731	0.615847	NC	2.07101	2.46e-05	NC	LOC104415379	ethylene-responsive transcription factor 1B
Eucgr.I01494	1.04892	0.0121385	NC	-1.62623	0.000120362	NC	-0.758924	0.117769	NC	-1.40598	0.000928072	NC	0.166795	0.735475	NC	-1.02369	0.0214403	DOWN	-1.22236	0.00430285	NC	-1.03126	0.0280171	DOWN	LOC104419010	NAC transcription factor 29
Eucgr.H03349	0.336484	0.462265	NC	-1.94113	3.82e-06	DOWN	0.346302	0.569162	NC	1.40191	0.000907999	UP	-0.497169	0.268067	NC	-0.376602	0.46402	NC	-0.992672	0.0235737	NC	0.260057	0.682894	NC	LOC104414709	probable WRKY transcription factor 75
Eucgr.A01670	0.872311	0.0445974	NC	1.08619	0.0146125	UP	0.715802	0.146305	NC	2.3421	2.14e-08	NC	0.459216	0.313899	NC	1.6029	0.000179178	UP	-1.08093	0.0127206	DOWN	0.666365	0.197512	NC	LOC104439484	transcription factor RAX2
Eucgr.C01274	2.20237	2.45e-07	UP	-6.4273	3.4e-29	NC	6.66174	2.18e-31	NC	7.99061	2.93e-42	NC	-0.176885	0.727246	NC	-1.84734	2.7e-05	DOWN	2.61098	1.18e-09	UP	2.63114	2.34e-09	UP	LOC104436749	transcription factor bHLH68
Eucgr.J00569	2.80327	5.45e-10	UP	-3.39925	1e-12	DOWN	2.25341	2.75e-06	UP	1.79715	0.000218193	UP	-0.539653	0.264974	NC	-1.71616	0.000717557	NC	2.43879	1.83e-07	UP	2.15357	1.51e-05	UP	LOC104421348	transcription factor LHW
Eucgr.J01108	0.476972	0.303101	NC	0.510836	0.310083	NC	-0.274575	0.681481	NC	0.667039	0.14937	NC	-0.671933	0.139727	NC	1.11994	0.014027	UP	-0.181277	0.758052	NC	-0.382629	0.526568	NC	LOC104421807	transcription factor GTE6
Eucgr.A01195	0.0753182	0.884832	NC	0.559507	0.246585	NC	-0.246524	0.71273	NC	1.10275	0.0105479	UP	1.61306	0.000118919	UP	0.238726	0.666361	NC	-1.07811	0.013278	DOWN	-0.0388153	0.962305	NC	LOC104435925	WRKY transcription factor 44
Eucgr.D02324	0.388489	0.389625	NC	-1.49232	0.000427859	DOWN	-2.89354	8.19e-12	DOWN	-3.25093	2.81e-14	DOWN	0.405745	0.373239	NC	-2.28402	6.01e-08	DOWN	-2.35438	1.57e-08	DOWN	-0.625481	0.23237	NC	LOC104442133	WRKY transcription factor 22
Eucgr.C00105	-2.96469	2.12e-11	NC	0.872207	0.0838474	NC	1.9591	7.53e-06	UP	2.09348	1.33e-06	UP	-1.23044	0.00394995	DOWN	-0.26407	0.642939	NC	1.07982	0.0152679	UP	-0.368178	0.550413	NC	LOC104435920	transcription factor bHLH35
Eucgr.H04468	1.2859	0.00229209	UP	-1.46247	0.000779665	NC	2.25117	1.27e-07	NC	1.11979	0.0109928	NC	4.14477	1.64e-19	NC	-3.06883	3.79e-12	DOWN	1.96264	5.77e-06	UP	1.67719	0.000255911	UP	LOC104415534	transcription factor bHLH94
Eucgr.K02897	3.27493	1.13e-14	UP	-2.26411	6.5e-08	DOWN	0.890151	0.0552086	NC	-0.600071	0.193562	NC	3.35692	3.89e-15	UP	-0.93867	0.0366981	NC	-0.705342	0.125642	NC	-0.835329	0.0868082	NC	LOC104426316	transcription factor MYB1R1
Eucgr.I01998	-0.301262	0.514268	NC	-0.915797	0.0409664	NC	1.19088	0.00686321	UP	0.114615	0.836063	NC	-2.40863	7.28e-09	DOWN	0.693706	0.139043	NC	1.71379	3.95e-05	UP	0.141493	0.838603	NC	LOC104419406	probable WRKY transcription factor 4
Eucgr.K01289	4.90093	2.36e-25	UP	-2.39626	1.89e-08	DOWN	1.29412	0.0036744	UP	2.65236	4.5e-10	UP	3.47547	1.08e-15	UP	-1.51598	0.000415461	DOWN	-2.3389	3.23e-08	DOWN	1.30848	0.00369164	UP	LOC104425117	probable WRKY transcription factor 70
Eucgr.A02436	5.53485	1.74e-17	NC	-0.963555	0.0570507	NC	0.996123	0.0513374	NC	2.05762	4.87e-06	NC	2.04878	5.51e-05	NC	0.176703	0.797156	NC	0.743016	0.134416	NC	1.07442	0.0330809	UP	LOC104445720	transcription factor TGA2
Eucgr.G03183	-1.46682	0.000435198	DOWN	0.748536	0.109683	NC	-0.386525	0.515389	NC	0.521719	0.269799	NC	-3.23219	4.51e-14	DOWN	1.41287	0.00120105	UP	-1.57269	0.00020712	DOWN	-0.443231	0.436975	NC	LOC104454496	transcription factor GAMYB
Eucgr.B03931	-5.94823	2.67e-28	NC	5.15318	9.51e-22	UP	-2.24125	3.64e-07	DOWN	0.194247	0.721221	NC	-3.66152	1.15e-14	DOWN	2.23907	5.7e-06	UP	-0.749859	0.134044	NC	-2.06215	3.12e-05	DOWN	LOC104434051	transcription factor FER-LIKE IRON DEFICIENCY-INDUCED TRANSCRIPTION FACTOR
Eucgr.D00268	-0.0179307	0.977471	NC	-0.240169	0.669769	NC	1.04869	0.02286	UP	0.490668	0.313088	NC	0.274418	0.57612	NC	-0.222107	0.701212	NC	0.919884	0.0415939	NC	0.248	0.708512	NC	LOC104440762	B3 domain-containing transcription factor VRN1
Eucgr.D01605	4.17885	2.75e-16	UP	-6.00832	6.81e-22	NC	5.57139	1.61e-19	NC	0	1	NC	0	1	NC	0	1	NC	3.93839	8.82e-10	NC	0	1	NC	LOC104443071	WRKY transcription factor WRKY76
Eucgr.G01238	0.281769	0.563326	NC	-3.94481	6.61e-15	NC	4.52872	2.65e-19	NC	4.00529	1.45e-15	UP	-2.13897	4.18e-07	DOWN	-0.809532	0.0967912	NC	3.24562	7.75e-14	UP	0.895041	0.0808562	NC	LOC104453094	B3 domain-containing transcription factor VRN1
Eucgr.A02944	1.27123	0.00303949	UP	-0.594096	0.231334	NC	0.4039	0.504053	NC	1.59285	0.00019938	UP	-0.409943	0.387541	NC	0.543587	0.282399	NC	-0.236074	0.682372	NC	0.0528522	0.949119	NC	LOC104450147	transcription factor bHLH121-like
Eucgr.K00803	3.12668	1.65e-12	NC	-3.55676	1.12e-14	NC	0.15929	0.857827	NC	-1.33621	0.0166935	NC	3.08109	1.09e-12	UP	-3.34503	4.36e-14	NC	-0.96631	0.0493744	NC	-1.19201	0.0214708	NC	LOC104424766	transcription factor CPC
Eucgr.K01943	1.23403	0.00293671	UP	-0.603548	0.20261	NC	-0.173835	0.812056	NC	-0.579425	0.211035	NC	0.796842	0.0652634	NC	-0.226543	0.682983	NC	0.0259821	0.969301	NC	0.575517	0.282141	NC	LOC104425581	nuclear transcription factor Y subunit A-7
Eucgr.H01113	-3.43928	3.98e-07	NC	0	1	NC	6.63375	2.5e-28	UP	3.41525	2.44e-07	NC	-7.04581	1.96e-19	NC	0	1	NC	11.7016	4.1e-41	UP	0	1	NC	LOC104456756	transcription factor AS1
Eucgr.F04203	-1.77925	1.47e-05	NC	-2.28156	5.86e-08	DOWN	-0.711872	0.15318	NC	-4.04947	1.52e-18	DOWN	-2.85255	1.18e-11	NC	-0.617107	0.19911	NC	-0.734674	0.113635	NC	-0.252627	0.69614	NC	LOC104450834	ethylene-responsive transcription factor ABR1
Eucgr.K00555	-2.92976	5.88e-11	NC	3.0209	3.08e-11	NC	-0.852049	0.0782158	NC	-0.822371	0.0715043	NC	-3.84005	5.94e-15	DOWN	2.96259	3.45e-09	NC	-0.0919075	0.897589	NC	-1.97645	4.88e-05	NC	LOC104424612	transcription factor MYB86
Eucgr.C02928	3.20012	5.3e-14	UP	-3.69841	3.33e-17	DOWN	0.254175	0.711026	NC	-0.41159	0.411959	NC	0.733885	0.0936409	NC	-5.76348	4.83e-30	DOWN	3.91864	2.19e-16	UP	3.65526	5.24e-14	NC	LOC104437780	ethylene-responsive transcription factor TINY
Eucgr.J01012	0.282771	0.548393	NC	1.65986	8.9e-05	UP	-0.0704884	0.93212	NC	0.0404811	0.945786	NC	3.13979	3.43e-13	NC	-0.864882	0.0588393	NC	0.505004	0.304516	NC	2.00942	3.01e-06	NC	LOC104421733	trihelix transcription factor PTL
Eucgr.J03117	2.72486	6e-11	UP	-2.18962	1.69e-07	DOWN	-0.790799	0.0974051	NC	-1.67644	6.1e-05	DOWN	1.32555	0.00148625	UP	-2.11815	5.02e-07	DOWN	-0.550131	0.251727	NC	-1.28888	0.00414532	NC	LOC104423229	probable WRKY transcription factor 40
Eucgr.A01894	0.905083	0.0314993	NC	-1.26068	0.00333633	DOWN	-0.248305	0.708606	NC	0.056111	0.924432	NC	0.337986	0.467793	NC	-0.714534	0.125288	NC	-0.0909478	0.881509	NC	0.426753	0.453791	NC	LOC104441187	transcription factor GTE4
Eucgr.K02659	-1.08294	0.0100893	NC	-2.11252	1.08e-06	DOWN	2.48534	7.75e-09	UP	-0.315798	0.560008	NC	-0.00336889	1	NC	-2.56933	1.28e-08	DOWN	3.56654	1.81e-15	UP	1.09237	0.0341237	UP	LOC104426104	transcription factor DIVARICATA
Eucgr.D00737	0.656724	0.131076	NC	0.169037	0.765276	NC	-0.72113	0.142729	NC	-0.889757	0.0444743	NC	1.2201	0.00434319	NC	0.181499	0.754147	NC	-1.18907	0.00627651	DOWN	0.561929	0.301345	NC	LOC104441093	probable transcription factor PosF21
Eucgr.D00684	1.38243	0.000792964	UP	-1.21806	0.00466675	DOWN	-0.936507	0.0411311	NC	-1.43444	0.000654361	DOWN	-0.00731989	0.98964	NC	-0.904399	0.0449639	NC	-1.07111	0.0133483	DOWN	-0.214835	0.7427	NC	LOC104441054	helicase-like transcription factor CHR28
Eucgr.B00634	6.56846	2.44e-27	UP	-5.72129	3.41e-23	NC	0	1	NC	6.52759	2.56e-30	NC	5.22602	9.71e-27	UP	-2.71253	4.48e-10	DOWN	-2.98472	4.98e-10	NC	1.03317	0.0348641	UP	LOC104420971	truncated transcription factor CAULIFLOWER A
Eucgr.H00996	1.89472	3.93e-06	NC	-1.01194	0.0215887	DOWN	-0.0278587	0.974207	NC	0.107646	0.846279	NC	-0.329696	0.479346	NC	-0.973581	0.0294485	NC	-0.365145	0.47784	NC	-0.45129	0.422024	NC	LOC104456669	probable WRKY transcription factor 23
Eucgr.B03106	-1.60719	0.000114975	DOWN	0.654938	0.171585	NC	0.409935	0.482184	NC	1.18751	0.00578328	UP	-1.08905	0.0114314	NC	0.930692	0.0435883	NC	0.646735	0.171109	NC	0.539801	0.326157	NC	LOC104433344	transcription factor bHLH49
Eucgr.B03559	-1.43099	0.000554547	NC	0.0774794	0.901369	NC	2.56351	1.18e-09	UP	0.615118	0.183904	NC	-0.934506	0.0295623	NC	0.52799	0.283363	NC	2.12023	3.5e-07	NC	0.653011	0.21147	NC	LOC104433731	ethylene-responsive transcription factor ERF113
Eucgr.E00850	3.8191	1.13e-18	UP	-4.49541	1.33e-23	DOWN	0.725278	0.138958	NC	-0.571102	0.221714	NC	2.51504	1.56e-09	UP	-4.73097	3.41e-25	DOWN	1.13978	0.00816953	UP	1.06997	0.0214595	NC	LOC104443982	probable WRKY transcription factor 53
Eucgr.F01091	4.18475	3.07e-20	UP	-5.52203	2.24e-28	DOWN	1.8777	0.000186988	UP	3.2258	9.01e-12	UP	-1.78531	2.27e-05	DOWN	-2.76309	2.51e-09	DOWN	3.36746	1.81e-13	UP	1.43291	0.00509392	NC	LOC104448414	NAC transcription factor 56
Eucgr.I01279	0.89335	0.044254	NC	-1.51698	0.000803839	DOWN	3.41613	1.36e-14	UP	-0.23061	0.704731	NC	1.88397	8.26e-06	UP	-1.67575	0.000113961	DOWN	2.09313	6.96e-07	UP	-0.312763	0.622789	NC	LOC104418845	transcription factor bHLH63
Eucgr.L00153	0.0603144	0.920971	NC	-4.15511	1.94e-15	NC	4.36067	2.65e-17	NC	3.44652	3.67e-11	NC	-0.0633058	0.911209	NC	-2.54176	1.26e-07	DOWN	3.64134	1.13e-14	UP	2.17123	1.21e-05	UP	LOC104428143	nuclear transcription factor Y subunit B-3
Eucgr.G01503	-0.6422	0.137953	NC	1.32682	0.00195654	UP	-0.646956	0.19872	NC	-0.199129	0.704636	NC	-1.32203	0.00156005	DOWN	0.871494	0.055001	NC	-1.19695	0.00517146	DOWN	-0.702668	0.168281	NC	LOC104453232	myb family transcription factor EFM
Eucgr.K03592	-1.55982	0.000442409	DOWN	-0.805898	0.147374	NC	1.24664	0.0119187	NC	-0.480225	0.415065	NC	-2.33038	6.18e-08	DOWN	-1.14459	0.0202185	NC	4.38294	1.37e-21	UP	1.70531	0.000382419	NC	LOC104426866	transcription factor PIF1
Eucgr.G03225	-2.31619	2.32e-08	NC	0.626075	0.189479	NC	0.491238	0.371749	NC	0.421865	0.384544	NC	-0.990277	0.0208076	NC	-0.805275	0.084892	NC	1.68128	6.98e-05	UP	1.5152	0.00069124	UP	LOC104454533	trihelix transcription factor ASIL2
Eucgr.H02392	4.05904	1.54e-18	UP	-4.98046	2.45e-23	NC	2.9774	1.24e-09	NC	1.33469	0.0133691	NC	-3.15357	5.84e-13	DOWN	-3.57493	2.06e-10	NC	4.68076	4.33e-18	NC	3.06591	1.78e-07	NC	LOC104416932	transcription factor bHLH18
Eucgr.H00105	-1.04366	0.0126783	NC	-0.24595	0.650612	NC	-0.375923	0.526979	NC	0.0429837	0.942839	NC	-1.38848	0.000877518	DOWN	0.314162	0.552632	NC	-0.482627	0.327163	NC	-0.662457	0.201565	NC	LOC104416082	GATA transcription factor 1
Eucgr.F03384	-1.70179	4.42e-05	DOWN	-6.24892	6.64e-26	NC	5.74713	1.59e-22	NC	6.27208	1.52e-26	NC	-5.26228	1.25e-29	DOWN	-2.90449	4.26e-10	NC	3.24834	1.39e-12	NC	3.32301	1.15e-12	NC	LOC104450181	transcription factor bHLH123
Eucgr.F01463	5.26329	1.3e-19	NC	-1.68661	0.000338504	NC	0.253801	0.7551	NC	1.34059	0.00445462	UP	0.885045	0.0448636	NC	-1.74657	8e-05	DOWN	0.343543	0.542701	NC	-1.07718	0.0381367	NC	LOC104451620	transcription factor JUNGBRUNNEN 1
Eucgr.B01487	-1.84957	8.01e-06	DOWN	-1.27861	0.00386209	DOWN	2.09026	1.07e-06	UP	2.6256	7.14e-10	UP	-0.810084	0.0616896	NC	-1.08795	0.0150471	DOWN	1.31185	0.0022423	UP	1.33093	0.00335873	UP	LOC104427410	transcription factor UNE12
Eucgr.B03208	3.50612	2.32e-16	NC	-3.44962	1.13e-15	DOWN	2.37922	1.43e-08	UP	-0.0583782	0.921077	NC	4.62637	8.62e-25	NC	-0.816249	0.0739516	NC	0.805053	0.0742014	NC	-2.79476	7.49e-11	DOWN	LOC104433441	NAC transcription factor 29
Eucgr.H04082	0.797347	0.0610729	NC	-4.62343	4.68e-24	DOWN	0.253784	0.718468	NC	2.79352	7.74e-11	UP	-1.7584	2.26e-05	DOWN	-0.436526	0.387089	NC	-2.22505	1.26e-07	DOWN	-0.818236	0.098735	NC	LOC104415262	transcription factor MYB108
Eucgr.G02591	1.71147	3.39e-05	UP	-2.3739	2.11e-08	DOWN	1.36568	0.00180424	UP	1.4084	0.00096613	UP	1.29086	0.00217995	UP	-0.518571	0.291443	NC	1.24724	0.00352686	UP	-1.43483	0.00139484	NC	LOC104454022	transcription factor DIVARICATA
Eucgr.H04738	-1.15588	0.00760735	DOWN	2.0178	2.95e-06	UP	0.755799	0.120283	NC	1.72446	3.94e-05	UP	-0.876094	0.0492472	NC	1.98892	4.35e-06	UP	0.173746	0.765576	NC	1.45546	0.00106045	UP	LOC104415758	transcription factor bHLH96
Eucgr.B00141	1.91683	3.02e-06	UP	-1.52476	0.000317012	DOWN	-0.665802	0.182941	NC	-0.653826	0.152438	NC	1.31654	0.00161662	UP	-1.10923	0.0117227	DOWN	-0.98756	0.0240755	NC	-0.987763	0.0360978	NC	LOC104417107	transcription factor GTE10
Eucgr.F03732	2.21181	4.09e-07	UP	-4.53964	7.88e-19	NC	5.078	2.5e-23	NC	5.23595	1.65e-24	NC	2.16098	3.67e-07	UP	-2.76716	2.91e-10	DOWN	1.84643	2.17e-05	UP	2.33047	1.51e-07	UP	LOC104450455	transcription factor TGA1
Eucgr.K00321	-2.96159	3.14e-12	DOWN	2.32618	4.96e-08	UP	-1.94992	4.43e-06	DOWN	-4.81294	7.78e-25	DOWN	-3.74052	1.89e-17	DOWN	1.98258	5.26e-06	UP	-2.44989	1.11e-08	DOWN	-0.837381	0.0933041	NC	LOC104424467	ethylene-responsive transcription factor CRF4
Eucgr.I01289	-2.31527	2.07e-08	DOWN	1.95628	3.16e-06	UP	-0.309686	0.620402	NC	0.918068	0.036057	NC	-2.93129	3.65e-12	DOWN	1.91195	6.54e-06	UP	0.506557	0.298783	NC	2.29223	8.09e-08	UP	LOC104418851	bZIP transcription factor 11-like
Eucgr.I00422	3.01312	7.28e-13	NC	-3.38318	3.45e-15	NC	2.17136	2.27e-07	NC	-0.237752	0.646434	NC	1.96408	2.16e-06	NC	-1.56687	0.000245956	DOWN	1.72863	3.38e-05	NC	-0.0484031	0.951665	NC	LOC104418258	ethylene-responsive transcription factor ERF060
Eucgr.K00128	-3.70162	4.67e-17	DOWN	-3.22798	4.27e-10	NC	5.92544	4.02e-30	NC	6.32296	2.96e-33	NC	-4.8846	1.57e-25	DOWN	0.163602	0.836432	NC	5.95758	7.15e-35	UP	3.87025	2.66e-17	NC	LOC104426941	ethylene-responsive transcription factor ERF106
Eucgr.K00786	-0.641678	0.137953	NC	0.999606	0.0236823	NC	-2.06742	8.59e-07	NC	-2.95141	3.22e-12	NC	-2.63348	2.96e-10	DOWN	0.834495	0.0678116	NC	-0.340142	0.513732	NC	-1.25201	0.00565512	DOWN	LOC104424751	probable WRKY transcription factor 31
Eucgr.I00291	-1.27704	0.00203997	DOWN	0.615362	0.192479	NC	-2.79207	3.97e-11	DOWN	-4.15029	9.45e-21	DOWN	-2.81513	2.01e-11	DOWN	0.692723	0.139133	NC	-1.21743	0.00441845	DOWN	-0.367958	0.534529	NC	LOC104418178	ethylene-responsive transcription factor ABR1
Eucgr.C00348	-0.0333764	0.951262	NC	-1.45455	0.000779317	DOWN	2.01772	2.11e-06	UP	3.00388	2.14e-12	UP	-0.83523	0.0529147	NC	-1.13531	0.0105576	DOWN	1.7067	4.76e-05	UP	1.54439	0.000479608	UP	LOC104436089	probable WRKY transcription factor 32
Eucgr.E04011	2.22238	6.66e-08	UP	-0.961634	0.0300427	NC	-1.26145	0.00377946	DOWN	-1.76562	2.28e-05	DOWN	-0.174294	0.722933	NC	0.0302834	0.965256	NC	-1.98993	1.62e-06	DOWN	-0.200638	0.762554	NC	LOC104445691	probable WRKY transcription factor 31
Eucgr.B00048	1.23064	0.003469	NC	3.94626	2.57e-19	UP	-2.932	4.36e-12	DOWN	-3.14131	1.57e-13	DOWN	1.62926	0.000154638	UP	3.63247	1.36e-16	UP	-4.84955	2.24e-26	DOWN	-1.8595	1.65e-05	DOWN	LOC104434196	transcription factor bHLH96
Eucgr.B03816	-0.692778	0.10616	NC	-0.83874	0.0630618	NC	2.08609	6.5e-07	UP	-1.47639	0.000447142	DOWN	-1.95251	2.39e-06	DOWN	-0.244514	0.656105	NC	3.16242	8.05e-14	UP	1.17135	0.0102708	UP	LOC104433951	transcription factor LHW
Eucgr.H03965	1.40455	0.000667677	UP	-1.33739	0.00178965	NC	1.67516	7.78e-05	NC	1.95913	2.61e-06	NC	1.56149	0.000194082	NC	0.272033	0.615663	NC	0.746886	0.102714	NC	1.35863	0.00236444	NC	LOC104415175	ethylene-responsive transcription factor RAP2-3
Eucgr.H00748	-0.00986026	0.986778	NC	2.19681	1.57e-07	UP	-0.197271	0.781307	NC	0.14914	0.781998	NC	0.459782	0.308901	NC	1.93718	4.55e-06	UP	-1.09415	0.0112748	DOWN	0.700414	0.1689	NC	LOC104456504	transcription factor bHLH62
Eucgr.K00332	-0.394022	0.433414	NC	0.167031	0.801403	NC	0.623756	0.260406	NC	1.94605	7.96e-06	NC	-2.10126	7.65e-06	NC	0.883864	0.110578	NC	2.34517	1.3e-07	UP	-0.692	0.265967	NC	LOC104424480	MYB-like transcription factor ETC3
Eucgr.A02028	4.33298	4.66e-22	NC	-0.825354	0.0689942	NC	0.0837471	0.918117	NC	-0.253705	0.623019	NC	2.46683	3.37e-09	UP	-0.978535	0.0287503	NC	-1.9003	5.18e-06	DOWN	-0.834135	0.0885643	NC	LOC104442294	transcription factor JUNGBRUNNEN 1
Eucgr.C00675	5.69584	3.88e-32	NC	-2.51458	2.83e-09	NC	0.587764	0.263289	NC	-2.15713	5.23e-07	NC	5.06946	3.98e-27	UP	-2.29999	6.31e-08	DOWN	1.16861	0.00701537	UP	-0.284388	0.657566	NC	LOC104436327	probable WRKY transcription factor 50
Eucgr.J00573	1.66867	5.25e-05	UP	-2.96144	5.3e-12	DOWN	3.85223	1.8e-18	UP	2.08983	7.59e-07	UP	-0.806775	0.0639131	NC	-1.02858	0.0240141	DOWN	2.90481	8.39e-12	UP	2.5073	7.06e-09	UP	LOC104421351	transcription factor LHW
Eucgr.J01343	0.776697	0.0884353	NC	-2.23414	1.99e-06	NC	2.86948	4.23e-10	NC	-0.718716	0.204002	NC	-0.352787	0.478125	NC	-3.83583	7.06e-13	DOWN	5.32514	2.29e-24	UP	0	1	NC	LOC104421991	transcription factor MYB30
Eucgr.F03145	0.864538	0.0427266	NC	-0.738175	0.112137	NC	0.474077	0.395117	NC	1.99244	1.91e-06	UP	-1.74665	3.59e-05	DOWN	1.98431	4.12e-06	UP	-1.03336	0.0190429	DOWN	-0.462719	0.413886	NC	LOC104449986	transcription factor GTE1
Eucgr.F03612	0.71326	0.0959848	NC	-0.638877	0.173452	NC	-0.975572	0.0322962	NC	-0.871953	0.0482296	NC	-0.130902	0.793257	NC	-0.0203884	0.976748	NC	-1.40888	0.000826905	DOWN	-1.07933	0.0198226	DOWN	LOC104450356	bZIP transcription factor 60
Eucgr.C00725	0.670202	0.200208	NC	1.4098	0.00273554	UP	-0.37086	0.56206	NC	-3.21656	2.17e-11	NC	1.59719	0.00114498	NC	0.018704	0.990394	NC	0.444105	0.422558	NC	-1.32099	0.0125401	NC	LOC104436346	transcription factor MYB114
Eucgr.H02385	6.43244	2.36e-26	NC	0.448478	0.385204	NC	0.89457	0.0586131	NC	1.49427	0.000456692	UP	4.04155	1.05e-15	UP	-0.75091	0.124237	NC	-1.83998	6.49e-05	NC	-0.243096	0.730395	NC	LOC104414080	transcription factor bHLH18
Eucgr.G01683	0.906087	0.0487393	NC	-2.07839	1.29e-05	NC	2.92583	2.02e-10	NC	0.22879	0.714767	NC	-0.445227	0.360029	NC	-1.07643	0.026397	NC	3.45088	8.99e-15	UP	0.2662	0.724396	NC	LOC104453338	transcription factor bHLH63
Eucgr.B02453	0.370456	0.414811	NC	-0.684858	0.140813	NC	0.827183	0.0798235	NC	0.0610252	0.916864	NC	-2.75541	4.94e-11	DOWN	1.42443	0.000930223	UP	0.039057	0.95166	NC	-0.0681742	0.929888	NC	LOC104432834	ethylene-responsive transcription factor RAP2-7
Eucgr.K02308	0.0335619	0.949856	NC	0.232058	0.668186	NC	-0.120443	0.876258	NC	-0.668952	0.14155	NC	0.946555	0.0261054	NC	-1.03214	0.0200409	DOWN	0.601834	0.203261	NC	-0.389983	0.503541	NC	LOC104425869	basic transcription factor 3
Eucgr.D02422	3.04978	1.71e-12	UP	-2.55723	3.01e-09	DOWN	-0.107959	0.902668	NC	0.13519	0.813426	NC	0.943769	0.0290053	NC	-1.72891	6.67e-05	DOWN	-0.696183	0.152067	NC	-0.288089	0.663125	NC	LOC104442217	transcription factor TCP9
Eucgr.B01825	0.297476	0.531021	NC	-1.8902	1.55e-05	DOWN	3.20353	2.4e-13	UP	2.06376	1.77e-06	UP	0.283258	0.559414	NC	-1.95814	8.08e-06	DOWN	3.02525	2.49e-12	UP	1.64317	0.000299066	UP	LOC104431553	transcription factor PIF3
Eucgr.A01544	0.465792	0.308233	NC	-2.30185	2.12e-07	DOWN	-1.19061	0.0217005	NC	-0.929894	0.0648418	NC	-1.58951	0.0002334	DOWN	-1.26457	0.00858657	DOWN	-0.613007	0.277991	NC	-0.225568	0.772455	NC	LOC104438443	heat stress transcription factor A-3
Eucgr.G00619	3.08639	2.48e-13	UP	-0.0111632	0.987749	NC	-0.79332	0.0960497	NC	0.769864	0.0851132	NC	1.65983	6.56e-05	UP	1.01494	0.0225583	UP	-1.57053	0.000175774	DOWN	0.0580121	0.94021	NC	LOC104452738	probable WRKY transcription factor 9
Eucgr.J00945	-1.57369	0.000143591	DOWN	0.547643	0.261106	NC	0.563721	0.285456	NC	0.530176	0.260164	NC	0.420971	0.360089	NC	-0.336916	0.524212	NC	0.39691	0.438371	NC	0.25055	0.698333	NC	LOC104421682	general transcription factor IIH subunit 2
Eucgr.F02223	3.16409	9.86e-14	UP	-0.216965	0.691582	NC	2.13241	3.71e-07	UP	1.02352	0.018225	UP	3.73743	6.87e-18	UP	-2.80566	4.4e-11	DOWN	2.57464	7.24e-10	UP	3.45102	2.65e-15	UP	LOC104449236	AP2-like ethylene-responsive transcription factor ANT
Eucgr.K01971	-0.905367	0.035066	NC	1.99609	2.67e-06	NC	-2.18525	2.53e-07	DOWN	0.0479821	0.936389	NC	-1.37008	0.0015506	NC	4.3883	6.59e-22	NC	-3.79315	3.97e-18	DOWN	-1.39572	0.00174696	DOWN	LOC104425598	probable WRKY transcription factor 14
Eucgr.H04892	-1.35232	0.00104908	DOWN	1.08605	0.0129082	NC	-2.28248	5.28e-08	NC	-4.44808	2.82e-23	NC	-1.32538	0.00149473	DOWN	-0.0844585	0.892561	NC	-0.0175239	0.978522	NC	-0.780357	0.115701	NC	LOC104415849	ethylene-responsive transcription factor ERF110
Eucgr.E00096	0	1	NC	0	1	NC	3.11298	8.05e-09	UP	3.31079	3.32e-10	NC	0	1	NC	0	1	NC	0	1	NC	1.41616	0.00663294	UP	LOC104443402	probable WRKY transcription factor 24
Eucgr.G01436	0.0854954	0.866451	NC	-0.642468	0.172931	NC	0.184811	0.798687	NC	1.00339	0.0212864	UP	0.812913	0.0595901	NC	-0.86944	0.0559162	NC	0.342736	0.510924	NC	0.0462836	0.954252	NC	LOC104453197	bZIP transcription factor TRAB1
Eucgr.A02857	-2.42589	4.79e-07	DOWN	0	1	NC	0.923952	0.165139	NC	1.74698	0.000733157	NC	3.60575	5.74e-14	UP	-1.77523	9.21e-05	DOWN	-1.81991	0.000243188	NC	1.38928	0.00413236	UP	LOC104449385	transcription factor bHLH36
Eucgr.D02129	0.888819	0.0368909	NC	-0.46235	0.353455	NC	0.642602	0.206564	NC	2.17461	1.96e-07	UP	0.500073	0.278286	NC	1.20778	0.0063191	UP	-0.279406	0.60777	NC	0.676433	0.191365	NC	LOC104441964	GATA transcription factor 26
Eucgr.B03520	1.8543	6.77e-06	UP	-2.86321	1.96e-11	DOWN	1.66615	0.000104033	UP	3.51393	5.27e-16	NC	-0.773784	0.0746259	NC	0.354596	0.495843	NC	0.155817	0.791051	NC	-0.805269	0.104089	NC	LOC104433698	probable WRKY transcription factor 75
Eucgr.I00906	0.0184487	1	NC	-1.61513	0.00190381	NC	1.36789	0.00953807	NC	0	1	NC	0	1	NC	0	1	NC	2.21832	1.52e-05	UP	0	1	NC	LOC104420427	transcription factor SPATULA
Eucgr.H01336	-2.7803	1.28e-09	NC	-0.557665	0.411986	NC	2.96887	4.43e-10	NC	0.803634	0.158544	NC	-3.17851	7.71e-11	NC	2.19419	2e-05	NC	1.96092	7.3e-06	UP	-1.19187	0.0272692	NC	LOC104456902	transcription factor PIF3
Eucgr.A01001	-2.43325	4.16e-09	DOWN	0.786931	0.0849519	NC	-0.0723828	0.930511	NC	1.45189	0.000562079	UP	-1.34196	0.00133691	DOWN	1.86955	1.02e-05	UP	-1.11195	0.00995974	DOWN	0.771624	0.120926	NC	LOC104434318	probable WRKY transcription factor 47
Eucgr.K02193	2.38875	9.52e-09	UP	0.231641	0.669769	NC	-1.51079	0.000419884	DOWN	-1.11925	0.00930949	NC	1.98421	1.88e-06	UP	-0.402578	0.42971	NC	-1.38917	0.00106231	DOWN	-0.0651105	0.934042	NC	LOC104425760	ethylene-responsive transcription factor ERF110
Eucgr.E00407	-0.228811	0.66682	NC	0.823795	0.0918646	NC	1.02476	0.0281938	NC	-0.681663	0.15829	NC	-1.48499	0.000876398	NC	2.50491	1.65e-08	NC	-1.50055	0.000531863	DOWN	-0.447219	0.441917	NC	LOC104443670	transcription factor MYB114
Eucgr.K01822	5.94974	2.69e-33	UP	-3.57889	4.3e-16	NC	1.82002	2.74e-05	NC	3.09968	7.67e-13	NC	1.7144	6.31e-05	UP	0.454468	0.371172	NC	-1.04261	0.0186396	DOWN	1.25568	0.00578549	UP	LOC104427517	transcription factor TGA2.2
Eucgr.A02718	0.154696	0.752695	NC	-0.196259	0.723128	NC	-2.73752	1.28e-10	DOWN	-2.36418	1.9e-08	DOWN	-1.59409	0.000137454	DOWN	0.0155751	0.985219	NC	-1.60661	0.000178151	NC	0.217664	0.744757	NC	LOC104448165	probable WRKY transcription factor 27
Eucgr.F02171	-0.612108	0.165016	NC	-2.49161	1.45e-08	NC	3.11271	1.57e-12	NC	2.94716	1.75e-11	NC	2.21495	2.54e-07	UP	-2.4767	1.83e-08	DOWN	1.25087	0.00589067	UP	3.33869	1.01e-13	UP	LOC104449203	transcription factor bHLH93
Eucgr.B04010	2.97136	1.38e-12	UP	-2.6042	5.86e-10	DOWN	-0.642599	0.201922	NC	-1.27618	0.00263157	DOWN	1.57217	0.000149662	UP	-1.32121	0.0022211	DOWN	-1.17689	0.00596648	DOWN	-0.620427	0.236645	NC	LOC104434125	probable WRKY transcription factor 26
Eucgr.E00624	6.64214	2.19e-39	UP	-0.637898	0.174989	NC	-1.73484	4.36e-05	NC	-3.03624	1.26e-12	DOWN	4.27981	2.07e-21	UP	0.953462	0.0338912	NC	-4.63189	1.17e-24	DOWN	-1.82166	2.52e-05	DOWN	LOC104443817	transcription factor GLABRA 3
Eucgr.D01811	1.51498	0.000227443	UP	-0.739718	0.106733	NC	-2.2	1.54e-07	DOWN	-1.75463	2.59e-05	DOWN	0.6167	0.161101	NC	0.403434	0.426175	NC	-2.30072	3.16e-08	DOWN	-1.24445	0.00587153	DOWN	LOC104441713	WRKY transcription factor 22
Eucgr.E00098	-1.55968	0.000159843	DOWN	-0.318907	0.546011	NC	-2.5405	3.83e-09	DOWN	-2.99247	6.59e-12	DOWN	-1.83876	1.01e-05	NC	-0.91348	0.0475	NC	-0.480332	0.346403	NC	0.0807541	0.920176	NC	LOC104443404	WRKY transcription factor 22
Eucgr.D00509	2.09755	1.1e-06	NC	0.267899	0.6275	NC	1.1276	0.0121948	NC	2.19249	1.68e-07	NC	2.04268	1.09e-06	NC	2.75902	8.65e-11	NC	-3.10672	2.09e-13	DOWN	-0.259093	0.683268	NC	LOC104440911	transcription factor bHLH30
Eucgr.C02719	-0.390711	0.390032	NC	2.76528	6.02e-11	UP	0.0395559	0.96223	NC	1.35304	0.00134947	NC	-0.222245	0.645191	NC	1.30937	0.00247869	NC	-2.10448	4.05e-07	NC	0.677139	0.187088	NC	LOC104437627	ethylene-responsive transcription factor ERF003
Eucgr.J02113	-2.54443	1.45e-09	DOWN	1.50696	0.000502691	UP	0.30896	0.626539	NC	0.607752	0.19015	NC	-3.71155	1.81e-17	DOWN	0.145692	0.81144	NC	2.62514	4.95e-10	UP	1.99227	4.67e-06	UP	LOC104422542	AP2-like ethylene-responsive transcription factor TOE3
Eucgr.C01940	0.873474	0.0424586	NC	0.0987977	0.870677	NC	-2.60947	1.52e-09	NC	-3.55035	1.73e-15	DOWN	0.19253	0.695178	NC	-0.301987	0.57132	NC	-2.89524	1.07e-11	NC	-2.67029	7.79e-10	NC	LOC104437133	probable WRKY transcription factor 40
Eucgr.K03061	-0.638297	0.155736	NC	-0.0240433	0.980487	NC	1.21209	0.00721176	NC	5.24798	2.58e-29	NC	-0.45349	0.327143	NC	2.29725	7.21e-08	UP	-1.32594	0.00184308	DOWN	-0.482911	0.386187	NC	LOC104426432	transcription factor LHW
Eucgr.H04337	2.034	8.39e-07	UP	-0.0751088	0.903305	NC	0.643103	0.202774	NC	0.736783	0.102186	NC	2.6664	2.54e-10	UP	0.0446975	0.9468	NC	-0.302333	0.570324	NC	0.535315	0.325174	NC	LOC104415432	transcription factor UNE12
Eucgr.C03699	1.82857	0.00177	UP	-1.3399	0.0315649	DOWN	1.51429	0.0095133	UP	3.21644	2.66e-10	UP	0	1	NC	0.00484891	1	NC	0.137165	0.849362	NC	0.0700768	0.965183	NC	LOC104438195	transcription factor MYB36
Eucgr.B00645	-0.171038	0.727538	NC	0.996506	0.0249075	NC	-0.892266	0.0553499	NC	-0.551822	0.237385	NC	-2.96658	2.11e-12	DOWN	0.216083	0.701014	NC	-0.864847	0.0546114	NC	0.561252	0.299522	NC	LOC104421043	transcription factor BIM1
Eucgr.K03133	-0.907485	0.0325086	NC	-0.363114	0.483393	NC	0.342896	0.577317	NC	0.777963	0.0847977	NC	-1.59322	0.000145779	DOWN	0.547859	0.266535	NC	0.54884	0.258993	NC	-0.0700469	0.929888	NC	LOC104426469	transcription factor MYB51
Eucgr.I00316	3.15644	1.13e-10	UP	-3.84405	5.5e-13	DOWN	3.34769	3.6e-10	NC	2.32808	2.64e-05	NC	1.17974	0.0093243	NC	-0.886189	0.0737324	NC	1.60531	0.000297419	UP	1.56692	0.000791563	UP	LOC104418194	probable WRKY transcription factor 51
Eucgr.D02099	-2.03723	6.71e-06	NC	0.742211	0.175488	NC	0.894653	0.0799005	NC	0.214111	0.727117	NC	-3.28762	6.39e-13	DOWN	2.93251	2.28e-10	NC	-1.89743	1.38e-05	NC	-0.61323	0.265248	NC	LOC104441934	transcription factor MYB114
Eucgr.I01927	2.7804	2.72e-11	UP	0.335483	0.514885	NC	-2.00444	1.8e-06	DOWN	-0.905345	0.0389558	NC	0.137774	0.782236	NC	0.843126	0.0640579	NC	-2.70757	9.92e-11	DOWN	-0.966285	0.0410194	NC	LOC104419351	probable WRKY transcription factor 72
Eucgr.C02802	-2.0948	5.66e-07	DOWN	0.933473	0.0433939	NC	-0.357523	0.560621	NC	-1.1062	0.0118661	DOWN	-1.47595	0.000462016	DOWN	0.707481	0.136305	NC	-0.292546	0.590824	NC	-0.485727	0.389916	NC	LOC104437684	transcription factor HY5
Eucgr.A02570	0.909367	0.0414359	NC	-1.32499	0.00404252	NC	1.17412	0.0131454	NC	3.37339	2.73e-14	NC	-0.0451175	0.948991	NC	-0.230358	0.705752	NC	1.31494	0.0034611	UP	2.89713	7.39e-11	UP	LOC104446863	nuclear transcription factor Y subunit A-10
Eucgr.G02636	1.42087	0.000756392	UP	-0.325104	0.539965	NC	-0.835762	0.0842368	NC	0.0546414	0.929099	NC	1.87437	9.52e-06	UP	-0.136735	0.821961	NC	-1.87471	1.04e-05	DOWN	-0.330918	0.591383	NC	LOC104455780	ethylene-responsive transcription factor WRI1
Eucgr.G03145	3.43464	8.67e-16	NC	-0.0409436	0.949262	NC	-1.8207	1.58e-05	NC	-2.9656	2.56e-12	DOWN	2.6756	1.61e-10	UP	0.405195	0.423587	NC	-3.12492	1.5e-13	DOWN	-1.81271	2.65e-05	DOWN	LOC104454471	probable WRKY transcription factor 70
Eucgr.E00019	1.1584	0.00559535	NC	-5.91573	5.48e-32	NC	3.92819	6.96e-17	NC	3.3831	4.63e-13	NC	-1.84316	8.72e-06	NC	-3.52381	1.66e-15	NC	2.1083	7.49e-07	UP	1.64733	0.000265679	UP	LOC104443332	transcription factor MYC2
Eucgr.G01970	-0.963514	0.0217346	NC	1.22414	0.00450499	UP	-0.000480085	1	NC	-0.24361	0.636359	NC	-0.296756	0.529187	NC	1.77636	2.81e-05	UP	-0.204652	0.716761	NC	-0.806078	0.101345	NC	LOC104453559	ethylene-responsive transcription factor ERF113
Eucgr.F04055	-0.136593	0.782817	NC	-3.56831	3.32e-16	DOWN	3.04709	1.31e-12	UP	5.05146	9.16e-28	UP	0.159432	0.748752	NC	-0.947983	0.0360561	NC	1.67641	6.25e-05	UP	1.26209	0.00540198	UP	LOC104450718	myb family transcription factor PHL6
Eucgr.I02038	-1.41273	0.000725338	DOWN	-1.09428	0.0157103	DOWN	2.66016	5.43e-10	UP	0.907546	0.0453924	NC	-1.87937	7.35e-06	DOWN	-0.880682	0.0614778	NC	2.74344	1.23e-10	UP	1.59479	0.00039567	UP	LOC104419427	transcription factor TCP17
Eucgr.J00539	0.373695	0.413272	NC	-0.35414	0.492358	NC	-0.490951	0.372753	NC	-0.260211	0.614894	NC	-1.11399	0.00877854	DOWN	0.364052	0.487015	NC	-0.597931	0.213233	NC	0.924921	0.0544665	NC	LOC104421337	transcription factor E2FB
Eucgr.G01517	0.842246	0.0476655	NC	0.0552788	0.930342	NC	0.272205	0.67727	NC	-0.162367	0.762786	NC	2.39802	9.3e-09	UP	-0.741415	0.11115	NC	0.97409	0.0266219	NC	0.336828	0.577252	NC	LOC104453241	B3 domain-containing transcription factor VRN1
Eucgr.J00764	0.0375422	0.946225	NC	-1.2834	0.00389636	DOWN	1.48261	0.000777831	UP	3.42555	3.8e-15	UP	-2.26975	9.49e-08	DOWN	1.17626	0.00972408	UP	0.0740102	0.910154	NC	1.72229	8.84e-05	UP	LOC104421514	nuclear transcription factor Y subunit A-1
Eucgr.A02199	1.27007	0.00215252	NC	0.411388	0.411288	NC	-0.883614	0.0569876	NC	-1.10738	0.00995473	NC	0.908495	0.0332679	NC	0.216677	0.696418	NC	-1.18598	0.00557682	DOWN	0.159551	0.813289	NC	LOC104443818	bZIP transcription factor 17
Eucgr.E04333	0.0564293	0.915879	NC	0.423009	0.413505	NC	-0.196773	0.788544	NC	0.472399	0.329213	NC	-1.05016	0.0167249	NC	1.19186	0.00866097	UP	-0.774145	0.097723	NC	0.381377	0.529072	NC	LOC104445846	membrane-bound transcription factor site-2 protease homolog
Eucgr.B02800	-2.32119	6.52e-08	DOWN	0.54081	0.298905	NC	1.4041	0.0017013	UP	2.25666	1.29e-07	UP	-0.575204	0.229906	NC	-0.483716	0.376293	NC	2.29394	1.62e-07	UP	2.01178	1.01e-05	UP	LOC104433136	transcription factor DIVARICATA
Eucgr.G01112	-0.0663836	0.899727	NC	0.561275	0.254194	NC	0.294526	0.65165	NC	1.0915	0.0122949	UP	-0.0521925	0.929281	NC	0.615172	0.213708	NC	0.595771	0.219164	NC	1.23787	0.00720732	UP	LOC104453007	RNA polymerase II transcription factor B subunit 4
Eucgr.K00077	0	1	NC	0	1	NC	2.96065	4.89e-09	NC	3.43599	4.8e-12	NC	0	1	NC	1.08378	0.0462923	NC	0.270498	0.676716	NC	2.01578	1.38e-05	UP	LOC104424269	transcription factor MYB3
Eucgr.J01722	-0.627112	0.147869	NC	0.552065	0.250523	NC	-0.0381423	0.963946	NC	0.134943	0.804407	NC	-1.00621	0.0178499	NC	1.25054	0.00402373	UP	-0.280245	0.602428	NC	-0.217227	0.739499	NC	LOC104422252	transcription factor Pur-alpha 1
Eucgr.C00721	-2.74773	2.06e-10	NC	-1.62198	0.00111914	NC	2.29301	9.48e-07	NC	5.6287	2.56e-30	NC	-3.18445	2.33e-12	DOWN	0.31194	0.645167	NC	-0.223483	0.754325	NC	4.65166	7.53e-23	NC	LOC104436342	transcription factor MYB23
Eucgr.K01228	0.965321	0.0284463	NC	-0.112812	0.855832	NC	0.0769533	0.930511	NC	2.33159	3.59e-08	UP	0.679464	0.137395	NC	0.191749	0.74557	NC	0.753913	0.106238	NC	0.621256	0.249829	NC	LOC104425055	transcription factor JUNGBRUNNEN 1
Eucgr.A01970	-2.4102	9.5e-06	DOWN	2.81593	3.55e-07	NC	-0.0845388	0.936594	NC	-4.59828	1.82e-14	NC	-1.35717	0.00287016	DOWN	0.103942	0.899269	NC	2.02062	4.84e-06	UP	-2.70436	1.15e-06	NC	LOC104441806	transcription factor PAR1
Eucgr.D02611	0.482112	0.299099	NC	1.38376	0.00153288	UP	-1.66263	0.000121296	DOWN	-0.728646	0.110941	NC	1.7761	3.74e-05	UP	0.760607	0.105737	NC	-2.58619	1.64e-09	DOWN	-0.888214	0.0701204	NC	LOC104442369	myb family transcription factor PHL11
Eucgr.E00047	0.807497	0.0571643	NC	-0.964054	0.0297849	NC	-0.812219	0.0865465	NC	-1.04704	0.0155655	DOWN	-2.37114	1.16e-08	DOWN	-0.00211949	0.999756	NC	-1.01095	0.0206318	DOWN	0.0448659	0.955511	NC	LOC104443355	transcription factor bHLH13
Eucgr.I02518	-2.46419	8.78e-08	DOWN	3.92934	5.53e-17	UP	0.989133	0.0309694	NC	2.4317	6.75e-09	UP	-3.912	1.99e-17	DOWN	2.4266	1.64e-07	UP	1.55118	0.000296285	UP	1.52797	0.00068796	UP	LOC104420810	transcription factor bHLH18
Eucgr.K02849	1.99738	4.36e-06	UP	0.436681	0.39538	NC	-2.89869	8.17e-11	DOWN	-2.38103	4.52e-08	DOWN	-2.51925	5.81e-09	DOWN	-0.211015	0.738695	NC	-1.69266	0.000465662	NC	-1.25959	0.0173454	NC	LOC104426274	transcription factor bHLH100
Eucgr.D00336	-0.104922	0.835377	NC	-0.0505753	0.937177	NC	-0.980781	0.0313079	NC	-1.21345	0.00449749	DOWN	-3.33342	6.29e-15	DOWN	0.122495	0.842039	NC	0.498546	0.311746	NC	2.00357	3.26e-06	UP	LOC104440821	probable WRKY transcription factor 71
Eucgr.B03044	4.11705	1.62e-20	NC	-1.8253	1.49e-05	DOWN	-0.317632	0.614137	NC	-0.539291	0.253559	NC	3.52403	2.73e-16	UP	-1.94585	4.28e-06	DOWN	0.0984629	0.872848	NC	-3.14709	7.75e-13	DOWN	LOC104433298	myb family transcription factor EFM
Eucgr.K02780	2.63617	6.88e-10	NC	-0.15629	0.786659	NC	-0.978336	0.0347639	NC	-1.24162	0.00412893	NC	3.82698	3.89e-18	UP	-1.29819	0.00284989	NC	-0.457584	0.360444	NC	-0.34684	0.567427	NC	LOC104426218	ethylene-responsive transcription factor ERF110
Eucgr.K02229	-5.49288	1.15e-22	DOWN	0	1	NC	6.81257	2.7e-17	NC	0	1	NC	-3.08534	1.12e-10	DOWN	0	1	NC	10.1088	4.52e-28	UP	7.14138	1.55e-09	NC	LOC104425794	transcription factor BEE 3
Eucgr.G02494	0.170099	0.73045	NC	-2.44661	1.23e-08	NC	2.96301	6.41e-12	UP	0.16032	0.782561	NC	1.66446	6.43e-05	UP	-5.29319	3.24e-28	DOWN	5.13257	9.48e-28	UP	2.84203	3.54e-10	NC	LOC104453942	myb family transcription factor PHL8
Eucgr.H04388	0.894741	0.033886	NC	-0.249095	0.643712	NC	-0.674803	0.175447	NC	-0.771665	0.0849009	NC	0.464389	0.304853	NC	0.202502	0.719013	NC	-0.659128	0.15799	NC	1.03874	0.0261196	UP	LOC104417675	probable transcription factor At3g04930
Eucgr.H01085	5.92457	1.15e-35	UP	-2.1253	3.78e-07	DOWN	-2.47374	3.72e-09	NC	-4.41663	4.67e-23	NC	4.24099	8.37e-22	UP	-1.57717	0.000214564	DOWN	-4.87482	4.5e-27	NC	-0.873517	0.0701153	NC	LOC104456734	ethylene-responsive transcription factor ERF071
Eucgr.I01178	1.78143	1.5e-05	UP	-1.22983	0.00439793	DOWN	-0.263369	0.690173	NC	-0.906585	0.0399419	NC	-0.449267	0.322274	NC	0.086555	0.890576	NC	-0.139349	0.815192	NC	-1.25411	0.00577693	DOWN	LOC104418763	myb family transcription factor EFM
Eucgr.J01083	-0.133237	0.788265	NC	1.17784	0.00648109	UP	-2.06467	8.59e-07	DOWN	-3.77397	4.19e-18	DOWN	-0.265768	0.575773	NC	0.19325	0.731969	NC	-2.84231	1.33e-11	DOWN	-1.01979	0.0293891	DOWN	LOC104421787	GATA transcription factor 8
Eucgr.G01757	0.770691	0.0725316	NC	-1.638	0.000122103	DOWN	0.889981	0.0590306	NC	0.0983093	0.864892	NC	0.795854	0.066986	NC	-0.335245	0.52466	NC	0.179416	0.756339	NC	-0.885938	0.0689776	NC	LOC104453406	transcription factor bHLH121
Eucgr.E00555	-0.113345	0.823261	NC	0.0368684	0.955958	NC	-1.22725	0.00549561	DOWN	-1.14913	0.00779625	DOWN	0.103042	0.840469	NC	-1.04136	0.0193681	DOWN	-1.02643	0.019459	DOWN	-0.165472	0.808156	NC	LOC104443780	heat stress transcription factor B-2b
Eucgr.B00106	2.49795	2.88e-09	UP	-0.511191	0.29682	NC	-0.546906	0.306535	NC	-2.50148	4.37e-09	DOWN	2.46027	6.64e-09	UP	-1.11758	0.0121992	DOWN	-0.00948182	0.991144	NC	-0.617552	0.253372	NC	LOC104416827	nuclear transcription factor Y subunit C-1
Eucgr.B03529	-1.67313	6.08e-05	DOWN	2.0254	1.92e-06	UP	-0.175963	0.810227	NC	0.870425	0.0491832	NC	-0.845947	0.0520261	NC	1.04455	0.0201561	UP	0.207979	0.714631	NC	1.06404	0.0227528	UP	LOC104433704	transcription factor TCP20
Eucgr.H02628	1.2326	0.00301535	UP	1.68443	6.33e-05	UP	-0.470209	0.393274	NC	-0.795565	0.0740195	NC	1.43148	0.000610685	UP	0.753141	0.104075	NC	-1.28252	0.00254238	DOWN	1.15456	0.0115424	UP	LOC104414242	transcription factor bHLH62
Eucgr.A02031	2.15783	2.14e-07	UP	-2.97941	5.4e-12	DOWN	1.7627	4.85e-05	UP	2.73435	1.63e-10	NC	1.98769	2.42e-06	UP	0.0870125	0.890899	NC	-1.237	0.00412741	DOWN	0.245484	0.704706	NC	LOC104442318	probable transcription factor KAN4
Eucgr.H02094	0.947681	0.0330675	NC	2.15979	4.57e-07	UP	-1.27962	0.00366734	DOWN	-0.258753	0.616738	NC	0.826906	0.0646085	NC	0.254084	0.652804	NC	-0.511875	0.305947	NC	0.0415961	0.963528	NC	LOC104457305	ethylene-responsive transcription factor ERF008
Eucgr.C02208	-1.59379	0.000105551	DOWN	0.531435	0.271218	NC	-2.29278	4.86e-08	DOWN	-1.3504	0.00140949	DOWN	-2.05462	6.88e-07	DOWN	-0.62121	0.191054	NC	-2.16475	1.91e-07	DOWN	-0.774647	0.119172	NC	LOC104437326	transcription factor bHLH35
Eucgr.A02602	-1.23555	0.00354393	DOWN	0.500976	0.318395	NC	0.105688	0.897456	NC	-2.0888	1.3e-06	DOWN	-1.67841	6.4e-05	DOWN	-0.25981	0.644709	NC	0.124822	0.839559	NC	0.122098	0.872622	NC	LOC104447105	transcription factor E2FA
Eucgr.A02804	0.388955	0.394262	NC	-0.616157	0.196758	NC	0.828315	0.0818307	NC	0.704462	0.122412	NC	1.65408	6.94e-05	UP	-1.42264	0.000965047	DOWN	0.411451	0.416964	NC	0.74166	0.141569	NC	LOC104448993	heat stress transcription factor B-2b
Eucgr.C02333	2.06826	4.96e-07	UP	0.515104	0.287978	NC	-2.35776	1.94e-08	DOWN	-4.82769	4.07e-26	DOWN	0.654385	0.135609	NC	1.19242	0.0063191	UP	-1.89711	4.94e-06	DOWN	-1.58023	0.000304374	DOWN	LOC104437403	AP2-like ethylene-responsive transcription factor AIL5
Eucgr.C03051	0.467351	0.304261	NC	0.213942	0.702842	NC	0.64516	0.205887	NC	-2.13233	5.96e-07	NC	-1.78191	6.33e-05	NC	2.38447	1.04e-07	NC	1.61531	0.000138978	UP	-0.2742	0.673727	NC	LOC104437847	transcription factor RBF1
Eucgr.B01415	-0.563392	0.220521	NC	1.32183	0.0031692	UP	-0.667734	0.196517	NC	-2.20135	3.6e-07	DOWN	-4.20489	1.22e-18	DOWN	3.69582	1.4e-14	UP	0.334225	0.535091	NC	-0.89631	0.0740657	NC	LOC104434800	WRKY transcription factor WRKY24
Eucgr.H02335	1.70549	0.000221682	NC	-2.90048	9.8e-09	NC	3.77211	1.54e-14	UP	0	1	NC	1.73439	0.000141681	NC	-2.5084	1.68e-07	NC	2.80859	2.1e-09	NC	2.69691	2.26e-08	NC	LOC104414040	AP2-like ethylene-responsive transcription factor ANT
Eucgr.C00724	4.63922	2.73e-21	UP	1.2759	0.00344964	NC	-1.27153	0.00395032	NC	-0.870838	0.0504606	NC	2.15784	6.81e-07	UP	2.63375	7.39e-10	UP	-2.93139	4.78e-12	DOWN	-4.20709	2.76e-20	DOWN	LOC104436345	transcription factor WER
Eucgr.C03297	3.99894	1.09e-19	UP	-2.02093	1.56e-06	DOWN	-1.95806	4.75e-06	DOWN	-1.93062	5.35e-06	DOWN	3.60662	6.73e-17	UP	-2.75792	9.16e-11	DOWN	-3.13027	5.13e-13	DOWN	-1.44824	0.00127888	DOWN	LOC104440118	ethylene-responsive transcription factor ERF017
Eucgr.F00497	-0.323406	0.480286	NC	-0.552298	0.249697	NC	-0.817721	0.0838786	NC	0.728394	0.105842	NC	-2.38584	9.51e-09	DOWN	0.464642	0.348443	NC	-1.8985	4.94e-06	DOWN	0.605227	0.251072	NC	LOC104448081	ethylene-responsive transcription factor RAP2-4
Eucgr.A02341	-0.190343	0.702008	NC	0.615936	0.202235	NC	0.0207269	0.982142	NC	0.52118	0.270943	NC	-0.104763	0.843194	NC	-0.454598	0.372737	NC	0.378302	0.47136	NC	1.74506	6.97e-05	UP	LOC104444905	AP2-like ethylene-responsive transcription factor At2g41710
Eucgr.J00796	-3.06989	4.45e-12	DOWN	0.65134	0.2203	NC	2.95905	1.34e-11	UP	3.70254	8.23e-17	UP	-0.816357	0.0759468	NC	0.0895977	0.908897	NC	1.86559	1.58e-05	UP	1.89407	2.51e-05	UP	LOC104421545	transcription factor bHLH130
Eucgr.D02344	2.11103	4.81e-07	UP	-3.36104	3.98e-14	DOWN	1.07499	0.0255275	UP	0.0318378	0.968958	NC	2.04585	1.11e-06	UP	-3.18666	4.66e-13	DOWN	0.952318	0.0399608	NC	0.951242	0.0594457	NC	LOC104442152	ethylene-responsive transcription factor CRF4
Eucgr.J00106	2.94023	3.49e-12	NC	0.542929	0.260083	NC	-0.782787	0.102208	NC	-2.23856	8.35e-08	DOWN	2.31676	2.69e-08	UP	0.249006	0.649123	NC	-1.27497	0.00271684	NC	-0.726709	0.150272	NC	LOC104420978	probable WRKY transcription factor 70
Eucgr.B03669	-1.88685	4.89e-06	DOWN	-0.923292	0.0438155	NC	2.96846	3.89e-12	UP	2.60199	7.92e-10	UP	-2.19792	1.66e-07	DOWN	-1.1991	0.00847495	DOWN	4.59716	3.42e-24	UP	3.29223	1.03e-13	UP	LOC104433824	transcription factor bHLH130
Eucgr.G03217	0.289675	0.533808	NC	-0.593801	0.214222	NC	0.316317	0.614071	NC	1.38538	0.00106386	UP	0.144341	0.773	NC	-0.290143	0.588378	NC	0.189007	0.742096	NC	-0.0217265	0.980524	NC	LOC104454529	transcription factor TGA2
Eucgr.H04061	2.43515	3.87e-09	UP	-0.606043	0.199458	NC	-1.2038	0.00606728	DOWN	-1.30153	0.00211244	DOWN	0.421375	0.354283	NC	-0.0909326	0.884002	NC	-1.22677	0.00401066	DOWN	0.235777	0.715265	NC	LOC104415245	probable WRKY transcription factor 23
Eucgr.F03169	-0.394959	0.450729	NC	1.3347	0.00483866	NC	1.73661	6.3e-05	UP	4.47989	4.76e-23	UP	-1.12478	0.010643	NC	2.47766	1.26e-08	UP	-0.99707	0.0247122	NC	1.68125	0.000118328	UP	LOC104450006	nuclear transcription factor Y subunit A-3
Eucgr.G02341	0	1	NC	0	1	NC	6.28378	2.93e-23	UP	0	1	NC	0.822424	0.111149	NC	-2.12298	0.000121344	NC	5.06976	1.9e-23	UP	1.44693	0.0236821	NC	LOC104453810	transcription factor TGA2.3
Eucgr.C02545	0.891785	0.0367917	NC	-1.81786	2.29e-05	DOWN	0.434882	0.462387	NC	1.14537	0.00913696	UP	0.663328	0.146935	NC	-1.11805	0.016305	DOWN	-0.0287428	0.971571	NC	0.545982	0.350976	NC	LOC104437527	probable WRKY transcription factor 32
Eucgr.G01938	2.19283	1.08e-07	UP	-2.18743	1.92e-07	NC	1.48254	0.000562738	NC	1.37373	0.00119726	NC	1.9884	1.76e-06	UP	-0.568646	0.23899	NC	1.46823	0.00048364	UP	0.982208	0.0377294	NC	LOC104453531	transcription factor ICE1
Eucgr.D00881	-0.117084	0.849153	NC	-0.55774	0.325041	NC	-1.18184	0.029613	NC	-0.366883	0.531174	NC	-1.23757	0.0093268	NC	2.97922	7.01e-11	UP	-4.2425	9.19e-19	DOWN	-0.359458	0.559972	NC	LOC104441160	transcription factor bHLH112
Eucgr.F02831	0	1	NC	9.79665	2.67e-25	NC	-3.98406	1.02e-15	NC	-2.82247	7.55e-10	NC	8.55507	6.43e-18	NC	3.07729	5.12e-12	NC	-6.22021	9.82e-32	NC	-2.98132	2.78e-11	DOWN	LOC104449701	putative transcription factor bHLH086
Eucgr.F00740	2.41174	5.45e-09	UP	0.346076	0.499627	NC	-0.996285	0.0278197	NC	-0.145165	0.78802	NC	1.40399	0.000755379	UP	0.329238	0.529406	NC	-1.60697	0.000119922	DOWN	-0.133736	0.847693	NC	LOC104448210	WRKY transcription factor 42
Eucgr.A02413	-2.46527	4.63e-09	DOWN	1.5439	0.000375351	UP	-0.306081	0.632295	NC	-0.801291	0.0755113	NC	-0.88851	0.0425683	NC	0.392354	0.455476	NC	1.3529	0.00160154	UP	-0.129689	0.8586	NC	LOC104445453	transcription factor bHLH48
Eucgr.A02669	-3.9707	3.06e-19	NC	3.51279	1.46e-15	NC	-1.01113	0.026088	NC	-2.15991	2.63e-07	NC	-4.55424	6.7e-24	DOWN	1.45657	0.00091169	UP	0.412261	0.418727	NC	1.37982	0.00207597	UP	LOC104447803	ethylene-responsive transcription factor CRF4
Eucgr.K00238	2.20077	1.02e-07	UP	-3.83559	4.43e-18	DOWN	1.75903	4.86e-05	UP	1.5457	0.000334706	UP	1.38138	0.000947259	UP	-2.56555	1.51e-09	DOWN	-0.254752	0.647516	NC	-0.666247	0.206976	NC	LOC104424401	heat stress transcription factor B-2b
Eucgr.I02346	1.41319	0.000760189	UP	-0.342831	0.512397	NC	-0.0618199	0.941372	NC	0.436604	0.367762	NC	0.731782	0.0977952	NC	0.104159	0.86805	NC	0.19917	0.729898	NC	-0.422159	0.468956	NC	LOC104419656	transcription factor bHLH121
Eucgr.K02453	5.6815	8.24e-33	UP	0.319983	0.538387	NC	-2.04749	1.09e-06	DOWN	-0.93924	0.0317295	NC	3.13605	1.55e-13	UP	0.176303	0.75783	NC	-3.28788	1.14e-14	DOWN	-1.4857	0.00075755	DOWN	LOC104425964	probable WRKY transcription factor 72
Eucgr.A00193	-3.05104	1.62e-11	NC	4.20224	2.34e-19	NC	-1.41529	0.00119306	DOWN	-0.536167	0.256252	NC	-1.19211	0.00826639	NC	1.77705	8.11e-05	UP	-0.239733	0.673765	NC	1.77471	5.57e-05	UP	LOC104440641	GATA transcription factor 16
Eucgr.H01022	5.2441	4.22e-29	UP	-3.47329	1.38e-15	DOWN	0.46468	0.414871	NC	-1.25665	0.00445462	DOWN	3.03999	1.88e-12	UP	-1.92122	7.66e-06	DOWN	-0.613988	0.208269	NC	-1.63503	0.000375889	DOWN	LOC104456692	bZIP transcription factor 53
Eucgr.C00624	8.14634	2.17e-46	NC	-1.77381	2.72e-05	NC	-1.68462	0.00010278	DOWN	-1.33372	0.0019997	DOWN	5.29858	5.82e-28	UP	-0.703854	0.134584	NC	-2.13104	4.56e-07	DOWN	0.0836754	0.913372	NC	LOC104436278	transcription factor RAX2
Eucgr.A01053	-0.758923	0.077965	NC	-0.775788	0.0943477	NC	0.887264	0.0600433	NC	2.14285	3.17e-07	UP	-0.274156	0.565524	NC	-0.361872	0.487071	NC	0.753922	0.100169	NC	-0.131603	0.853471	NC	LOC104434780	probable WRKY transcription factor 58
Eucgr.G01240	0.446905	0.323138	NC	-3.39982	2.96e-14	DOWN	4.17435	4e-20	UP	3.61373	6.58e-16	UP	-1.21689	0.00389762	DOWN	-0.411873	0.422671	NC	2.87374	9.09e-12	UP	0.734743	0.14934	NC	LOC104453091	B3 domain-containing transcription factor VRN1
Eucgr.F03947	1.46399	0.000486787	UP	1.42962	0.000844635	NC	-0.307261	0.626294	NC	-0.877109	0.047442	NC	1.79075	1.99e-05	NC	0.812984	0.0772727	NC	-1.51888	0.000311017	DOWN	0.17638	0.793072	NC	LOC104450615	ethylene-responsive transcription factor ERF003
Eucgr.C04155	0.0498373	0.933434	NC	-5.0863	1.86e-19	NC	6.16285	5.12e-28	NC	2.8962	1.97e-06	NC	-1.54073	0.000650445	NC	-1.79339	0.000895099	NC	5.09143	1.65e-24	UP	4.45232	8.09e-19	NC	LOC104438489	myb family transcription factor EFM
Eucgr.F04317	7.28169	3.61e-10	NC	-7.11471	1.98e-09	NC	0	1	NC	0	1	NC	0	1	NC	0	1	NC	2.72147	5.74e-07	UP	0	1	NC	LOC104450911	WRKY transcription factor WRKY76
Eucgr.G02793	-1.3961	0.000720672	DOWN	-0.0779566	0.899092	NC	0.0141039	0.988023	NC	0.573063	0.216968	NC	-1.27964	0.00226476	DOWN	0.515151	0.293588	NC	0.766678	0.0924017	NC	-0.412881	0.474242	NC	LOC104454178	ethylene-responsive transcription factor RAP2-7
Eucgr.B00470	1.16096	0.00526087	UP	-0.892621	0.0468073	NC	-0.393073	0.4993	NC	0.219549	0.673591	NC	1.76214	2.14e-05	UP	-0.777274	0.09172	NC	-0.28328	0.598288	NC	-0.334008	0.580572	NC	LOC104419544	transcription factor bHLH47
Eucgr.K02136	-0.400631	0.376628	NC	0.324861	0.533985	NC	-0.852105	0.0705128	NC	-1.3739	0.00120515	DOWN	-0.240389	0.618677	NC	-0.297416	0.579315	NC	-0.0726195	0.909146	NC	0.366021	0.539421	NC	LOC104425711	ethylene-responsive transcription factor-like protein At4g13040
Eucgr.L00002	1.18851	0.00447412	UP	0.481684	0.328017	NC	-0.457489	0.413013	NC	0.432284	0.368276	NC	1.92739	3.48e-06	UP	-0.160254	0.783084	NC	-1.49828	0.000370513	DOWN	-0.271335	0.667737	NC	LOC104428003	transcription factor bHLH113
Eucgr.A02417	-0.0656586	0.900725	NC	-2.37213	3.26e-08	DOWN	0.443005	0.457918	NC	0.131942	0.818533	NC	1.01089	0.0187564	NC	-0.145971	0.807475	NC	-0.00522246	0.996965	NC	-1.07255	0.0230443	DOWN	LOC104445532	transcription factor bHLH130
Eucgr.C03476	6.23764	9.71e-35	UP	-4.4353	5.8e-22	DOWN	0.577795	0.321249	NC	1.59413	0.000347459	NC	-0.344287	0.468672	NC	-1.71746	0.000103779	DOWN	0.557264	0.276391	NC	0.399849	0.525053	NC	LOC104440181	putative transcription factor bHLH041
Eucgr.F03955	3.22144	2.6e-14	UP	-2.19867	1.5e-07	DOWN	-0.452115	0.417585	NC	-0.451234	0.344608	NC	-0.789387	0.0669651	NC	-0.925855	0.0396817	NC	-0.589045	0.214282	NC	-0.956087	0.0435465	NC	LOC104450623	probable WRKY transcription factor 40
Eucgr.H04135	6.8262	1.67e-40	NC	0.00721968	0.993037	NC	-1.20782	0.00601747	NC	0.327012	0.510798	NC	6.79574	7.86e-41	UP	-0.31985	0.543762	NC	-2.38493	1.09e-08	DOWN	0.272699	0.664805	NC	LOC104415306	probable WRKY transcription factor 47
Eucgr.K02072	2.78563	1.49e-10	UP	0.226592	0.683903	NC	0.0755879	0.929037	NC	-0.403704	0.411964	NC	3.61483	2.42e-15	NC	-1.60522	0.000281542	NC	0.996342	0.0290539	NC	1.83744	3.68e-05	NC	LOC104425667	trihelix transcription factor PTL
Eucgr.B03392	-1.07187	0.015438	NC	1.58869	0.000347645	UP	-2.28269	2e-07	DOWN	-1.27734	0.00351115	DOWN	-2.64531	7.72e-10	DOWN	1.45492	0.00119276	UP	-1.48749	0.000652905	DOWN	-0.874024	0.0827522	NC	LOC104433585	transcription factor bHLH79
Eucgr.E03819	0.883967	0.0714817	NC	0.655744	0.223704	NC	0.310931	0.647616	NC	2.54089	3.76e-09	UP	0.683212	0.224965	NC	0.0449703	0.965256	NC	-0.619611	0.307118	NC	-1.5156	0.00862404	NC	LOC104445557	transcription factor MYB3
Eucgr.C01943	1.16038	0.0172183	NC	1.65964	0.000266618	UP	-2.93702	1.9e-10	NC	-2.10258	2.02e-06	DOWN	0.270325	0.580942	NC	0.315877	0.558387	NC	-3.71171	5.64e-16	NC	-1.9078	2.02e-05	DOWN	LOC104439453	probable WRKY transcription factor 40
Eucgr.C02096	-1.94422	6.79e-06	NC	0.224637	0.713076	NC	2.90859	2.23e-11	UP	-0.0220407	0.977166	NC	-1.13246	0.00842352	DOWN	-0.455539	0.382875	NC	0.710613	0.134686	NC	1.70409	0.00012592	UP	LOC104437240	transcription factor MYB90
Eucgr.F02691	1.87556	4.85e-06	UP	-2.69627	1.59e-10	DOWN	-0.42393	0.457684	NC	-1.04998	0.0153859	DOWN	-1.11101	0.00837069	DOWN	-1.59594	0.000186383	DOWN	0.76127	0.0953907	NC	0.46536	0.406455	NC	LOC104449589	ethylene-responsive transcription factor ABR1
Eucgr.G02840	-0.555187	0.204005	NC	2.36728	1.61e-08	UP	-2.26997	6.11e-08	DOWN	-1.61426	0.000113745	DOWN	0.143122	0.773295	NC	1.43229	0.000845687	UP	-4.13607	3.99e-21	DOWN	-0.28132	0.652738	NC	LOC104454219	GATA transcription factor 8
Eucgr.J01940	-3.73637	5.31e-18	DOWN	0.969069	0.0306531	NC	0.75359	0.120055	NC	1.22853	0.00403263	NC	-3.4852	5.35e-16	DOWN	1.03052	0.0218416	UP	1.51916	0.000303839	UP	1.76836	4.56e-05	UP	LOC104422407	transcription factor DIVARICATA
Eucgr.A02817	3.77984	3.27e-18	UP	-3.34689	8.64e-15	DOWN	-0.920976	0.0504426	NC	-2.35811	3.94e-08	DOWN	-0.0712502	0.890663	NC	-3.38761	8.51e-15	DOWN	-1.10062	0.0144879	DOWN	-0.676822	0.208768	NC	LOC104415512	ethylene-responsive transcription factor ERF027
Eucgr.I00663	-2.01337	2.99e-06	NC	-1.03228	0.040285	NC	3.7705	1.27e-16	NC	4.26939	2.45e-20	NC	-3.75254	1.53e-15	NC	3.22942	8.92e-12	NC	0.153178	0.804072	NC	2.44394	1.74e-08	UP	LOC104418415	transcription factor RAX3
Eucgr.E00261	1.27192	0.00920381	NC	-2.90964	2.07e-07	NC	4.25516	4.32e-16	NC	3.37276	2.61e-10	NC	0.328046	0.542461	NC	-0.868577	0.092156	NC	0.622622	0.244832	NC	1.57924	0.00111434	UP	LOC104443531	transcription factor MYB39
Eucgr.B02624	-2.54464	8.17e-09	DOWN	-5.46323	3.76e-13	NC	7.15747	1.02e-24	NC	8.56408	2.01e-35	NC	-3.34836	5.05e-14	DOWN	-3.99475	1.65e-10	NC	5.35553	5.41e-20	NC	5.24261	3.5e-18	NC	LOC104432984	transcription factor bHLH111
Eucgr.F01824	0.796452	0.0609993	NC	-0.481039	0.325948	NC	-1.14438	0.00977383	DOWN	-0.906924	0.0388052	NC	-0.679981	0.119903	NC	1.0563	0.0171357	UP	-0.839154	0.0611584	NC	-0.378716	0.519317	NC	LOC104448967	bZIP transcription factor 60
Eucgr.C02659	7.2271	1.57e-24	NC	-9.52178	1.91e-24	DOWN	8.43108	8.24e-16	NC	0	1	NC	0	1	NC	0	1	NC	3.25359	2.51e-11	UP	1.28706	0.0357418	NC	LOC104439811	WRKY transcription factor WRKY76
Eucgr.A01674	0.00849558	0.99029	NC	-0.813953	0.0776784	NC	0.379976	0.528863	NC	0.719847	0.116119	NC	1.29337	0.00220325	UP	-1.16246	0.00864596	DOWN	0.829638	0.0678723	NC	0.331237	0.591051	NC	LOC104439509	transcription factor-like protein DPB
Eucgr.E00851	1.76891	3.49e-05	UP	-2.85245	2.34e-10	DOWN	0.698457	0.22704	NC	1.60283	0.000466187	UP	1.0484	0.0160836	NC	-2.85772	2.02e-10	DOWN	1.39332	0.00256607	UP	1.18093	0.0201482	UP	LOC104443983	transcription factor CPC
Eucgr.F00448	1.42998	0.000838788	UP	-1.83152	3.28e-05	DOWN	-1.34891	0.00585388	NC	1.40241	0.00150681	UP	-0.715256	0.108676	NC	-0.278502	0.617781	NC	-1.62415	0.0002237	DOWN	-0.367392	0.55776	NC	LOC104448047	MADS-box transcription factor 23
Eucgr.J00119	-0.265849	0.583584	NC	0.471822	0.355305	NC	-0.0329808	0.972474	NC	-0.161298	0.770861	NC	1.19406	0.00526677	UP	-1.00063	0.0281413	DOWN	0.167831	0.778829	NC	0.372566	0.539421	NC	LOC104420989	transcription factor RF2b
Eucgr.A01990	1.61269	0.00011821	UP	-0.111509	0.851819	NC	0.398927	0.495442	NC	1.84614	1.03e-05	UP	2.11804	5.19e-07	UP	0.862886	0.0590527	NC	-1.38274	0.00111954	DOWN	0.559464	0.300128	NC	LOC104441976	probable WRKY transcription factor 71
Eucgr.H01007	-2.3604	1.71e-08	NC	-0.865306	0.0669761	NC	2.87	2.86e-11	UP	3.16242	3.06e-13	UP	-5.11434	9e-27	NC	0.491746	0.413119	NC	4.2961	4.6e-21	UP	2.62262	7.88e-09	NC	LOC104456678	probable WRKY transcription factor 68
Eucgr.K03130	-0.529399	0.231201	NC	0.236042	0.665425	NC	0.84401	0.0733211	NC	1.43274	0.000688813	UP	1.05146	0.0141342	NC	-0.287707	0.594338	NC	1.28336	0.00264019	NC	-0.73339	0.151936	NC	LOC104426466	transcription factor AS1
Eucgr.A02338	0.76187	0.0745139	NC	-1.32	0.00208202	DOWN	-0.883642	0.058697	NC	-0.380692	0.437083	NC	-0.0324772	0.95231	NC	-0.261181	0.631234	NC	-1.84158	9.94e-06	NC	-1.86868	1.53e-05	NC	LOC104444867	heat stress transcription factor B-3
Eucgr.D02225	-1.12963	0.00878897	DOWN	-0.874861	0.0703904	NC	3.01976	4.71e-12	NC	3.6586	1.52e-16	NC	-1.73255	5.85e-05	DOWN	-0.155917	0.819336	NC	1.51813	0.00052333	UP	2.41052	5e-08	UP	LOC104442045	probable transcription factor KAN2
Eucgr.E00364	1.3909	0.000797909	UP	-0.849636	0.0612295	NC	0.184842	0.799302	NC	1.66166	7.41e-05	UP	1.00998	0.0179909	NC	-0.139948	0.814022	NC	0.0494083	0.938068	NC	-0.411377	0.477158	NC	LOC104443631	GATA transcription factor 26
Eucgr.F04475	0.169956	0.730893	NC	-6.25498	1.22e-30	DOWN	7.18546	6.25e-39	UP	3.1488	4.5e-09	NC	-1.60134	0.000155667	DOWN	-2.7747	2.56e-09	NC	5.42251	3.19e-29	NC	4.53767	2.91e-21	NC	LOC104451042	myb family transcription factor APL
Eucgr.H00196	5.49693	1.55e-26	UP	-5.33326	4.56e-25	NC	1.62898	0.00448065	NC	1.91216	0.00041831	NC	-0.498868	0.272323	NC	-2.86083	1.2e-10	DOWN	1.50369	0.000783739	UP	-0.196921	0.786782	NC	LOC104456124	transcription factor bHLH92
Eucgr.G03135	-1.72361	3.74e-05	DOWN	2.37412	2.46e-08	UP	-1.56997	0.000251014	NC	-2.30251	4.59e-08	DOWN	0.982609	0.0231804	NC	-0.214097	0.706587	NC	0.0970766	0.8763	NC	0.936547	0.0517922	NC	LOC104454461	transcription factor RF2b
Eucgr.K00331	3.08593	2.4e-13	UP	-3.5427	2.57e-16	DOWN	-0.94384	0.0419037	NC	-1.52856	0.000329888	DOWN	-0.759709	0.0793292	NC	-1.00302	0.0246227	DOWN	-1.02118	0.0196519	NC	0.175745	0.794213	NC	LOC104424479	probable WRKY transcription factor 41
Eucgr.E03614	-2.50619	1.58e-09	DOWN	-2.60999	1.25e-09	DOWN	0.970633	0.0409517	NC	1.60224	0.000197674	UP	-4.0414	3.17e-20	DOWN	-2.91175	2.03e-11	DOWN	1.96964	3.69e-06	UP	2.27502	2.05e-07	NC	LOC104445486	transcription factor bHLH112
Eucgr.L02041	0	1	NC	0	1	NC	0	1	NC	0	1	NC	-1.57025	0.00022576	DOWN	-1.26701	0.00675576	DOWN	-0.52339	0.344316	NC	-1.23626	0.0223104	NC	LOC104430252	ethylene-responsive transcription factor ERF107
Eucgr.I02593	4.25584	2.29e-15	NC	1.01431	0.0304415	UP	-1.69237	0.000142568	DOWN	0.0726343	0.904373	NC	2.13022	1.81e-05	NC	1.79661	6.65e-05	UP	-2.76567	7e-10	DOWN	-0.35285	0.576504	NC	LOC104419861	MADS-box transcription factor 27
Eucgr.G02459	0.170698	0.724909	NC	-0.933761	0.0362995	NC	0.892271	0.0544017	NC	0.795641	0.0742727	NC	-0.725735	0.0951277	NC	-0.14714	0.803522	NC	0.875717	0.0492093	NC	1.9198	7.9e-06	UP	LOC104453908	probable WRKY transcription factor 57
Eucgr.D01696	-0.979293	0.021166	NC	-1.15918	0.00949746	DOWN	0.7593	0.128719	NC	2.11653	6.04e-07	UP	-0.327944	0.494205	NC	-0.704707	0.145199	NC	0.990982	0.0274186	NC	2.08908	1.61e-06	UP	LOC104441628	transcription factor bHLH157
Eucgr.A02144	-1.09904	0.00874252	DOWN	-0.0423162	0.948501	NC	-0.500934	0.361251	NC	0.277272	0.588986	NC	-1.44055	0.000579795	DOWN	0.335201	0.527003	NC	-0.424385	0.403113	NC	-0.371558	0.534099	NC	LOC104443341	transcription factor IIIB 60 kDa subunit
Eucgr.F03534	-0.999613	0.0230234	NC	-0.484182	0.37322	NC	0.747538	0.154735	NC	1.19165	0.00837715	UP	0.601502	0.185191	NC	-2.05201	4.16e-06	DOWN	1.43452	0.00140625	UP	-0.00965704	1	NC	LOC104450298	transcription factor GTE1
Eucgr.E02743	-0.106963	0.838213	NC	-0.282131	0.607856	NC	-1.27331	0.00511718	NC	0.456899	0.348241	NC	0.836703	0.0591841	NC	0.74054	0.117715	NC	-1.8073	2.09e-05	DOWN	-1.26329	0.00612317	DOWN	LOC104445001	transcription factor bHLH106
Eucgr.K01219	2.78241	2.7e-11	UP	0.0127947	0.986051	NC	-1.09575	0.0139055	DOWN	-0.512496	0.274943	NC	2.15374	2.11e-07	UP	0.629381	0.184075	NC	-2.12124	3.27e-07	DOWN	-0.390228	0.502827	NC	LOC104425047	probable WRKY transcription factor 71
Eucgr.K01542	5.07892	1.96e-26	NC	1.43468	0.000776063	NC	-1.88211	8.19e-06	DOWN	-1.43007	0.000703218	DOWN	2.1902	6.38e-07	UP	1.64575	0.000146845	NC	-1.08231	0.0136381	NC	0.403665	0.488754	NC	LOC104425308	transcription factor MYB44
Eucgr.K02940	2.98929	1.04e-12	UP	-3.87575	7.82e-19	DOWN	-0.70163	0.15369	NC	-0.655952	0.150532	NC	1.63056	8.29e-05	UP	-2.54885	1.63e-09	DOWN	-0.726321	0.112936	NC	0.24276	0.705069	NC	LOC104426344	probable WRKY transcription factor 33
Eucgr.F00659	0.583972	0.179895	NC	-0.789101	0.0833477	NC	-1.59948	0.000174492	DOWN	-1.68862	5.6e-05	DOWN	-0.0273614	0.959507	NC	-1.24451	0.00422635	DOWN	-1.82145	1.26e-05	NC	-0.44963	0.425142	NC	LOC104448187	ethylene-responsive transcription factor 3
Eucgr.G03396	3.91145	3.65e-19	UP	-3.41083	3.09e-15	DOWN	-0.0373727	0.966972	NC	1.25747	0.00338456	UP	3.91802	2.88e-19	NC	-3.23006	6.47e-14	DOWN	0.086075	0.889592	NC	-1.69029	0.000117592	NC	LOC104454673	transcription factor bHLH130
Eucgr.D01219	-0.51741	0.257854	NC	-3.66883	9.93e-14	DOWN	2.75332	2.52e-08	NC	0.779631	0.210917	NC	-0.620885	0.165822	NC	-6.44312	1.94e-27	NC	5.73965	7.73e-23	NC	0	1	NC	LOC104441359	probable WRKY transcription factor 12
Eucgr.F04239	-2.75173	6.66e-11	DOWN	2.54627	2.14e-09	UP	-0.609325	0.235941	NC	-0.574799	0.216051	NC	-2.57811	1.01e-09	DOWN	3.16106	3.07e-13	UP	-0.216126	0.70013	NC	-0.968677	0.0412324	NC	LOC104450862	trihelix transcription factor GT-2
Eucgr.K02109	0.543452	0.218393	NC	2.62782	4.49e-10	UP	-1.87736	8.23e-06	DOWN	-1.80511	1.51e-05	DOWN	-1.79069	1.66e-05	DOWN	2.61049	7.71e-10	UP	-2.46338	3.59e-09	DOWN	0.362963	0.539866	NC	LOC104425693	transcription factor bHLH62
Eucgr.E02958	2.03826	8.47e-07	NC	-5.11862	4.4e-27	DOWN	1.69887	0.000219411	UP	0.378818	0.497885	NC	-0.329261	0.481345	NC	-3.93563	1.46e-18	NC	2.32779	4.65e-08	NC	0.282392	0.674591	NC	LOC104445135	transcription factor MYB44
Eucgr.F04423	0	1	NC	0	1	NC	0	1	NC	9.39906	2.41e-22	UP	0	1	NC	0	1	NC	3.65214	1.19e-08	NC	2.73129	0.000265337	NC	LOC104450998	transcription factor MYB23
Eucgr.G02486	2.77816	2.73e-11	UP	-2.55149	1.27e-09	DOWN	0.861265	0.0654035	NC	3.7065	1.28e-17	UP	2.94813	2.58e-12	UP	-1.57509	0.000220062	NC	0.291432	0.58492	NC	-1.07739	0.0200189	NC	LOC104453934	NAC transcription factor 29
Eucgr.F00098	1.91528	0.000288752	NC	4.47016	9.48e-22	UP	-0.180056	0.805427	NC	-1.44431	0.000664661	DOWN	2.50192	2e-06	NC	-0.617391	0.285514	NC	3.10482	5.76e-12	UP	3.59826	1e-14	UP	LOC104447800	AP2-like ethylene-responsive transcription factor AIL1
Eucgr.D01841	-0.296728	0.523198	NC	0.618706	0.191525	NC	-0.60439	0.241045	NC	-1.80682	1.61e-05	DOWN	-1.35703	0.00118145	DOWN	0.160201	0.784165	NC	-0.857196	0.0564864	NC	-0.628345	0.233269	NC	LOC104441743	transcription factor EGL1
Eucgr.H02386	3.63011	1.9e-09	NC	-0.317789	0.631484	NC	0.669533	0.247005	NC	1.9447	1.66e-05	UP	-1.23081	0.00975568	NC	0.38224	0.541543	NC	-0.793892	0.149588	NC	-0.179418	0.82215	NC	LOC104414081	transcription factor bHLH19
