# Supplementary material for: Integration analysis of transcriptome and proteome profiles brings new insights of somatic embryogenesis of two eucalyptus species
Source: BMC Plant Biol. 2024 Jun 15;24:561. doi: 10.1186/s12870-024-05271-6 (PMC11179386; doi:10.1186/s12870-024-05271-6)
Supplement: Supplementary file 6 — Supplementary Material 6. [file 12870_2024_5271_MOESM6_ESM.xlsx]

## Sheet: all.dep
Supplementary Table S4. Differentially expressed proteins identified in the SE of the two eucalyptus species.
Protein	A2-VS-A1(log2FC)	A2-VS-A1(adj_p)	A2-VS-A1(Regulation)	A3-VS-A2(log2FC)	A3-VS-A2(adj_p)	A3-VS-A2(Regulation)	A4-VS-A3(log2FC)	A4-VS-A3(adj_p)	A4-VS-A3(Regulation)	A5-VS-A3(log2FC)	A5-VS-A3(adj_p)	A5-VS-A3(Regulation)	B2-VS-B1(log2FC)	B2-VS-B1(adj_p)	B2-VS-B1(Regulation)	B3-VS-B2(log2FC)	B3-VS-B2(adj_p)	B3-VS-B2(Regulation)	B4-VS-B3(log2FC)	B4-VS-B3(adj_p)	B4-VS-B3(Regulation)	B5-VS-B3(log2FC)	B5-VS-B3(adj_p)	B5-VS-B3(Regulation)	Description
NP_001289641.1	-	-	-	0.582643	0.129587	None	0.318054	0.34826	None	0.688534	0.0574675	None	-	-	-	-0.70159	0.1355	None	0.893779	0.0288121	None	1.61542	0.000840093	Up	iron-sulfur cluster assembly protein 1-like [Eucalyptus grandis]
NP_001289646.1	-	-	-	1.60769	0.000405468	Up	0.282632	0.456627	None	-0.572292	0.290385	None	-	-	-	4.17267	1.45204e-09	Up	-0.972302	0.0174527	None	-2.87803	1.77915e-06	Down	inositol oxygenase [Eucalyptus grandis]
NP_001289650.1	-	-	-	2.38943	0.000792384	Up	-1.22496	0.0537351	None	-0.512471	0.399224	None	-	-	-	3.16798	0.00138806	Up	-3.21455	0.000130108	Down	-1.12231	0.0748217	None	thioredoxin H-type [Eucalyptus grandis]
NP_001289655.1	3.64431	0	Up	1.27839	2.64308e-07	Up	-0.6549	0.00148121	None	-0.992424	1.29607e-05	None	1.6099	4.1761e-09	Up	1.10072	2.88525e-06	Up	-0.869523	7.31388e-05	None	-0.608378	0.00279067	None	sucrose synthase [Eucalyptus grandis]
NP_001289660.1	-0.180993	0.569446	None	-0.234179	0.462696	None	-0.574853	0.079052	None	0.117136	0.712228	None	-0.0259031	0.934903	None	-1.28093	0.000403467	Down	0.81544	0.0155225	None	0.956307	0.00540596	None	tubulin alpha chain-like [Eucalyptus grandis]
NP_001289662.1	-1.5421	8.88299e-06	Down	-0.727144	0.0147247	None	0.680909	0.0214517	None	0.832654	0.00602995	None	-1.20008	0.000214477	Down	-1.36204	4.72616e-05	Down	0.963417	0.00189481	None	1.39154	3.58906e-05	Up	tubulin beta chain [Eucalyptus grandis]
NP_001289663.1	0.00400322	0.982403	None	1.02647	5.97871e-06	Up	-0.929109	2.39882e-05	None	-0.10814	0.552726	None	0.879687	4.88501e-05	None	0.481867	0.0127906	None	-0.711572	0.000549115	None	0.00211916	0.990684	None	UTP--glucose-1-phosphate uridylyltransferase-like [Eucalyptus grandis]
NP_001289664.1	0.701142	0.000211902	None	-0.153748	0.351533	None	0.111316	0.498196	None	1.55593	7.15155e-10	Up	-0.618842	0.000783175	None	0.573775	0.00158531	None	-0.358361	0.0362718	None	0.930262	5.51525e-06	None	metal tolerance protein 1-like [Eucalyptus grandis]
NP_001289667.1	2.25859	2.39559e-06	Up	-1.44316	0.000635755	Down	-0.500131	0.23551	None	-0.455237	0.227578	None	2.18375	3.94861e-06	Up	-1.47145	0.000523521	Down	-0.216909	0.56069	None	-0.540245	0.154673	None	WUSCHEL-related homeobox 8 [Eucalyptus grandis]
NP_001306900.1	1.25922	1.5181e-05	Up	0.824567	0.00175629	None	-0.193787	0.418263	None	-0.326672	0.177554	None	1.16772	4.13876e-05	Up	0.647769	0.0108839	None	-0.493523	0.0463603	None	-0.101806	0.669166	None	UDP-glucose 6-dehydrogenase 1 [Eucalyptus grandis] >XP_010032527.1 PREDICTED: UDP-glucose 6-dehydrogenase 1 isoform X1 [Eucalyptus grandis] >XP_010032528.1 PREDICTED: UDP-glucose 6-dehydrogenase 1 isoform X1 [Eucalyptus grandis]
XP_010023319.1	1.2432	3.81686e-07	Up	-2.18817	1.54159e-08	Down	0.325425	0.192797	None	0.508937	0.0834686	None	0.533109	0.00376919	None	-1.44275	2.25055e-07	Down	-0.304249	0.10689	None	0.564307	0.0101061	None	PREDICTED: uncharacterized protein LOC104414028 [Eucalyptus grandis]
XP_010023325.1	1.20527	0.000291524	Up	-1.58157	1.02613e-05	Down	0.797156	0.0194588	None	0.501354	0.0909658	None	1.08929	0.000816418	Up	-0.998787	0.00180468	None	0.123346	0.66869	None	-0.260519	0.369242	None	PREDICTED: exosome complex component RRP45A isoform X1 [Eucalyptus grandis]
XP_010023338.1	-	-	-	-	-	-	-	-	-	-	-	-	-1.53989	0.00037953	Down	0.0151832	0.960331	None	0.634928	0.0185004	None	-	-	-	PREDICTED: DEAD-box ATP-dependent RNA helicase 16 [Eucalyptus grandis]
XP_010023340.1	-	-	-	-0.0861659	0.779353	None	0.336226	0.334811	None	-0.954393	0.0402949	None	-	-	-	-1.32054	0.000479268	Down	0.464994	0.143681	None	-	-	-	PREDICTED: uncharacterized protein At3g49720 [Eucalyptus grandis]
XP_010023341.1	-1.46117	1.64559e-10	Down	-0.131967	0.359582	None	0.460064	0.0032563	None	0.495668	0.00174105	None	-0.983426	2.72936e-07	None	-0.39263	0.0102513	None	0.743984	1.89612e-05	None	0.433883	0.0051177	None	PREDICTED: V-type proton ATPase subunit H [Eucalyptus grandis]
XP_010023346.1	-1.00794	8.4494e-10	Down	-0.435809	0.000364614	None	0.264658	0.0192784	None	0.513512	5.44489e-05	None	-0.738086	2.59415e-07	None	-0.489108	9.90161e-05	None	0.752701	1.86146e-07	None	0.308446	0.00739265	None	PREDICTED: lysosomal Pro-X carboxypeptidase [Eucalyptus grandis]
XP_010023395.2	-1.48831	3.12876e-05	Down	-	-	-	-	-	-	-	-	-	-0.660113	0.0283138	None	-	-	-	-	-	-	-	-	-	PREDICTED: leucine-rich repeat receptor-like serine/threonine-protein kinase BAM1 [Eucalyptus grandis]
XP_010023401.1	1.4084	5.39895e-10	Up	-0.205637	0.167188	None	0.0230847	0.874394	None	0.275819	0.06791	None	1.43694	3.61051e-10	Up	-1.11537	4.50655e-08	Down	0.510619	0.00162649	None	0.503016	0.00185596	None	PREDICTED: COMPASS-like H3K4 histone methylase component WDR5A [Eucalyptus grandis]
XP_010023409.1	-	-	-	-1.16177	0.00479327	Down	0.00604777	0.987058	None	-0.128102	0.731514	None	1.49302	0.000572981	Up	-0.489556	0.198162	None	-0.525897	0.215621	None	-0.370586	0.325913	None	PREDICTED: protein RMD5 homolog A [Eucalyptus grandis] >XP_010023410.1 PREDICTED: protein RMD5 homolog A [Eucalyptus grandis]
XP_010023429.1	-	-	-	-	-	-	0.0484085	0.962057	None	3.26488	0.0133992	Up	-	-	-	1.75247	0.0197899	None	-4.16296	2.13648e-05	Down	-0.888492	0.203707	None	PREDICTED: UDP-glycosyltransferase 91A1 [Eucalyptus grandis]
XP_010023434.1	1.43508	3.27289e-05	Up	-0.715797	0.0179338	None	0.552299	0.092259	None	0.694582	0.0212089	None	1.44524	2.98773e-05	Up	-1.41654	3.86643e-05	Down	0.537351	0.0684857	None	0.797021	0.00927358	None	PREDICTED: uncharacterized protein LOC104414113 [Eucalyptus grandis]
XP_010023436.1	-	-	-	-0.0104844	0.980449	None	0.363363	0.442219	None	-0.346488	0.422519	None	1.32801	0.0234035	Up	0.0720209	0.850786	None	0.381896	0.325353	None	0.604312	0.127427	None	PREDICTED: actin-related protein 3 [Eucalyptus grandis]
XP_010023455.1	-1.39105	1.56907e-08	Down	0.0768148	0.655449	None	-0.0429431	0.802744	None	0.137111	0.427793	None	-0.659633	0.000677222	None	0.468335	0.0108281	None	-0.180816	0.297926	None	-0.560879	0.00292344	None	PREDICTED: uncharacterized protein LOC104414130 [Eucalyptus grandis]
XP_010023469.1	0.0609587	0.867603	None	-0.0397697	0.91338	None	-0.394434	0.286191	None	1.46909	0.000425688	Up	-0.478156	0.198423	None	-0.308157	0.402614	None	1.16189	0.00362363	Up	1.16372	0.00357902	Up	PREDICTED: non-functional NADPH-dependent codeinone reductase 2 [Eucalyptus grandis]
XP_010023477.1	0.838987	0.00054062	None	-1.6818	3.17091e-08	Down	0.940016	0.000529126	None	0.303075	0.162426	None	-0.650277	0.00497725	None	-0.325248	0.135014	None	0.792131	0.000947291	None	-0.908541	0.000233739	None	PREDICTED: glutamate--glyoxylate aminotransferase 2 [Eucalyptus grandis]
XP_010023480.1	1.08824	0.0121503	Up	0.137396	0.734972	None	-0.44899	0.326805	None	-0.748526	0.074338	None	0.929894	0.0292986	None	-0.0784725	0.846567	None	-0.148551	0.714419	None	-1.02747	0.0171435	None	PREDICTED: ribose-phosphate pyrophosphokinase 4 [Eucalyptus grandis]
XP_010023535.1	2.3641	5.7609e-11	Up	-1.35542	1.60332e-06	Down	-0.0994533	0.651308	None	-0.858575	0.000564692	None	1.5169	2.58955e-07	Up	-0.595862	0.011154	None	-0.373976	0.0977707	None	-1.0079	9.57555e-05	Down	PREDICTED: probable glutathione S-transferase [Eucalyptus grandis]
XP_010023536.1	-	-	-	-1.59056	0.0447526	None	0.558075	0.463928	None	-1.44841	0.065632	None	2.33546	0.00484898	Up	-0.523672	0.491623	None	0.31273	0.680276	None	-1.76966	0.0270286	None	PREDICTED: glutathione transferase GST 23 [Eucalyptus grandis]
XP_010023548.1	1.01184	6.82209e-06	Up	-1.49121	1.08547e-08	Down	0.44087	0.0208563	None	0.689593	0.000713222	None	0.823841	0.000102713	None	-1.58902	3.2624e-09	Down	0.521463	0.0073601	None	0.918362	2.61167e-05	None	PREDICTED: probable nucleoredoxin 1 [Eucalyptus grandis]
XP_010023549.1	1.56414	0.000147186	Up	-1.62264	9.54131e-05	Down	1.11458	0.00385229	Up	0.806791	0.0297058	None	0.854533	0.0220139	None	-0.736013	0.04566	None	-0.228206	0.520241	None	-0.111056	0.75359	None	PREDICTED: probable nucleoredoxin 1 [Eucalyptus grandis]
XP_010023554.1	-	-	-	-	-	-	-	-	-	-	-	-	0.68012	0.00810079	None	0.133002	0.556211	None	-1.32352	3.25693e-05	Down	0.532048	0.048858	None	PREDICTED: probable nucleoredoxin 1 [Eucalyptus grandis]
XP_010023556.1	-0.181464	0.587504	None	-2.02029	2.14303e-06	Down	-0.16425	0.62324	None	0.0905105	0.786257	None	-0.129209	0.69889	None	-1.26783	0.00074729	Down	-0.285963	0.394716	None	-0.0629823	0.850272	None	PREDICTED: probable nucleoredoxin 1 [Eucalyptus grandis]
XP_010023565.1	-2.23924	2.06052e-06	Down	0.147823	0.671096	None	0.353448	0.225587	None	-1.70503	0.000238311	Down	-	-	-	-	-	-	-	-	-	-	-	-	PREDICTED: 2-methylene-furan-3-one reductase [Eucalyptus grandis]
XP_010023566.1	1.06936	4.24311e-08	Up	0.57221	0.000342882	None	-0.23336	0.103536	None	-0.241044	0.093223	None	0.862223	1.56946e-06	None	0.187152	0.18752	None	-0.279511	0.0538072	None	-0.186577	0.188832	None	PREDICTED: uncharacterized protein At4g28440 [Eucalyptus grandis] >XP_010023568.1 PREDICTED: uncharacterized protein At4g28440 [Eucalyptus grandis] >XP_010023569.1 PREDICTED: uncharacterized protein At4g28440 [Eucalyptus grandis] >XP_018717490.1 PREDICTED: uncharacterized protein At4g28440 [Eucalyptus grandis] >XP_018717491.1 PREDICTED: uncharacterized protein At4g28440 [Eucalyptus grandis]
XP_010023579.1	1.55152	4.09865e-05	Up	-0.476548	0.139943	None	-0.37203	0.245178	None	-0.170957	0.589303	None	0.739532	0.0260574	None	0.0890907	0.777992	None	0.0667522	0.832638	None	-0.0298597	0.924663	None	PREDICTED: U4/U6 small nuclear ribonucleoprotein Prp31 isoform X1 [Eucalyptus grandis] >XP_018717229.1 PREDICTED: U4/U6 small nuclear ribonucleoprotein Prp31 isoform X2 [Eucalyptus grandis] >XP_018717230.1 PREDICTED: U4/U6 small nuclear ribonucleoprotein Prp31 isoform X2 [Eucalyptus grandis]
XP_010023581.1	-0.278391	0.5079	None	-2.80259	4.35373e-07	Down	-0.156789	0.708378	None	0.312759	0.457488	None	-0.162223	0.698787	None	-1.61356	0.000650978	Down	0.083301	0.842321	None	0.472477	0.265056	None	PREDICTED: importin beta-like SAD2 isoform X2 [Eucalyptus grandis]
XP_010023588.1	-1.95181	1.43252e-07	Down	-0.22485	0.413163	None	0.514791	0.0682964	None	0.251886	0.360104	None	-2.23193	1.30249e-08	Down	-0.450974	0.107562	None	1.68852	1.54312e-06	Up	0.339238	0.22087	None	PREDICTED: 15-cis-phytoene desaturase, chloroplastic/chromoplastic isoform X1 [Eucalyptus grandis] >XP_010023590.1 PREDICTED: 15-cis-phytoene desaturase, chloroplastic/chromoplastic isoform X1 [Eucalyptus grandis]
XP_010023593.1	2.29055	1.8625e-07	Up	-0.69912	0.039598	None	0.547597	0.101395	None	-0.423563	0.200269	None	1.50088	8.95848e-05	Up	-1.08465	0.00244993	Down	0.376252	0.253592	None	0.12954	0.690858	None	PREDICTED: peptidyl-prolyl cis-trans isomerase FKBP62 isoform X1 [Eucalyptus grandis]
XP_010023598.1	-4.47508	5.26978e-09	Down	1.3976	0.00876241	Up	-0.632366	0.206525	None	-0.342109	0.488725	None	-2.67376	0.000785632	Down	1.09543	0.125132	None	-0.319186	0.518013	None	-0.513373	0.354869	None	PREDICTED: xyloglucan endotransglucosylase/hydrolase 2 [Eucalyptus grandis]
XP_010023606.1	3.63851	5.01954e-12	Up	-1.0248	3.25918e-05	Down	-0.283601	0.167939	None	-0.26912	0.189815	None	3.18269	6.03961e-14	Up	-0.591762	0.00684254	None	-1.75681	7.73132e-09	Down	-0.923785	0.000114829	None	PREDICTED: crocetin glucosyltransferase, chloroplastic [Eucalyptus grandis]
XP_010023607.1	-1.23409	0.000940106	Down	-2.26462	3.27027e-07	Down	1.00343	0.00537073	Up	1.97707	2.83653e-06	Up	-0.201615	0.545706	None	-0.4177	0.216107	None	-0.648602	0.0599398	None	0.205779	0.537505	None	PREDICTED: crocetin glucosyltransferase, chloroplastic [Eucalyptus grandis]
XP_010023609.1	-	-	-	0.45639	0.0654525	None	-1.24275	2.4082e-05	Down	1.25259	2.17329e-05	Up	2.76303	3.5874e-11	Up	-1.28927	1.48408e-05	Down	-1.38574	5.49705e-06	Down	1.12836	8.00329e-05	Up	PREDICTED: crocetin glucosyltransferase, chloroplastic [Eucalyptus grandis]
XP_010023612.1	0.715178	0.129253	None	-0.189779	0.680735	None	-1.30186	0.00851347	Down	-1.45652	0.00376074	Down	1.37795	0.00571653	Up	-0.160475	0.727767	None	-0.877532	0.0656783	None	-1.50058	0.00296495	Down	PREDICTED: receptor-like kinase TMK4 [Eucalyptus grandis]
XP_010023614.1	-0.838275	0.0004622	None	-0.937873	0.000134264	None	0.816326	0.000605808	None	1.02829	4.3547e-05	Up	-0.623688	0.00609402	None	-0.154112	0.465988	None	0.265472	0.213922	None	-0.0446138	0.832034	None	PREDICTED: selenium-binding protein 1 [Eucalyptus grandis]
XP_010023615.1	2.495	0.000141919	Up	-0.948209	0.100752	None	0.690479	0.226142	None	1.08068	0.0634549	None	1.25582	0.0329962	None	-1.11968	0.0550771	None	0.554247	0.32874	None	-0.157592	0.779333	None	PREDICTED: LOW QUALITY PROTEIN: ubiquitin carboxyl-terminal hydrolase 5 [Eucalyptus grandis]
XP_010023621.1	-1.07717	4.91825e-07	Down	-0.290197	0.0825832	None	0.985848	2.01153e-06	None	0.992348	1.81756e-06	None	-0.534872	0.00267608	None	-0.183204	0.264403	None	0.500062	0.00455872	None	0.269769	0.10519	None	PREDICTED: receptor-like kinase TMK4 isoform X1 [Eucalyptus grandis]
XP_010023636.1	2.69959	0.00387722	Up	0.166924	0.779381	None	1.23255	0.0749134	None	0.565166	0.347629	None	0.34786	0.560618	None	0.0375174	0.949753	None	-1.18333	0.0572797	None	0.0414319	0.950367	None	PREDICTED: DNA-directed RNA polymerases II, IV and V subunit 9A [Eucalyptus grandis]
XP_010023668.1	2.59603	5.10512e-08	Up	-0.536538	0.125827	None	-0.453191	0.193036	None	-0.245884	0.47471	None	1.32618	0.000616838	Up	0.502854	0.150231	None	-1.32672	0.000614339	Down	-1.24204	0.00116134	Down	PREDICTED: uncharacterized protein LOC104414298 [Eucalyptus grandis]
XP_010023686.1	1.26585	0.00036171	Up	-0.227721	0.465253	None	-0.0754614	0.807888	None	0.134621	0.664863	None	0.553665	0.0834523	None	-0.440663	0.163672	None	-0.425971	0.17763	None	0.338475	0.280852	None	PREDICTED: chromatin assembly factor 1 subunit A [Eucalyptus grandis]
XP_010023687.1	1.22587	7.15458e-08	Up	0.0314647	0.848541	None	-0.0658264	0.68986	None	0.149545	0.36783	None	1.60708	4.2928e-10	Up	-0.515963	0.00405458	None	0.167558	0.31397	None	0.222588	0.184378	None	PREDICTED: splicing factor 3B subunit 4 [Eucalyptus grandis]
XP_010023693.1	-	-	-	-	-	-	0.0405324	0.921622	None	-0.714572	0.0686659	None	-1.8123	2.42956e-05	Down	1.59899	0.000105483	Up	0.860208	0.0175053	None	-1.75225	0.0001316	Down	PREDICTED: purple acid phosphatase 15 [Eucalyptus grandis]
XP_010023701.1	-	-	-	-0.0760016	0.677551	None	-0.233659	0.21365	None	0.0630645	0.729797	None	-0.269735	0.15508	None	1.26314	0.000243589	Up	-1.43061	0.000477867	Down	-1.36492	0.000206478	Down	PREDICTED: uncharacterized protein LOC104414330 isoform X1 [Eucalyptus grandis]
XP_010023724.1	0.228786	0.555211	None	0.155986	0.686923	None	0.766751	0.0563319	None	1.64554	0.000244037	Up	0.142974	0.711743	None	-1.61423	0.000926059	Down	1.19753	0.00989956	Up	3.21055	9.47752e-08	Up	PREDICTED: beta-glucosidase 17 isoform X1 [Eucalyptus grandis] >XP_010023725.1 PREDICTED: beta-glucosidase 17 isoform X1 [Eucalyptus grandis]
XP_010023738.1	-	-	-	2.01486	0.000788752	Up	-1.23869	0.0262531	None	-0.410122	0.439635	None	2.25938	0.00024579	Up	-1.18698	0.0324677	None	-1.13456	0.0401119	None	2.57173	5.52793e-05	Up	PREDICTED: chalcone synthase 1 [Eucalyptus grandis]
XP_010023756.1	1.53346	1.33248e-09	Up	-0.000455571	0.997815	None	0.0597978	0.719646	None	-0.563434	0.0021543	None	1.52008	1.58168e-09	Up	-0.680549	0.000353312	None	-0.301812	0.0788603	None	-0.644139	0.000623481	None	PREDICTED: glutathione reductase, cytosolic [Eucalyptus grandis] >XP_018716787.1 PREDICTED: glutathione reductase, cytosolic [Eucalyptus grandis]
XP_010023772.1	1.18525	2.13163e-14	Up	0.344753	0.000123124	None	-0.38015	3.67984e-05	None	-0.380511	3.6348e-05	None	0.956205	2.55374e-12	None	-0.0239966	0.754677	None	-0.227372	0.00613298	None	-0.000693899	0.992783	None	PREDICTED: chaperonin CPN60-2, mitochondrial [Eucalyptus grandis]
XP_010023780.1	0.33935	0.371775	None	-0.893594	0.104815	None	1.49682	0.0101728	Up	0.763592	0.161856	None	-0.1625	0.666293	None	-1.80878	0.00269663	Down	1.67259	0.00484108	Up	1.22774	0.0303378	None	PREDICTED: uncharacterized protein LOC104414394 isoform X1 [Eucalyptus grandis] >XP_010023781.1 PREDICTED: uncharacterized protein LOC104414394 isoform X1 [Eucalyptus grandis]
XP_010023800.1	1.31112	0.00303935	Up	-0.895816	0.0340593	None	0.467643	0.252833	None	0.57054	0.165649	None	0.0587585	0.884254	None	-1.22876	0.00503178	Down	1.44675	0.0013012	Up	1.03174	0.0160543	None	PREDICTED: haloacid dehalogenase-like hydrolase domain-containing protein At2g33255 isoform X1 [Eucalyptus grandis]
XP_010023819.1	-1.37499	1.24395e-06	Down	-	-	-	-	-	-	-	-	-	-1.49403	4.91511e-08	Down	0.680064	9.7708e-05	None	0.113748	0.384079	None	-	-	-	PREDICTED: serine/arginine-rich splicing factor RSZ22 [Eucalyptus grandis] >XP_010023820.1 PREDICTED: serine/arginine-rich splicing factor RSZ22 [Eucalyptus grandis] >XP_018716902.1 PREDICTED: serine/arginine-rich splicing factor RSZ22 [Eucalyptus grandis]
XP_010023821.1	-	-	-	-	-	-	-	-	-	-	-	-	-2.91437	4.65614e-05	Down	-	-	-	-	-	-	-	-	-	PREDICTED: uncharacterized protein LOC104414416 isoform X2 [Eucalyptus grandis]
XP_010023847.1	1.67437	2.05463e-10	Up	-0.248501	0.141787	None	-0.11624	0.484491	None	0.256842	0.129449	None	1.26154	4.66444e-08	Up	-0.967558	3.64934e-06	None	0.0642703	0.698111	None	0.58076	0.00157471	None	PREDICTED: pre-mRNA-processing factor 19 homolog 1 [Eucalyptus grandis]
XP_010023855.1	0.750647	0.117186	None	-0.382826	0.415728	None	-1.4544	0.00425954	Down	-0.884811	0.0672953	None	0.662114	0.164708	None	-0.425556	0.366379	None	-0.689183	0.148763	None	-1.1072	0.0245122	None	PREDICTED: 60S ribosomal protein L23 isoform X1 [Eucalyptus grandis] >XP_010069106.1 PREDICTED: 60S ribosomal protein L23 [Eucalyptus grandis]
XP_010023858.1	2.90791	5.05978e-10	Up	-1.98973	5.21267e-07	Down	0.477674	0.120878	None	-0.130635	0.664321	None	5.24879	1.33227e-15	Up	-0.866235	0.00745166	None	-1.11766	0.00092166	Down	-1.36469	0.000108493	Down	PREDICTED: acid phosphatase 1 [Eucalyptus grandis]
XP_010023871.1	-2.06709	7.81819e-13	Down	0.251906	0.117886	None	0.0562666	0.720587	None	0.371485	0.0247988	None	-1.42585	1.80051e-09	Down	0.543495	0.00179167	None	0.387981	0.0195906	None	-0.142794	0.36738	None	PREDICTED: cyanate hydratase [Eucalyptus grandis]
XP_010023903.1	3.94588	3.91018e-10	Up	-1.76599	3.54721e-05	Down	-0.293948	0.407732	None	-0.581873	0.108297	None	2.48759	2.26759e-07	Up	-1.15478	0.00293592	Down	-1.36633	0.000649835	Down	-1.18604	0.00235728	Down	PREDICTED: peroxisomal membrane protein PMP22 [Eucalyptus grandis]
XP_010023906.1	-	-	-	0.729127	0.176747	None	-1.40287	0.00779897	Down	-0.890489	0.0715679	None	-	-	-	-	-	-	-	-	-	-0.345308	0.465141	None	PREDICTED: long-chain-alcohol oxidase FAO1 [Eucalyptus grandis]
XP_010023914.1	1.41062	2.65697e-08	Up	0.515266	0.00762168	None	0.110871	0.537927	None	-0.195208	0.281972	None	1.53834	5.30938e-09	Up	0.227738	0.211304	None	-0.0531238	0.767222	None	0.0695523	0.69853	None	PREDICTED: glycolipid transfer protein 1 [Eucalyptus grandis] >XP_010023915.1 PREDICTED: glycolipid transfer protein 1 [Eucalyptus grandis]
XP_010023918.1	0.237537	0.192759	None	-0.3851	0.0397038	None	-1.01224	6.10418e-06	Down	-1.32774	7.78616e-08	Down	0.150961	0.403014	None	-0.806255	0.000121698	None	-0.781338	0.000175111	None	-1.12068	1.31032e-06	Down	PREDICTED: 60S ribosomal protein L14-1 [Eucalyptus grandis]
XP_010023919.1	1.07788	0.0254129	Up	-0.0958439	0.766433	None	-0.510273	0.12318	None	-1.17881	0.00119018	Down	0.941804	0.0071231	None	-1.01625	0.00410274	Down	0.244445	0.451105	None	-0.804255	0.0190339	None	PREDICTED: casein kinase 1-like protein 10 [Eucalyptus grandis] >XP_010023920.1 PREDICTED: casein kinase 1-like protein 10 [Eucalyptus grandis] >XP_010023921.1 PREDICTED: casein kinase 1-like protein 10 [Eucalyptus grandis]
XP_010023923.1	1.46109	1.56279e-11	Up	-0.144155	0.264448	None	0.214262	0.102161	None	-1.58756	2.63034e-12	Down	1.44093	2.09688e-11	Up	-0.984703	3.73415e-08	None	0.18024	0.165855	None	-1.09515	5.22909e-09	Down	PREDICTED: probable methyltransferase PMT3 [Eucalyptus grandis]
XP_010023931.1	-2.0342	1.54552e-08	Down	-0.845182	0.00181552	None	1.23755	3.13202e-05	Up	-0.262861	0.337052	None	-1.61384	7.26848e-07	Down	-1.55237	1.3198e-06	Down	2.78881	4.1176e-11	Up	0.304926	0.26709	None	PREDICTED: uncharacterized protein LOC104414485 [Eucalyptus grandis]
XP_010023959.1	-0.0727781	0.825368	None	0.433977	0.195658	None	-0.799617	0.0216397	None	-1.47402	0.000130652	Down	0.0747018	0.820834	None	-0.993943	0.00541562	None	0.115795	0.725741	None	-0.777243	0.0251845	None	PREDICTED: probable inorganic phosphate transporter 1-3 [Eucalyptus grandis]
XP_010023972.1	-	-	-	-1.06724	2.03901e-05	Down	-	-	-	-0.422969	0.100488	None	-	-	-	-0.446092	0.020063	None	-	-	-	-1.02037	9.95187e-05	Down	PREDICTED: ethylene-responsive transcription factor ERF096 [Eucalyptus grandis]
XP_010023978.1	-1.55138	0.00321922	Down	-0.456061	0.398026	None	-0.0831887	0.876588	None	2.22988	0.000311604	Up	-0.908561	0.0672662	None	-1.55869	0.00310063	Down	1.94258	0.000411282	Up	2.07639	0.000200867	Up	PREDICTED: 1-aminocyclopropane-1-carboxylate oxidase homolog 1 [Eucalyptus grandis] >XP_010023979.1 PREDICTED: 1-aminocyclopropane-1-carboxylate oxidase homolog 1 [Eucalyptus grandis] >XP_018717231.1 PREDICTED: 1-aminocyclopropane-1-carboxylate oxidase homolog 1 [Eucalyptus grandis]
XP_010023980.1	1.04302	0.0143458	Up	-0.84077	0.0256505	None	-0.445302	0.219748	None	0.0364529	0.918698	None	0.121623	0.733719	None	-0.544412	0.136507	None	-0.350663	0.330953	None	-0.428507	0.237094	None	PREDICTED: 1-aminocyclopropane-1-carboxylate oxidase homolog 1 [Eucalyptus grandis]
XP_010023997.1	1.13122	1.26344e-05	Up	-0.3346	0.121482	None	-0.107499	0.611059	None	0.701934	0.00248566	None	0.800682	0.00075395	None	-0.994395	6.86644e-05	None	0.538452	0.0161549	None	1.04657	3.59396e-05	Up	PREDICTED: actin-related protein 9 isoform X2 [Eucalyptus grandis] >XP_010023998.1 PREDICTED: actin-related protein 9 isoform X2 [Eucalyptus grandis] >XP_010023999.1 PREDICTED: actin-related protein 9 isoform X2 [Eucalyptus grandis] >XP_010024000.1 PREDICTED: actin-related protein 9 isoform X2 [Eucalyptus grandis] >XP_018716970.1 PREDICTED: actin-related protein 9 isoform X2 [Eucalyptus grandis]
XP_010024019.1	-0.51894	0.0748183	None	-0.0873629	0.75689	None	0.084008	0.765932	None	0.79301	0.00881699	None	0.0376369	0.893821	None	-0.989702	0.00157421	None	0.855923	0.00514501	None	1.15249	0.000355621	Up	PREDICTED: ureidoglycolate hydrolase [Eucalyptus grandis]
XP_010024054.1	-0.670692	0.000334652	None	0.595704	0.00106255	None	-0.37485	0.02695	None	0.698224	0.000218689	None	-0.652423	0.000443759	None	-0.198242	0.274255	None	-	-	-	1.31958	1.83114e-07	Up	PREDICTED: CBL-interacting serine/threonine-protein kinase 4 [Eucalyptus grandis]
XP_010024058.1	1.66471	1.62213e-07	Up	-0.673583	0.00763246	None	0.149648	0.524982	None	0.972967	0.00030237	None	1.20042	2.39184e-05	Up	-1.32697	5.91005e-06	Down	0.636387	0.0111273	None	1.02657	0.000166402	Up	PREDICTED: armadillo repeat-containing protein LFR [Eucalyptus grandis]
XP_010024060.1	3.61777	2.66454e-15	Up	0.376255	0.0879156	None	-2.23016	1.12703e-10	Down	-2.04734	6.36726e-10	Down	-1.02818	5.45216e-05	Down	2.94158	2.96652e-13	Up	-3.99069	2.22045e-16	Down	-3.76854	8.88178e-16	Down	PREDICTED: uncharacterized protein LOC104414606 [Eucalyptus grandis]
XP_010024064.1	0.41095	0.0991418	None	-1.28814	1.4404e-05	Down	1.45822	2.37471e-06	Up	1.69345	2.13189e-07	Up	2.32338	6.11582e-10	Up	-1.06579	0.000158326	Down	0.514932	0.0417634	None	1.22993	2.69127e-05	Up	PREDICTED: probable cinnamyl alcohol dehydrogenase 1 [Eucalyptus grandis]
XP_010024067.1	1.11282	0.000177867	Up	2.07912	1.44402e-08	Up	-1.30219	2.56093e-05	Down	-1.00482	0.00053478	Down	1.53948	2.34291e-06	Up	0.325123	0.210699	None	-0.621715	0.0213192	None	-0.137265	0.592373	None	PREDICTED: probable carbohydrate esterase At4g34215 [Eucalyptus grandis]
XP_010024068.1	1.6534	0.00404409	Up	0.839803	0.0790356	None	-2.32304	0.00178148	Down	-	-	-	1.21309	0.0147839	Up	-0.977446	0.0437456	None	-0.80598	0.0908689	None	-1.61801	0.00473193	Down	PREDICTED: probable carbohydrate esterase At4g34215 [Eucalyptus grandis]
XP_010024069.1	1.16509	0.00532661	Up	-0.179097	0.634256	None	0.482793	0.368265	None	-0.176937	0.739237	None	0.581345	0.176517	None	-1.38068	0.00348787	Down	1.84238	0.000275396	Up	1.62684	0.000313334	Up	PREDICTED: ribosomal RNA small subunit methyltransferase [Eucalyptus grandis] >XP_018717706.1 PREDICTED: ribosomal RNA small subunit methyltransferase [Eucalyptus grandis]
XP_010024075.1	-	-	-	1.42431	0.00722045	Up	-0.926144	0.0122204	None	-1.03492	0.00601646	Down	-	-	-	0.641857	0.101395	None	-1.02243	0.00653125	Down	-0.633731	0.0727804	None	PREDICTED: D-3-phosphoglycerate dehydrogenase 3, chloroplastic [Eucalyptus grandis]
XP_010024093.1	1.40407	0.00282107	Up	-0.879248	0.0485357	None	-0.743528	0.0917161	None	0.569893	0.19094	None	1.60548	0.000854488	Up	-1.09203	0.0162973	Down	-0.138863	0.745982	None	0.650734	0.13736	None	PREDICTED: topless-related protein 3 isoform X1 [Eucalyptus grandis]
XP_010024097.1	1.18475	0.00106973	Up	-0.0426607	0.895118	None	-0.221586	0.495467	None	-1.24073	0.000685385	Down	0.512616	0.122094	None	-0.0986157	0.760738	None	-0.0397445	0.902247	None	-1.19503	0.000986008	Down	PREDICTED: eukaryotic translation initiation factor 3 subunit A isoform X1 [Eucalyptus grandis] >XP_010024098.1 PREDICTED: eukaryotic translation initiation factor 3 subunit A isoform X1 [Eucalyptus grandis]
XP_010024118.1	1.52667	1.57641e-05	Up	1.28935	0.00013465	Up	-2.49305	4.82265e-09	Down	-2.03354	1.90714e-07	Down	1.79551	1.45685e-06	Up	1.33247	9.11146e-05	Up	-2.60017	2.14901e-09	Down	-1.34963	7.79934e-05	Down	PREDICTED: universal stress protein A-like protein isoform X1 [Eucalyptus grandis] >XP_018715471.1 PREDICTED: universal stress protein A-like protein isoform X1 [Eucalyptus grandis]
XP_010024120.1	1.15717	0.00640055	Up	-0.514804	0.196392	None	-0.287848	0.512657	None	-0.998089	0.0165652	None	0.642021	0.110488	None	-0.337831	0.391828	None	-0.489975	0.2181	None	-0.492897	0.215453	None	PREDICTED: U4/U6.U5 tri-snRNP-associated protein 2 [Eucalyptus grandis] >XP_010024121.1 PREDICTED: U4/U6.U5 tri-snRNP-associated protein 2 [Eucalyptus grandis]
XP_010024124.1	0.0929859	0.741517	None	-2.61326	1.8698e-08	Down	2.16947	1.7253e-06	Up	2.70316	1.02766e-08	Up	0.137649	0.625848	None	-0.852035	0.00556045	None	0.71571	0.0171335	None	0.355278	0.214842	None	PREDICTED: pyrophosphate-energized vacuolar membrane proton pump isoform X1 [Eucalyptus grandis] >XP_010024125.1 PREDICTED: pyrophosphate-energized vacuolar membrane proton pump isoform X2 [Eucalyptus grandis]
XP_010024139.1	-	-	-	-	-	-	-	-	-	-	-	-	-1.40976	2.9117e-05	Down	-	-	-	-	-	-	-	-	-	PREDICTED: NHL repeat-containing protein 2 [Eucalyptus grandis] >XP_018716748.1 PREDICTED: NHL repeat-containing protein 2 [Eucalyptus grandis]
XP_010024140.1	1.22202	3.03161e-08	Up	-0.185567	0.242188	None	0.200892	0.206531	None	-0.765899	4.3066e-05	None	0.483944	0.0044734	None	-1.2101	3.61802e-08	Down	0.879642	6.51807e-06	None	-0.0999135	0.524816	None	PREDICTED: importin subunit alpha-4 [Eucalyptus grandis]
XP_010024143.1	-2.80023	4.97229e-08	Down	-0.134718	0.701114	None	2.83879	3.95513e-08	Up	0.944577	0.0123212	None	-2.74504	6.92e-08	Down	-	-	-	-	-	-	-	-	-	PREDICTED: uncharacterized protein LOC104414683 [Eucalyptus grandis]
XP_010024151.1	-3.55216	4.00702e-12	Down	-	-	-	-	-	-	-	-	-	-4.05361	1.48146e-11	Down	-	-	-	-	-	-	-	-	-	PREDICTED: chloroplast stem-loop binding protein of 41 kDa b, chloroplastic [Eucalyptus grandis]
XP_010024160.1	-1.71079	5.24837e-10	Down	1.8878	7.43521e-11	Up	-0.304149	0.0591597	None	-0.287007	0.0738224	None	-1.04374	4.95614e-07	Down	0.309321	0.0552715	None	0.88885	5.73207e-06	None	0.194287	0.217857	None	PREDICTED: putative glucose-6-phosphate 1-epimerase [Eucalyptus grandis]
XP_010024179.1	1.02444	0.0420752	None	0.742257	0.0947549	None	2.33765	1.24436e-05	Up	3.06229	2.04062e-07	Up	2.17642	3.22253e-05	Up	-0.967056	0.032727	None	2.24172	2.18948e-05	Up	1.69614	0.000561259	Up	PREDICTED: omega-hydroxypalmitate O-feruloyl transferase [Eucalyptus grandis]
XP_010024182.1	3.24384	1.11001e-10	Up	0.283291	0.278874	None	-0.299532	0.252981	None	-0.64391	0.0193429	None	1.96116	1.85044e-05	Up	-0.20571	0.42875	None	-0.0108028	0.966611	None	0.0183789	0.943229	None	PREDICTED: regulation of nuclear pre-mRNA domain-containing protein 1B [Eucalyptus grandis] >XP_018717277.1 PREDICTED: regulation of nuclear pre-mRNA domain-containing protein 1B [Eucalyptus grandis]
XP_010024187.1	1.76678	0.0241305	Up	1.75413	0.0250619	None	-0.464175	0.533951	None	0.521801	0.484875	None	1.27747	0.0949102	None	3.51946	6.55207e-05	Up	-1.36197	0.0760754	None	-2.12201	0.00797681	Down	PREDICTED: polygalacturonase inhibitor-like [Eucalyptus grandis]
XP_010024193.1	-1.55529	0.00351183	Down	0.313892	0.521316	None	-0.107217	0.825974	None	1.00273	0.0481335	None	0.142891	0.76959	None	2.00349	0.000335177	Up	-1.28637	0.0132674	Down	0.236227	0.628732	None	PREDICTED: GEM-like protein 5 [Eucalyptus grandis]
XP_010024200.1	2.21726	0.00190539	Up	-1.13594	0.0558181	None	0.99058	0.0921692	None	1.14031	0.0549562	None	-	-	-	3.6472	1.60183e-06	Up	-1.08967	0.0657017	None	-1.52596	0.0127178	Down	PREDICTED: somatic embryogenesis receptor kinase 2 [Eucalyptus grandis]
XP_010024218.1	2.34684	3.48406e-07	Up	-0.439783	0.21076	None	0.917564	0.0128417	None	-0.435054	0.215554	None	1.97924	5.02541e-06	Up	-0.0049959	0.988474	None	0.101512	0.769311	None	-1.35208	0.000564776	Down	PREDICTED: ATP sulfurylase 1, chloroplastic [Eucalyptus grandis]
XP_010024230.1	-1.66414	0.00368199	Down	1.14997	0.0361843	None	-0.546662	0.302674	None	-1.51396	0.00740554	Down	-1.68125	0.00339599	Down	1.30996	0.018414	Up	-0.786988	0.142293	None	-1.5229	0.00710828	Down	PREDICTED: 40S ribosomal protein S3a [Eucalyptus grandis]
XP_010024234.1	0.554511	0.249744	None	-0.0345591	0.942007	None	-0.3379	0.479222	None	0.164927	0.728778	None	-0.395925	0.40799	None	-0.371597	0.486375	None	1.40486	0.013307	Up	0.700371	0.195202	None	PREDICTED: serine/threonine-protein kinase HT1 [Eucalyptus grandis] >XP_018717263.1 PREDICTED: serine/threonine-protein kinase HT1 [Eucalyptus grandis]
XP_010024235.1	-	-	-	-	-	-	-	-	-	-	-	-	-1.71229	0.0105824	Down	-	-	-	-	-	-	-	-	-	PREDICTED: homocysteine S-methyltransferase 3 isoform X1 [Eucalyptus grandis]
XP_010024240.1	1.16089	0.000890979	Up	0.135627	0.663353	None	0.0926316	0.766006	None	0.116329	0.708744	None	2.02282	6.97649e-07	Up	0.528366	0.09851	None	0.142066	0.648483	None	-0.314828	0.316315	None	PREDICTED: proteasome subunit beta type-2-B [Eucalyptus grandis]
XP_010024249.1	1.74092	0.000102592	Up	-0.891402	0.0648763	None	0.526296	0.289756	None	0.63261	0.180872	None	1.24208	0.000999473	Up	-0.604412	0.109388	None	-0.664497	0.0803334	None	0.116016	0.751075	None	PREDICTED: protein CDC73 homolog [Eucalyptus grandis] >XP_010024250.1 PREDICTED: protein CDC73 homolog [Eucalyptus grandis] >XP_010024251.1 PREDICTED: protein CDC73 homolog [Eucalyptus grandis] >XP_010024254.1 PREDICTED: protein CDC73 homolog [Eucalyptus grandis] >XP_018717174.1 PREDICTED: protein CDC73 homolog [Eucalyptus grandis]
XP_010024259.1	-1.09702	0.000730181	Down	-2.49299	6.27136e-08	Down	2.62943	2.56451e-08	Up	0.369293	0.250312	None	-3.51157	1.66596e-11	Down	-0.659897	0.109485	None	3.12888	7.13638e-08	Up	0.669873	0.104525	None	PREDICTED: uncharacterized protein LOC104414784 [Eucalyptus grandis]
XP_010024282.1	0.0493391	0.867445	None	0.53657	0.0786041	None	-0.401943	0.181713	None	0.500343	0.0996393	None	1.4518	4.11308e-05	Up	0.336221	0.261379	None	0.224356	0.450382	None	0.446223	0.139789	None	PREDICTED: probable prefoldin subunit 2 [Eucalyptus grandis] >XP_010024283.1 PREDICTED: probable prefoldin subunit 2 [Eucalyptus grandis] >XP_010024284.1 PREDICTED: probable prefoldin subunit 2 [Eucalyptus grandis]
XP_010024296.1	0.448552	0.0796346	None	-1.11255	0.00012535	Down	0.969712	0.00056307	None	0.868066	0.00161257	None	0.562408	0.0306666	None	-0.579529	0.0263465	None	0.513695	0.0467019	None	0.347199	0.169601	None	PREDICTED: protein ACCELERATED CELL DEATH 6 isoform X1 [Eucalyptus grandis]
XP_010024306.1	-	-	-	-0.0726398	0.852221	None	-0.090298	0.854737	None	-0.207738	0.674893	None	-	-	-	0.497163	0.221951	None	-1.26105	0.0140576	Down	-1.26147	0.0349028	None	PREDICTED: imidazoleglycerol-phosphate dehydratase [Eucalyptus grandis]
XP_010024308.1	-	-	-	1.03912	0.0707335	None	-1.67315	0.00587252	Down	-0.959818	0.0932302	None	-0.0756489	0.910975	None	1.20321	0.0619624	None	-0.643	0.251956	None	0.312541	0.57299	None	PREDICTED: probable serine/threonine-protein kinase WNK9 [Eucalyptus grandis] >XP_010024309.1 PREDICTED: probable serine/threonine-protein kinase WNK9 [Eucalyptus grandis] >XP_010024310.1 PREDICTED: probable serine/threonine-protein kinase WNK9 [Eucalyptus grandis]
XP_010024339.1	-1.60341	6.43929e-15	Down	0.608523	1.5819e-06	None	-0.489516	3.5448e-05	None	1.36738	2.38476e-13	Up	0.113571	0.255202	None	-0.410027	0.000292719	None	0.0581711	0.556223	None	1.439	7.59393e-14	Up	PREDICTED: heat shock 70 kDa protein 8 [Eucalyptus grandis]
XP_010024340.1	2.47909	0.000406912	Up	-	-	-	-	-	-	-	-	-	0.754033	0.0766805	None	-	-	-	-	-	-	-	-	-	PREDICTED: primary amine oxidase [Eucalyptus grandis]
XP_010024349.1	-0.985719	0.00611638	None	-0.467963	0.164051	None	0.807542	0.0368777	None	1.0971	0.0027288	Up	-0.566821	0.0951616	None	-1.10057	0.0256195	None	0.320927	0.492416	None	1.36574	0.00705355	Up	PREDICTED: probable linoleate 9S-lipoxygenase 5 [Eucalyptus grandis]
XP_010024351.1	2.32758	3.80708e-06	Up	-	-	-	-	-	-	-	-	-	1.72995	5.03346e-05	Up	-1.85029	6.14039e-05	Down	-	-	-	-	-	-	PREDICTED: protein TIME FOR COFFEE isoform X1 [Eucalyptus grandis]
XP_010024355.1	1.3774	0.0201473	Up	-	-	-	-	-	-	-	-	-	-	-	-	-	-	-	-	-	-	-	-	-	PREDICTED: sugar transport protein 13 [Eucalyptus grandis]
XP_010024366.1	0.0843737	0.819102	None	1.3983	0.00076509	Up	-1.81455	4.02272e-05	Down	-2.21053	2.51107e-06	Down	0.316765	0.393812	None	1.19094	0.00318857	Up	-2.07813	6.28825e-06	Down	-1.60409	0.000179231	Down	PREDICTED: 2-hydroxyisoflavanone dehydratase isoform X1 [Eucalyptus grandis]
XP_010024369.1	-	-	-	-0.483431	0.319653	None	-0.310228	0.543536	None	0.499157	0.332306	None	1.0057	0.00750294	Up	-0.731664	0.0657496	None	0.0681087	0.857317	None	0.29533	0.439321	None	PREDICTED: RAN GTPase-activating protein 2 [Eucalyptus grandis]
XP_010024370.1	-	-	-	-0.0221988	0.954006	None	0.0919083	0.811424	None	-1.08938	0.0109941	Down	0.0736544	0.875877	None	-0.767116	0.0413894	None	0.291915	0.359417	None	-0.239588	0.449967	None	PREDICTED: putative methyltransferase C9orf114 isoform X1 [Eucalyptus grandis]
XP_010024394.1	0.430067	0.426177	None	1.1471	0.0410501	None	0.687514	0.258469	None	1.342	0.0185462	None	1.50581	0.00916617	Up	0.53011	0.328323	None	0.726453	0.184174	None	1.37747	0.0159623	None	PREDICTED: nuclear transcription factor Y subunit C-9-like [Eucalyptus grandis] >XP_010024395.1 PREDICTED: nuclear transcription factor Y subunit C-9-like [Eucalyptus grandis] >XP_018716798.1 PREDICTED: nuclear transcription factor Y subunit C-9-like [Eucalyptus grandis] >XP_018716799.1 PREDICTED: nuclear transcription factor Y subunit C-9-like [Eucalyptus grandis]
XP_010024397.1	1.66645	1.88058e-09	Up	1.02677	7.27239e-06	Up	-0.495604	0.011699	None	0.0601337	0.744115	None	1.46552	2.12779e-08	Up	0.149238	0.420471	None	-0.00977623	0.957635	None	0.768447	0.000282814	None	PREDICTED: stem-specific protein TSJT1-like [Eucalyptus grandis]
XP_010024401.1	-4.10254	9.43858e-11	Down	0.316318	0.210446	None	-0.120307	0.625384	None	-1.19414	0.000568821	Down	-	-	-	-	-	-	-	-	-	-	-	-	PREDICTED: basic 7S globulin 2 [Eucalyptus grandis]
XP_010024405.1	-0.112548	0.65729	None	2.29835	1.79097e-09	Up	-0.520736	0.0481809	None	-0.449302	0.0851628	None	0.00941334	0.970341	None	1.35531	1.30491e-05	Up	-0.158021	0.534135	None	0.158154	0.533792	None	PREDICTED: dual specificity protein phosphatase 1 [Eucalyptus grandis] >XP_010024406.1 PREDICTED: dual specificity protein phosphatase 1 [Eucalyptus grandis] >XP_010024407.1 PREDICTED: dual specificity protein phosphatase 1 [Eucalyptus grandis] >XP_010024408.1 PREDICTED: dual specificity protein phosphatase 1 [Eucalyptus grandis]
XP_010024430.1	1.7269	5.84999e-12	Up	-0.502981	0.00164267	None	-0.502799	0.00164794	None	-0.0590197	0.682361	None	0.23402	0.113153	None	0.370453	0.0154618	None	-0.924728	8.54923e-07	None	-0.500499	0.00171606	None	PREDICTED: endo-1,3;1,4-beta-D-glucanase [Eucalyptus grandis]
XP_010024431.1	2.31216	0	Up	-0.200757	0.0904758	None	-0.87752	4.71334e-08	None	-0.221254	0.0636452	None	0.417563	0.00117166	None	0.553804	5.38724e-05	None	-0.99592	4.55443e-09	None	0.0163976	0.886786	None	PREDICTED: endo-1,3;1,4-beta-D-glucanase [Eucalyptus grandis]
XP_010024432.1	-	-	-	-	-	-	-	-	-	-	-	-	0.243919	0.562399	None	-1.22841	0.00977603	Down	-0.696528	0.112307	None	-0.849036	0.085935	None	PREDICTED: endo-1,3;1,4-beta-D-glucanase [Eucalyptus grandis]
XP_010024433.1	2.12929	1.54681e-11	Up	0.152383	0.41526	None	-1.15933	1.35163e-06	Down	-0.526539	0.00837908	None	0.492862	0.0128536	None	2.40372	1.13065e-12	Up	-2.58234	2.31815e-13	Down	-0.508489	0.0105526	None	PREDICTED: endo-1,3;1,4-beta-D-glucanase [Eucalyptus grandis]
XP_010024457.1	-	-	-	-	-	-	-0.529575	0.069062	None	-	-	-	-	-	-	-	-	-	4.21235	6.24661e-09	Up	2.0885	0.000190001	Up	PREDICTED: pyruvate, phosphate dikinase, chloroplastic isoform X2 [Eucalyptus grandis]
XP_010024459.1	-1.16514	0.000315347	Down	0.784795	0.00042396	None	-0.850146	0.00025999	None	-0.237443	0.222971	None	-	-	-	-	-	-	-	-	-	-	-	-	PREDICTED: uncharacterized protein LOC104414939 [Eucalyptus grandis]
XP_010024478.1	1.16899	0.0508671	None	0.151382	0.792371	None	-0.835235	0.154916	None	0.0619109	0.914217	None	0.794665	0.175107	None	-0.193313	0.736879	None	-2.4007	0.000300808	Down	-1.0285	0.118828	None	PREDICTED: uncharacterized protein LOC104414950 isoform X1 [Eucalyptus grandis] >XP_010024479.1 PREDICTED: uncharacterized protein LOC104414950 isoform X1 [Eucalyptus grandis] >XP_018717418.1 PREDICTED: uncharacterized protein LOC104414950 isoform X1 [Eucalyptus grandis]
XP_010024485.1	1.026	0.0270275	Up	1.32646	0.00552395	Up	-1.02894	0.026633	None	-0.0934383	0.832337	None	2.14187	4.78008e-05	Up	0.82125	0.071771	None	-0.0599007	0.892015	None	0.196609	0.656486	None	PREDICTED: NADH dehydrogenase [ubiquinone] 1 alpha subcomplex subunit 8-B [Eucalyptus grandis] >XP_010024486.1 PREDICTED: NADH dehydrogenase [ubiquinone] 1 alpha subcomplex subunit 8-B [Eucalyptus grandis]
XP_010024490.1	-0.799844	0.058059	None	-0.287004	0.406832	None	2.53866	2.38496e-07	Up	2.12122	2.00342e-06	Up	-0.0421449	0.853286	None	-	-	-	-	-	-	-	-	-	PREDICTED: probable 1-deoxy-D-xylulose-5-phosphate synthase, chloroplastic [Eucalyptus grandis]
XP_010024512.1	2.15914	2.1138e-07	Up	-0.586603	0.0602848	None	0.29859	0.324999	None	1.02229	0.00221264	Up	2.3981	8.12925e-06	Up	-1.13015	0.000907965	Down	0.480607	0.119113	None	1.22086	0.000425531	Up	PREDICTED: sm-like protein LSM5 isoform X1 [Eucalyptus grandis]
XP_010024632.1	1.08226	0.004847	Up	-2.10284	5.96833e-06	Down	0.293793	0.397661	None	-0.222892	0.647774	None	0.601939	0.129303	None	-1.7109	0.000241235	Down	0.0850666	0.840082	None	0.325096	0.443963	None	PREDICTED: serine/threonine-protein kinase CDL1 [Eucalyptus grandis]
XP_010024638.1	-2.39945	0.000102532	Down	4.74855	1.97954e-09	Up	-5.15982	3.82876e-10	Down	-2.6049	3.68699e-05	Down	-1.76915	0.00227438	Down	2.4562	7.72791e-05	Up	2.05955	0.000553913	Up	-0.0850818	0.87148	None	PREDICTED: thaumatin-like protein [Eucalyptus grandis] >XP_010041217.1 PREDICTED: thaumatin-like protein [Eucalyptus grandis]
XP_010024641.1	-	-	-	-4.02629	0.0462016	None	2.41043	0.100808	None	3.88579	0.013316	Up	2.04059	0.159143	None	0.679258	0.628252	None	-0.650284	0.671874	None	0.185013	0.894661	None	PREDICTED: probable serine/threonine-protein phosphatase 2A regulatory subunit B'' subunit TON2 [Eucalyptus grandis]
XP_010024669.1	1.04281	2.52243e-13	Up	-0.400056	1.45239e-05	None	0.0521963	0.490371	None	0.160151	0.0416076	None	0.522774	2.38457e-07	None	-0.415132	8.64958e-06	None	-0.0254728	0.735485	None	0.00285151	0.969798	None	PREDICTED: sucrose nonfermenting 4-like protein isoform X1 [Eucalyptus grandis]
XP_010024671.1	0.841743	0.175641	None	-1.38065	0.00360383	Down	0.949504	0.035858	None	0.330397	0.445845	None	0.36398	0.401632	None	-0.69834	0.114718	None	-0.0679677	0.874614	None	-0.63917	0.147068	None	PREDICTED: uncharacterized protein LOC104415116 isoform X2 [Eucalyptus grandis]
XP_010024678.1	1.16958	0.0146907	Up	0.628373	0.17134	None	-0.761134	0.10042	None	0.0472131	0.916571	None	0.431453	0.342803	None	1.72063	0.000715747	Up	-1.71439	0.000741784	Down	-0.837049	0.0723698	None	PREDICTED: cullin-1 [Eucalyptus grandis]
XP_010024687.1	-1.77348	7.70158e-07	Down	0.768502	0.00852062	None	0.40918	0.185013	None	0.773944	0.00812487	None	-0.200582	0.461765	None	0.0596101	0.82598	None	0.000148217	0.999564	None	0.739482	0.010959	None	PREDICTED: protein SRC2 [Eucalyptus grandis]
XP_010024692.1	-	-	-	2.47592	1.71863e-05	Up	-4.23889	2.51455e-06	Down	-2.42534	0.000464349	Down	-	-	-	-	-	-	-	-	-	-0.899525	0.0453679	None	PREDICTED: peroxidase 5 [Eucalyptus grandis]
XP_010024694.1	-	-	-	2.37341	4.51951e-08	Up	-3.5595	3.67364e-11	Down	-3.23158	2.17228e-10	Down	-	-	-	4.45411	5.16032e-13	Up	-5.05893	4.26326e-14	Down	-1.98153	7.56364e-07	Down	PREDICTED: peroxidase 5 [Eucalyptus grandis]
XP_010024704.1	-0.0146617	0.961591	None	-2.1071	2.50649e-07	Down	1.60536	1.60734e-05	Up	2.68818	3.06544e-09	Up	1.58679	1.88355e-05	Up	-0.17667	0.56305	None	-0.350684	0.255641	None	0.490692	0.116082	None	PREDICTED: inositol 4-methyltransferase [Eucalyptus grandis]
XP_010024709.1	1.03809	2.76697e-07	Up	0.219741	0.153752	None	-0.0205717	0.891567	None	0.159431	0.296031	None	1.21394	1.76229e-08	Up	-0.552229	0.00107434	None	0.124542	0.41232	None	0.279075	0.0734885	None	PREDICTED: protein pleiotropic regulatory locus 1 [Eucalyptus grandis]
XP_010024713.1	0.713889	0.00527245	None	-0.981022	0.000296075	None	-0.845894	0.00130059	None	-1.68244	1.50707e-07	Down	0.509227	0.0388762	None	-0.842723	0.00134594	None	-0.944269	0.000444111	None	-1.15748	4.18374e-05	Down	PREDICTED: 60S ribosomal protein L22-2 [Eucalyptus grandis]
XP_010024721.1	-1.02051	0.000198744	Down	0.551587	0.0267733	None	-0.186717	0.433161	None	0.284063	0.236853	None	-0.177116	0.456904	None	-0.0261088	0.912193	None	0.347479	0.150693	None	0.577742	0.0209206	None	PREDICTED: lipoamide acyltransferase component of branched-chain alpha-keto acid dehydrogenase complex, mitochondrial [Eucalyptus grandis]
XP_010024723.1	0.602308	0.266165	None	-4.79136	2.32062e-09	Down	3.65195	3.14739e-07	Up	0.226175	0.672962	None	-0.324425	0.545652	None	-3.49317	6.53911e-07	Down	2.92819	9.53411e-06	Up	-0.288002	0.591361	None	PREDICTED: bifunctional epoxide hydrolase 2 [Eucalyptus grandis]
XP_010024724.1	-2.11128	9.61907e-06	Down	-4.21826	4.55988e-08	Down	6.01114	6.55027e-11	Up	3.09096	5.94375e-06	Up	-1.45786	0.000727807	Down	-2.44636	1.13602e-06	Down	3.25458	9.91772e-09	Up	0.783352	0.0475238	None	PREDICTED: bifunctional epoxide hydrolase 2 [Eucalyptus grandis]
XP_010024732.1	-1.22285	0.000415887	Down	0.0928504	0.755515	None	0.0875242	0.769101	None	0.17249	0.564029	None	-1.18467	0.00159903	Down	0.00251277	0.994504	None	0.447512	0.187866	None	0.0516082	0.887525	None	PREDICTED: LOW QUALITY PROTEIN: phospholipase D zeta 1 [Eucalyptus grandis]
XP_010024735.1	-4.55977	0.00320208	Down	0.989229	0.478401	None	-1.30074	0.353391	None	2.46665	0.122389	None	-3.59026	0.0160152	Down	0.0881766	0.954656	None	3.91052	0.0185635	None	0.000169815	0.999935	None	PREDICTED: major allergen Pru ar 1 [Eucalyptus grandis]
XP_010024736.1	-3.98555	1.9423e-10	Down	-	-	-	-	-	-	-	-	-	-3.77877	2.91012e-12	Down	-	-	-	-	-	-	-	-	-	PREDICTED: major allergen Pru ar 1 [Eucalyptus grandis]
XP_010024737.1	-	-	-	-	-	-	-0.510939	0.251367	None	0.192243	0.662102	None	-0.574768	0.198626	None	1.71739	0.00062896	Up	1.22451	0.00971364	Up	0.948835	0.0393268	None	PREDICTED: major allergen Pru ar 1 [Eucalyptus grandis]
XP_010024738.1	-3.64354	7.54952e-15	Down	1.26915	6.37026e-06	Up	0.280832	0.219841	None	-0.883976	0.000547102	None	-3.67672	6.21725e-15	Down	0.276361	0.22705	None	1.86909	1.00693e-08	Up	-0.0707577	0.753811	None	PREDICTED: major allergen Pru ar 1 [Eucalyptus grandis]
XP_010024741.1	-2.93999	5.81846e-06	Down	1.37344	0.0130306	Up	0.348826	0.503359	None	-2.33082	0.000123676	Down	-3.80433	9.32132e-08	Down	1.08424	0.0449824	None	1.11283	0.0400288	None	-1.13016	0.0372707	None	PREDICTED: major allergen Pru ar 1 [Eucalyptus grandis]
XP_010024742.1	0.282097	0.44927	None	2.00038	1.73103e-05	Up	-1.97159	2.08881e-05	Down	-3.13685	4.26394e-06	Down	-1.8362	5.08713e-05	Down	1.93087	2.72698e-05	Up	-1.4245	0.000788096	Down	-1.59419	0.000780852	Down	PREDICTED: major allergen Pru ar 1 [Eucalyptus grandis]
XP_010024749.1	2.16959	3.9968e-15	Up	1.20665	2.11196e-10	Up	-0.508894	7.96466e-05	None	-3.4792	4.44089e-16	Down	-0.259388	0.0205243	None	0.682927	8.54949e-06	None	-0.277741	0.0257287	None	-	-	-	PREDICTED: major allergen Pru ar 1 [Eucalyptus grandis]
XP_010024750.1	-1.96351	0.0106317	Down	0.439079	0.54251	None	0.312838	0.663763	None	0.125719	0.861093	None	-0.344902	0.631879	None	-1.33892	0.0714009	None	0.759594	0.295636	None	0.059219	0.934293	None	PREDICTED: pathogenesis-related protein STH-21 [Eucalyptus grandis]
XP_010024753.1	2.3064	0.000228094	Up	1.68908	0.00420226	Up	-1.55496	0.00767483	Down	-2.31947	0.000214164	Down	0.119173	0.825943	None	1.37868	0.0164822	Up	-2.76854	2.44826e-05	Down	-2.53347	7.61377e-05	Down	PREDICTED: major allergen Pru ar 1 [Eucalyptus grandis]
XP_010024755.1	3.04011	5.15823e-09	Up	0.150752	0.67062	None	-1.01923	0.0074939	Down	-1.92013	1.07802e-05	Down	0.125676	0.722776	None	1.02424	0.00724282	Up	-1.98738	6.60041e-06	Down	-1.27113	0.00127656	Down	PREDICTED: major allergen Pru ar 1 [Eucalyptus grandis]
XP_010024756.1	1.86833	8.47501e-05	Up	1.37231	0.00205324	Up	-1.21721	0.0053412	Down	-2.54301	1.13227e-06	Down	0.468265	0.251576	None	0.540549	0.187574	None	-1.64407	0.000363062	Down	-2.16073	1.27579e-05	Down	PREDICTED: major allergen Pru ar 1 [Eucalyptus grandis]
XP_010024758.1	1.72834	0.0351996	None	1.58219	0.0522066	None	-0.329461	0.674844	None	-2.81335	0.00128956	Down	-0.520473	0.508631	None	1.70983	0.0370346	None	-0.685403	0.385603	None	-1.76318	0.0319683	None	PREDICTED: major allergen Pru ar 1 [Eucalyptus grandis]
XP_010024759.1	2.2497	4.44089e-16	Up	1.0025	1.24465e-08	Up	-1.20757	3.37183e-10	Down	-2.48753	0	Down	0.907764	7.49069e-08	None	0.496438	0.000382285	None	-1.85626	3.19744e-14	Down	-1.51306	2.98672e-12	Down	PREDICTED: major allergen Pru ar 1 [Eucalyptus grandis]
XP_010024760.1	4.069	3.39832e-07	Up	-0.265245	0.658382	None	0.922689	0.132133	None	-2.8549	5.99733e-05	Down	0.232525	0.698177	None	-0.797382	0.190632	None	-0.180766	0.762922	None	-1.60799	0.0119018	Down	PREDICTED: major allergen Pru ar 1 isoform X2 [Eucalyptus grandis] >XP_018716933.1 PREDICTED: major allergen Pru ar 1 isoform X2 [Eucalyptus grandis]
XP_010024761.1	3.67601	1.45014e-07	Up	1.18446	0.0284196	None	-0.0822318	0.873008	None	-1.61522	0.0039798	Down	2.42401	6.93508e-05	Up	1.2857	0.0182904	Up	-0.716584	0.17167	None	-1.41962	0.00999022	Down	PREDICTED: major allergen Pru ar 1 [Eucalyptus grandis]
XP_010024762.1	2.98176	0.00241088	Up	1.68708	0.0677089	None	-1.59258	0.0834987	None	-2.55518	0.00780811	Down	0.0421803	0.962298	None	2.26025	0.016951	Up	-2.71748	0.00502567	Down	-2.11366	0.0245652	None	PREDICTED: major allergen Pru ar 1 isoform X1 [Eucalyptus grandis]
XP_010024763.1	3.4023	1.3145e-13	Up	-0.789808	0.0026125	None	0.0636787	0.789739	None	-2.6422	3.20504e-11	Down	0.907338	0.000745717	None	-0.688567	0.00740989	None	-1.30917	9.25479e-06	Down	-1.66928	2.09381e-07	Down	PREDICTED: major allergen Pru ar 1 [Eucalyptus grandis]
XP_010024765.1	-0.983279	0.0118842	None	1.49282	6.32447e-06	Up	0.0590895	0.817854	None	-1.49097	6.43378e-06	Down	-2.1481	2.24423e-08	Down	1.37165	1.96137e-05	Up	-0.282424	0.27729	None	-1.02881	0.0014814	Down	PREDICTED: major allergen Pru ar 1 [Eucalyptus grandis]
XP_010024766.1	2.49062	3.71808e-08	Up	0.617571	0.0645068	None	0.791835	0.0202409	None	-1.87339	4.03904e-06	Down	-0.519667	0.116187	None	0.349004	0.28483	None	-0.598273	0.0727227	None	-1.89179	3.49134e-06	Down	PREDICTED: major allergen Pru ar 1 [Eucalyptus grandis]
XP_010024770.1	0.481396	0.361169	None	-0.121428	0.816405	None	-0.458644	0.383942	None	-0.29201	0.577617	None	1.51583	0.00715642	Up	-0.495082	0.347913	None	-0.201412	0.700436	None	-0.0870861	0.867722	None	PREDICTED: importin subunit alpha-2 [Eucalyptus grandis]
XP_010024772.1	0.891649	0.000102898	None	-0.0049618	0.976816	None	-0.0481215	0.778259	None	-0.0197172	0.908076	None	1.35787	1.01427e-05	Up	0.336491	0.0587701	None	-0.486535	0.00865185	None	-0.344316	0.0535685	None	PREDICTED: AMSH-like ubiquitin thioesterase 3 isoform X2 [Eucalyptus grandis]
XP_010024778.1	-5.32784	7.79636e-11	Down	-1.48976	0.0123714	Down	1.98744	0.00165846	Up	0.347876	0.600683	None	-2.90599	5.93763e-07	Down	-	-	-	-	-	-	-	-	-	PREDICTED: putative beta-D-xylosidase [Eucalyptus grandis]
XP_010024799.1	0.254095	0.358127	None	-1.49255	1.16852e-05	Down	0.296	0.338692	None	-1.57704	5.3783e-06	Down	0.0699196	0.798746	None	-0.46561	0.0988855	None	-0.547434	0.0548397	None	-1.11158	0.000410421	Down	PREDICTED: uncharacterized protein LOC104415238 [Eucalyptus grandis]
XP_010024807.1	-	-	-	-	-	-	-	-	-	-	-	-	1.06863	0.00968316	Up	-0.601811	0.0707251	None	-	-	-	0.404437	0.240261	None	PREDICTED: probable WRKY transcription factor 23 [Eucalyptus grandis]
XP_010024823.1	-2.87942	1.72476e-07	Down	-	-	-	-	-	-	-	-	-	-	-	-	-	-	-	-	-	-	-	-	-	PREDICTED: serine carboxypeptidase-like 33 isoform X1 [Eucalyptus grandis] >XP_018716829.1 PREDICTED: serine carboxypeptidase-like 33 isoform X1 [Eucalyptus grandis]
XP_010024828.1	-2.07983	1.68754e-14	Down	0.0140504	0.916029	None	1.39482	1.02871e-10	Up	-0.490709	0.00101369	None	-2.42439	4.44089e-16	Down	-0.12132	0.36654	None	3.02105	0	Up	-0.0343595	0.796642	None	PREDICTED: 30S ribosomal protein S1, chloroplastic [Eucalyptus grandis]
XP_010024829.1	2.21635	0.0014122	Up	-0.708858	0.205375	None	0.436258	0.480095	None	0.45551	0.410716	None	0.811936	0.194894	None	-0.32242	0.55885	None	0.747919	0.182388	None	-0.262851	0.633232	None	PREDICTED: craniofacial development protein 1 [Eucalyptus grandis]
XP_010024837.1	-0.742286	0.0383841	None	0.858721	0.0327617	None	-0.851456	0.0509743	None	-0.676745	0.11451	None	-1.22506	0.00156026	Down	-0.216082	0.57024	None	-0.539489	0.165028	None	-0.121897	0.769344	None	PREDICTED: uncharacterized protein LOC104415270 isoform X1 [Eucalyptus grandis]
XP_010024843.1	-	-	-	0.0675785	0.678801	None	-1.2016	0.00023467	Down	-	-	-	-	-	-	-1.08073	2.94639e-05	Down	-0.0285442	0.875255	None	-	-	-	PREDICTED: uncharacterized protein LOC104415273 [Eucalyptus grandis]
XP_010024844.1	-1.48102	0.000745217	Down	0.0842101	0.82891	None	0.507383	0.200196	None	1.19128	0.00486778	Up	-1.72837	0.000142678	Down	0.598412	0.133276	None	0.722169	0.0728447	None	0.615028	0.1233	None	PREDICTED: exocyst complex component SEC3A [Eucalyptus grandis]
XP_010024850.1	1.73299	1.14317e-09	Up	-1.03956	7.41299e-06	Down	0.218591	0.247779	None	-0.091532	0.62455	None	1.11384	2.67474e-06	Up	-0.884394	6.45543e-05	None	0.236995	0.211246	None	-0.097699	0.601524	None	PREDICTED: uncharacterized protein LOC104415277 isoform X1 [Eucalyptus grandis]
XP_010024860.1	0.34361	0.11805	None	-1.16283	1.22013e-05	Down	0.97465	0.000395933	None	0.105567	0.62297	None	0.491828	0.0291373	None	-1.17061	1.11305e-05	Down	0.3199	0.144278	None	0.178673	0.407561	None	PREDICTED: proteasome assembly chaperone 4 isoform X1 [Eucalyptus grandis]
XP_010024863.1	2.06835	0	Up	-0.178715	0.0723681	None	0.82434	5.45102e-09	None	-0.494729	2.26102e-05	None	1.3298	2.62901e-13	Up	-0.975183	1.99407e-10	None	1.02601	7.01981e-11	Up	-0.0976307	0.315232	None	PREDICTED: S-adenosylmethionine synthase 2 [Eucalyptus grandis]
XP_010024870.1	-1.3447	2.78904e-10	Down	0.218118	0.114941	None	-0.145742	0.285533	None	0.362494	0.0118562	None	-0.136395	0.316875	None	0.168475	0.218753	None	0.247768	0.0753803	None	0.110632	0.415269	None	PREDICTED: novel plant SNARE 13 [Eucalyptus grandis]
XP_010024872.1	1.23154	0.000190224	Up	-0.200322	0.483673	None	-0.316157	0.272476	None	-1.25177	0.000157944	Down	1.53215	1.20541e-05	Up	-0.882912	0.00436985	None	0.169615	0.552594	None	-0.685431	0.0224763	None	PREDICTED: 50S ribosomal protein L3-2, chloroplastic [Eucalyptus grandis]
XP_010024876.1	-0.891821	0.000146238	None	0.297893	0.147704	None	0.293518	0.153497	None	0.425568	0.0428131	None	-1.60801	2.03023e-08	Down	-0.375305	0.0715028	None	1.73664	4.82485e-09	Up	0.905945	0.00012171	None	PREDICTED: 5'-nucleotidase domain-containing protein 4 [Eucalyptus grandis]
XP_010024884.1	2.30108	6.50392e-09	Up	-0.783395	0.00733372	None	0.26023	0.341558	None	-0.392492	0.15611	None	2.05135	5.34839e-08	Up	-0.991293	0.00108417	None	0.147321	0.587956	None	-0.549679	0.051205	None	PREDICTED: uncharacterized protein LOC104415307 isoform X1 [Eucalyptus grandis]
XP_010024887.1	1.35292	0.00610264	Up	-0.285423	0.373367	None	0.0506199	0.910269	None	0.276854	0.387618	None	0.208585	0.513467	None	0.0553834	0.861596	None	0.385475	0.232879	None	0.246898	0.440184	None	PREDICTED: 1,4-dihydroxy-2-naphthoyl-CoA thioesterase 1 [Eucalyptus grandis]
XP_010024903.1	0.294934	0.480623	None	0.343244	0.360749	None	-0.53767	0.204656	None	-0.337495	0.36869	None	-0.775052	0.0996562	None	1.058	0.0176201	Up	-0.383072	0.308919	None	0.129573	0.727822	None	PREDICTED: uncharacterized protein LOC104415322 isoform X1 [Eucalyptus grandis]
XP_010024921.1	4.5042	8.18135e-08	Up	-4.20025	1.56715e-06	Down	5.86551	5.34568e-09	Up	3.93537	4.15374e-06	Up	1.5094	0.0180385	Up	-1.09478	0.0779958	None	4.74275	3.32755e-08	Up	0.598033	0.324575	None	PREDICTED: germin-like protein subfamily 1 member 13 [Eucalyptus grandis]
XP_010024923.1	-	-	-	-	-	-	0.793348	0.171113	None	0.789241	0.173115	None	-	-	-	-1.24798	0.132448	None	1.97964	0.0105908	Up	0.984943	0.165921	None	PREDICTED: germin-like protein subfamily 1 member 7 [Eucalyptus grandis]
XP_010024932.1	-	-	-	2.36299	4.37976e-05	Up	-1.30388	0.00443508	Down	-1.31364	0.00419849	Down	-	-	-	-0.66246	0.118994	None	-0.298009	0.472215	None	0.720145	0.0918525	None	PREDICTED: anthocyanidin 5,3-O-glucosyltransferase [Eucalyptus grandis]
XP_010024952.1	-3.00004	1.25272e-09	Down	-1.60037	1.63004e-05	Down	0.63511	0.0369187	None	-0.424568	0.303158	None	-3.68431	3.39933e-11	Down	-0.390963	0.23258	None	1.53422	0.00010148	Up	0.135876	0.75311	None	PREDICTED: 30S ribosomal protein S9, chloroplastic [Eucalyptus grandis]
XP_010024971.2	-2.28513	1.15019e-12	Down	0.160679	0.36731	None	1.65769	9.4642e-10	Up	0.518701	0.00658295	None	-2.93761	3.9968e-15	Down	-0.300256	0.098581	None	3.37459	0	Up	0.299448	0.0994418	None	PREDICTED: LOW QUALITY PROTEIN: rubisco accumulation factor 1, chloroplastic, partial [Eucalyptus grandis]
XP_010024974.1	-	-	-	1.05768	0.0612809	None	-0.883537	0.163156	None	0.0631941	0.899239	None	-	-	-	1.45816	0.00209715	Up	-1.78558	0.000405911	Down	-0.4035	0.263754	None	PREDICTED: AT-hook motif nuclear-localized protein 19 [Eucalyptus grandis]
XP_010024999.1	1.14745	0.0105909	Up	-1.27166	0.00520054	Down	-0.38201	0.366457	None	0.225782	0.591498	None	0.709473	0.0999696	None	-1.36352	0.00302862	Down	0.620929	0.147405	None	0.791076	0.0683741	None	PREDICTED: flowering locus K homology domain [Eucalyptus grandis]
XP_010025001.1	1.22535	2.48201e-05	Up	-1.57932	6.57893e-07	Down	0.524226	0.0344394	None	-0.231415	0.383884	None	0.486774	0.0480962	None	-1.48054	1.76662e-06	Down	0.474478	0.0535414	None	0.510826	0.0622785	None	PREDICTED: protein WVD2-like 2 isoform X1 [Eucalyptus grandis]
XP_010025007.1	-0.21881	0.420862	None	-	-	-	-	-	-	-	-	-	0.678385	0.019527	None	-0.16733	0.536728	None	-0.593997	0.0377388	None	-1.02343	0.00108378	Down	PREDICTED: histone H1 [Eucalyptus grandis]
XP_010025012.1	-0.375246	0.263306	None	-2.31345	2.14488e-07	Down	0.996239	0.0055075	None	0.957468	0.00731213	None	-1.31005	0.000501535	Down	-0.713045	0.0393326	None	0.318111	0.341271	None	0.273202	0.412634	None	PREDICTED: probable prefoldin subunit 4 [Eucalyptus grandis]
XP_010025020.1	-0.0596544	0.921719	None	1.4672	0.0220457	None	-0.140637	0.816873	None	-1.99027	0.00282125	Down	-0.943817	0.128863	None	-1.06515	0.0885101	None	0.913709	0.14095	None	0.0121747	0.983998	None	PREDICTED: GDP-mannose 3,5-epimerase 2 [Eucalyptus grandis] >XP_010025021.1 PREDICTED: GDP-mannose 3,5-epimerase 2 [Eucalyptus grandis]
XP_010025022.1	3.52269	1.83288e-06	Up	0.923877	0.117567	None	-0.174631	0.761839	None	0.934018	0.113785	None	1.50707	0.0139405	Up	1.58796	0.0100303	Up	-0.385133	0.505413	None	-0.644435	0.268916	None	PREDICTED: uncharacterized protein LOC104415434 [Eucalyptus grandis]
XP_010025038.1	-0.939798	0.00379904	None	0.48057	0.190418	None	-	-	-	2.68282	2.12722e-06	Up	3.01804	2.18646e-07	Up	-0.381102	0.14469	None	-0.766549	0.00710751	None	0.201347	0.47913	None	PREDICTED: probable aldo-keto reductase 1 [Eucalyptus grandis]
XP_010025043.1	-	-	-	-	-	-	-	-	-	-	-	-	-1.08525	0.0150606	Down	3.03127	2.02155e-06	Up	-2.25628	4.95737e-05	Down	-3.23919	3.38761e-06	Down	PREDICTED: probable aldo-keto reductase 1 [Eucalyptus grandis]
XP_010025044.1	1.87112	1.46305e-10	Up	1.70781	9.19163e-10	Up	-0.947841	1.88038e-05	None	-0.462249	0.0166032	None	0.182199	0.321204	None	1.45893	1.85551e-08	Up	-1.6443	1.93234e-09	Down	-1.62714	2.36842e-09	Down	PREDICTED: probable aldo-keto reductase 1 [Eucalyptus grandis]
XP_010025048.1	-1.26455	5.10928e-06	Down	0.847736	0.000689719	None	-0.0948125	0.668778	None	-0.170361	0.443931	None	-0.765493	0.00178615	None	-0.112711	0.611315	None	0.617579	0.00926489	None	0.414041	0.0703263	None	PREDICTED: probable aldo-keto reductase 1 isoform X2 [Eucalyptus grandis]
XP_010025049.1	1.17029	8.85012e-11	Up	0.0485925	0.66212	None	-0.0797805	0.474535	None	-0.0282557	0.799165	None	1.83966	4.21885e-15	Up	0.0587966	0.597306	None	-0.79326	1.44863e-07	None	-0.12092	0.281606	None	PREDICTED: probable aldo-keto reductase 1 isoform X3 [Eucalyptus grandis]
XP_010025052.1	0.641889	0.00453666	None	-0.770837	0.000951549	None	0.575231	0.00983716	None	1.17318	6.18102e-06	Up	0.0637879	0.759222	None	-1.13771	9.59606e-06	Down	0.139822	0.503221	None	1.01542	4.4344e-05	Up	PREDICTED: peptide-N(4)-(N-acetyl-beta-glucosaminyl)asparagine amidase [Eucalyptus grandis] >XP_018716805.1 PREDICTED: peptide-N(4)-(N-acetyl-beta-glucosaminyl)asparagine amidase [Eucalyptus grandis]
XP_010025059.1	-0.695419	0.0148785	None	-1.24919	0.00285403	Down	0.718903	0.0664039	None	0.944956	0.0256435	None	-0.797116	0.00616915	None	-2.0067	1.29845e-07	Down	2.25122	1.90926e-08	Up	0.351437	0.195422	None	PREDICTED: zeta-carotene desaturase, chloroplastic/chromoplastic [Eucalyptus grandis]
XP_010025061.2	-1.44784	7.35091e-07	Down	-0.408476	0.0468995	None	0.394894	0.0333051	None	-0.33686	0.0951637	None	-1.70835	1.83151e-06	Down	-	-	-	-	-	-	-	-	-	PREDICTED: uncharacterized protein LOC104415465 [Eucalyptus grandis]
XP_010025067.1	1.42345	0.000301262	Up	-0.899642	0.0108899	None	0.579144	0.100908	None	2.88011	9.15479e-07	Up	3.37359	2.62639e-11	Up	-0.540359	0.0265953	None	-1.2457	3.20982e-05	Down	0.233985	0.360271	None	PREDICTED: cysteine synthase [Eucalyptus grandis]
XP_010025069.1	-	-	-	-2.67036	1.09637e-05	Down	2.47161	4.8126e-05	Up	5.18859	3.69692e-08	Up	3.22601	1.19156e-06	Up	-0.44212	0.151825	None	-1.41576	0.000218274	Down	0.0621572	0.851953	None	PREDICTED: cysteine synthase-like isoform X2 [Eucalyptus grandis]
XP_010025101.1	0.628871	0.124323	None	-1.38191	0.0018433	Down	0.470776	0.296852	None	0.882081	0.0350663	None	-0.108945	0.784979	None	-1.62178	0.000401663	Down	0.743111	0.07202	None	1.43787	0.0012964	Up	PREDICTED: uncharacterized protein LOC104415494 [Eucalyptus grandis]
XP_010025111.1	1.76694	2.31555e-08	Up	-0.808392	0.00117063	None	0.527585	0.0246714	None	1.34264	2.33667e-06	Up	0.694764	0.00421819	None	-0.0422419	0.849751	None	-0.473365	0.0418643	None	0.329263	0.148219	None	PREDICTED: vesicle-associated protein 2-2 [Eucalyptus grandis] >XP_010025112.1 PREDICTED: vesicle-associated protein 2-2 [Eucalyptus grandis] >XP_010025113.1 PREDICTED: vesicle-associated protein 2-2 [Eucalyptus grandis]
XP_010025114.1	1.71479	0.000194531	Up	-1.13152	0.0448857	None	1.34593	0.0263562	None	2.30679	0.000323781	Up	-	-	-	1.4332	0.00274246	Up	2.74877	5.46713e-07	Up	0.912882	0.0241505	None	PREDICTED: superoxide dismutase [Cu-Zn] 1 isoform X1 [Eucalyptus grandis]
XP_010025116.1	2.02795	2.14351e-09	Up	1.52036	3.86982e-07	Up	-1.00751	0.000131505	Down	-1.92664	5.72664e-09	Down	2.39412	7.66054e-11	Up	-0.0795214	0.724645	None	-0.658797	0.00678506	None	-0.790818	0.00158569	None	PREDICTED: bifunctional 3-dehydroquinate dehydratase/shikimate dehydrogenase, chloroplastic [Eucalyptus grandis]
XP_010025117.1	3.09308	8.74133e-10	Up	1.0184	0.00439445	Up	-1.20445	0.00105673	Down	-1.63456	3.48561e-05	Down	3.39292	1.35506e-10	Up	-0.42412	0.204088	None	-0.662243	0.05245	None	-0.747532	0.0301717	None	PREDICTED: bifunctional 3-dehydroquinate dehydratase/shikimate dehydrogenase, chloroplastic [Eucalyptus grandis]
XP_010025126.1	0.890317	0.00011594	None	-1.39604	1.69524e-07	Down	-0.21534	0.28035	None	0.0689212	0.726928	None	0.544499	0.00993818	None	-1.07529	1.00241e-05	Down	-0.531619	0.0115926	None	0.237199	0.235554	None	PREDICTED: histone H2AX [Eucalyptus grandis]
XP_010025154.1	-4.92829	4.68502e-07	Down	-0.660554	0.332332	None	2.99055	8.87001e-05	Up	-	-	-	-4.64252	9.19971e-07	Down	-	-	-	-	-	-	-	-	-	PREDICTED: UPF0603 protein At1g54780, chloroplastic [Eucalyptus grandis]
XP_010025169.1	1.08738	0.000126543	Up	-0.455559	0.0694173	None	-0.24733	0.312876	None	-0.434528	0.0824032	None	1.66978	2.73902e-07	Up	-0.605194	0.01848	None	-0.0763186	0.753257	None	0.452215	0.071355	None	PREDICTED: signal peptidase complex subunit 3B [Eucalyptus grandis]
XP_010025180.1	0.824964	0.0654656	None	-0.406605	0.35088	None	0.634319	0.150762	None	0.0994121	0.818034	None	1.19604	0.00996132	Up	-0.360726	0.406972	None	0.261142	0.546915	None	0.0330184	0.94548	None	PREDICTED: protein YIPF1 homolog [Eucalyptus grandis]
XP_010025182.1	1.56447	5.02367e-06	Up	-0.597495	0.0366588	None	-0.473082	0.0927263	None	-0.660469	0.0220948	None	0.78459	0.00768427	None	0.297643	0.281895	None	-1.95374	1.44946e-07	Down	-1.38781	2.67701e-05	Down	PREDICTED: peroxisomal adenine nucleotide carrier 1 [Eucalyptus grandis]
XP_010025187.1	0.19341	0.521884	None	-0.199737	0.508478	None	0.796166	0.0130174	None	0.710745	0.0248634	None	0.186453	0.536847	None	-1.22681	0.000363498	Down	1.58653	1.59677e-05	Up	0.572569	0.0659389	None	PREDICTED: probable Xaa-Pro aminopeptidase P [Eucalyptus grandis]
XP_010025189.1	1.68186	1.18447e-05	Up	-0.0785338	0.801387	None	-0.566755	0.0784634	None	-0.370967	0.241023	None	0.05639	0.856619	None	0.46295	0.146463	None	-0.592185	0.0667187	None	-0.764227	0.0204994	None	PREDICTED: long chain acyl-CoA synthetase 7, peroxisomal [Eucalyptus grandis]
XP_010025194.1	2.31174	1.02317e-05	Up	0.200625	0.637166	None	-1.16351	0.0104371	Down	-0.0675769	0.873518	None	1.69599	0.000451163	Up	0.580972	0.178983	None	-1.20489	0.00827938	Down	0.0354949	0.93335	None	PREDICTED: probable linoleate 9S-lipoxygenase 5 [Eucalyptus grandis]
XP_010025196.1	1.02514	0.0238667	Up	-0.081606	0.849679	None	-0.29545	0.494499	None	-0.0539177	0.900327	None	1.50939	0.00158866	Up	0.213279	0.621105	None	-0.968903	0.0318327	None	-0.233609	0.588415	None	PREDICTED: probable linoleate 9S-lipoxygenase 5 [Eucalyptus grandis]
XP_010025212.1	1.59796	1.4168e-11	Up	-0.135965	0.332113	None	0.148219	0.291244	None	0.368258	0.0128732	None	1.64859	7.28217e-12	Up	-0.764968	8.7149e-06	None	0.263748	0.0665249	None	0.416004	0.0056701	None	PREDICTED: calcium homeostasis endoplasmic reticulum protein [Eucalyptus grandis] >XP_010025213.1 PREDICTED: calcium homeostasis endoplasmic reticulum protein [Eucalyptus grandis]
XP_010025215.1	-	-	-	0.469879	0.0742273	None	-1.1833	0.000597359	Down	-1.01663	0.00889961	Down	-	-	-	-	-	-	-	-	-	-	-	-	PREDICTED: respiratory burst oxidase homolog protein B [Eucalyptus grandis] >XP_018715484.1 PREDICTED: respiratory burst oxidase homolog protein B [Eucalyptus grandis]
XP_010025217.1	1.10921	3.31386e-05	Up	-0.206055	0.357583	None	0.182266	0.414912	None	0.017542	0.937037	None	1.78742	1.74774e-08	Up	-0.665476	0.00565797	None	-0.0679292	0.759892	None	0.157194	0.481221	None	PREDICTED: 40S ribosomal protein S21-2 [Eucalyptus grandis] >XP_010025218.1 PREDICTED: 40S ribosomal protein S21-2 [Eucalyptus grandis]
XP_010025222.1	-0.110293	0.810039	None	0.42563	0.305819	None	0.107212	0.793933	None	0.179889	0.661687	None	0.0474398	0.924758	None	0.926452	0.054128	None	-1.45776	0.00430131	Down	-0.164891	0.719563	None	PREDICTED: probable fructokinase-7 [Eucalyptus grandis]
XP_010025234.2	-1.29278	0.000303748	Down	-	-	-	-	-	-	-	-	-	-0.698925	0.023404	None	-	-	-	-	-	-	-	-	-	PREDICTED: heparan-alpha-glucosaminide N-acetyltransferase isoform X1 [Eucalyptus grandis]
XP_010025235.1	0.082983	0.70289	None	-0.106012	0.626387	None	0.647465	0.00588981	None	1.10132	2.72934e-05	Up	0.689566	0.00366083	None	0.0229553	0.915856	None	0.0109774	0.9597	None	0.701677	0.00318766	None	PREDICTED: translationally-controlled tumor protein homolog [Eucalyptus grandis]
XP_010025240.1	-	-	-	1.14039	0.00523384	Up	-0.558453	0.212201	None	0.23991	0.48766	None	-	-	-	-	-	-	-	-	-	0.0829555	0.808633	None	PREDICTED: uncharacterized protein LOC104415604 [Eucalyptus grandis]
XP_010025241.1	-0.423285	0.127091	None	-1.37366	4.15619e-05	Down	-0.0137285	0.963679	None	0.255783	0.347994	None	0.572025	0.0685182	None	-1.4222	2.71273e-05	Down	-0.0573398	0.849215	None	1.48657	6.13432e-05	Up	PREDICTED: 60S ribosomal protein L22-2 [Eucalyptus grandis] >XP_010025242.1 PREDICTED: 60S ribosomal protein L22-2 [Eucalyptus grandis] >XP_010025243.1 PREDICTED: 60S ribosomal protein L22-2 [Eucalyptus grandis] >XP_010025244.1 PREDICTED: 60S ribosomal protein L22-2 [Eucalyptus grandis]
XP_010025256.1	-1.25503	3.06115e-05	Down	0.491616	0.0578204	None	-0.66549	0.012497	None	-1.51478	2.09826e-06	Down	-0.864985	0.00177197	None	0.351762	0.167168	None	-0.651504	0.0142357	None	-1.66661	4.59157e-07	Down	PREDICTED: 60S ribosomal protein L18-2 [Eucalyptus grandis]
XP_010025286.1	-1.00735	7.30201e-09	Down	-0.138975	0.250853	None	0.608461	2.55072e-05	None	0.544966	0.000102486	None	-1.22469	1.5655e-10	Down	-0.453396	0.000755753	None	1.39021	1.10776e-11	Up	0.965366	1.61379e-08	None	PREDICTED: photosynthetic NDH subunit of lumenal location 5, chloroplastic [Eucalyptus grandis]
XP_010025297.1	0.367258	0.248011	None	-0.285224	0.36708	None	0.358029	0.259781	None	0.034185	0.913211	None	1.24359	0.000488892	Up	0.0861424	0.783727	None	0.328097	0.300759	None	-0.205097	0.514944	None	PREDICTED: nuclear transport factor 2 [Eucalyptus grandis]
XP_010025310.1	1.7412	0.00021866	Up	-1.64612	0.000351128	Down	1.62888	0.000795154	Up	0.728535	0.130231	None	0.394695	0.368977	None	-0.710688	0.0549368	None	-	-	-	0.571842	0.226412	None	PREDICTED: ranBP2-type zinc finger protein At1g67325 [Eucalyptus grandis]
XP_010025316.1	0.103907	0.807074	None	-0.604195	0.164734	None	-0.421861	0.379149	None	-1.3672	0.00813885	Down	0.306946	0.473013	None	-0.520333	0.228869	None	-0.736091	0.0938901	None	-1.33527	0.00950831	Down	PREDICTED: 60S ribosomal protein L17-2 isoform X1 [Eucalyptus grandis]
XP_010025324.1	-	-	-	-	-	-	-	-	-	-	-	-	-1.81266	0.00314436	Down	0.273069	0.459385	None	0.451183	0.242868	None	0.310289	0.378584	None	PREDICTED: uncharacterized protein LOC104415691 [Eucalyptus grandis]
XP_010025341.1	0.568571	0.163944	None	0.384439	0.182335	None	0.0247371	0.937483	None	0.461681	0.112518	None	1.05662	0.00275839	Up	-0.526442	0.0728243	None	0.233717	0.411195	None	0.726995	0.016418	None	PREDICTED: probable pre-mRNA-splicing factor ATP-dependent RNA helicase DEAH4 isoform X1 [Eucalyptus grandis]
XP_010025343.1	-1.82405	4.96562e-05	Down	0.6812	0.0665553	None	0.792273	0.0571832	None	0.651369	0.112393	None	-1.41719	0.00994963	Down	-1.11182	0.0367703	None	1.51193	0.000369238	Up	2.10027	0.000439675	Up	PREDICTED: lipoxygenase 6, chloroplastic [Eucalyptus grandis]
XP_010025353.1	1.35776	2.95831e-06	Up	0.519388	0.0306384	None	-0.976838	0.000223017	None	-0.541466	0.0247701	None	1.01357	0.000146585	Up	1.10565	5.11341e-05	Up	-1.32572	4.22831e-06	Down	-0.736616	0.0032885	None	PREDICTED: glyceraldehyde-3-phosphate dehydrogenase, cytosolic [Eucalyptus grandis]
XP_010025363.1	-	-	-	-	-	-	0.676184	0.115052	None	2.3698	1.41151e-05	Up	-	-	-	-	-	-	1.52447	0.00144045	Up	1.84615	0.000240112	Up	PREDICTED: BAHD acyltransferase At5g47980 [Eucalyptus grandis]
XP_010025404.1	-	-	-	1.52483	0.000422337	Up	-0.61871	0.070093	None	-0.819492	0.019718	None	-	-	-	-0.15577	0.635193	None	0.302793	0.360185	None	0.253943	0.441414	None	PREDICTED: esterase AGAP003155 [Eucalyptus grandis]
XP_010025406.1	1.24587	0.443373	None	-1.05909	0.5135	None	2.99632	0.0349181	None	5.59626	0.000593412	Up	0.752073	0.641454	None	1.33751	0.316998	None	2.75752	0.00864691	Up	2.98502	0.0051973	Up	PREDICTED: non-specific lipid-transfer protein 8 [Eucalyptus grandis]
XP_010025413.1	-0.885854	0.0393936	None	1.22633	0.00590435	Up	-0.762335	0.0731349	None	-1.15644	0.00888329	Down	-0.298422	0.470791	None	0.0725485	0.860135	None	-0.888882	0.0387796	None	-1.01561	0.0196827	None	PREDICTED: 60S ribosomal protein L35a-3 [Eucalyptus grandis]
XP_010025418.1	-	-	-	-	-	-	-	-	-	-	-	-	-	-	-	-	-	-	0.94798	8.70918e-05	None	1.11171	1.38906e-05	Up	PREDICTED: serine/threonine-protein kinase SAPK2 [Eucalyptus grandis]
XP_010025421.1	2.37285	5.26308e-05	Up	-0.248479	0.56776	None	0.493126	0.261785	None	-0.787805	0.0790283	None	1.01345	0.0268825	Up	0.0963406	0.824153	None	-0.872727	0.0534235	None	-1.64272	0.00229831	Down	PREDICTED: tRNA (cytosine(34)-C(5))-methyltransferase [Eucalyptus grandis]
XP_010025422.1	0.04515	0.847297	None	0.983722	0.000267357	None	0.444807	0.0667452	None	-1.50493	8.5906e-07	Down	0.884477	0.000802247	None	-1.29853	8.04084e-06	Down	2.33	2.9503e-10	Up	0.783959	0.00239129	None	PREDICTED: phospho-2-dehydro-3-deoxyheptonate aldolase 2, chloroplastic [Eucalyptus grandis]
XP_010025451.1	0.447481	0.00447448	None	0.492594	0.00205732	None	-0.126397	0.385966	None	0.230297	0.12045	None	1.3729	7.4984e-10	Up	-0.18339	0.2122	None	0.056036	0.698966	None	0.580065	0.00043623	None	PREDICTED: ras-related protein RABH1e [Eucalyptus grandis]
XP_010025469.1	1.37884	0.056164	None	2.33402	0.00232346	Up	-0.815336	0.247452	None	-2.62024	0.000814394	Down	2.78618	0.000439243	Up	1.17727	0.0996603	None	-1.13628	0.111367	None	-1.23988	0.0837976	None	PREDICTED: annexin D2 [Eucalyptus grandis]
XP_010025470.1	0.995223	0.000639106	None	-0.213804	0.409978	None	0.0101511	0.968579	None	-1.71804	4.67182e-07	Down	0.375062	0.154029	None	-0.393209	0.135844	None	0.122683	0.634809	None	-1.09035	0.000244793	Down	PREDICTED: annexin D2-like [Eucalyptus grandis]
XP_010025480.1	2.47239	1.05047e-05	Up	0.0172055	0.954804	None	-0.559507	0.110646	None	-0.702969	0.0294683	None	1.06354	0.00478176	Up	0.420948	0.175626	None	-0.827744	0.0226582	None	0.594387	0.0613147	None	PREDICTED: protein SCO1 homolog 2, mitochondrial isoform X1 [Eucalyptus grandis]
XP_010025493.1	1.99508	2.86882e-13	Up	-0.580777	0.000437968	None	0.0389855	0.788064	None	0.263737	0.0779397	None	1.70099	9.30367e-12	Up	-0.610984	0.000254476	None	-0.0670873	0.644125	None	-0.184159	0.21106	None	PREDICTED: alanine--glyoxylate aminotransferase 2 homolog 1, mitochondrial [Eucalyptus grandis]
XP_010025536.1	-	-	-	-	-	-	0.22156	0.47346	None	-	-	-	-	-	-	-	-	-	1.0503	0.000418599	Up	-0.108087	0.724506	None	PREDICTED: ethylene-responsive transcription factor ERF110 [Eucalyptus grandis]
XP_010025537.1	0.437732	0.23867	None	-0.720189	0.0370466	None	1.02883	0.00458229	Up	0.51978	0.164711	None	1.02054	0.0103068	Up	-2.37705	2.00363e-06	Down	1.96052	2.52186e-05	Up	1.8488	0.000142967	Up	PREDICTED: ribonucleoside-diphosphate reductase large subunit [Eucalyptus grandis]
XP_010025539.1	-	-	-	-	-	-	1.85495	0.000161839	Up	-	-	-	-1.97585	5.39111e-05	Down	0.391598	0.343584	None	3.08597	6.09983e-07	Up	0.317051	0.440197	None	PREDICTED: probable cinnamyl alcohol dehydrogenase 9 isoform X1 [Eucalyptus grandis]
XP_010025569.1	-	-	-	-	-	-	-	-	-	-	-	-	-0.70616	0.252563	None	-3.4564	4.28536e-05	Down	2.70757	0.000432111	Up	1.30756	0.0681545	None	PREDICTED: probable pectinesterase/pectinesterase inhibitor 51 [Eucalyptus grandis]
XP_010025570.1	-0.692295	0.0187413	None	-0.619843	0.0334279	None	0.30084	0.28503	None	0.0625731	0.82209	None	1.51254	1.04738e-05	Up	-1.80561	7.20316e-07	Down	0.948008	0.00203787	None	0.09127	0.74307	None	PREDICTED: probable pectinesterase/pectinesterase inhibitor 51 [Eucalyptus grandis]
XP_010025573.1	4.60295	9.19265e-14	Up	0.425947	0.18786	None	-1.79035	6.312e-06	Down	-0.328612	0.306219	None	4.18093	7.80709e-13	Up	2.24243	1.80145e-07	Up	-3.61895	1.76676e-11	Down	-1.39711	0.000158671	Down	PREDICTED: alcohol dehydrogenase 1 [Eucalyptus grandis] >XP_010025574.1 PREDICTED: alcohol dehydrogenase 1 [Eucalyptus grandis] >XP_010025575.1 PREDICTED: alcohol dehydrogenase 1 [Eucalyptus grandis]
XP_010025578.1	6.01301	5.0612e-11	Up	1.99156	0.00129235	Up	-2.38303	0.000208124	Down	-0.924694	0.1049	None	4.58703	1.07471e-08	Up	3.6844	5.01992e-07	Up	-4.58469	1.08497e-08	Down	-1.38784	0.0182701	None	PREDICTED: alcohol dehydrogenase 1 [Eucalyptus grandis]
XP_010025584.1	0.313599	0.302769	None	-0.29862	0.325967	None	0.0354822	0.906185	None	-0.141963	0.637981	None	0.120031	0.690567	None	-0.893311	0.00607753	None	1.19502	0.000483372	Up	0.471457	0.126251	None	PREDICTED: probable inactive ATP-dependent zinc metalloprotease FTSHI 4, chloroplastic [Eucalyptus grandis]
XP_010025592.1	-1.00171	0.00481319	Down	-0.370383	0.311085	None	1.51595	0.000819974	Up	0.383032	0.338321	None	-0.896308	0.0103134	None	0.146062	0.652058	None	0.553798	0.0970511	None	0.302906	0.353423	None	PREDICTED: mitogen-activated protein kinase kinase kinase YODA isoform X1 [Eucalyptus grandis]
XP_010025608.1	-	-	-	-0.37795	0.503462	None	0.817932	0.156337	None	1.51271	0.0133079	Up	0.163671	0.680863	None	-1.87667	0.00309789	Down	1.50202	0.0138745	Up	1.68886	0.00662489	Up	PREDICTED: protein DA1-related 1 isoform X1 [Eucalyptus grandis] >XP_010025610.1 PREDICTED: protein DA1-related 1 isoform X1 [Eucalyptus grandis]
XP_010025640.1	1.39842	8.64365e-05	Up	-0.436271	0.15713	None	-0.385969	0.208715	None	-0.155947	0.606691	None	0.998071	0.00265191	None	-0.755692	0.0182231	None	-0.142653	0.637553	None	0.0862659	0.775408	None	PREDICTED: alpha-1,3-mannosyl-glycoprotein 2-beta-N-acetylglucosaminyltransferase isoform X1 [Eucalyptus grandis]
XP_010025650.1	-0.562707	0.0413037	None	0.49274	0.0484112	None	0.904106	0.0011503	None	0.909646	0.00879387	None	-	-	-	-	-	-	-	-	-	1.3702	0.00269285	Up	PREDICTED: uncharacterized protein LOC104415919 [Eucalyptus grandis]
XP_010025653.1	-	-	-	-0.652932	0.159386	None	-1.54432	0.00755736	Down	-	-	-	-	-	-	-	-	-	-	-	-	-	-	-	PREDICTED: expansin-A20 [Eucalyptus grandis]
XP_010025693.1	-2.30514	1.5734e-06	Down	-	-	-	-	-	-	-	-	-	-	-	-	-	-	-	0.519375	0.0593569	None	1.1325	0.00245471	Up	PREDICTED: chloride channel protein CLC-c [Eucalyptus grandis]
XP_010025715.1	1.46777	1.38401e-06	Up	-0.523553	0.0179706	None	0.284293	0.180523	None	0.500203	0.0231094	None	0.220409	0.295549	None	-0.745953	0.00137083	None	0.176557	0.400141	None	0.249917	0.237118	None	PREDICTED: CBS domain-containing protein CBSCBSPB3 [Eucalyptus grandis]
XP_010025719.1	-0.649582	0.00774278	None	-0.54889	0.0217756	None	0.190553	0.403662	None	1.37854	2.00089e-06	Up	-0.904914	0.000453765	None	-0.671308	0.00614413	None	1.54371	3.25752e-07	Up	1.6376	1.19451e-07	Up	PREDICTED: alternative NAD(P)H-ubiquinone oxidoreductase C1, chloroplastic/mitochondrial [Eucalyptus grandis]
XP_010025723.1	1.85139	7.05913e-05	Up	-0.37216	0.309507	None	0.414759	0.135697	None	0.62719	0.0299691	None	1.08643	0.00477733	Up	-	-	-	-	-	-	-	-	-	PREDICTED: cyclin-dependent kinase E-1 [Eucalyptus grandis] >XP_010025724.1 PREDICTED: cyclin-dependent kinase E-1 [Eucalyptus grandis]
XP_010025734.1	-0.997714	0.051906	None	-	-	-	-	-	-	-	-	-	-1.42427	0.00778451	Down	-	-	-	-	-	-	-	-	-	PREDICTED: aspartic proteinase Asp1 [Eucalyptus grandis]
XP_010025735.1	1.19651	0.00369231	Up	-2.02643	6.0568e-05	Down	0.0708618	0.8772	None	0.370842	0.379668	None	0.0591812	0.874417	None	-1.55005	0.000354202	Down	-0.436586	0.250443	None	0.34659	0.359006	None	PREDICTED: NAC domain-containing protein 2 [Eucalyptus grandis]
XP_010025746.1	-0.0406724	0.92618	None	0.81204	0.0734438	None	-0.421146	0.341782	None	-0.617543	0.167665	None	-1.46309	0.00246267	Down	-0.151105	0.730971	None	0.975117	0.0339426	None	0.102483	0.815492	None	PREDICTED: ultraviolet-B receptor UVR8 [Eucalyptus grandis]
XP_010025761.1	0.0749773	0.699455	None	-0.476164	0.0202233	None	-0.0262647	0.892283	None	0.683411	0.00151992	None	0.128721	0.508716	None	-1.43869	7.57924e-08	Down	0.327366	0.10057	None	0.966429	3.41566e-05	None	PREDICTED: vacuolar protein sorting-associated protein 20 homolog 2 [Eucalyptus grandis]
XP_010025773.1	-	-	-	-0.954032	0.241959	None	0.504369	0.575384	None	0.838908	0.301812	None	2.30054	0.00831198	Up	-0.106617	0.894322	None	0.117625	0.88349	None	0.390124	0.627787	None	PREDICTED: putative methyltransferase DDB_G0268948 [Eucalyptus grandis]
XP_010025785.1	-	-	-	-	-	-	-	-	-	-	-	-	-	-	-	0.85761	0.0673375	None	-0.761948	0.0503529	None	1.04045	0.00878911	Up	PREDICTED: probable protein phosphatase 2C 10 [Eucalyptus grandis]
XP_010025824.1	1.27465	2.56898e-05	Up	1.13855	0.000106538	Up	-0.588506	0.0255358	None	0.742347	0.00609929	None	1.45181	4.12091e-06	Up	0.480791	0.0637054	None	-0.528771	0.042844	None	0.442826	0.0860594	None	PREDICTED: serine/threonine-protein phosphatase 2A activator [Eucalyptus grandis]
XP_010025934.1	1.26211	0.00747421	Up	0.330203	0.453461	None	0.672711	0.133362	None	0.525348	0.236996	None	1.66149	0.000762086	Up	-0.277715	0.527684	None	0.741056	0.0998245	None	1.09688	0.0180927	None	PREDICTED: cytochrome c oxidase subunit 6b-1 [Eucalyptus grandis]
XP_010025967.1	-0.115847	0.589058	None	-0.0512736	0.810591	None	0.305535	0.161343	None	-0.0257779	0.904052	None	-0.594262	0.00954585	None	-0.547413	0.0159274	None	0.785969	0.00103167	None	1.05972	3.6693e-05	Up	PREDICTED: protein FAM91A1 [Eucalyptus grandis]
XP_010026060.2	-	-	-	-1.0621	0.00676026	Down	-1.65755	0.000536647	Down	-0.625908	0.11881	None	1.38492	0.0111288	Up	-1.03906	0.00776887	Down	-	-	-	-0.445385	0.366745	None	PREDICTED: probable LL-diaminopimelate aminotransferase, chloroplastic [Eucalyptus grandis]
XP_010026104.1	1.51032	0.00266445	Up	1.27089	0.000584564	Up	-1.47223	0.000129542	Down	-1.06955	0.00263319	Down	1.15366	0.0164591	Up	0.843118	0.0135929	None	-1.14947	0.00357667	Down	-0.303846	0.341078	None	PREDICTED: phytanoyl-CoA dioxygenase isoform X1 [Eucalyptus grandis]
XP_010026159.1	2.45612	1.3713e-06	Up	-1.15556	0.00622892	Down	-0.00292851	0.994633	None	0.41356	0.293897	None	-0.0906898	0.815956	None	0.61839	0.121663	None	-0.439664	0.265195	None	-0.583749	0.142907	None	PREDICTED: UPF0496 protein 1 [Eucalyptus grandis]
XP_010026209.1	0.178187	0.418057	None	-0.191276	0.385169	None	0.237206	0.283461	None	1.10911	2.69606e-05	Up	-0.0347467	0.873725	None	0.277603	0.211319	None	-0.313115	0.16034	None	0.693469	0.00367446	None	PREDICTED: coiled-coil domain-containing protein SCD2 [Eucalyptus grandis]
XP_010026233.1	-	-	-	2.8364	4.50857e-10	Up	-	-	-	-0.643389	0.0684388	None	1.25479	4.41861e-05	Up	6.03389	1.33227e-15	Up	-6.53012	4.44089e-16	Down	-5.06313	1.78968e-13	Down	PREDICTED: basic 7S globulin [Eucalyptus grandis]
XP_010026234.1	-	-	-	-0.176391	0.498618	None	-	-	-	1.36828	0.00107074	Up	-	-	-	3.08325	5.30026e-07	Up	-3.62996	6.39503e-09	Down	-1.31634	0.000219292	Down	PREDICTED: basic 7S globulin [Eucalyptus grandis]
XP_010026248.1	1.20932	0.015454	Up	0.32539	0.490783	None	3.43381	9.89348e-08	Up	3.43887	9.64261e-08	Up	1.90011	0.000399286	Up	-1.12445	0.0232868	None	3.16501	3.95051e-07	Up	2.41255	2.30921e-05	Up	PREDICTED: omega-hydroxypalmitate O-feruloyl transferase [Eucalyptus grandis] >XP_010026255.1 PREDICTED: omega-hydroxypalmitate O-feruloyl transferase [Eucalyptus grandis]
XP_010026302.1	2.06136	9.8084e-06	Up	-1.46576	0.000446194	Down	0.506041	0.159886	None	0.546463	0.130708	None	0.743243	0.0697896	None	-	-	-	-	-	-	-	-	-	PREDICTED: uncharacterized protein LOC104416642 isoform X1 [Eucalyptus grandis]
XP_010026500.1	2.43496	3.87852e-07	Up	-0.539415	0.143925	None	-0.745853	0.0473386	None	-2.3326	7.81707e-07	Down	0.661247	0.0762601	None	-0.566318	0.125789	None	0.979475	0.0111867	None	-1.39509	0.000637272	Down	PREDICTED: acetolactate synthase, chloroplastic [Eucalyptus grandis]
XP_010026642.1	-	-	-	-	-	-	-	-	-	-	-	-	-1.28735	7.44714e-07	Down	-	-	-	-	-	-	-	-	-	PREDICTED: ABC transporter B family member 26, chloroplastic [Eucalyptus grandis]
XP_010026673.1	1.58344	3.82191e-08	Up	0.430106	0.044534	None	-0.163249	0.429594	None	-0.191596	0.355044	None	1.87492	1.60366e-09	Up	0.400858	0.0598249	None	-0.0330339	0.872241	None	-0.00216979	0.99157	None	PREDICTED: adenylate kinase 4 [Eucalyptus grandis]
XP_010026675.1	-	-	-	-0.533589	0.0259368	None	-	-	-	-	-	-	4.61118	1.03235e-09	Up	-0.427717	0.0651241	None	-	-	-	-	-	-	PREDICTED: protein SRG1 [Eucalyptus grandis]
XP_010026707.1	-0.0748597	0.700616	None	-1.46232	3.39221e-07	Down	0.743062	0.00102011	None	-0.188172	0.391107	None	-1.31396	2.14585e-05	Down	1.77274	3.93462e-07	Up	-1.37376	3.82339e-06	Down	-1.44845	7.34788e-05	Down	PREDICTED: 4-coumarate--CoA ligase-like 9 [Eucalyptus grandis]
XP_010026719.1	1.03566	0.000138044	Up	-1.05829	0.00135669	Down	0.328962	0.213774	None	2.02421	1.76015e-05	Up	-	-	-	-	-	-	-	-	-	-	-	-	PREDICTED: UDP-glycosyltransferase 83A1-like [Eucalyptus grandis]
XP_010026741.1	-3.21062	4.44089e-16	Down	1.12232	1.05866e-06	Up	-0.943115	1.40226e-05	None	0.249732	0.166711	None	-2.72412	2.35367e-14	Down	0.878359	3.63478e-05	None	0.480828	0.0111093	None	0.445634	0.0176103	None	PREDICTED: glyceraldehyde-3-phosphate dehydrogenase, cytosolic [Eucalyptus grandis]
XP_010026751.1	-1.38231	1.21302e-07	Down	-1.55418	1.49008e-08	Down	3.32308	1.33227e-15	Up	2.06126	5.72671e-11	Up	0.0775689	0.685795	None	-1.73636	1.81765e-09	Down	1.59262	9.46185e-09	Up	0.443907	0.0274241	None	PREDICTED: isoflavone reductase-like protein isoform X1 [Eucalyptus grandis]
XP_010026802.1	-1.10844	0.00056503	Down	0.945902	0.00244406	None	-0.861907	0.00509395	None	-1.49686	1.58044e-05	Down	-0.850777	0.00560597	None	0.810187	0.00792199	None	-0.880704	0.00432942	None	-2.18232	3.94221e-08	Down	PREDICTED: 60S ribosomal protein L7a-1 [Eucalyptus grandis]
XP_010026847.1	-	-	-	-0.637736	0.000294955	None	0.285528	0.0690825	None	0.237436	0.126432	None	1.54511	4.20716e-10	Up	-1.79811	2.17533e-11	Down	0.603051	0.00052505	None	0.744878	4.96231e-05	None	PREDICTED: DNA-(apurinic or apyrimidinic site) lyase [Eucalyptus grandis]
XP_010026853.1	-1.74049	1.99967e-07	Down	1.56598	5.39223e-07	Up	-0.799328	2.73572e-05	None	-0.448155	0.00225459	None	-	-	-	-	-	-	-	-	-	-	-	-	PREDICTED: 1-aminocyclopropane-1-carboxylate oxidase homolog 11 [Eucalyptus grandis]
XP_010026892.1	-2.02572	0.00215373	Down	1.61981	0.0112988	Up	-1.27153	0.0416792	None	-1.79241	0.0056642	Down	1.92436	0.00329164	Up	-0.533787	0.376017	None	0.75528	0.213918	None	-1.48505	0.019017	None	PREDICTED: probable pectate lyase 18 [Eucalyptus grandis]
XP_010026936.1	2.18195	0.000173649	Up	-	-	-	-	-	-	-	-	-	0.206613	0.634846	None	-2.97506	7.44051e-07	Down	2.03713	0.000107974	Up	2.64156	1.81282e-05	Up	PREDICTED: protein SIEVE ELEMENT OCCLUSION B [Eucalyptus grandis]
XP_010026954.1	-0.87381	0.0510901	None	-2.10992	4.26743e-05	Down	2.11246	4.20216e-05	Up	1.14205	0.0128957	Up	-1.09122	0.016937	Down	-1.24513	0.00731525	Down	2.30123	1.34138e-05	Up	0.501174	0.250973	None	PREDICTED: 28 kDa ribonucleoprotein, chloroplastic [Eucalyptus grandis]
XP_010026962.1	0.244332	0.61895	None	-0.523746	0.294604	None	0.921785	0.0931072	None	0.294164	0.624859	None	0.736649	0.148494	None	1.29463	0.00213395	Up	-0.928612	0.0169075	None	-	-	-	PREDICTED: probable galactinol--sucrose galactosyltransferase 2 [Eucalyptus grandis]
XP_010027039.1	-1.23005	0.00169549	Down	-	-	-	-	-	-	-	-	-	-0.261899	0.518863	None	-	-	-	-	-	-	-	-	-	PREDICTED: rhodanese-like domain-containing protein 11, chloroplastic isoform X1 [Eucalyptus grandis]
XP_010027068.1	-	-	-	-0.179281	0.495738	None	-	-	-	-	-	-	1.02769	0.0044677	Up	-0.647177	0.0134745	None	-	-	-	-	-	-	PREDICTED: transcription termination factor MTERF9, chloroplastic [Eucalyptus grandis]
XP_010027115.2	1.31605	0.000171482	Up	-0.807696	0.0120554	None	-0.46982	0.127892	None	0.164422	0.586455	None	0.913816	0.00518872	None	-1.03973	0.00183343	Down	-0.512646	0.0981106	None	1.17939	0.000558914	Up	PREDICTED: flowering time control protein FCA isoform X2 [Eucalyptus grandis]
XP_010027123.2	-	-	-	1.22755	1.10172e-05	Up	0.341145	0.0688771	None	0.162444	0.411418	None	-	-	-	-	-	-	-	-	-	-	-	-	PREDICTED: cytochrome P450 71A22 [Eucalyptus grandis]
XP_010027200.1	0.484803	0.134467	None	0.05165	0.870428	None	-1.29211	0.000361312	Down	-1.31516	0.000298892	Down	0.698979	0.0349464	None	-0.72845	0.0285314	None	-0.564991	0.0835048	None	-0.960849	0.005153	None	PREDICTED: 50S ribosomal protein L19, chloroplastic [Eucalyptus grandis]
XP_010027234.1	-	-	-	-	-	-	-1.45943	0.00150482	Down	-0.711533	0.0867837	None	-	-	-	2.28192	1.40016e-05	Up	-2.04683	5.14943e-05	Down	-0.997041	0.0203756	None	PREDICTED: putative protease Do-like 14 [Eucalyptus grandis]
XP_010027266.1	-0.819731	0.00219018	None	0.812713	0.00235554	None	-1.20466	3.56802e-05	Down	-0.733258	0.00530557	None	-0.455118	0.0696643	None	0.715049	0.00636779	None	-0.211314	0.387227	None	0.0161626	0.94687	None	PREDICTED: plant intracellular Ras-group-related LRR protein 9 [Eucalyptus grandis]
XP_010027274.1	3.11506	0.000196793	Up	0.692965	0.171557	None	-2.27745	0.000136723	Down	-0.288706	0.56164	None	1.31286	0.0139581	Up	3.266	1.32724e-06	Up	-4.29705	3.70833e-06	Down	-0.595537	0.237269	None	PREDICTED: CTD small phosphatase-like protein 2 [Eucalyptus grandis]
XP_010027284.1	-1.35642	8.80724e-05	Down	0.188002	0.517353	None	0.459649	0.121553	None	-0.172092	0.553126	None	0.109169	0.706096	None	-0.36409	0.215585	None	0.773496	0.0126243	None	0.347897	0.398446	None	PREDICTED: uncharacterized protein LOC104417758 [Eucalyptus grandis]
XP_010027313.1	3.13603	1.95621e-13	Up	-2.46061	2.80325e-11	Down	0.948326	0.000452559	None	0.756713	0.00134694	None	2.37419	5.68903e-11	Up	-2.68444	4.55747e-11	Down	0.578481	0.0202871	None	1.25173	1.75917e-05	Up	PREDICTED: uncharacterized protein LOC104417799 [Eucalyptus grandis]
XP_010027333.1	1.89279	0.000457391	Up	-0.272826	0.410774	None	-0.572845	0.0922101	None	0.123929	0.706947	None	1.38856	0.000941403	Up	-0.300101	0.366368	None	-0.191583	0.561991	None	0.207268	0.530693	None	PREDICTED: FKBP12-interacting protein of 37 kDa [Eucalyptus grandis]
XP_010027358.1	-1.31677	0.0015626	Down	-0.11795	0.74818	None	-0.507828	0.333293	None	1.68714	0.000136551	Up	-0.953038	0.0157081	None	-0.452741	0.38729	None	0.90573	0.0918856	None	2.1826	0.000352032	Up	PREDICTED: cell division cycle protein 48 homolog [Eucalyptus grandis]
XP_010027390.1	-1.5543	4.89735e-07	Down	0.627353	0.011975	None	0.60286	0.0152752	None	0.694972	0.0060064	None	-0.235067	0.319612	None	0.436701	0.0708957	None	0.270517	0.253587	None	0.621531	0.0126926	None	PREDICTED: heme-binding protein 2 [Eucalyptus grandis]
XP_010027406.1	1.7506	1.12819e-09	Up	-1.52704	3.29142e-08	Down	0.248072	0.230543	None	-0.334132	0.0570179	None	0.848145	1.17514e-05	None	-0.682215	0.00239256	None	-0.29388	0.219249	None	-0.559338	0.0129838	None	PREDICTED: protein MODIFIER OF SNC1 1 [Eucalyptus grandis]
XP_010027457.1	2.43587	1.59277e-09	Up	-0.0225321	0.889524	None	-0.385343	0.0263827	None	-1.19971	4.34616e-07	Down	-	-	-	-0.1809	0.27243	None	-0.297322	0.0787831	None	-0.410144	0.0858181	None	PREDICTED: protease Do-like 10, mitochondrial [Eucalyptus grandis]
XP_010027458.1	0.0557126	0.8377	None	-0.696807	0.0158254	None	0.743783	0.0105809	None	1.16983	0.00020288	Up	-0.361233	0.191643	None	0.0152586	0.955244	None	-0.26776	0.329377	None	0.644117	0.0245415	None	PREDICTED: MACPF domain-containing protein At4g24290 [Eucalyptus grandis]
XP_010027489.1	0.0694531	0.847208	None	-1.35723	0.0146165	Down	-0.025439	0.962455	None	-	-	-	-0.537218	0.147886	None	-0.83162	0.030966	None	-0.136844	0.704638	None	-0.0182049	0.971497	None	PREDICTED: cleft lip and palate transmembrane protein 1 homolog [Eucalyptus grandis]
XP_010027491.1	-	-	-	-	-	-	-	-	-	-	-	-	-1.72438	1.9998e-05	Down	-	-	-	-	-	-	-	-	-	PREDICTED: peroxidase 47 [Eucalyptus grandis]
XP_010027494.2	1.3773	0.00354926	Up	-0.611958	0.0523419	None	0.463294	0.134715	None	0.685067	0.0315572	None	1.92375	8.40607e-06	Up	0.646658	0.0412912	None	-0.779245	0.0159188	None	-0.123771	0.682259	None	PREDICTED: extradiol ring-cleavage dioxygenase [Eucalyptus grandis]
XP_010027496.1	1.94629	0.0007442	Up	-1.03707	0.00713844	Down	0.04943	0.89964	None	-0.507673	0.204437	None	1.38804	0.00068717	Up	-0.0870814	0.803934	None	-1.00306	0.0174292	None	-0.914732	0.0156134	None	PREDICTED: nuclear speckle splicing regulatory protein 1 isoform X1 [Eucalyptus grandis] >XP_010027497.1 PREDICTED: nuclear speckle splicing regulatory protein 1 isoform X1 [Eucalyptus grandis]
XP_010027502.1	1.98683	8.14539e-08	Up	-1.41412	1.66745e-05	Down	0.343058	0.209342	None	0.381408	0.164351	None	0.972463	0.00120155	None	-0.950282	0.00148286	None	0.128681	0.633056	None	0.34233	0.210279	None	PREDICTED: CCR4-NOT transcription complex subunit 11 isoform X1 [Eucalyptus grandis]
XP_010027530.1	1.41116	6.1496e-08	Up	-0.321236	0.0966583	None	0.456555	0.0214724	None	-0.2483	0.194151	None	0.975665	1.99122e-05	None	-0.685296	0.00111443	None	0.439177	0.0263925	None	-0.0956747	0.611691	None	PREDICTED: far upstream element-binding protein 1 [Eucalyptus grandis]
XP_010027548.1	2.14958	1.21604e-05	Up	0.0646403	0.8715	None	-0.353669	0.379776	None	-0.547787	0.178318	None	0.296168	0.460986	None	-0.39042	0.333076	None	0.532036	0.190675	None	-0.562685	0.16722	None	PREDICTED: anthranilate phosphoribosyltransferase, chloroplastic [Eucalyptus grandis]
XP_010027569.1	-3.69178	1.02883e-08	Down	-0.356593	0.410426	None	0.275839	0.523054	None	0.536407	0.270931	None	-1.8159	0.000287635	Down	1.77825	0.000358618	Up	-0.743297	0.0938687	None	-1.21924	0.0173495	None	PREDICTED: beta-galactosidase 10 [Eucalyptus grandis] >XP_018718705.1 PREDICTED: beta-galactosidase 10 [Eucalyptus grandis]
XP_010027570.1	1.0993	5.49492e-09	Up	-0.685517	1.34917e-05	None	0.0834756	0.517288	None	-0.160711	0.217689	None	1.01636	2.36422e-08	Up	-0.507831	0.00050067	None	-0.174233	0.182569	None	-0.321688	0.01803	None	PREDICTED: probable glucan 1,3-alpha-glucosidase [Eucalyptus grandis] >XP_010027571.1 PREDICTED: probable glucan 1,3-alpha-glucosidase [Eucalyptus grandis]
XP_010027598.1	3.76411	7.51964e-10	Up	-0.147307	0.525265	None	0.0744167	0.773079	None	-1.09215	0.000434832	Down	2.43281	1.7496e-08	Up	-0.0472551	0.884802	None	-0.271639	0.409344	None	-0.725445	0.0367507	None	PREDICTED: triose phosphate/phosphate translocator, non-green plastid, chloroplastic [Eucalyptus grandis]
XP_010027605.1	-	-	-	1.33655	0.0250738	None	-2.22482	0.000764281	Down	-0.95163	0.0983025	None	-	-	-	2.51481	0.00452829	Up	-	-	-	-0.409088	0.462389	None	PREDICTED: farnesylcysteine lyase-like [Eucalyptus grandis]
XP_010027606.1	1.72503	6.04605e-07	Up	-0.0710592	0.787064	None	-1.23334	7.32738e-05	Down	0.0393516	0.881026	None	0.172489	0.513536	None	0.412889	0.125194	None	-1.15211	0.000164587	Down	0.0831079	0.752124	None	PREDICTED: LOW QUALITY PROTEIN: farnesylcysteine lyase-like [Eucalyptus grandis]
XP_010027644.1	1.68942	0.000343726	Up	0.0281302	0.945563	None	0.0589194	0.886298	None	0.243164	0.556414	None	1.37864	0.0023818	Up	-0.57329	0.172156	None	0.841262	0.0496873	None	0.661579	0.11734	None	PREDICTED: 2-oxoisovalerate dehydrogenase subunit alpha 2, mitochondrial isoform X1 [Eucalyptus grandis]
XP_010027648.1	-1.26388	0.000364336	Down	-	-	-	-	-	-	-	-	-	-	-	-	-	-	-	-	-	-	-	-	-	PREDICTED: uncharacterized protein LOC104418115 [Eucalyptus grandis]
XP_010027650.1	-3.8086	1.12148e-07	Down	-	-	-	-	-	-	-	-	-	-2.76404	5.77754e-06	Down	-	-	-	-	-	-	-	-	-	PREDICTED: photosystem I reaction center subunit N, chloroplastic [Eucalyptus grandis]
XP_010027676.1	0.741305	0.00293716	None	-1.08268	6.04622e-05	Down	0.0637903	0.779061	None	0.0908279	0.689802	None	0.0318719	0.88846	None	-1.07884	6.31973e-05	Down	0.658521	0.00718126	None	-0.239382	0.297405	None	PREDICTED: protein TRIGALACTOSYLDIACYLGLYCEROL 2, chloroplastic [Eucalyptus grandis]
XP_010027682.1	4.24568	1.44333e-08	Up	0.0830145	0.873676	None	-0.848533	0.113138	None	-0.29568	0.572345	None	3.89912	6.72458e-08	Up	1.51184	0.00721905	Up	-2.37174	0.000108068	Down	-1.21289	0.0271562	None	PREDICTED: alcohol dehydrogenase 1 [Eucalyptus grandis]
XP_010027708.1	-0.146799	0.597965	None	-0.749457	0.0115156	None	1.26379	0.000105534	Up	0.599493	0.0387765	None	-0.398521	0.159477	None	-0.751697	0.0112994	None	1.63778	3.19808e-06	Up	-0.1606	0.56422	None	PREDICTED: 1-deoxy-D-xylulose 5-phosphate reductoisomerase, chloroplastic [Eucalyptus grandis]
XP_010027729.1	1.72199	9.13819e-08	Up	-0.967792	4.7209e-05	None	-0.0702964	0.73753	None	-	-	-	0.969872	0.000158769	None	-0.36523	0.0629262	None	-0.30273	0.118004	None	-0.29791	0.165804	None	PREDICTED: alpha-crystallin domain-containing protein 22.3 [Eucalyptus grandis] >XP_010027730.1 PREDICTED: alpha-crystallin domain-containing protein 22.3 [Eucalyptus grandis]
XP_010027755.2	-	-	-	-	-	-	-	-	-	-	-	-	2.06668	2.97308e-09	Up	-	-	-	-	-	-	-	-	-	PREDICTED: uncharacterized protein LOC104418188 isoform X1 [Eucalyptus grandis] >XP_018718214.1 PREDICTED: uncharacterized protein LOC104418188 isoform X1 [Eucalyptus grandis] >XP_018718215.1 PREDICTED: uncharacterized protein LOC104418188 isoform X1 [Eucalyptus grandis]
XP_010027764.1	2.84687	1.15143e-06	Up	-1.09493	0.0216842	None	0.439133	0.335431	None	0.426024	0.349794	None	0.495773	0.278053	None	0.00118358	0.997909	None	0.487781	0.285692	None	0.272424	0.547823	None	PREDICTED: DNA-directed RNA polymerase II subunit 4 [Eucalyptus grandis] >XP_010027765.1 PREDICTED: DNA-directed RNA polymerase II subunit 4 [Eucalyptus grandis] >XP_010027766.1 PREDICTED: DNA-directed RNA polymerase II subunit 4 [Eucalyptus grandis]
XP_010027771.1	0.354764	0.566773	None	-1.18089	0.0650715	None	1.94111	0.00405051	Up	1.11476	0.0804574	None	0.102015	0.868753	None	-1.43149	0.0277104	None	1.49167	0.0223399	None	0.414257	0.549795	None	PREDICTED: shikimate kinase, chloroplastic [Eucalyptus grandis]
XP_010027779.1	-	-	-	-	-	-	-	-	-	-	-	-	-0.906739	3.4909e-07	None	-0.732649	5.59971e-06	None	1.30616	1.77387e-09	Up	0.975087	5.90853e-07	None	PREDICTED: probable inactive receptor kinase At5g10020 [Eucalyptus grandis]
XP_010027780.1	-1.90188	1.25085e-07	Down	-	-	-	-	-	-	-	-	-	-1.93911	9.26495e-08	Down	-	-	-	-	-	-	-	-	-	PREDICTED: nuclear transcription factor Y subunit B-3-like [Eucalyptus grandis]
XP_010027781.1	-	-	-	-1.21099	3.19456e-06	Down	-0.193857	0.281437	None	-0.118501	0.505361	None	-	-	-	-0.0957514	0.702169	None	-0.469172	0.090981	None	-0.270725	0.314788	None	PREDICTED: cytochrome P450 CYP736A12 [Eucalyptus grandis]
XP_010027789.1	0.471808	0.235905	None	0.598726	0.136114	None	-0.832796	0.024782	None	-0.261847	0.506107	None	1.14479	0.00311697	Up	-1.13726	0.00328414	Down	0.467528	0.190652	None	-1.18375	0.00237586	Down	PREDICTED: NADPH-dependent 1-acyldihydroxyacetone phosphate reductase [Eucalyptus grandis]
XP_010027794.1	0.215228	0.386278	None	-1.17629	5.95026e-05	Down	1.63475	5.10079e-07	Up	1.70043	2.65357e-07	Up	0.793281	0.0032853	None	-1.1835	5.51137e-05	Down	1.77731	1.24891e-07	Up	1.06189	0.000200505	Up	PREDICTED: uncharacterized protein LOC104418219 [Eucalyptus grandis]
XP_010027809.1	0.596405	0.0017216	None	1.11638	6.97253e-07	Up	-0.358326	0.045144	None	-0.743772	0.000187133	None	0.225947	0.1956	None	-0.700143	0.000363308	None	0.0542972	0.75196	None	0.236065	0.176987	None	PREDICTED: uncharacterized protein LOC104418234 [Eucalyptus grandis] >XP_010027810.1 PREDICTED: uncharacterized protein LOC104418234 [Eucalyptus grandis]
XP_010027823.1	1.54447	3.16769e-12	Up	0.444517	0.00141681	None	-0.0961352	0.445108	None	-0.0732366	0.559787	None	1.33362	7.12341e-11	Up	-0.418532	0.0023957	None	0.241368	0.0627308	None	0.35324	0.00861469	None	PREDICTED: bifunctional aspartate aminotransferase and glutamate/aspartate-prephenate aminotransferase [Eucalyptus grandis]
XP_010027824.1	1.75641	1.03584e-05	Up	0.216141	0.431314	None	0.224532	0.413933	None	1.07236	0.0019434	Up	0.52328	0.066034	None	-	-	-	-	-	-	-	-	-	PREDICTED: bifunctional aspartate aminotransferase and glutamate/aspartate-prephenate aminotransferase [Eucalyptus grandis] >XP_010027826.1 PREDICTED: bifunctional aspartate aminotransferase and glutamate/aspartate-prephenate aminotransferase [Eucalyptus grandis] >XP_010027827.1 PREDICTED: bifunctional aspartate aminotransferase and glutamate/aspartate-prephenate aminotransferase [Eucalyptus gran…
XP_010027844.1	-3.94773	0	Down	-0.0284069	0.875994	None	2.71366	4.79616e-14	Up	1.34509	8.10091e-08	Up	-1.34298	8.32656e-08	Down	-0.705623	0.000614283	None	2.66088	7.4607e-14	Up	-0.142308	0.437071	None	PREDICTED: PLAT domain-containing protein 3 [Eucalyptus grandis]
XP_010027851.2	1.0322	1.65164e-05	Up	-0.554663	0.00817559	None	-0.477096	0.0205459	None	-1.51546	4.14136e-08	Down	1.07782	9.11865e-06	Up	-1.27508	7.4284e-07	Down	-0.824846	0.000254114	None	-0.799017	0.00107919	None	PREDICTED: uncharacterized protein LOC104418266 [Eucalyptus grandis]
XP_010027856.1	-	-	-	-0.688534	0.118864	None	0.335133	0.40655	None	0.920305	0.0429851	None	1.18788	0.00849394	Up	-1.04161	0.0019168	Down	0.272601	0.341503	None	0.308565	0.33572	None	PREDICTED: cyclin-dependent kinase C-1 [Eucalyptus grandis]
XP_010027900.1	3.22889	4.632e-08	Up	-1.65479	8.1129e-05	Down	-0.351923	0.301809	None	-1.29704	0.00240116	Down	1.09682	0.00369781	Up	-0.625143	0.0747547	None	-	-	-	-0.103987	0.826861	None	PREDICTED: scopoletin glucosyltransferase [Eucalyptus grandis]
XP_010027903.1	1.05063	0.00287607	Up	-1.89002	1.76055e-05	Down	0.91249	0.0164959	None	0.738049	0.0478468	None	0.264116	0.412321	None	-1.83595	5.5868e-06	Down	0.870588	0.0111436	None	1.21209	0.000810851	Up	PREDICTED: uncharacterized protein LOC104418298 [Eucalyptus grandis]
XP_010027912.1	1.0909	0.0127765	Up	0.862039	0.0255916	None	0.166478	0.648301	None	-0.271803	0.458242	None	0.221038	0.545509	None	0.572219	0.12621	None	-0.815797	0.0549608	None	0.181993	0.655571	None	PREDICTED: uncharacterized protein LOC104418308 [Eucalyptus grandis]
XP_010027915.1	3.21886	7.7224e-10	Up	0.642926	0.0674642	None	-0.782454	0.0283991	None	-1.87666	8.38629e-06	Down	2.25958	4.85291e-07	Up	-0.573656	0.100482	None	-0.108294	0.750148	None	-0.975006	0.00768842	None	PREDICTED: phospho-2-dehydro-3-deoxyheptonate aldolase 2, chloroplastic [Eucalyptus grandis]
XP_010027921.1	1.57453	0.000330727	Up	0.663003	0.058111	None	-0.255226	0.449765	None	-0.177298	0.598311	None	2.80502	5.10293e-06	Up	-0.18834	0.57588	None	0.817997	0.0219175	None	0.994313	0.00662636	None	PREDICTED: ras-related protein Rab11A [Eucalyptus grandis]
XP_010027929.1	-0.76642	0.0107893	None	0.42595	0.135893	None	0.572278	0.07628	None	0.725962	0.0150135	None	-1.17484	0.000312329	Down	-0.0166278	0.957384	None	0.330465	0.337458	None	0.699558	0.0330794	None	PREDICTED: protein SCAI homolog [Eucalyptus grandis]
XP_010027949.1	-0.542008	0.0608863	None	-1.9795	1.63548e-07	Down	1.67975	2.34161e-06	Up	0.45345	0.113087	None	-0.9045	0.0030861	None	-1.06606	0.000708117	Down	1.25534	0.000120858	Up	-0.331543	0.241142	None	PREDICTED: mitochondrial uncoupling protein 5 [Eucalyptus grandis]
XP_010027951.1	0.199614	0.468939	None	-1.09471	0.000455112	Down	0.540852	0.0573351	None	-0.213867	0.438156	None	0.15227	0.579805	None	0.187432	0.496228	None	-0.615434	0.0322719	None	-0.846717	0.00452409	None	PREDICTED: ATP-dependent 6-phosphofructokinase 5, chloroplastic [Eucalyptus grandis]
XP_010027960.1	0.799406	0.262149	None	1.84245	0.00116306	Up	-1.75836	0.00174678	Down	0.573728	0.255288	None	1.62107	0.0294443	None	2.05604	0.000411289	Up	-1.42491	0.00847448	Down	0.578695	0.251323	None	PREDICTED: nicotinamidase 1 [Eucalyptus grandis]
XP_010027974.1	-	-	-	-0.110998	0.661034	None	-	-	-	0.678361	0.0733425	None	-	-	-	-1.08273	0.000641207	Down	0.541832	0.0707391	None	0.974719	0.00340793	None	PREDICTED: rhamnogalacturonate lyase B [Eucalyptus grandis]
XP_010027978.1	0.158515	0.160922	None	0.673674	2.02748e-06	None	-0.0318032	0.774299	None	-0.0652429	0.557404	None	-1.61692	7.81597e-14	Down	0.21812	0.0578532	None	0.88901	1.85878e-08	None	0.276542	0.018466	None	PREDICTED: serine hydroxymethyltransferase, mitochondrial [Eucalyptus grandis]
XP_010027984.1	1.06249	7.46051e-05	Up	0.601177	0.0129115	None	-0.181953	0.425367	None	0.311992	0.176916	None	1.85122	1.34987e-08	Up	0.246121	0.28345	None	-0.0294025	0.89686	None	0.403038	0.0847449	None	PREDICTED: succinate dehydrogenase subunit 7A, mitochondrial [Eucalyptus grandis]
XP_010027995.1	1.9336	1.22235e-05	Up	0.0303347	0.931443	None	-1.33631	0.00230265	Down	-0.921201	0.0145923	None	0.616983	0.0901493	None	0.883082	0.0186284	None	-1.54833	0.000604936	Down	-0.534225	0.139225	None	PREDICTED: LIM domain-containing protein WLIM1 [Eucalyptus grandis]
XP_010028015.1	0.760686	0.00914614	None	-0.723167	0.0126591	None	-0.970999	0.00135007	None	-0.963442	0.0014491	None	0.742065	0.0107554	None	-1.20554	0.000144261	Down	0.00786384	0.97693	None	0.110234	0.685698	None	PREDICTED: nucleobase-ascorbate transporter 6 [Eucalyptus grandis] >XP_010028021.1 PREDICTED: nucleobase-ascorbate transporter 6 [Eucalyptus grandis] >XP_010028028.1 PREDICTED: nucleobase-ascorbate transporter 6 [Eucalyptus grandis] >XP_010028035.1 PREDICTED: nucleobase-ascorbate transporter 6 [Eucalyptus grandis] >XP_010028045.1 PREDICTED: nucleobase-ascorbate transporter 6 [Eucalyptus grandis]
XP_010028026.1	-	-	-	0.284991	0.404333	None	-0.685143	0.0527406	None	-0.504477	0.146235	None	1.47954	0.000202383	Up	-0.560134	0.108527	None	0.17008	0.61698	None	-0.86779	0.0164878	None	PREDICTED: phosphoenolpyruvate carboxykinase [ATP] [Eucalyptus grandis]
XP_010028042.1	-	-	-	0.427741	0.0833405	None	0.603252	0.0180788	None	1.57145	1.30519e-06	Up	-	-	-	-0.921114	0.000795535	None	1.0581	0.000197807	Up	1.19113	5.16695e-05	Up	PREDICTED: cytochrome c oxidase subunit 6a, mitochondrial [Eucalyptus grandis]
XP_010028046.2	0.301289	0.258711	None	-0.178225	0.500469	None	0.585843	0.0336909	None	1.21347	9.11483e-05	Up	0.0428524	0.870752	None	-1.10215	0.00027545	Down	1.69815	8.00659e-07	Up	1.49584	5.59975e-06	Up	PREDICTED: cysteine desulfurase, mitochondrial [Eucalyptus grandis]
XP_010028051.1	0.138745	0.575141	None	0.0548501	0.824175	None	-0.0291337	0.906026	None	0.642248	0.0144364	None	-0.0841433	0.733401	None	-0.164739	0.506281	None	0.19565	0.43075	None	1.01262	0.000341074	Up	PREDICTED: LOW QUALITY PROTEIN: protein CROWDED NUCLEI 4 [Eucalyptus grandis]
XP_010028069.1	0.349842	0.0861099	None	-1.62016	1.26284e-08	Down	0.326358	0.108032	None	-0.266031	0.186373	None	0.568853	0.00757142	None	-2.07684	9.63247e-11	Down	0.960795	4.74039e-05	None	0.748517	0.000779625	None	PREDICTED: inactive LRR receptor-like serine/threonine-protein kinase BIR2 [Eucalyptus grandis]
XP_010028084.1	1.94617	5.12738e-09	Up	-0.303368	0.136377	None	-0.290391	0.153166	None	-0.072559	0.71566	None	1.37137	3.33278e-07	Up	-1.00143	3.33315e-05	Down	-0.18278	0.362388	None	0.0945252	0.635445	None	PREDICTED: probable amino-acid acetyltransferase NAGS1, chloroplastic isoform X1 [Eucalyptus grandis]
XP_010028092.1	1.09768	0.00635287	Up	0.525424	0.156742	None	-1.44033	0.00164553	Down	-0.646949	0.114017	None	0.394128	0.282226	None	-0.257621	0.428455	None	-0.0880157	0.807282	None	0.411708	0.26201	None	PREDICTED: peptidyl-prolyl cis-trans isomerase CYP65 [Eucalyptus grandis]
XP_010028095.1	-0.764257	0.0115506	None	0.00543207	0.984697	None	-0.903374	0.0035226	None	-1.74952	1.58268e-06	Down	-0.855436	0.00534238	None	0.264916	0.353806	None	-0.917516	0.00311143	None	-2.32294	1.23528e-08	Down	PREDICTED: 60S ribosomal protein L26-1 [Eucalyptus grandis]
XP_010028113.1	-2.01709	7.8229e-11	Down	-0.55277	0.00703414	None	0.227043	0.239099	None	-0.812431	0.000219605	None	-2.71845	1.23457e-13	Down	0.711291	0.000873603	None	1.19136	1.26839e-06	Up	-1.2443	6.33089e-07	Down	PREDICTED: peroxidase 73 [Eucalyptus grandis]
XP_010028151.1	3.14275	0	Up	0.0480055	0.753897	None	-3.12605	0	Down	-2.25382	6.26166e-14	Down	1.74875	1.63238e-11	Up	0.574051	0.000847132	None	-2.95798	0	Down	-2.06237	4.56302e-13	Down	PREDICTED: cytochrome P450 81E8 [Eucalyptus grandis]
XP_010028164.1	2.99794	2.86711e-11	Up	0.454262	0.100868	None	-3.21562	6.46549e-12	Down	-2.51083	1.0648e-09	Down	1.36025	2.86973e-05	Up	1.09838	0.000364699	Up	-3.01117	2.61338e-11	Down	-2.07237	3.96749e-08	Down	PREDICTED: cytochrome P450 81E8 [Eucalyptus grandis]
XP_010028165.1	-3.29297	1.81624e-11	Down	-0.119324	0.680741	None	1.96304	3.53112e-07	Up	0.543591	0.0695062	None	-4.09697	1.54987e-13	Down	-0.936414	0.00315177	None	4.1468	1.1835e-13	Up	0.261973	0.369458	None	PREDICTED: cytochrome P450 81E8 [Eucalyptus grandis]
XP_010028184.1	-2.04035	0.0023882	Down	-2.97888	4.42883e-05	Down	3.66382	2.43351e-06	Up	4.48118	8.98112e-08	Up	-2.04715	0.0023222	Down	-1.95633	0.00336933	Down	3.39967	7.3705e-06	Up	2.44774	0.000431542	Up	PREDICTED: aldehyde dehydrogenase family 2 member B4, mitochondrial [Eucalyptus grandis]
XP_010028205.1	2.11176	8.44214e-13	Up	0.286899	0.0840776	None	0.0272964	0.865462	None	0.0903639	0.575987	None	1.84409	1.58022e-11	Up	0.298123	0.0733037	None	-0.630447	0.000558149	None	-0.468133	0.00704333	None	PREDICTED: cysteine proteinase COT44 [Eucalyptus grandis]
XP_010028215.1	1.39473	1.29613e-06	Up	0.121095	0.588087	None	-0.460625	0.0472298	None	-0.146214	0.513708	None	0.810683	0.00114068	None	0.159346	0.476989	None	-0.379016	0.0982814	None	0.318062	0.161949	None	PREDICTED: probable 2-oxoglutarate-dependent dioxygenase At3g49630 [Eucalyptus grandis]
XP_010028228.1	-2.01078	7.95138e-09	Down	-0.0528931	0.825252	None	0.122023	0.611254	None	0.502394	0.0441724	None	-1.81427	5.21896e-08	Down	-0.190626	0.428899	None	0.937775	0.000554803	None	0.530321	0.0344351	None	PREDICTED: serine/threonine-protein kinase HT1 [Eucalyptus grandis]
XP_010028236.1	1.65631	2.53828e-11	Up	-0.139131	0.351268	None	0.190888	0.20437	None	-0.867778	3.49083e-06	None	0.051258	0.729308	None	-0.66022	0.000133583	None	0.363418	0.0201787	None	-0.270968	0.0761755	None	PREDICTED: nicotinate phosphoribosyltransferase 2 [Eucalyptus grandis]
XP_010028248.1	-0.692637	0.0050766	None	-0.110902	0.61988	None	-0.627247	0.00990482	None	-0.960701	0.000880953	None	-	-	-	-	-	-	1.82607	6.61963e-08	Up	-0.494685	0.127709	None	PREDICTED: zeaxanthin epoxidase, chloroplastic [Eucalyptus grandis]
XP_010028272.1	2.06957	6.52516e-06	Up	-0.818379	0.0338377	None	0.340831	0.358687	None	-0.252093	0.495541	None	0.71428	0.061273	None	-1.38536	0.000824828	Down	0.465892	0.212918	None	1.01803	0.00986963	Up	PREDICTED: LOW QUALITY PROTEIN: phosphoglycerate mutase-like protein 4 [Eucalyptus grandis]
XP_010028291.1	1.67081	5.94451e-06	Up	-0.175184	0.554449	None	0.476248	0.115874	None	0.566006	0.064267	None	1.87142	1.05974e-06	Up	0.138939	0.638766	None	-0.551067	0.0711349	None	-0.249667	0.401255	None	PREDICTED: probable disease resistance protein At5g66900 isoform X1 [Eucalyptus grandis]
XP_010028299.1	-0.288896	0.155929	None	-0.360071	0.0802178	None	0.773104	0.00061603	None	0.554725	0.0095029	None	-0.288032	0.157121	None	-1.0188	2.46942e-05	Down	0.334105	0.103088	None	0.0513017	0.797149	None	PREDICTED: probable disease resistance protein At5g66900 [Eucalyptus grandis]
XP_010028301.1	1.64037	0.000299262	Up	0.199694	0.613987	None	-1.09651	0.00960436	Down	-1.14155	0.00731403	Down	1.55211	0.00053511	Up	2.47739	1.24234e-06	Up	-2.78176	1.85774e-07	Down	-2.86409	1.12536e-07	Down	PREDICTED: L-ascorbate oxidase homolog [Eucalyptus grandis] >XP_010028302.1 PREDICTED: L-ascorbate oxidase homolog [Eucalyptus grandis] >XP_018718645.1 PREDICTED: L-ascorbate oxidase homolog [Eucalyptus grandis]
XP_010028309.1	1.2831	4.94969e-06	Up	-1.4851	5.10219e-07	Down	1.30538	3.83677e-06	Up	2.15021	5.94166e-10	Up	-1.83591	1.24854e-08	Down	-0.395464	0.0866514	None	1.91719	5.5387e-09	Up	2.18272	4.40142e-10	Up	PREDICTED: salicylic acid-binding protein 2 [Eucalyptus grandis]
XP_010028312.1	-	-	-	-	-	-	-	-	-	-	-	-	-3.94616	9.0683e-13	Down	-	-	-	-	-	-	-	-	-	PREDICTED: salicylic acid-binding protein 2 [Eucalyptus grandis]
XP_010028333.1	-5.36653	4.21885e-15	Down	-1.24043	0.000357796	Down	3.42892	4.64033e-11	Up	-2.93405	7.30873e-09	Down	-6.16943	2.22045e-16	Down	-1.41329	8.36904e-05	Down	5.67283	1.33227e-15	Up	-1.6357	5.51695e-05	Down	PREDICTED: oxygen-evolving enhancer protein 1, chloroplastic [Eucalyptus grandis]
XP_010028337.1	-	-	-	0.302654	0.670745	None	0.556476	0.275187	None	1.71661	0.00246874	Up	0.864516	0.134692	None	-0.578226	0.257423	None	0.616229	0.228464	None	1.44725	0.00850831	Up	PREDICTED: serine carboxypeptidase-like 18 [Eucalyptus grandis]
XP_010028338.1	1.45116	3.52081e-08	Up	-0.128057	0.496317	None	0.258231	0.176133	None	1.15722	1.58541e-06	Up	1.63389	3.88693e-09	Up	-0.832968	0.000139521	None	0.583093	0.00426568	None	1.60555	5.42433e-09	Up	PREDICTED: serine carboxypeptidase-like 13 [Eucalyptus grandis]
XP_010028339.1	-0.405166	0.26591	None	-0.961324	0.0139128	None	2.42578	8.32194e-06	Up	3.1569	4.81293e-08	Up	-	-	-	-	-	-	-	-	-	-	-	-	PREDICTED: serine carboxypeptidase-like 18 isoform X5 [Eucalyptus grandis]
XP_010028347.1	0.846754	0.0158635	None	0.179755	0.587648	None	0.0252636	0.939074	None	-0.690874	0.0449121	None	1.23584	0.000876976	Up	-0.839488	0.0166846	None	0.441146	0.189697	None	0.808916	0.0205916	None	PREDICTED: serine carboxypeptidase-like 18 [Eucalyptus grandis]
XP_010028363.1	-	-	-	0.423115	0.253111	None	-0.0845098	0.835621	None	-2.18489	6.12607e-06	Down	-	-	-	-0.0521779	0.886073	None	0.235777	0.519468	None	-0.497278	0.181909	None	PREDICTED: glycine-rich RNA-binding protein 6, mitochondrial [Eucalyptus grandis]
XP_010028368.1	1.03565	0.000197229	Up	-0.619838	0.0151567	None	-0.18307	0.448406	None	-0.775865	0.00317429	None	0.914063	0.000735932	None	-0.379804	0.122639	None	-0.180563	0.454573	None	-0.311447	0.202014	None	PREDICTED: zinc finger protein-like 1 homolog [Eucalyptus grandis]
XP_010028375.1	1.26234	3.16061e-07	Up	-0.364857	0.0546724	None	-0.07363	0.718585	None	0.25072	0.177845	None	1.04951	5.43616e-06	Up	-0.513358	0.00899836	None	0.454919	0.0188508	None	0.387093	0.0424428	None	PREDICTED: putative exosome complex component rrp40 [Eucalyptus grandis] >XP_018722573.1 PREDICTED: putative exosome complex component rrp40 [Eucalyptus grandis]
XP_010028390.1	-	-	-	-2.24623	3.90115e-09	Down	-	-	-	-3.73124	5.36495e-10	Down	-	-	-	-0.000613138	0.997055	None	-	-	-	-4.02145	2.10896e-10	Down	PREDICTED: probable indole-3-acetic acid-amido synthetase GH3.1 [Eucalyptus grandis]
XP_010028395.1	-0.986716	6.40027e-05	None	0.509792	0.0204384	None	-0.199234	0.342595	None	0.964407	8.47572e-05	None	0.730463	0.00156915	None	-1.90378	1.52799e-09	Down	2.06055	3.1711e-10	Up	2.40559	1.27707e-11	Up	PREDICTED: alpha-L-fucosidase 2 isoform X2 [Eucalyptus grandis]
XP_010028398.1	-0.668523	0.285273	None	0.36682	0.554466	None	0.916917	0.146745	None	-0.216057	0.727123	None	-0.597031	0.338821	None	-0.802798	0.201688	None	1.59728	0.015114	Up	-0.272188	0.660448	None	PREDICTED: alpha-L-fucosidase 2 [Eucalyptus grandis]
XP_010028407.1	0.144798	0.332807	None	-0.830046	6.80638e-06	None	0.468137	0.00378037	None	1.11288	6.0409e-08	Up	0.338969	0.029302	None	-0.927993	1.2647e-06	None	0.392921	0.0128391	None	0.126936	0.394842	None	PREDICTED: methylthioribose kinase [Eucalyptus grandis]
XP_010028412.1	1.10107	0.0578631	None	1.16973	0.0264857	None	-0.454502	0.418362	None	-0.0761294	0.878699	None	1.40146	0.00925462	Up	0.888749	0.0847292	None	-0.51629	0.306161	None	-0.438436	0.383325	None	PREDICTED: leucine-rich repeat extensin-like protein 6 [Eucalyptus grandis] >XP_010028413.1 PREDICTED: leucine-rich repeat extensin-like protein 6 [Eucalyptus grandis] >XP_018718499.1 PREDICTED: leucine-rich repeat extensin-like protein 6 [Eucalyptus grandis]
XP_010028421.2	-	-	-	-0.76008	0.0121527	None	0.910677	0.00343416	None	1.07867	0.000789904	Up	-0.360671	0.209296	None	-1.26806	0.000145998	Down	2.45541	8.15333e-09	Up	1.89907	6.16978e-07	Up	PREDICTED: scopoletin glucosyltransferase [Eucalyptus grandis]
XP_010028422.1	0.583246	0.00811098	None	0.830002	0.000389847	None	0.484298	0.0247955	None	0.666811	0.00298959	None	1.1544	6.28026e-06	Up	0.171448	0.405848	None	0.41918	0.0492155	None	1.18115	4.49187e-06	Up	PREDICTED: abscisate beta-glucosyltransferase [Eucalyptus grandis]
XP_010028423.1	-2.04211	1.97415e-05	Down	-0.872569	0.030608	None	2.20696	7.01439e-06	Up	2.314	3.62072e-06	Up	-3.13893	1.94869e-07	Down	-0.321376	0.576209	None	4.12916	1.03454e-07	Up	1.75063	0.00343594	Up	PREDICTED: CBS domain-containing protein CBSX2, chloroplastic [Eucalyptus grandis]
XP_010028435.1	0.0751226	0.708613	None	-0.329212	0.110105	None	-1.01089	2.97858e-05	Down	-1.32661	5.38726e-07	Down	0.138421	0.492526	None	-0.761498	0.000762157	None	-0.661099	0.00272016	None	-1.08247	1.17796e-05	Down	PREDICTED: 40S ribosomal protein S16 [Eucalyptus grandis] >XP_010066008.1 PREDICTED: 40S ribosomal protein S16 [Eucalyptus grandis]
XP_010028437.1	-	-	-	-1.56798	0.101754	None	3.24966	0.00273267	Up	3.22584	0.00288077	Up	-	-	-	-	-	-	-	-	-	-	-	-	PREDICTED: caffeoyl-CoA O-methyltransferase [Eucalyptus grandis]
XP_010028450.1	0.0858807	0.793826	None	-0.877093	0.0127701	None	1.05657	0.00789634	Up	-0.199509	0.588038	None	-0.287475	0.38529	None	-0.477277	0.155272	None	0.0327042	0.920672	None	-0.288203	0.384107	None	PREDICTED: transportin MOS14 [Eucalyptus grandis]
XP_010028470.1	1.59266	9.26481e-11	Up	-0.0467475	0.757684	None	0.102589	0.499937	None	-0.227827	0.141012	None	1.1911	2.64785e-08	Up	-0.573804	0.000768134	None	0.0352128	0.816154	None	-0.216004	0.16191	None	PREDICTED: glycoprotein 3-alpha-L-fucosyltransferase A [Eucalyptus grandis]
XP_010028471.1	0.62184	0.387566	None	-0.284901	0.690448	None	-1.07464	0.141127	None	-2.04003	0.00794671	Down	-1.37222	0.0636708	None	0.693049	0.336433	None	0.37151	0.60395	None	-2.63875	0.000983658	Down	PREDICTED: ferredoxin--nitrite reductase, chloroplastic [Eucalyptus grandis]
XP_010028474.1	-0.983051	2.05658e-05	None	-	-	-	-	-	-	-	-	-	-1.15513	2.89142e-06	Down	0.292109	0.101958	None	-1.12674	1.53793e-05	Down	0.139864	0.566019	None	PREDICTED: protein CYPRO4 [Eucalyptus grandis]
XP_010028476.1	2.14468	4.11944e-06	Up	0.454974	0.172891	None	-0.229589	0.485222	None	0.266744	0.418269	None	1.89223	5.02445e-06	Up	-0.140163	0.669042	None	0.644437	0.0581234	None	0.406078	0.221981	None	PREDICTED: EKC/KEOPS complex subunit TPRKB isoform X1 [Eucalyptus grandis]
XP_010028485.1	1.96056	5.21562e-06	Up	1.10404	0.00331093	Up	-1.5142	0.000153718	Down	-1.72936	2.98344e-05	Down	1.90009	8.20518e-06	Up	0.452101	0.195643	None	-1.06249	0.00446516	Down	-1.302	0.000767238	Down	PREDICTED: probable carboxylesterase 12 [Eucalyptus grandis]
XP_010028487.1	1.41549	3.73528e-08	Up	-0.143435	0.436861	None	-0.461995	0.0174745	None	-0.613261	0.00239205	None	0.817995	0.000134002	None	0.0316035	0.863189	None	-0.211583	0.25478	None	-0.349299	0.0657776	None	PREDICTED: 5-formyltetrahydrofolate cyclo-ligase, mitochondrial [Eucalyptus grandis]
XP_010028488.1	0.344783	0.524087	None	-0.823482	0.287283	None	1.02098	0.216329	None	-0.228222	0.764478	None	-0.322837	0.550537	None	-1.27296	0.0464204	None	-2.64909	0.00394901	Down	0.701727	0.389773	None	PREDICTED: 2-hydroxyisoflavanone dehydratase [Eucalyptus grandis]
XP_010028489.1	0.922447	2.65584e-05	None	0.737308	0.000381837	None	-0.311513	0.0954544	None	-0.569485	0.00402106	None	1.25656	2.51208e-07	Up	-0.903799	3.47234e-05	None	0.301638	0.105835	None	0.384575	0.0423716	None	PREDICTED: 2-hydroxyisoflavanone dehydratase-like [Eucalyptus grandis]
XP_010028490.1	1.87783	1.46141e-05	Up	0.353074	0.159251	None	-0.811248	0.0028251	None	-0.47743	0.0613448	None	1.27461	2.50383e-05	Up	-0.29078	0.243084	None	-0.574143	0.0268076	None	-0.424246	0.093803	None	PREDICTED: 2-hydroxyisoflavanone dehydratase-like [Eucalyptus grandis]
XP_010028491.1	1.93737	4.44089e-16	Up	0.154233	0.159137	None	-0.0998748	0.35632	None	0.243846	0.0304339	None	1.55087	9.74776e-14	Up	-0.24706	0.0285002	None	-0.189844	0.0861758	None	-0.0161296	0.880584	None	PREDICTED: 2-hydroxyisoflavanone dehydratase [Eucalyptus grandis]
XP_010028503.1	1.32238	0.00802724	Up	0.477215	0.300734	None	-0.058425	0.897816	None	-0.78073	0.09758	None	-	-	-	-1.03731	0.118142	None	1.21617	0.0699849	None	1.02986	0.14207	None	PREDICTED: armadillo repeat-containing protein 6 [Eucalyptus grandis]
XP_010028518.1	1.14741	8.96503e-06	Up	0.11403	0.582364	None	0.145096	0.531778	None	-0.0398211	0.847282	None	2.65695	2.38276e-12	Up	-2.288	5.27685e-11	Down	-0.221993	0.288573	None	0.90984	0.000169021	None	PREDICTED: protein DMR6-LIKE OXYGENASE 2 isoform X2 [Eucalyptus grandis]
XP_010028528.1	2.74252	3.88243e-10	Up	-1.11534	0.000460593	Down	0.56118	0.0534656	None	0.831378	0.0059979	None	2.54558	1.699e-09	Up	-1.20396	0.000201653	Down	0.0727809	0.794804	None	0.285145	0.312923	None	PREDICTED: protein DMR6-LIKE OXYGENASE 1 [Eucalyptus grandis]
XP_010028548.1	3.67012	9.67816e-06	Up	0.828003	0.224255	None	-1.15548	0.0943302	None	-3.2115	5.73777e-05	Down	2.97378	0.000145073	Up	2.24608	0.0023801	Up	-1.88829	0.00879773	Down	-3.06074	0.00010333	Down	PREDICTED: hemoglobin-2 [Eucalyptus grandis]
XP_010028568.1	0.864285	0.172448	None	-2.83893	0.00021582	Down	0.26429	0.76184	None	-0.313581	0.649784	None	-0.165326	0.788554	None	-1.72019	0.0612063	None	0.506159	0.636235	None	0.806695	0.38783	None	PREDICTED: NEDD8-conjugating enzyme Ubc12 [Eucalyptus grandis]
XP_010028569.1	-1.31071	2.9169e-08	Down	-0.246523	0.143751	None	0.512743	0.00966443	None	0.970046	3.8812e-06	None	-0.833107	3.16588e-05	None	-0.0240375	0.884073	None	0.453771	0.0103537	None	1.05327	1.11897e-06	Up	PREDICTED: probable NAD(P)H dehydrogenase (quinone) FQR1-like 2 [Eucalyptus grandis]
XP_010028571.1	1.30072	1.39649e-09	Up	0.462216	0.00290431	None	-0.127075	0.372915	None	-0.584347	0.000318086	None	0.498995	0.00150804	None	-0.0203603	0.885585	None	-0.110606	0.437127	None	-0.770588	1.02332e-05	None	PREDICTED: arabinosyltransferase RRA2 [Eucalyptus grandis]
XP_010028579.1	2.00763	0.000449335	Up	-0.542422	0.28568	None	0.53366	0.293358	None	1.37508	0.0105205	Up	0.857407	0.0969566	None	-1.0568	0.0435965	None	-0.502534	0.321813	None	1.81039	0.00123681	Up	PREDICTED: SWI/SNF complex subunit SWI3D [Eucalyptus grandis]
XP_010028580.1	-0.339747	0.245141	None	-0.0492063	0.90289	None	-	-	-	0.879064	0.0914414	None	-	-	-	1.39235	0.000204973	Up	-1.59629	0.00123969	Down	-0.94222	0.00937766	None	PREDICTED: HIPL1 protein [Eucalyptus grandis]
XP_010028602.1	0.88051	0.0295208	None	0.0826125	0.826248	None	-0.585089	0.279775	None	-1.13397	0.0140469	Down	-0.395694	0.460564	None	0.239219	0.527201	None	-0.759933	0.0841931	None	-1.65522	0.00573898	Down	PREDICTED: 3-ketoacyl-CoA synthase 4 [Eucalyptus grandis]
XP_010028610.1	-0.87926	0.110502	None	-0.560376	0.301721	None	-1.4418	0.0118879	None	-2.06032	0.000678691	Down	-0.600018	0.269558	None	1.14328	0.0412932	None	-1.68486	0.00399283	Down	-3.01266	6.67043e-06	Down	PREDICTED: 40S ribosomal protein S25-2 [Eucalyptus grandis]
XP_010028619.1	0.0881997	0.727024	None	-0.899009	0.00143723	None	0.511909	0.0791552	None	1.53428	2.39336e-06	Up	-0.122989	0.626832	None	-0.92599	0.0010977	None	0.657938	0.0145158	None	1.46112	4.91921e-06	Up	PREDICTED: BEL1-like homeodomain protein 7 [Eucalyptus grandis] >XP_010028620.1 PREDICTED: BEL1-like homeodomain protein 7 [Eucalyptus grandis] >XP_010028621.1 PREDICTED: BEL1-like homeodomain protein 7 [Eucalyptus grandis]
XP_010028623.1	0.288425	0.134867	None	1.34757	1.44869e-07	Up	-0.939059	3.4413e-05	None	0.231478	0.226451	None	0.103844	0.582935	None	0.560493	0.00599856	None	-0.744552	0.000509892	None	0.507982	0.0116643	None	PREDICTED: bifunctional epoxide hydrolase 2 [Eucalyptus grandis]
XP_010028629.1	0.332953	0.381155	None	0.960063	0.0103758	None	-1.57083	0.00155925	Down	-0.729013	0.0441517	None	-1.05376	0.00241032	Down	2.04383	1.50053e-06	Up	-1.39232	0.00017886	Down	-2.66808	2.64547e-08	Down	PREDICTED: purple acid phosphatase 2 isoform X5 [Eucalyptus grandis]
XP_010028630.1	-1.70701	8.66699e-07	Down	-1.39496	1.73127e-05	Down	0.865002	0.00301738	None	1.13985	0.00021243	Up	-1.19679	0.000121332	Down	-0.653875	0.0200966	None	0.807962	0.00512415	None	0.201881	0.450497	None	PREDICTED: V-type proton ATPase subunit a2 isoform X1 [Eucalyptus grandis]
XP_010028631.1	0.606287	0.000358822	None	-1.75705	1.18272e-11	Down	1.26887	5.24801e-08	Up	0.977493	6.35188e-07	None	0.756223	2.64616e-05	None	-0.364679	0.0197738	None	0.00620932	0.966435	None	-0.618657	0.000289425	None	PREDICTED: cysteine protease RD19A [Eucalyptus grandis]
XP_010028645.1	1.40726	0.0128005	Up	-1.21559	0.00825063	Down	1.43093	0.00565944	Up	0.141551	0.69546	None	-	-	-	-	-	-	-	-	-	-	-	-	PREDICTED: protein FMP32, mitochondrial [Eucalyptus grandis]
XP_010028648.1	-3.22435	1.32468e-09	Down	-0.683914	0.0909451	None	1.74247	0.00013532	Up	0.576564	0.127659	None	-2.78132	2.34973e-09	Down	-	-	-	-	-	-	-	-	-	PREDICTED: fructose-bisphosphate aldolase 1, chloroplastic [Eucalyptus grandis]
XP_010028652.1	-	-	-	-1.02212	0.0043765	Down	1.33534	0.000516034	Up	1.27469	0.00127911	Up	-0.620501	0.0215879	None	-0.266626	0.426847	None	-0.398271	0.214778	None	0.212634	0.524768	None	PREDICTED: uncharacterized protein LOC104418879 [Eucalyptus grandis]
XP_010028655.1	-0.265742	0.588067	None	-1.98421	0.000409831	Down	1.11423	0.0505109	None	0.493599	0.318012	None	0.8122	0.106327	None	0.0895072	0.854846	None	0.330466	0.501313	None	-0.30561	0.53376	None	PREDICTED: V-type proton ATPase 16 kDa proteolipid subunit [Eucalyptus grandis] >XP_010066228.1 PREDICTED: V-type proton ATPase 16 kDa proteolipid subunit [Eucalyptus grandis]
XP_010028656.1	1.22334	0.00082823	Up	0.260238	0.426601	None	-0.444379	0.179783	None	-0.26587	0.416791	None	1.23657	0.000745813	Up	-0.650733	0.0541202	None	0.300851	0.359072	None	-0.051464	0.874302	None	PREDICTED: NADP-dependent D-sorbitol-6-phosphate dehydrogenase [Eucalyptus grandis]
XP_010028675.1	-2.56578	1.81627e-06	Down	2.14405	1.56153e-05	Up	-1.67336	1.80803e-05	Down	-0.916588	0.00458143	None	-	-	-	-	-	-	-	-	-	-	-	-	PREDICTED: ATPase 11, plasma membrane-type [Eucalyptus grandis]
XP_010028681.1	-2.00109	2.15464e-07	Down	1.0044	0.0013486	Up	-1.05902	0.000827314	Down	-0.771111	0.0198315	None	-1.33043	7.12093e-05	Down	0.704437	0.0176149	None	0.25294	0.368042	None	-0.468216	0.14208	None	PREDICTED: pentatricopeptide repeat-containing protein MRL1, chloroplastic isoform X1 [Eucalyptus grandis]
XP_010028683.1	-4.14442	1.86517e-13	Down	-	-	-	-	-	-	-	-	-	-2.19038	4.24009e-08	Down	-1.32121	7.13623e-05	Down	3.00323	1.28215e-10	Up	1.78562	1.16802e-06	Up	PREDICTED: uncharacterized protein LOC104418905 [Eucalyptus grandis]
XP_010028690.1	0.662001	0.0711207	None	-0.832823	0.00266639	None	0.41125	0.110009	None	0.229309	0.363592	None	1.48258	4.12604e-06	Up	-0.568767	0.0309195	None	-0.0235527	0.924976	None	-0.0849369	0.734465	None	PREDICTED: protein XAP5 CIRCADIAN TIMEKEEPER isoform X1 [Eucalyptus grandis]
XP_010028703.1	-1.01358	0.0158683	Down	0.851161	0.0540728	None	-0.537733	0.296429	None	-0.15682	0.704294	None	0.00161101	0.99618	None	-0.0256137	0.957075	None	-0.100889	0.832231	None	0.116455	0.817698	None	PREDICTED: uncharacterized protein LOC104418924 [Eucalyptus grandis]
XP_010028712.1	1.11362	0.00019716	Up	0.418673	0.0235094	None	-0.285874	0.14805	None	-0.815555	0.000137079	None	0.934461	0.00103618	None	-0.585319	0.0027956	None	-0.403153	0.109242	None	-0.15003	0.386878	None	PREDICTED: peptidyl-prolyl cis-trans isomerase CYP21-1 [Eucalyptus grandis]
XP_010028715.1	0.622482	0.0708797	None	-0.31301	0.351871	None	-0.107186	0.747991	None	-0.848332	0.0164735	None	0.718125	0.0391729	None	-2.14054	8.5499e-07	Down	2.20591	5.25428e-07	Up	-0.0807054	0.808762	None	PREDICTED: subtilisin-like protease SBT1.6 [Eucalyptus grandis]
XP_010028719.1	0.968101	3.13748e-05	None	-0.228911	0.242146	None	0.509062	0.0133146	None	0.445478	0.0280885	None	1.50964	2.94809e-08	Up	-0.104947	0.587709	None	0.770027	0.000458729	None	0.0345377	0.858018	None	PREDICTED: L-ascorbate peroxidase 3, peroxisomal [Eucalyptus grandis]
XP_010028720.1	-2.39842	5.63502e-05	Down	-	-	-	-	-	-	-	-	-	-	-	-	-	-	-	-	-	-	-	-	-	PREDICTED: synaptotagmin-1 [Eucalyptus grandis]
XP_010028722.1	2.22143	3.89979e-05	Up	-0.973272	0.0507767	None	-1.52184	0.00775575	Down	-	-	-	0.143433	0.734939	None	-1.32696	0.00494611	Down	-1.13441	0.0136681	Down	-0.666079	0.169789	None	PREDICTED: E3 ubiquitin-protein ligase UPL3 [Eucalyptus grandis]
XP_010028726.1	-1.38752	0.0242059	Down	-0.351467	0.546087	None	0.656365	0.316912	None	0.61321	0.349076	None	-0.523268	0.371237	None	-1.07216	0.0748039	None	0.530564	0.364727	None	0.0703603	0.913578	None	PREDICTED: rac-like GTP-binding protein 5 [Eucalyptus grandis]
XP_010028729.1	1.91862	1.68754e-14	Up	-0.468412	0.000726956	None	0.333834	0.0110653	None	0.727329	3.0452e-06	None	1.58098	1.27698e-12	Up	-0.292731	0.0238362	None	-0.0528591	0.667654	None	0.442355	0.00125306	None	PREDICTED: WD-40 repeat-containing protein MSI2 [Eucalyptus grandis]
XP_010028730.1	-2.57961	1.81181e-07	Down	-0.45093	0.218549	None	0.981698	0.0111302	None	1.69231	8.00648e-05	Up	-1.88138	2.09255e-05	Down	-1.888	8.21672e-05	Down	2.90727	1.58422e-07	Up	2.5663	1.19079e-06	Up	PREDICTED: heavy metal-associated isoprenylated plant protein 26 [Eucalyptus grandis]
XP_010028734.1	-3.36455	9.01972e-07	Down	-0.404982	0.443709	None	0.668669	0.210563	None	0.409888	0.438274	None	-5.36129	1.74908e-10	Down	-0.373479	0.479574	None	4.31188	1.23012e-08	Up	0.914873	0.0909579	None	PREDICTED: glycerate dehydrogenase [Eucalyptus grandis]
XP_010028741.1	-5.41769	5.32907e-15	Down	-0.0448933	0.887949	None	2.1332	2.99668e-06	Up	0.791725	0.0191611	None	-2.92314	2.10439e-09	Down	-0.279776	0.383635	None	2.64865	1.31164e-08	Up	-0.513527	0.116382	None	PREDICTED: uncharacterized protein LOC104418957 [Eucalyptus grandis]
XP_010028745.1	-	-	-	0.814052	0.0504146	None	-0.901442	0.0322811	None	0.633252	0.119814	None	-	-	-	0.256878	0.644457	None	-0.516613	0.357969	None	1.18358	0.00706584	Up	PREDICTED: uncharacterized protein LOC104418961 isoform X1 [Eucalyptus grandis] >XP_018718681.1 PREDICTED: uncharacterized protein LOC104418961 isoform X1 [Eucalyptus grandis] >XP_018718682.1 PREDICTED: uncharacterized protein LOC104418961 isoform X1 [Eucalyptus grandis]
XP_010028754.1	-	-	-	0.73058	0.0255832	None	-0.730617	0.0255764	None	0.0526689	0.864511	None	1.40143	0.000462616	Up	-0.0894541	0.772102	None	-0.905626	0.00709282	None	0.878774	0.00868494	None	PREDICTED: uncharacterized protein LOC104418964 isoform X2 [Eucalyptus grandis]
XP_010028755.1	-	-	-	-1.23462	0.000715042	Down	0.872582	0.0105282	None	2.12303	1.13443e-06	Up	-	-	-	-0.0764542	0.807219	None	0.102553	0.76978	None	2.22472	5.75864e-07	Up	PREDICTED: uncharacterized protein LOC104418965 [Eucalyptus grandis]
XP_010028756.1	3.0088	8.88178e-16	Up	-1.35759	2.01175e-08	Down	0.904961	1.40496e-05	None	1.02268	2.3718e-06	Up	1.91157	2.30118e-11	Up	-0.46652	0.0103538	None	-0.546432	0.00330676	None	0.206243	0.231724	None	PREDICTED: uncharacterized protein LOC104418967 [Eucalyptus grandis]
XP_010028757.1	1.58792	5.07744e-09	Up	-0.855704	8.52355e-05	None	0.986569	1.34046e-05	None	0.886154	5.53462e-05	None	2.04439	3.20681e-11	Up	-0.525427	0.00815333	None	-0.219587	0.240949	None	0.273078	0.147757	None	PREDICTED: uncharacterized protein LOC104418968 isoform X1 [Eucalyptus grandis]
XP_010028780.1	-0.51176	0.348693	None	-2.73384	0.00146043	Down	2.06714	0.0118718	None	4.35374	7.32265e-06	Up	-1.02857	0.0669833	None	-1.25518	0.0279434	None	1.90309	0.00167558	Up	2.85159	2.06218e-05	Up	PREDICTED: short-chain dehydrogenase reductase 3b [Eucalyptus grandis] >XP_010028788.1 PREDICTED: short-chain dehydrogenase reductase 3b [Eucalyptus grandis]
XP_010028794.1	-0.830174	6.56585e-06	None	0.0300917	0.833393	None	-0.945528	5.07757e-06	None	-0.524951	0.0154366	None	-1.01324	3.47914e-07	Down	0.409717	0.00833831	None	-1.16132	3.79055e-08	Down	-0.825526	7.0926e-06	None	PREDICTED: coiled-coil domain-containing protein 124 isoform X1 [Eucalyptus grandis] >XP_010028796.1 PREDICTED: coiled-coil domain-containing protein 124 isoform X2 [Eucalyptus grandis]
XP_010028797.1	-0.201191	0.692824	None	0.527469	0.304791	None	-0.893756	0.088028	None	-0.224567	0.659392	None	0.227162	0.655723	None	2.10887	0.000304617	Up	-2.17691	0.000214819	Down	-1.21114	0.0238632	None	PREDICTED: L-ascorbate oxidase homolog [Eucalyptus grandis]
XP_010028806.1	2.45056	6.14463e-05	Up	-0.364688	0.481013	None	0.44571	0.39028	None	1.0594	0.0481213	None	2.18401	0.000238199	Up	0.342825	0.507449	None	-0.0737326	0.886161	None	1.24765	0.0217585	None	PREDICTED: short-chain dehydrogenase reductase 3b [Eucalyptus grandis]
XP_010028807.1	-2.22103	3.58869e-06	Down	1.44537	0.000455685	Up	0.19475	0.425943	None	0.0559491	0.817606	None	-1.08334	0.00491685	Down	-0.216136	0.608062	None	1.59613	0.000170463	Up	0.304496	0.406974	None	PREDICTED: alanine--tRNA ligase, chloroplastic/mitochondrial isoform X1 [Eucalyptus grandis]
XP_010028810.1	-0.728128	4.28288e-05	None	0.673952	0.000111177	None	-0.798516	1.24789e-05	None	-0.724455	4.56872e-05	None	-0.35847	0.0223571	None	1.59337	6.33569e-11	Up	-1.10575	7.26544e-08	Down	-1.19442	1.81404e-08	Down	PREDICTED: expansin-like A2 [Eucalyptus grandis]
XP_010028812.1	-0.94617	0.00548897	None	-1.99996	9.98041e-07	Down	1.67502	1.39499e-05	Up	1.67435	1.40275e-05	Up	-1.12971	0.00127511	Down	0.196483	0.533634	None	0.782436	0.0187606	None	0.148401	0.637685	None	PREDICTED: endochitinase [Eucalyptus grandis]
XP_010028814.1	-	-	-	-	-	-	-	-	-	-	-	-	-	-	-	-	-	-	-	-	-	1.31675	0.0022657	Up	PREDICTED: uncharacterized protein LOC104419015 [Eucalyptus grandis]
XP_010028817.1	2.00894	0.000226809	Up	-1.55549	0.000106143	Down	1.16567	0.00230697	Up	2.15155	1.59335e-05	Up	-	-	-	-	-	-	-	-	-	-	-	-	PREDICTED: (-)-isopiperitenol/(-)-carveol dehydrogenase, mitochondrial-like [Eucalyptus grandis]
XP_010028823.1	-0.113333	0.600843	None	-0.429905	0.0553238	None	0.62633	0.00716375	None	-0.210045	0.335451	None	0.0942314	0.663286	None	-0.631236	0.00678211	None	1.05855	4.24713e-05	Up	-0.260393	0.234768	None	PREDICTED: metal-independent phosphoserine phosphatase isoform X1 [Eucalyptus grandis]
XP_010028833.1	1.68737	0.000685563	Up	2.08287	6.5706e-05	Up	-0.30266	0.493626	None	0.172765	0.695047	None	2.31634	1.64462e-05	Up	1.1587	0.0134527	Up	-0.0824171	0.851476	None	0.362757	0.412906	None	PREDICTED: ubiquitin domain-containing protein DSK2b [Eucalyptus grandis]
XP_010028840.1	-0.552991	0.0182199	None	-1.52	2.79851e-07	Down	0.524429	0.0243758	None	0.279843	0.212785	None	-0.325801	0.149109	None	-0.624203	0.00859204	None	-0.00723144	0.973905	None	-0.519515	0.0256106	None	PREDICTED: Niemann-Pick C1 protein [Eucalyptus grandis]
XP_010028870.1	-1.54118	4.87986e-06	Down	0.0048063	0.985732	None	0.0603757	0.822338	None	0.499799	0.0720365	None	-1.93657	1.25962e-07	Down	1.42128	1.54377e-05	Up	0.459108	0.0967845	None	-0.0435258	0.871374	None	PREDICTED: aminoacylase-1 [Eucalyptus grandis]
XP_010028889.1	1.41096	6.0549e-08	Up	-0.520525	0.00971219	None	0.212281	0.264333	None	0.559494	0.00590174	None	1.27929	3.26336e-07	Up	-0.731247	0.000587813	None	-0.456197	0.0214452	None	0.403952	0.0394748	None	PREDICTED: histone deacetylase 19 isoform X1 [Eucalyptus grandis] >XP_018718290.1 PREDICTED: histone deacetylase 19 isoform X1 [Eucalyptus grandis]
XP_010028897.1	1.30873	2.21788e-05	Up	-0.816932	0.00331494	None	0.137483	0.589662	None	0.804019	0.00376006	None	0.92844	0.00109429	None	-1.25483	3.85731e-05	Down	0.524533	0.047487	None	1.11085	0.000169943	Up	PREDICTED: WD repeat-containing protein LWD1 [Eucalyptus grandis]
XP_010028899.1	-5.13775	8.70415e-14	Down	-1.42121	0.000324619	Down	3.92644	2.60636e-11	Up	0.902063	0.0136961	None	-5.60528	1.28786e-14	Down	-1.57441	0.000102914	Down	6.20939	1.33227e-15	Up	0.170188	0.657522	None	PREDICTED: glyceraldehyde-3-phosphate dehydrogenase A, chloroplastic [Eucalyptus grandis]
XP_010028900.1	-0.624703	0.114071	None	1.02567	0.0125921	Up	-0.882852	0.0291706	None	-0.568617	0.148627	None	-1.34859	0.00161772	Down	-0.0807805	0.834031	None	1.2358	0.00337534	Up	0.342143	0.378384	None	PREDICTED: tyrosine--tRNA ligase, chloroplastic/mitochondrial [Eucalyptus grandis]
XP_010028915.1	-1.32195	1.94876e-06	Down	1.14051	1.66919e-05	Up	-1.29161	2.77907e-06	Down	-0.367216	0.0996329	None	0.126137	0.562196	None	0.818325	0.000803971	None	-0.321818	0.14648	None	-0.478085	0.0352317	None	PREDICTED: hypersensitive-induced response protein 1 [Eucalyptus grandis] >XP_010028922.1 PREDICTED: hypersensitive-induced response protein 1 [Eucalyptus grandis] >XP_010028931.1 PREDICTED: hypersensitive-induced response protein 1 [Eucalyptus grandis] >XP_010028938.1 PREDICTED: hypersensitive-induced response protein 1 [Eucalyptus grandis] >XP_010028949.1 PREDICTED: hypersensitive-induced respo…
XP_010028919.1	2.80519	1.21822e-06	Up	1.14053	0.0161603	Up	-0.59937	0.187345	None	-0.564799	0.213191	None	2.81902	1.1272e-06	Up	-0.11577	0.79559	None	0.151465	0.734785	None	0.468681	0.299267	None	PREDICTED: 40S ribosomal protein S27-2 [Eucalyptus grandis] >XP_010057712.1 PREDICTED: 40S ribosomal protein S27-2 [Eucalyptus grandis]
XP_010028921.1	-	-	-	1.37971	0.00849003	Up	-0.955354	0.056863	None	-0.480558	0.321472	None	2.42215	0.00169415	Up	-1.92853	0.00058371	Down	-0.626503	0.249733	None	2.44291	4.67671e-05	Up	PREDICTED: chalcone synthase 3 [Eucalyptus grandis]
XP_010028930.1	1.61781	0.00012249	Up	1.478	0.000338096	Up	-0.779977	0.0381289	None	0.287107	0.427925	None	1.35903	0.000796494	Up	0.921591	0.0158987	None	0.161248	0.654746	None	0.530331	0.149116	None	PREDICTED: cytochrome b-c1 complex subunit Rieske-4, mitochondrial [Eucalyptus grandis]
XP_010028936.1	-1.80254	3.54219e-11	Down	-0.362812	0.0342053	None	0.715715	0.000167878	None	1.06949	6.42296e-07	Up	-0.575523	0.00154294	None	-0.29561	0.0799296	None	0.784577	5.57549e-05	None	0.146495	0.374337	None	PREDICTED: probable alpha-mannosidase At5g13980 [Eucalyptus grandis]
XP_010028953.1	0.118277	0.605805	None	0.504097	0.0351403	None	-0.188425	0.412923	None	-0.463534	0.0511622	None	-0.34481	0.140128	None	1.30201	5.38293e-06	Up	-0.424987	0.0720898	None	-0.983717	0.000202385	None	PREDICTED: GEM-like protein 5 [Eucalyptus grandis]
XP_010028954.1	0.698889	0.0965068	None	-1.93483	9.24599e-05	Down	-0.565331	0.2219	None	-2.02223	0.00185097	Down	0.00809981	0.984102	None	-1.01325	0.0197887	None	-1.49907	0.00123075	Down	-1.26437	0.0103648	Down	PREDICTED: translocon-associated protein subunit beta [Eucalyptus grandis]
XP_010028956.1	-	-	-	-	-	-	-0.374873	0.302063	None	-0.105192	0.787068	None	0.308477	0.433672	None	0.589098	0.115916	None	-1.16422	0.00279961	Down	-1.1736	0.00550834	Down	PREDICTED: acyltransferase-like protein At3g26840, chloroplastic [Eucalyptus grandis]
XP_010028957.1	-	-	-	-	-	-	-0.0813898	0.849959	None	1.51874	0.00404504	Up	-	-	-	-	-	-	-	-	-	1.35243	0.0294859	None	PREDICTED: acyltransferase-like protein At3g26840, chloroplastic isoform X1 [Eucalyptus grandis] >XP_010028958.1 PREDICTED: acyltransferase-like protein At3g26840, chloroplastic isoform X1 [Eucalyptus grandis]
XP_010028963.1	0.201364	0.592242	None	-1.05252	0.00950779	Down	1.71281	0.000131692	Up	0.879678	0.026725	None	0.0792167	0.832658	None	-	-	-	-	-	-	-	-	-	PREDICTED: probable inactive shikimate kinase like 1, chloroplastic [Eucalyptus grandis]
XP_010028971.1	-1.0471	0.297756	None	-0.782763	0.434024	None	2.5233	0.00848002	Up	1.66269	0.0709518	None	1.65821	0.0716659	None	-2.58741	0.00714481	Down	1.90546	0.040511	None	1.29194	0.155022	None	PREDICTED: probable protein S-acyltransferase 7 [Eucalyptus grandis]
XP_010028979.1	-1.6138	3.80371e-07	Down	-0.0684103	0.746136	None	0.558016	0.0275112	None	0.406222	0.0666541	None	-	-	-	-	-	-	0.389245	0.111601	None	0.0238741	0.926401	None	PREDICTED: probable metal-nicotianamine transporter YSL6 [Eucalyptus grandis]
XP_010028992.1	-1.31963	NA	None	-	-	-	-	-	-	-	-	-	-0.63658	NA	None	-	-	-	-	-	-	-	-	-	PREDICTED: 50S ribosomal protein L27, chloroplastic [Eucalyptus grandis]
XP_010028993.1	-	-	-	-	-	-	-0.106668	0.670451	None	-0.882319	0.0137389	None	0.0572192	0.83449	None	-0.882999	0.0186813	None	1.40548	0.000560369	Up	0.13653	0.724857	None	PREDICTED: uncharacterized protein LOC104419136 isoform X1 [Eucalyptus grandis]
XP_010028998.1	1.78619	1.42109e-14	Up	-0.0229477	0.839844	None	-0.308191	0.0111054	None	0.117337	0.306401	None	1.41219	2.65366e-12	Up	-0.0470584	0.678964	None	-0.502642	0.00014609	None	0.299124	0.0133867	None	PREDICTED: mitochondrial import receptor subunit TOM20 [Eucalyptus grandis]
XP_010029003.1	-	-	-	-	-	-	-	-	-	-	-	-	-	-	-	1.49889	0.0172742	Up	-	-	-	-0.516895	0.393462	None	PREDICTED: uncharacterized protein LOC104419142 [Eucalyptus grandis]
XP_010029007.1	-	-	-	-	-	-	0.731284	0.00165592	None	-1.47206	5.51878e-07	Down	-	-	-	-	-	-	1.26503	4.43761e-06	Up	-0.533557	0.074188	None	PREDICTED: chloride channel protein CLC-b [Eucalyptus grandis]
XP_010029009.1	-0.241424	0.128943	None	-0.714015	0.000100999	None	0.848115	1.11044e-05	None	1.35469	5.34147e-09	Up	-0.87761	6.87721e-06	None	-0.574589	0.0010076	None	1.19802	4.89454e-08	Up	1.38263	2.79789e-08	Up	PREDICTED: uncharacterized protein At3g27210 isoform X1 [Eucalyptus grandis]
XP_010029011.1	0.621236	0.00285818	None	1.23716	6.72613e-07	Up	-0.374131	0.0574751	None	-0.0546134	0.773689	None	1.29251	3.2769e-07	Up	0.837617	0.000151727	None	-0.25254	0.190963	None	0.0664971	0.726352	None	PREDICTED: ribulose-phosphate 3-epimerase, cytoplasmic isoform [Eucalyptus grandis]
XP_010029020.1	-	-	-	-	-	-	-	-	-	-	-	-	-1.4106	4.05097e-08	Down	-	-	-	-	-	-	-	-	-	PREDICTED: probable inactive leucine-rich repeat receptor-like protein kinase At3g03770 [Eucalyptus grandis]
XP_010029022.1	1.68048	5.92149e-05	Up	-0.090823	0.79503	None	-0.338958	0.336675	None	-0.782818	0.0328786	None	2.06545	3.63237e-06	Up	-1.81374	2.23197e-05	Down	0.350799	0.373156	None	0.980436	0.00913598	None	PREDICTED: uncharacterized protein LOC104419155 isoform X1 [Eucalyptus grandis]
XP_010029024.1	0.838743	0.000177621	None	0.125223	0.514796	None	-0.451873	0.0432618	None	0.0855266	0.655625	None	1.06316	8.87677e-06	Up	-0.0118667	0.950559	None	0.0581708	0.761384	None	0.0452646	0.813137	None	PREDICTED: COP9 signalosome complex subunit 3 isoform X1 [Eucalyptus grandis]
XP_010029027.1	-0.279132	0.415739	None	-2.23141	7.56611e-07	Down	-0.193962	0.611459	None	-0.173009	0.612431	None	-1.06259	0.00430643	Down	-0.533686	0.126419	None	-0.818649	0.0230052	None	-1.03822	0.00512377	Down	PREDICTED: protein TPLATE [Eucalyptus grandis]
XP_010029030.1	-	-	-	0.255366	0.506543	None	-1.39979	0.00148151	Down	-2.15623	1.64654e-05	Down	-	-	-	-0.353703	0.36014	None	-1.29309	0.0254885	None	-0.44513	0.252507	None	PREDICTED: kelch repeat-containing protein At3g27220 [Eucalyptus grandis]
XP_010029034.1	1.38233	5.9416e-06	Up	-0.0348477	0.886603	None	0.237989	0.334596	None	-0.0720738	0.768192	None	0.251721	0.307994	None	0.40676	0.105095	None	-0.68315	0.00917156	None	0.283484	0.252256	None	PREDICTED: lysine histidine transporter 1 [Eucalyptus grandis]
XP_010029068.1	0.367093	0.415693	None	-	-	-	-	-	-	-	-	-	-1.25349	0.0104393	Down	-	-	-	-	-	-	-	-	-	PREDICTED: protein SIEVE ELEMENT OCCLUSION B [Eucalyptus grandis]
XP_010029072.1	0.716103	0.137833	None	-2.14706	0.00365099	Down	1.76987	0.0135258	None	-0.28238	0.67146	None	-2.30764	6.41221e-05	Down	-2.61177	0.000683748	Down	2.85201	0.000285022	Up	2.44559	0.0012501	Up	PREDICTED: protein SIEVE ELEMENT OCCLUSION B [Eucalyptus grandis]
XP_010029073.1	0.846454	0.0990596	None	-4.6073	1.4547e-08	Down	4.37413	3.67723e-08	Up	2.43752	0.000181699	Up	-1.94581	0.000606129	Down	-2.78436	8.21821e-06	Down	3.00358	2.73988e-06	Up	1.82983	0.00109423	Up	PREDICTED: protein SIEVE ELEMENT OCCLUSION B [Eucalyptus grandis]
XP_010029076.1	-	-	-	-0.230833	0.495803	None	0.0153508	0.963687	None	0.0969085	0.773993	None	1.7066	3.49242e-05	Up	-0.591996	0.0891405	None	0.260392	0.442925	None	-0.298047	0.380776	None	PREDICTED: proteasome subunit beta type-7-A isoform X1 [Eucalyptus grandis]
XP_010029083.1	-0.105397	0.228722	None	-0.451164	1.80087e-05	None	0.562577	6.707e-07	None	1.14759	6.15064e-13	Up	0.244124	0.008471	None	-0.543256	1.17273e-06	None	0.379304	0.000158894	None	0.557742	7.7095e-07	None	PREDICTED: probable aldehyde dehydrogenase isoform X1 [Eucalyptus grandis]
XP_010029108.2	2.00413	0.00773461	Up	0.0728556	0.906257	None	-0.18606	0.763815	None	-1.21358	0.0598338	None	1.33496	0.0637394	None	0.338867	0.585113	None	-1.97575	0.00384501	Down	-0.470181	0.498874	None	PREDICTED: altered inheritance of mitochondria protein 32 [Eucalyptus grandis]
XP_010029115.1	-2.43102	0.00443754	Down	-2.90196	0.000992262	Down	1.02161	0.199409	None	2.22984	0.0165698	None	-2.95946	0.000823552	Down	2.31111	0.00642631	Up	-0.936781	0.238042	None	-0.514904	0.512323	None	PREDICTED: microtubule-associated protein futsch isoform X1 [Eucalyptus grandis]
XP_010029144.1	-1.62106	0.00869906	Down	1.50009	0.0142273	Up	0.644028	0.216641	None	1.21388	0.0249597	None	-0.728782	0.163937	None	1.02337	0.0550909	None	0.692232	0.185259	None	1.13366	0.03509	None	PREDICTED: glutaredoxin [Eucalyptus grandis]
XP_010029146.1	-	-	-	1.02239	0.00305532	Up	0.332595	0.332917	None	0.232262	0.447326	None	-	-	-	2.26615	4.29045e-05	Up	-0.82854	0.0125865	None	-0.301616	0.326419	None	PREDICTED: glutaredoxin [Eucalyptus grandis]
XP_010029150.1	0.86133	0.00023544	None	-0.776619	0.000696958	None	-0.0723758	0.721603	None	-0.630367	0.00431733	None	0.937841	8.7746e-05	None	-1.24645	1.72002e-06	Down	0.348478	0.095039	None	-0.199972	0.328952	None	PREDICTED: LOW QUALITY PROTEIN: DEAD-box ATP-dependent RNA helicase 14 [Eucalyptus grandis]
XP_010029152.1	-	-	-	-	-	-	0.00945334	0.990678	None	2.48232	0.00578443	Up	-	-	-	0.347147	0.668665	None	0.773434	0.344943	None	1.28173	0.124973	None	PREDICTED: polygalacturonase At1g48100 isoform X1 [Eucalyptus grandis]
XP_010029162.1	1.03609	0.0382719	None	-0.840823	0.087651	None	0.579914	0.231016	None	0.177862	0.70938	None	2.60159	5.45752e-05	Up	-1.10434	0.0473265	None	0.273764	0.608387	None	-0.115994	0.827731	None	PREDICTED: uncharacterized protein LOC104419252 [Eucalyptus grandis]
XP_010029190.1	-	-	-	-	-	-	-	-	-	-	-	-	-	-	-	-2.51415	5.16067e-05	Down	1.94666	0.000520768	Up	1.90056	0.000634802	Up	PREDICTED: 2-methylene-furan-3-one reductase [Eucalyptus grandis]
XP_010029191.1	-0.280602	0.578789	None	-	-	-	-	-	-	-	-	-	2.18678	0.000252884	Up	-	-	-	-	-	-	-	-	-	PREDICTED: 2-methylene-furan-3-one reductase [Eucalyptus grandis]
XP_010029196.2	-4.15803	8.26228e-13	Down	-	-	-	-	-	-	-	-	-	-	-	-	-	-	-	-	-	-	-	-	-	PREDICTED: 2-methylene-furan-3-one reductase, partial [Eucalyptus grandis]
XP_010029197.1	-4.07457	4.43862e-06	Down	-	-	-	-	-	-	-	-	-	-0.492942	0.460194	None	-0.257954	0.697702	None	0.922224	0.174238	None	0.558718	0.454123	None	PREDICTED: 2-methylene-furan-3-one reductase [Eucalyptus grandis]
XP_010029198.1	-	-	-	-0.282554	0.595139	None	-1.75746	0.00783605	Down	-0.120325	0.820357	None	-	-	-	3.60937	9.92878e-06	Up	-4.0547	3.94044e-05	Down	-1.81623	0.00285836	Down	PREDICTED: 2-methylene-furan-3-one reductase [Eucalyptus grandis]
XP_010029202.1	-	-	-	-	-	-	-	-	-	0.807464	0.00478043	None	-1.47079	1.0112e-05	Down	0.863121	0.00189698	None	-0.206385	0.227508	None	0.336968	0.0572294	None	PREDICTED: serine/threonine-protein kinase HT1 [Eucalyptus grandis]
XP_010029203.1	-3.75435	7.25255e-09	Down	0.283239	0.519753	None	1.33899	0.00288451	Up	0.128737	0.747614	None	-3.4549	2.81101e-08	Down	-	-	-	-	-	-	-	-	-	PREDICTED: peptidyl-prolyl cis-trans isomerase CYP38, chloroplastic [Eucalyptus grandis]
XP_010029206.1	-0.449376	0.00607991	None	0.513237	0.00214019	None	0.522053	0.00184763	None	1.18624	2.8749e-08	Up	-0.884311	3.73308e-06	None	-0.0184205	0.903203	None	1.10321	1.043e-07	Up	1.31062	4.50039e-09	Up	PREDICTED: aldehyde dehydrogenase family 2 member B4, mitochondrial [Eucalyptus grandis]
XP_010029214.1	1.26028	0.0180797	Up	-0.0557961	0.871116	None	0.0819944	0.831184	None	-0.600266	0.132213	None	0.630024	0.115361	None	-0.93285	0.02538	None	0.413278	0.239723	None	0.189306	0.623673	None	PREDICTED: protease Do-like 9 [Eucalyptus grandis]
XP_010029215.1	1.39339	0.00707902	Up	0.526625	0.243201	None	-0.444138	0.166948	None	-0.227498	0.471072	None	1.3869	0.000693883	Up	0.373003	0.24244	None	-1.02257	0.00355844	Down	0.0369624	0.916042	None	PREDICTED: protein ALTERED XYLOGLUCAN 4-like [Eucalyptus grandis]
XP_010029226.1	-	-	-	0.00443134	0.989303	None	-0.07447	0.873462	None	0.0877912	0.790748	None	1.449	0.000352177	Up	-0.410533	0.224516	None	-0.191644	0.563985	None	0.223251	0.502289	None	PREDICTED: senescence-associated carboxylesterase 101 isoform X1 [Eucalyptus grandis] >XP_018718336.1 PREDICTED: senescence-associated carboxylesterase 101 isoform X1 [Eucalyptus grandis] >XP_018718337.1 PREDICTED: senescence-associated carboxylesterase 101 isoform X1 [Eucalyptus grandis]
XP_010029261.1	2.20009	3.55072e-07	Up	-2.2626	5.04492e-08	Down	1.80704	1.11181e-06	Up	-	-	-	-	-	-	-2.10777	6.33633e-07	Down	0.25348	0.368632	None	-	-	-	PREDICTED: AAA-ATPase ASD, mitochondrial [Eucalyptus grandis]
XP_010029271.1	-	-	-	-0.0759248	0.813824	None	0.0533462	0.868536	None	-1.50828	0.000100341	Down	2.32076	1.48592e-06	Up	-1.48749	0.000117634	Down	0.298674	0.358638	None	-0.280798	0.387595	None	PREDICTED: AAA-ATPase ASD, mitochondrial [Eucalyptus grandis]
XP_010029279.1	-1.78734	9.46482e-08	Down	-0.51185	0.0417649	None	-0.568037	0.0431718	None	0.587718	0.0210212	None	-1.78842	9.36732e-08	Down	-0.846919	0.00159202	None	0.567777	0.025276	None	1.05275	0.000179759	Up	PREDICTED: ATPase 11, plasma membrane-type isoform X1 [Eucalyptus grandis] >XP_010029280.1 PREDICTED: ATPase 11, plasma membrane-type isoform X1 [Eucalyptus grandis]
XP_010029282.1	0.501188	0.313678	None	0.634873	0.204609	None	-1.17145	0.0239865	None	0.557034	0.263937	None	2.56222	1.92079e-05	Up	-0.0683118	0.889664	None	0.515428	0.30041	None	0.638976	0.201792	None	PREDICTED: thioredoxin H2 [Eucalyptus grandis]
XP_010029297.1	-0.57258	0.0716782	None	-2.82778	1.38943e-09	Down	-0.856071	0.00943543	None	-1.09872	0.00134096	Down	-1.1469	0.000897718	Down	-1.61137	1.74784e-05	Down	-0.294203	0.343071	None	-2.21003	1.31542e-07	Down	PREDICTED: 40S ribosomal protein S9-2 [Eucalyptus grandis]
XP_010029298.1	-0.929499	0.00110323	None	0.172708	0.539376	None	0.504172	0.110797	None	0.350059	0.219554	None	-1.51469	1.7093e-05	Down	-0.618583	0.0360337	None	1.79667	2.89598e-07	Up	1.43047	8.2847e-06	Up	PREDICTED: protease Do-like 8, chloroplastic [Eucalyptus grandis]
XP_010029311.1	1.9036	4.12166e-10	Up	-0.431001	0.0345106	None	0.0241943	0.901114	None	-0.688209	0.00147881	None	1.50522	3.63831e-08	Up	-0.958708	3.98783e-05	None	0.440241	0.0311316	None	-0.612379	0.00393039	None	PREDICTED: cystathionine gamma-synthase 1, chloroplastic [Eucalyptus grandis]
XP_010029344.1	0.692691	0.00128397	None	0.612515	0.00365505	None	-0.572915	0.00604654	None	0.117565	0.54379	None	1.23068	9.54245e-07	Up	0.101034	0.601504	None	0.0398133	0.836576	None	0.332552	0.093973	None	PREDICTED: ATP synthase subunit O, mitochondrial [Eucalyptus grandis]
XP_010029346.1	1.04034	1.94993e-06	Up	-0.800197	7.40488e-05	None	0.0197051	0.908108	None	0.361269	0.0425013	None	0.802421	7.15647e-05	None	-0.976216	5.07808e-06	None	0.100599	0.557009	None	0.413249	0.0218576	None	PREDICTED: probable ubiquitin conjugation factor E4 [Eucalyptus grandis] >XP_010029347.1 PREDICTED: probable ubiquitin conjugation factor E4 [Eucalyptus grandis]
XP_010029368.1	-1.9099	1.12697e-05	Down	-1.03688	0.00654325	Down	0.873792	0.0193471	None	0.90128	0.0161975	None	-2.11518	2.53455e-06	Down	-0.370554	0.299211	None	0.776437	0.0356115	None	1.41515	0.000437124	Up	PREDICTED: CSC1-like protein HYP1 [Eucalyptus grandis] >XP_010029369.1 PREDICTED: CSC1-like protein HYP1 [Eucalyptus grandis]
XP_010029377.1	-2.86541	4.80449e-06	Down	-2.84939	5.21689e-06	Down	1.10461	0.0345709	None	0.56023	0.26769	None	-2.87962	4.46657e-06	Down	0.359543	0.473642	None	-0.662354	0.192196	None	-1.94438	0.000585956	Down	PREDICTED: uncharacterized protein At5g39570 isoform X2 [Eucalyptus grandis]
XP_010029379.1	0.33671	0.553453	None	-0.913005	0.115893	None	-0.117259	0.835995	None	-2.0035	0.00146491	Down	0.373487	0.511321	None	-1.39899	0.0195266	None	0.402683	0.479179	None	-1.17606	0.0461672	None	PREDICTED: 40S ribosomal protein S19-3 [Eucalyptus grandis]
XP_010029382.1	1.93871	5.31068e-07	Up	-0.704907	0.0226502	None	0.0454558	0.876778	None	-0.688431	0.0256746	None	2.40525	1.22276e-08	Up	-1.90031	7.3485e-07	Down	0.38137	0.200679	None	-0.100401	0.732233	None	PREDICTED: ribosome biogenesis protein WDR12 homolog [Eucalyptus grandis] >XP_018718685.1 PREDICTED: ribosome biogenesis protein WDR12 homolog [Eucalyptus grandis]
XP_010029392.1	-1.15961	0.00649735	Down	-	-	-	-	-	-	-	-	-	-1.03521	0.0134934	Down	-	-	-	-	-	-	-	-	-	PREDICTED: aldose 1-epimerase [Eucalyptus grandis]
XP_010029395.1	0.286782	0.394223	None	-0.687459	0.0751663	None	-0.331322	0.378895	None	1.24597	0.00252949	Up	-0.413364	0.223172	None	-0.149759	0.654584	None	-0.723148	0.0386695	None	0.142111	0.671096	None	PREDICTED: ABC transporter B family member 27 [Eucalyptus grandis]
XP_010029399.1	-	-	-	0.462202	0.295609	None	-0.950906	0.0430388	None	1.3147	0.00845115	Up	-	-	-	1.2645	0.00233172	Up	-1.92339	2.29504e-05	Down	-0.134857	0.694079	None	PREDICTED: uncharacterized protein LOC104419438 isoform X1 [Eucalyptus grandis]
XP_010029416.1	-	-	-	0.353476	0.333534	None	-1.19929	0.00560622	Down	-0.984223	0.0718525	None	0.0169638	0.966148	None	-0.326647	0.461421	None	-0.259284	0.630602	None	-	-	-	PREDICTED: AUGMIN subunit 5 [Eucalyptus grandis]
XP_010029441.1	1.36183	7.3881e-05	Up	-0.19848	0.327316	None	0.188711	0.351178	None	0.169149	0.453189	None	1.36719	6.26072e-07	Up	-0.40369	0.0537896	None	-0.00595022	0.976311	None	0.225907	0.266434	None	PREDICTED: inosine-5'-monophosphate dehydrogenase [Eucalyptus grandis]
XP_010029444.1	-	-	-	0.101452	0.648441	None	-0.0961634	0.665525	None	-1.17895	0.00138856	Down	1.87809	6.2799e-07	Up	-1.11104	9.21644e-05	Down	-0.107252	0.666287	None	-	-	-	PREDICTED: probable galacturonosyltransferase 9 [Eucalyptus grandis]
XP_010029455.1	1.26699	0.000242721	Up	-0.682288	0.00654078	None	0.41619	0.078957	None	0.347439	0.137916	None	-	-	-	-0.43936	0.0409604	None	0.268432	0.196891	None	0.0682638	0.737783	None	PREDICTED: protein FLX-like 2 isoform X1 [Eucalyptus grandis] >XP_010029456.1 PREDICTED: protein FLX-like 2 isoform X1 [Eucalyptus grandis]
XP_010029512.1	-2.80579	1.08561e-09	Down	-1.7807	9.63303e-06	Down	1.23553	0.000662222	Up	-0.258	0.416974	None	-3.09665	1.74631e-10	Down	-	-	-	-	-	-	-	-	-	PREDICTED: pectinesterase-like [Eucalyptus grandis]
XP_010029516.1	0.853916	1.23273e-08	None	0.453118	0.000178053	None	-0.422855	0.000380222	None	-0.105271	0.316833	None	0.907669	3.90036e-09	None	0.784781	5.71069e-08	None	-1.04348	2.49515e-10	Down	-0.616952	2.98742e-06	None	PREDICTED: alanine aminotransferase 2 [Eucalyptus grandis]
XP_010029524.1	1.06691	7.51665e-12	Up	-0.123172	0.179065	None	0.0571555	0.527042	None	0.0250244	0.781126	None	0.951175	8.43374e-11	None	-0.571837	1.01517e-06	None	0.168741	0.0698689	None	0.177008	0.0580244	None	PREDICTED: 26S protease regulatory subunit 7A [Eucalyptus grandis]
XP_010029540.1	6.51272	0	Up	0.180876	0.276688	None	-3.62074	0	Down	-3.56975	2.22045e-16	Down	-	-	-	0.70203	0.00026982	None	-4.16894	0	Down	-3.31431	8.88178e-16	Down	PREDICTED: 2-oxoglutarate-dependent dioxygenase DAO [Eucalyptus grandis]
XP_010029541.1	3.27182	2.66454e-15	Up	-0.99859	2.10363e-05	None	-0.864817	0.000128652	None	-0.182109	0.350104	None	1.76982	1.49667e-09	Up	-0.443311	0.0289219	None	-1.39727	1.17908e-07	Down	-0.528023	0.0106392	None	PREDICTED: probable L-type lectin-domain containing receptor kinase S.5 [Eucalyptus grandis]
XP_010029554.1	-0.406459	0.0690731	None	-0.259904	0.235826	None	0.233813	0.284916	None	1.09225	2.8423e-05	Up	-0.28215	0.19923	None	-0.100372	0.643058	None	0.611683	0.00845394	None	0.888471	0.00033466	None	PREDICTED: RNA-binding protein 24-A isoform X2 [Eucalyptus grandis]
XP_010029555.1	-	-	-	2.19069	0.0110347	Up	-0.0889565	0.909698	None	-1.04146	0.149509	None	1.27443	0.235159	None	-1.04644	0.298876	None	-0.244497	0.727844	None	0.17887	0.798885	None	PREDICTED: trafficking protein particle complex subunit 11 [Eucalyptus grandis]
XP_010029559.1	-0.623219	0.0921475	None	-0.931866	0.0153534	None	-1.03579	0.0158809	None	-0.789443	0.0586657	None	-0.687621	0.0650189	None	-1.12775	0.00945456	Down	0.820354	0.0501905	None	-0.646393	0.149924	None	PREDICTED: plant intracellular Ras-group-related LRR protein 4 [Eucalyptus grandis] >XP_010029560.1 PREDICTED: plant intracellular Ras-group-related LRR protein 4 [Eucalyptus grandis]
XP_010029577.1	-	-	-	3.16011	6.91145e-05	Up	-2.79069	0.000261909	Down	-2.07585	0.00355343	Down	1.23269	0.178679	None	1.86296	0.00761635	Up	-3.79215	0.000389983	Down	-0.78818	0.221963	None	PREDICTED: flavonol synthase/flavanone 3-hydroxylase [Eucalyptus grandis]
XP_010029581.1	1.31778	5.1651e-06	Up	-0.448668	0.0606821	None	-0.711487	0.00457026	None	0.153542	0.507571	None	1.4723	9.46357e-07	Up	-0.77654	0.00226645	None	-0.345343	0.143053	None	0.475099	0.0479106	None	PREDICTED: cancer-related nucleoside-triphosphatase [Eucalyptus grandis]
XP_010029584.1	-	-	-	-0.253864	0.205459	None	-0.322359	0.11287	None	-0.511355	0.0297644	None	-	-	-	-0.364187	0.0761149	None	-2.2843	1.93959e-07	Down	-0.656901	0.00728434	None	PREDICTED: dehydrodolichyl diphosphate synthase 6 isoform X1 [Eucalyptus grandis] >XP_018718415.1 PREDICTED: dehydrodolichyl diphosphate synthase 6 isoform X1 [Eucalyptus grandis] >XP_018718416.1 PREDICTED: dehydrodolichyl diphosphate synthase 6 isoform X1 [Eucalyptus grandis] >XP_018718417.1 PREDICTED: dehydrodolichyl diphosphate synthase 6 isoform X1 [Eucalyptus grandis] >XP_018718418.1 PREDICT…
XP_010029601.1	-1.90232	2.87703e-07	Down	-	-	-	-	-	-	-	-	-	-6.14021	1.33227e-15	Down	-	-	-	-	-	-	-	-	-	PREDICTED: 26 kDa endochitinase 2 [Eucalyptus grandis]
XP_010029606.1	-8.62658	1.01696e-13	Down	-	-	-	-	-	-	-	-	-	-7.41282	1.21103e-12	Down	-	-	-	-	-	-	-	-	-	PREDICTED: endochitinase [Eucalyptus grandis]
XP_010029619.1	0.653037	0.0072077	None	-1.3141	3.82838e-06	Down	0.0344895	0.878429	None	0.473786	0.0438455	None	-1.15287	2.42983e-05	Down	0.687309	0.00498341	None	-0.427012	0.067231	None	-0.0681998	0.762456	None	PREDICTED: serine/threonine-protein kinase STY8 isoform X3 [Eucalyptus grandis]
XP_010029629.1	-3.32912	3.10862e-12	Down	0.274872	0.300119	None	0.377111	0.206093	None	-0.877582	0.00246885	None	-3.97403	6.92779e-14	Down	0.912042	0.00177964	None	1.45659	8.908e-06	Up	-0.0426309	0.870908	None	PREDICTED: LOW QUALITY PROTEIN: phospholipase D delta [Eucalyptus grandis]
XP_010029631.1	1.73308	2.46803e-06	Up	-0.501516	0.0916416	None	0.149057	0.606688	None	-0.666149	0.0281697	None	1.41695	4.17321e-05	Up	-1.58272	9.37262e-06	Down	0.24912	0.391833	None	0.332288	0.25609	None	PREDICTED: DNA-directed RNA polymerase II subunit 1 [Eucalyptus grandis]
XP_010029633.1	0.588687	0.0188608	None	0.656164	0.00973075	None	-1.26005	1.41631e-05	Down	-1.68558	1.55237e-07	Down	0.178021	0.454711	None	0.338172	0.161552	None	-0.725089	0.00482259	None	-0.907176	0.000691566	None	PREDICTED: probable prolyl 4-hydroxylase 10 [Eucalyptus grandis]
XP_010029642.1	0.853298	0.00544735	None	-1.00672	0.00143999	Down	-0.152968	0.587652	None	-0.337675	0.288797	None	0.387894	0.176473	None	-1.12976	0.000482548	Down	-0.204058	0.470586	None	-0.578509	0.0756804	None	PREDICTED: la-related protein 1B [Eucalyptus grandis] >XP_018718313.1 PREDICTED: la-related protein 1B [Eucalyptus grandis]
XP_010029673.1	-4.56593	2.56684e-13	Down	-2.39081	6.44486e-08	Down	5.06605	2.86438e-14	Up	1.86754	3.18197e-06	Up	-4.81643	8.34888e-14	Down	-3.18552	2.90044e-09	Down	7.37754	0	Up	2.12707	8.90264e-06	Up	PREDICTED: ferredoxin--NADP reductase, leaf isozyme, chloroplastic [Eucalyptus grandis]
XP_010029674.1	-1.49546	0.00156003	Down	0.885963	0.0374011	None	-0.894016	0.0359315	None	-0.471918	0.10597	None	-0.149814	0.704826	None	0.0316764	0.939663	None	-	-	-	-0.070659	0.836274	None	PREDICTED: uncharacterized protein LOC104419652 [Eucalyptus grandis]
XP_010029700.1	-1.90127	4.5392e-05	Down	1.65764	0.0001992	Up	-1.4999	0.0037572	Down	-0.174117	0.631152	None	0.831326	0.0817733	None	-0.0214033	0.962666	None	-1.55741	0.000370237	Down	-0.802131	0.0215936	None	PREDICTED: histone H1 [Eucalyptus grandis]
XP_010029708.1	-1.87536	7.0031e-07	Down	2.29547	2.14548e-08	Up	-1.27363	0.000150704	Down	-0.5946	0.0476738	None	-0.196253	0.49817	None	0.992377	0.0018757	None	-0.680356	0.0250903	None	-0.405239	0.168142	None	PREDICTED: probable LRR receptor-like serine/threonine-protein kinase At4g36180 [Eucalyptus grandis]
XP_010029713.1	1.26066	6.31421e-07	Up	-0.162854	0.34312	None	-0.413815	0.0215968	None	-0.255556	0.142162	None	0.899225	1.76048e-05	None	-0.468218	0.0103864	None	-0.474205	0.00956325	None	-0.257932	0.138655	None	PREDICTED: UPF0183 protein At3g51130 isoform X1 [Eucalyptus grandis]
XP_010029715.1	-	-	-	-	-	-	-	-	-	-	-	-	-	-	-	-	-	-	1.01137	0.011839	Up	1.15752	0.00516503	Up	PREDICTED: cytochrome P450 84A1 [Eucalyptus grandis]
XP_010029719.1	2.143	0.000453741	Up	1.90229	5.79297e-05	Up	-1.72547	0.0024517	Down	-2.67197	5.70458e-06	Down	-	-	-	2.2319	3.61884e-05	Up	-4.41826	2.92167e-07	Down	-4.5886	1.88787e-07	Down	PREDICTED: probable leucine-rich repeat receptor-like protein kinase At1g35710 [Eucalyptus grandis]
XP_010029736.1	1.26861	0.000324458	Up	-1.42474	0.00265322	Down	0.353393	0.434497	None	1.34493	0.00633518	Up	0.211484	0.482342	None	-0.63287	0.0442211	None	0.212335	0.480602	None	-0.0971507	0.745742	None	PREDICTED: D-2-hydroxyglutarate dehydrogenase, mitochondrial isoform X3 [Eucalyptus grandis] >XP_010029737.1 PREDICTED: D-2-hydroxyglutarate dehydrogenase, mitochondrial isoform X3 [Eucalyptus grandis] >XP_018718296.1 PREDICTED: D-2-hydroxyglutarate dehydrogenase, mitochondrial isoform X3 [Eucalyptus grandis] >XP_018718297.1 PREDICTED: D-2-hydroxyglutarate dehydrogenase, mitochondrial isoform X3 …
XP_010029741.1	3.45791	3.06881e-06	Up	-2.12905	0.00112374	Down	-1.41727	0.0216717	None	-0.028738	0.960787	None	2.2348	0.000705748	Up	-0.635442	0.282627	None	-1.19347	0.049705	None	-0.554616	0.347029	None	PREDICTED: peroxidase 72 [Eucalyptus grandis]
XP_010029742.1	3.85737	1.11022e-15	Up	0.612233	0.00565947	None	0.155812	0.445292	None	-0.823037	0.000436188	None	-	-	-	-0.498971	0.0205722	None	-0.569717	0.0092817	None	0.500269	0.0202812	None	PREDICTED: glutathione S-transferase U10 [Eucalyptus grandis]
XP_010029744.1	-	-	-	1.4577	0.0105395	Up	-0.671474	0.097395	None	-0.700838	0.058638	None	-	-	-	-	-	-	-0.121483	0.810215	None	0.135019	0.720763	None	PREDICTED: jacalin-related lectin 4 [Eucalyptus grandis]
XP_010029753.1	-	-	-	-	-	-	3.63415	0.00314981	Up	0.190187	0.821175	None	-	-	-	0.603274	0.427099	None	-1.33026	0.0912552	None	-0.65385	0.390202	None	PREDICTED: glutathione S-transferase U10 isoform X1 [Eucalyptus grandis]
XP_010029754.1	-0.677149	0.00477441	None	1.12515	2.55309e-05	Up	0.0242191	0.912678	None	1.00548	0.000105361	Up	-1.00365	0.000107674	Down	1.26342	5.04925e-06	Up	-0.201761	0.364912	None	0.36539	0.107141	None	PREDICTED: uncharacterized protein LOC104419708 [Eucalyptus grandis]
XP_010029772.1	1.04307	0.00370117	Up	1.14133	0.00175134	Up	-1.40507	0.000221184	Down	-0.282357	0.394365	None	1.0503	0.00350519	Up	-0.626949	0.0657626	None	0.588594	0.0828708	None	1.46554	0.000136774	Up	PREDICTED: soluble inorganic pyrophosphatase PPA1 [Eucalyptus grandis] >XP_010029773.1 PREDICTED: soluble inorganic pyrophosphatase PPA1 [Eucalyptus grandis] >XP_010029774.1 PREDICTED: soluble inorganic pyrophosphatase PPA1 [Eucalyptus grandis]
XP_010029776.1	-0.910262	4.19481e-06	None	1.98553	1.8896e-12	Up	-1.39459	2.76883e-09	Down	0.236348	0.1412	None	0.863147	9.06986e-06	None	0.656521	0.000280639	None	-0.802577	2.46742e-05	None	0.304237	0.0617421	None	PREDICTED: isoflavone reductase homolog A622 [Eucalyptus grandis]
XP_010029780.1	-	-	-	0.715913	0.00794302	None	-0.322506	0.24469	None	-0.398908	0.154173	None	-	-	-	0.749345	0.00586029	None	-1.01558	0.000498823	Down	-0.572635	0.0281409	None	PREDICTED: LOW QUALITY PROTEIN: syntaxin-112 [Eucalyptus grandis]
XP_010029790.1	1.61478	3.68197e-07	Up	-0.254003	0.292822	None	-0.597361	0.0181946	None	-0.309997	0.201614	None	1.00004	0.000273388	Up	-0.100682	0.673793	None	-0.359634	0.140691	None	0.127317	0.594906	None	PREDICTED: ATPase family AAA domain-containing protein 3 [Eucalyptus grandis]
XP_010029797.1	-0.584143	0.000308642	None	0.302702	0.0398773	None	-0.127905	0.36837	None	0.632039	0.000127033	None	0.507227	0.00126332	None	-0.243205	0.0938175	None	0.357655	0.0168319	None	1.46045	1.28343e-10	Up	PREDICTED: sugar transporter ERD6-like 6 [Eucalyptus grandis]
XP_010029798.1	-	-	-	-0.612801	0.199271	None	-0.0242569	0.958118	None	-0.793763	0.103328	None	-	-	-	-1.36556	0.00996839	Down	-	-	-	-0.497851	0.343644	None	PREDICTED: nucleolar protein 6 [Eucalyptus grandis]
XP_010029819.1	1.38445	5.63993e-13	Up	0.150669	0.154622	None	-0.24691	0.0238794	None	-0.735478	1.649e-07	None	1.14926	3.12819e-11	Up	-0.560842	1.12825e-05	None	0.17141	0.107418	None	-0.319998	0.0045458	None	PREDICTED: pentatricopeptide repeat-containing protein At4g36680, mitochondrial [Eucalyptus grandis]
XP_010029821.1	-0.0121679	0.974511	None	-	-	-	-	-	-	-	-	-	-0.868769	0.0556365	None	1.05715	0.0233445	None	-1.18393	0.00645865	Down	-	-	-	PREDICTED: splicing factor U2af large subunit A isoform X1 [Eucalyptus grandis]
XP_010029827.1	-	-	-	-2.04409	0.000226531	Down	-	-	-	1.05593	0.0150561	Up	-	-	-	-	-	-	-	-	-	-	-	-	PREDICTED: protein indeterminate-domain 2 isoform X2 [Eucalyptus grandis]
XP_010029830.1	1.19186	2.72618e-08	Up	-0.237577	0.126292	None	-0.0935546	0.539026	None	-0.0350555	0.817363	None	0.98199	7.5552e-07	None	-0.40707	0.0119748	None	0.0454212	0.764853	None	-0.179726	0.242711	None	PREDICTED: probable Xaa-Pro aminopeptidase P isoform X1 [Eucalyptus grandis]
XP_010029837.1	0.630786	0.000109972	None	-0.561599	0.000403479	None	0.817119	3.3897e-06	None	0.100524	0.472007	None	-0.786514	5.95643e-06	None	-0.466354	0.00233599	None	1.04475	6.0508e-08	Up	0.298376	0.0399133	None	PREDICTED: UPF0496 protein At2g18630 [Eucalyptus grandis]
XP_010029856.1	-	-	-	-	-	-	-	-	-	-	-	-	-	-	-	-	-	-	2.27837	0.00105359	Up	2.57883	0.00113711	Up	PREDICTED: BEL1-like homeodomain protein 4 [Eucalyptus grandis] >XP_010029858.1 PREDICTED: BEL1-like homeodomain protein 4 [Eucalyptus grandis] >XP_010029859.1 PREDICTED: BEL1-like homeodomain protein 4 [Eucalyptus grandis] >XP_018718485.1 PREDICTED: BEL1-like homeodomain protein 4 [Eucalyptus grandis]
XP_010029876.1	2.07765	1.99319e-10	Up	0.328577	0.024904	None	-0.109579	0.43174	None	-0.945871	4.83054e-07	None	2.23036	4.01901e-14	Up	-0.345983	0.0188456	None	0.111726	0.422896	None	-0.726945	2.17451e-05	None	PREDICTED: pyruvate kinase isozyme A, chloroplastic [Eucalyptus grandis]
XP_010029886.1	-0.705724	0.272728	None	1.22055	0.0854123	None	1.69356	0.00784263	Up	-0.315745	0.563622	None	-0.08453	0.892769	None	-	-	-	-	-	-	-	-	-	PREDICTED: aspartate--tRNA ligase, chloroplastic/mitochondrial [Eucalyptus grandis]
XP_010029889.1	1.59621	0.000345284	Up	-0.0562309	0.885207	None	0.994484	0.0161616	None	-0.00403743	0.991727	None	-0.142241	0.715272	None	-0.208165	0.594013	None	2.18659	6.63121e-06	Up	0.382763	0.330308	None	PREDICTED: geranylgeranyl diphosphate reductase, chloroplastic [Eucalyptus grandis]
XP_010029896.1	1.89019	5.05974e-06	Up	0.707343	0.0403699	None	-1.43748	0.000179177	Down	-2.24399	3.44035e-07	Down	1.43452	0.000183425	Up	0.396677	0.236628	None	-1.66028	3.06867e-05	Down	-1.36672	0.000313455	Down	PREDICTED: squalene monooxygenase [Eucalyptus grandis]
XP_010029918.1	-	-	-	0.0399373	0.795924	None	0.885385	0.000153366	None	1.17895	3.65598e-05	Up	-	-	-	-	-	-	-	-	-	-	-	-	PREDICTED: myrosinase-binding protein 2 isoform X1 [Eucalyptus grandis]
XP_010029935.1	1.46444	2.30865e-08	Up	-0.189984	0.308817	None	-0.113794	0.539419	None	0.669112	0.0011833	None	1.0835	3.48903e-06	Up	-0.32418	0.088473	None	-0.338294	0.0761944	None	0.403642	0.0367066	None	PREDICTED: fatty acid amide hydrolase isoform X1 [Eucalyptus grandis] >XP_010029937.1 PREDICTED: fatty acid amide hydrolase isoform X1 [Eucalyptus grandis]
XP_010029949.1	1.54934	2.09704e-08	Up	0.115489	0.553871	None	-0.661548	0.00206569	None	0.0206396	0.915456	None	1.16812	2.42358e-06	Up	-0.08398	0.666335	None	-0.184501	0.346926	None	0.315294	0.113908	None	PREDICTED: heat shock 70 kDa protein, mitochondrial [Eucalyptus grandis]
XP_010029991.1	-2.36755	1.21841e-10	Down	0.758282	0.00150192	None	1.24757	5.31976e-06	Up	-0.351579	0.247447	None	-0.34944	0.109075	None	-1.01598	7.47746e-05	Down	-0.446197	0.044374	None	0.040038	0.86567	None	PREDICTED: gamma-glutamyl peptidase 5 [Eucalyptus grandis]
XP_010029994.1	2.21971	2.68519e-12	Up	0.198338	0.259824	None	1.62264	1.49068e-09	Up	0.503128	0.0073653	None	1.57827	2.5239e-09	Up	-1.81621	1.45895e-09	Down	1.92366	4.80409e-10	Up	1.47948	6.16594e-08	Up	PREDICTED: hemiasterlin resistant protein 1 [Eucalyptus grandis]
XP_010030001.1	-2.45103	1.48446e-11	Down	0.14344	0.503518	None	0.344388	0.115706	None	1.19457	6.95747e-06	Up	-2.19274	1.51365e-10	Down	-0.162419	0.449339	None	1.74626	1.29493e-08	Up	1.25461	3.38273e-06	Up	PREDICTED: fructose-1,6-bisphosphatase, chloroplastic isoform X1 [Eucalyptus grandis]
XP_010030003.1	1.12094	6.03961e-07	Up	0.0168254	0.921536	None	0.220709	0.203718	None	0.041639	0.807511	None	1.00386	3.38762e-06	Up	-0.464574	0.0109834	None	0.301511	0.086734	None	0.626263	0.00105664	None	PREDICTED: nicotinamidase 1 [Eucalyptus grandis]
XP_010030015.1	-0.190362	0.705096	None	0.779565	0.129529	None	-0.990874	0.0573295	None	-1.47117	0.00667018	Down	-0.475975	0.347649	None	0.762467	0.137763	None	-0.81723	0.112816	None	-0.587936	0.248203	None	PREDICTED: peptidyl-prolyl cis-trans isomerase FKBP12 [Eucalyptus grandis]
XP_010030020.1	1.23251	2.49117e-07	Up	-0.0431254	0.808697	None	0.0174042	0.922125	None	0.220563	0.222358	None	0.634595	0.00137078	None	-0.605371	0.0020785	None	0.236306	0.192055	None	0.467633	0.0136535	None	PREDICTED: splicing factor 3B subunit 1 [Eucalyptus grandis] >XP_010030021.1 PREDICTED: splicing factor 3B subunit 1 [Eucalyptus grandis] >XP_010030022.1 PREDICTED: splicing factor 3B subunit 1 [Eucalyptus grandis]
XP_010030027.1	0.746669	0.119638	None	1.14091	0.00527477	Up	0.201171	0.585109	None	0.726736	0.0827453	None	1.58744	0.00259485	Up	-0.0666628	0.839164	None	0.453403	0.177779	None	0.755887	0.0307826	None	PREDICTED: polyadenylate-binding protein 2 [Eucalyptus grandis]
XP_010030039.1	-0.530995	0.0435452	None	0.545961	0.0383867	None	-0.133824	0.596804	None	-0.0663564	0.792652	None	-1.02841	0.000365898	Down	0.0113721	0.964043	None	-0.12185	0.629874	None	0.539635	0.0404958	None	PREDICTED: calmodulin-binding transcription activator 2 [Eucalyptus grandis]
XP_010030040.1	0.383672	0.317056	None	-1.96031	2.13128e-05	Down	1.63431	0.000201435	Up	2.14827	5.91475e-06	Up	-0.0699315	0.853878	None	-2.7751	9.79447e-08	Down	1.83222	5.14416e-05	Up	1.7035	0.000125021	Up	PREDICTED: ubiquinol oxidase, mitochondrial [Eucalyptus grandis]
XP_010030046.1	-	-	-	-	-	-	1.57095	0.00882582	Up	-	-	-	-0.481377	0.527523	None	-1.6232	0.0567669	None	4.81805	4.17092e-07	Up	-	-	-	PREDICTED: chlorophyll a-b binding protein 4, chloroplastic [Eucalyptus grandis]
XP_010030065.1	-1.40448	7.14175e-06	Down	0.0554067	0.825656	None	-0.1522	0.54641	None	-0.245196	0.334021	None	-1.69765	3.78311e-07	Down	0.461712	0.0754341	None	0.00899537	0.971458	None	-0.402096	0.118767	None	PREDICTED: BRASSINOSTEROID INSENSITIVE 1-associated receptor kinase 1 [Eucalyptus grandis]
XP_010030078.1	0.560551	0.14944	None	-0.125321	0.74206	None	0.659973	0.0922954	None	-0.24	0.52975	None	1.56936	0.000343068	Up	0.663193	0.0908084	None	-0.815169	0.0404891	None	0.0784118	0.853751	None	PREDICTED: cytochrome b-c1 complex subunit 6 isoform X1 [Eucalyptus grandis]
XP_010030090.1	1.23761	9.46815e-06	Up	-0.286524	0.194197	None	0.30193	0.17223	None	-0.539567	0.0885715	None	1.02683	9.48083e-05	Up	-1.75233	5.50582e-08	Down	1.56481	3.28736e-07	Up	-0.0992154	0.745874	None	PREDICTED: transmembrane protein 87B [Eucalyptus grandis]
XP_010030093.2	1.05562	0.00580439	Up	-0.0880366	0.803436	None	-0.556356	0.124454	None	-0.596765	0.100547	None	-0.391657	0.273714	None	-0.476045	0.185879	None	0.209305	0.555164	None	0.233889	0.510046	None	PREDICTED: lignin-forming anionic peroxidase-like [Eucalyptus grandis]
XP_010030108.1	-0.153047	0.391793	None	-	-	-	-	-	-	-	-	-	-1.54894	9.56621e-10	Down	0.0299886	0.799022	None	0.59068	0.000129313	None	0.0569429	0.666088	None	PREDICTED: probable 3-hydroxyisobutyrate dehydrogenase-like 2, mitochondrial [Eucalyptus grandis]
XP_010030114.1	1.19918	0.00576723	Up	-0.628998	0.123012	None	-0.766868	0.0633587	None	-0.556557	0.217598	None	-0.600285	0.140117	None	-0.722556	0.0789377	None	0.200173	0.614851	None	-0.251019	0.5728	None	PREDICTED: importin-4 [Eucalyptus grandis]
XP_010030119.1	2.34426	6.18294e-07	Up	-1.9699	5.6596e-08	Down	2.61965	8.22491e-10	Up	-0.515734	0.0470548	None	-	-	-	-1.54902	6.21406e-06	Down	1.64743	2.87711e-06	Up	-0.00663122	0.983868	None	PREDICTED: uncharacterized protein C594.04c [Eucalyptus grandis]
XP_010030126.1	1.42119	0.00012196	Up	-0.00428226	0.989188	None	-0.353552	0.269174	None	-0.627367	0.0558743	None	0.824167	0.0142613	None	0.0854228	0.787066	None	-0.382953	0.232347	None	-0.900908	0.00804816	None	PREDICTED: transmembrane 9 superfamily member 1 [Eucalyptus grandis]
XP_010030127.1	-4.72031	3.62698e-08	Down	-0.753272	0.243089	None	3.23809	4.08183e-05	Up	0.938363	0.149476	None	-5.08732	1.04183e-08	Down	-1.50894	0.0709617	None	5.71956	4.18351e-07	Up	1.43032	0.103918	None	PREDICTED: ferredoxin [Eucalyptus grandis]
XP_010030130.1	0.77909	0.00934791	None	-0.240765	0.392421	None	0.157448	0.574349	None	0.248671	0.377299	None	1.02598	0.00104286	Up	-0.5965	0.0408879	None	-0.134579	0.630878	None	0.416266	0.144938	None	PREDICTED: peroxisome biogenesis protein 19-2 [Eucalyptus grandis]
XP_010030134.1	-	-	-	-	-	-	-	-	-	-	-	-	0.522363	0.0683509	None	-1.0348	0.0150934	Down	-0.528483	0.190737	None	-	-	-	PREDICTED: uncharacterized protein At4g06598 [Eucalyptus grandis] >XP_010030136.1 PREDICTED: uncharacterized protein At4g06598 [Eucalyptus grandis] >XP_010030137.1 PREDICTED: uncharacterized protein At4g06598 [Eucalyptus grandis] >XP_010030138.1 PREDICTED: uncharacterized protein At4g06598 [Eucalyptus grandis] >XP_018718176.1 PREDICTED: uncharacterized protein At4g06598 [Eucalyptus grandis]
XP_010030181.1	-1.64119	5.92897e-08	Down	0.490392	0.0320545	None	0.591486	0.0112098	None	-0.539006	0.0195374	None	-0.829659	0.000744007	None	-0.19002	0.38736	None	1.3326	1.8836e-06	Up	-0.39307	0.0807729	None	PREDICTED: ribulose-phosphate 3-epimerase, chloroplastic [Eucalyptus grandis]
XP_010030182.1	0.443307	0.210809	None	-0.0491429	0.887927	None	-0.312097	0.374532	None	0.147168	0.673494	None	-0.0343483	0.921526	None	-0.624442	0.0824813	None	1.12649	0.00317855	Up	0.250576	0.474614	None	PREDICTED: stromal 70 kDa heat shock-related protein, chloroplastic [Eucalyptus grandis]
XP_010030190.1	1.03996	2.48559e-05	Up	-0.806019	0.000469667	None	-0.40927	0.0500737	None	-0.88909	0.000537846	None	-0.00644753	0.974292	None	-0.328568	0.110454	None	-0.367734	0.0760071	None	-0.788498	0.0016513	None	PREDICTED: regulator of nonsense transcripts UPF3 [Eucalyptus grandis] >XP_018718270.1 PREDICTED: regulator of nonsense transcripts UPF3 [Eucalyptus grandis]
XP_010030202.1	-	-	-	-	-	-	1.9642	0.00174083	Up	4.10293	4.42514e-07	Up	1.41929	0.0502758	None	1.1668	0.0252954	None	1.43686	0.00762036	Up	1.51886	0.00523887	Up	PREDICTED: putative 12-oxophytodienoate reductase 11 [Eucalyptus grandis]
XP_010030222.1	1.41353	5.56214e-09	Up	-0.660127	0.000450535	None	-0.263965	0.119022	None	-0.581333	0.0015372	None	1.11959	3.54811e-07	Up	-0.827807	3.17157e-05	None	0.228534	0.174516	None	-0.363359	0.0355564	None	PREDICTED: pentatricopeptide repeat-containing protein At1g10270 [Eucalyptus grandis]
XP_010030230.1	1.27773	0.00033576	Up	0.366441	0.192915	None	-0.522582	0.0680952	None	0.00691469	0.980042	None	0.686859	0.0191782	None	0.0795677	0.773641	None	-0.170054	0.540014	None	0.390665	0.166124	None	PREDICTED: survival of motor neuron-related-splicing factor 30 isoform X1 [Eucalyptus grandis]
XP_010030240.1	1.4011	1.43619e-07	Up	-1.68255	5.21254e-09	Down	0.27678	0.165987	None	-0.0670387	0.732533	None	0.719064	0.00104723	None	-0.864246	0.00015287	None	-0.88668	0.000113273	None	0.246141	0.216156	None	PREDICTED: PHD finger protein ALFIN-LIKE 7 [Eucalyptus grandis]
XP_010030242.1	-0.927082	0.00174568	None	0.222112	0.409082	None	0.412821	0.131208	None	0.905521	0.00214054	None	-1.07787	0.000409077	Down	-0.0311732	0.907137	None	1.39784	1.79042e-05	Up	0.948054	0.00143015	None	PREDICTED: 2-C-methyl-D-erythritol 4-phosphate cytidylyltransferase, chloroplastic [Eucalyptus grandis]
XP_010030243.1	0.401665	0.273771	None	-1.39908	0.00126532	Down	0.641573	0.0896399	None	-	-	-	0.621819	0.0251346	None	-	-	-	-	-	-	-	-	-	PREDICTED: transmembrane protein 56-B isoform X1 [Eucalyptus grandis]
XP_010030248.1	1.81568	0.000415883	Up	0.205533	0.647264	None	-0.852677	0.0665027	None	-2.34706	1.98978e-05	Down	1.10032	0.020515	Up	-0.486609	0.283491	None	0.0279432	0.950289	None	-0.287041	0.568099	None	PREDICTED: probable xyloglucan 6-xylosyltransferase 5 [Eucalyptus grandis]
XP_010030268.1	-1.91728	0.000968938	Down	-0.410942	0.430626	None	1.02681	0.056284	None	2.36161	0.000104071	Up	-2.52129	4.64412e-05	Down	1.88591	0.00113159	Up	0.178535	0.730725	None	1.26903	0.0205099	None	PREDICTED: clathrin light chain 2 [Eucalyptus grandis]
XP_010030364.1	-2.56121	1.11524e-11	Down	0.672862	0.00107096	None	-0.122355	0.5467	None	1.31727	2.24773e-07	Up	-1.41338	7.17621e-08	Down	1.14674	1.87197e-06	Up	-0.561082	0.0047738	None	0.795345	0.000201466	None	PREDICTED: G-type lectin S-receptor-like serine/threonine-protein kinase LECRK1 [Eucalyptus grandis]
XP_010030437.1	1.77757	0.000485027	Up	1.02901	0.0287749	None	-0.401546	0.37387	None	-0.804157	0.0818085	None	0.779243	0.0911384	None	1.41297	0.00384437	Up	-0.810437	0.0795908	None	0.120614	0.787875	None	PREDICTED: heparanase-like protein 1 [Eucalyptus grandis] >XP_010030444.1 PREDICTED: heparanase-like protein 1 [Eucalyptus grandis] >XP_010030449.1 PREDICTED: heparanase-like protein 1 [Eucalyptus grandis] >XP_018723203.1 PREDICTED: heparanase-like protein 1 [Eucalyptus grandis]
XP_010030458.1	-	-	-	2.04419	1.01585e-06	Up	-0.323225	0.320497	None	0.759657	0.015143	None	-	-	-	-0.854226	0.0468069	None	1.67525	1.32829e-05	Up	1.80963	5.07215e-06	Up	PREDICTED: protein ISD11 [Eucalyptus grandis]
XP_010030525.1	-0.894617	0.231162	None	-0.472201	0.523038	None	-0.578212	0.435126	None	-0.15821	0.829943	None	-3.03158	0.000329246	Down	1.03237	0.169053	None	1.13041	0.13354	None	1.04159	0.165419	None	PREDICTED: putative oxidoreductase TDA3 [Eucalyptus grandis]
XP_010030574.1	-1.40233	3.83012e-05	Down	0.947946	0.00242566	None	-0.311639	0.278066	None	0.0922742	0.745411	None	-1.017	0.00131022	Down	0.320877	0.264406	None	-0.537559	0.067318	None	-0.0979573	0.73036	None	PREDICTED: histone H4 [Eucalyptus grandis] >XP_010033143.1 PREDICTED: histone H4 [Eucalyptus grandis] >XP_010037716.1 PREDICTED: histone H4 [Eucalyptus grandis] >XP_010037848.1 PREDICTED: histone H4 [Eucalyptus grandis] >XP_010053044.1 PREDICTED: histone H4 [Eucalyptus grandis] >XP_010056038.1 PREDICTED: histone H4 [Eucalyptus grandis]
XP_010030596.1	4.11537	4.93006e-12	Up	1.18733	0.000467143	Up	-1.28831	0.000195001	Down	-0.709171	0.0235837	None	2.33258	3.5119e-08	Up	-0.842151	0.00841571	None	-0.574287	0.0619846	None	1.0562	0.00143551	Up	PREDICTED: flavonoid 3'-monooxygenase [Eucalyptus grandis]
XP_010030627.1	1.91542	0.00149389	Up	0.465407	0.392398	None	-0.0313557	0.953693	None	-0.869614	0.116708	None	1.46707	0.0112638	Up	-1.05448	0.060075	None	1.14112	0.0431263	None	0.841428	0.171829	None	PREDICTED: PLASMODESMATA CALLOSE-BINDING PROTEIN 3 [Eucalyptus grandis]
XP_010030628.1	1.80969	4.44089e-16	Up	-0.58056	2.91918e-06	None	0.3213	0.00277853	None	0.518834	1.48036e-05	None	1.53919	1.42109e-14	Up	-0.994611	1.86323e-10	None	0.431529	0.000152501	None	0.434762	0.000139862	None	PREDICTED: mitotic checkpoint protein BUB3.2 [Eucalyptus grandis]
XP_010030682.1	1.08218	6.34107e-07	Up	0.530216	0.00338448	None	-0.289377	0.0893945	None	0.065523	0.692442	None	0.988144	2.64419e-06	None	-0.221068	0.189089	None	0.235405	0.162939	None	0.564709	0.00200738	None	PREDICTED: glycine-rich RNA-binding protein blt801 [Eucalyptus grandis] >XP_018723237.1 PREDICTED: glycine-rich RNA-binding protein blt801 [Eucalyptus grandis]
XP_010030704.1	0.937407	0.00333048	None	-0.00654283	0.982112	None	-0.22952	0.434423	None	1.53157	1.71323e-05	Up	0.326982	0.268472	None	0.682591	0.0262371	None	-0.291785	0.322198	None	0.657986	0.0315754	None	PREDICTED: glycerophosphodiester phosphodiesterase GDPD6 [Eucalyptus grandis]
XP_010030756.1	0.20028	0.433057	None	0.280592	0.27489	None	0.722949	0.00811153	None	-0.249676	0.330059	None	0.435742	0.0953041	None	-0.156164	0.540022	None	-0.183843	0.471318	None	-1.07044	0.000254293	Down	PREDICTED: senescence-associated carboxylesterase 101-like [Eucalyptus grandis]
XP_010030762.1	1.40267	7.31182e-07	Up	-1.15295	1.38212e-05	Down	-0.0398573	0.853832	None	-0.481009	0.0337505	None	1.03693	5.59925e-05	Up	-0.744649	0.00186666	None	-0.26584	0.22592	None	-0.528351	0.0207994	None	PREDICTED: ras GTPase-activating protein-binding protein 1 isoform X1 [Eucalyptus grandis] >XP_010030766.1 PREDICTED: ras GTPase-activating protein-binding protein 1 isoform X1 [Eucalyptus grandis]
XP_010030801.1	1.19831	0.000279268	Up	-0.435282	0.137632	None	-0.234585	0.416275	None	-0.797229	0.00950161	None	0.790075	0.0100803	None	-0.81809	0.0079884	None	0.0913507	0.750207	None	0.25605	0.375533	None	PREDICTED: kanadaptin [Eucalyptus grandis]
XP_010030933.1	2.31482	1.5144e-07	Up	-0.612706	0.0408112	None	-0.120124	0.675441	None	-0.447852	0.127137	None	1.7537	2.14997e-06	Up	-1.16929	0.000383161	Down	0.432753	0.139837	None	0.235692	0.413805	None	PREDICTED: kelch domain-containing protein 3 isoform X1 [Eucalyptus grandis]
XP_010030952.1	1.64785	0.0239082	Up	-0.207242	0.768211	None	-	-	-	1.95329	0.045457	None	-	-	-	-	-	-	-	-	-	-	-	-	PREDICTED: AP3-complex subunit beta-A [Eucalyptus grandis] >XP_018719785.1 PREDICTED: AP3-complex subunit beta-A [Eucalyptus grandis]
XP_010030954.1	-	-	-	0.669277	0.381207	None	0.134337	0.801859	None	2.28032	0.000369426	Up	-	-	-	3.85885	6.22937e-07	Up	-1.07415	0.0560668	None	0.241586	0.652398	None	PREDICTED: elicitor-responsive protein 1 isoform X2 [Eucalyptus grandis]
XP_010030961.1	-0.30388	0.14063	None	1.21576	2.31204e-06	Up	-0.810388	0.000426691	None	-0.418707	0.0462982	None	-0.0173001	0.931654	None	0.978049	4.85715e-05	None	-0.715311	0.00143652	None	-0.650322	0.00323384	None	PREDICTED: triosephosphate isomerase, cytosolic [Eucalyptus grandis]
XP_010030986.1	1.17738	0.00129212	Up	0.674974	0.00685276	None	-0.181119	0.433598	None	-0.393428	0.096799	None	0.879026	0.000780107	None	0.5561	0.0224578	None	-0.641818	0.00961714	None	-0.609983	0.0132447	None	PREDICTED: ubiquitin-conjugating enzyme E2 14 isoform X2 [Eucalyptus grandis] >XP_018719643.1 PREDICTED: ubiquitin-conjugating enzyme E2 14 isoform X3 [Eucalyptus grandis]
XP_010030989.1	-	-	-	0.502221	0.297971	None	-0.888635	0.073624	None	-0.141874	0.765705	None	-	-	-	-	-	-	0.935444	0.0607962	None	2.97764	4.35254e-06	Up	PREDICTED: flotillin-like protein 4 [Eucalyptus grandis]
XP_010030991.1	-	-	-	1.46229	0.000128729	Up	-1.47556	0.00011881	Down	-0.909113	0.00957133	None	-	-	-	-	-	-	-	-	-	-	-	-	PREDICTED: flotillin-like protein 4 [Eucalyptus grandis]
XP_010030998.1	0.173188	0.735548	None	1.44164	0.000652898	Up	-0.201149	0.620336	None	0.373661	0.308469	None	-0.431845	0.292879	None	0.39589	0.376736	None	-0.135325	0.738502	None	0.84983	0.0461605	None	PREDICTED: elongator complex protein 1 isoform X1 [Eucalyptus grandis]
XP_010031010.1	3.18567	9.41789e-09	Up	-	-	-	-	-	-	-	-	-	-	-	-	-	-	-	-	-	-	-	-	-	PREDICTED: uncharacterized protein LOC104420934 [Eucalyptus grandis] >XP_018719720.1 PREDICTED: uncharacterized protein LOC104420934 [Eucalyptus grandis]
XP_010031031.1	1.77858	5.11543e-07	Up	0.0391277	0.88406	None	-0.136803	0.611021	None	0.45092	0.101965	None	2.06478	3.94455e-08	Up	-0.652517	0.0213049	None	0.11021	0.681713	None	0.855816	0.00351844	None	PREDICTED: mediator of RNA polymerase II transcription subunit 15a isoform X1 [Eucalyptus grandis]
XP_010031051.1	1.24478	5.16617e-06	Up	0.373705	0.0491179	None	-0.510509	0.0565444	None	-0.0680856	0.705995	None	0.695563	0.00239882	None	-0.551134	0.00589485	None	-0.0413082	0.81875	None	0.382067	0.0447294	None	PREDICTED: histone-lysine N-methyltransferase, H3 lysine-9 specific SUVH1 [Eucalyptus grandis] >XP_018719823.1 PREDICTED: histone-lysine N-methyltransferase, H3 lysine-9 specific SUVH1 [Eucalyptus grandis] >XP_018719824.1 PREDICTED: histone-lysine N-methyltransferase, H3 lysine-9 specific SUVH1 [Eucalyptus grandis]
XP_010031059.1	-0.0188039	0.979947	None	1.92515	0.0154521	Up	-0.744671	0.324329	None	0.13086	0.861183	None	0.803295	0.288462	None	0.298138	0.690715	None	-0.264551	0.723952	None	0.526299	0.48392	None	PREDICTED: autophagy-related protein 18c [Eucalyptus grandis]
XP_010031064.1	-0.553527	0.060386	None	-2.01624	1.65109e-07	Down	1.05944	0.000904444	Up	0.223816	0.433919	None	0.457015	0.116926	None	-1.24974	0.000158753	Down	0.979816	0.00184837	None	-0.340062	0.238206	None	PREDICTED: probable inactive receptor kinase At5g58300 [Eucalyptus grandis] >XP_010031065.1 PREDICTED: probable inactive receptor kinase At5g58300 [Eucalyptus grandis] >XP_010031066.1 PREDICTED: probable inactive receptor kinase At5g58300 [Eucalyptus grandis] >XP_018719340.1 PREDICTED: probable inactive receptor kinase At5g58300 [Eucalyptus grandis]
XP_010031093.1	4.29669	2.44249e-15	Up	-0.11824	0.640838	None	-0.447204	0.0862089	None	0.438459	0.0921683	None	4.09606	7.10543e-15	Up	1.12599	0.000137152	Up	-1.78988	1.71399e-07	Down	0.175723	0.489256	None	PREDICTED: superoxide dismutase [Mn], mitochondrial [Eucalyptus grandis]
XP_010031094.1	-1.73212	5.99898e-07	Down	0.737976	0.00914741	None	-0.244088	0.358983	None	-1.02909	0.000578007	Down	-1.11509	0.000247556	Down	0.660478	0.0181341	None	-0.915961	0.00173557	None	-1.67727	1.00652e-06	Down	PREDICTED: 40S ribosomal protein S26-3 [Eucalyptus grandis]
XP_010031103.1	0.603939	0.00228137	None	-0.332653	0.0730479	None	0.251369	0.169676	None	1.65568	1.31898e-09	Up	0.88235	4.09506e-05	None	-0.28278	0.124229	None	0.0729438	0.685051	None	1.07208	2.66922e-06	Up	PREDICTED: isoaspartyl peptidase/L-asparaginase 1 [Eucalyptus grandis]
XP_010031113.1	2.43376	7.02264e-10	Up	-2.99285	9.83169e-12	Down	2.55174	2.71677e-10	Up	2.16455	6.80829e-09	Up	-1.62885	9.71558e-07	Down	-0.214704	0.404307	None	1.27028	3.54785e-05	Up	0.318557	0.219779	None	PREDICTED: peroxidase 4-like [Eucalyptus grandis]
XP_010031157.1	1.7606	6.53003e-07	Up	-1.20592	1.06838e-06	Down	1.59613	1.01158e-08	Up	-0.922728	4.40876e-05	None	-0.197029	0.29462	None	-1.48028	3.7909e-08	Down	2.30456	9.06919e-12	Up	-0.42781	0.0290214	None	PREDICTED: chorismate mutase 2 [Eucalyptus grandis] >XP_010031158.1 PREDICTED: chorismate mutase 2 [Eucalyptus grandis] >XP_018720056.1 PREDICTED: chorismate mutase 2 [Eucalyptus grandis]
XP_010031174.1	1.88215	9.06562e-07	Up	0.517024	0.0879754	None	-1.21508	0.000317431	Down	0.614821	0.0449006	None	3.19209	4.86333e-11	Up	-0.71261	0.0217617	None	0.354815	0.234397	None	0.296151	0.318866	None	PREDICTED: ferritin-3, chloroplastic [Eucalyptus grandis]
XP_010031175.1	3.5304	1.66587e-05	Up	1.04688	0.102034	None	-0.740719	0.238552	None	0.223738	0.685427	None	-	-	-	1.62725	0.0153475	Up	0.209607	0.756449	None	0.380757	0.538757	None	PREDICTED: transcription factor BIM1 isoform X1 [Eucalyptus grandis]
XP_010031176.1	-1.98693	1.86529e-06	Down	-0.436555	0.138509	None	-0.198898	0.534885	None	-0.850736	0.0148823	None	-1.07638	0.0148604	Down	-0.308729	0.534101	None	0.14488	0.735134	None	-0.0415312	0.922622	None	PREDICTED: peptide-N4-(N-acetyl-beta-glucosaminyl)asparagine amidase A [Eucalyptus grandis]
XP_010031179.1	0.711167	0.0195594	None	-1.56158	1.0861e-05	Down	-0.352373	0.227853	None	0.315803	0.278427	None	0.0968426	0.736875	None	-0.475817	0.107526	None	-0.310039	0.287088	None	0.342072	0.241343	None	PREDICTED: uncharacterized protein LOC104421050 [Eucalyptus grandis]
XP_010031199.1	0.90871	0.001165	None	0.170245	0.498643	None	0.172577	0.492835	None	1.35434	1.13273e-05	Up	-0.0834656	0.739208	None	0.206152	0.413599	None	-0.389179	0.129079	None	0.48321	0.0626208	None	PREDICTED: gibberellin 2-beta-dioxygenase 2 [Eucalyptus grandis]
XP_010031203.1	-1.28416	0.000996835	Down	-	-	-	-	-	-	-	-	-	-	-	-	-	-	-	-	-	-	-	-	-	PREDICTED: omega-3 fatty acid desaturase, chloroplastic [Eucalyptus grandis]
XP_010031227.1	1.40786	3.58928e-05	Up	-1.07817	0.000703022	Down	0.0912582	0.743671	None	0.344652	0.223894	None	0.997053	0.00145216	None	-1.16288	0.000988975	Down	-0.198096	0.563193	None	0.537156	0.0947954	None	PREDICTED: nuclear pore complex protein NUP88 isoform X2 [Eucalyptus grandis]
XP_010031248.1	-1.21337	0.0476819	None	0.621594	0.142062	None	-0.196452	0.634297	None	-1.01378	0.0373942	None	0.832	0.0541505	None	0.54908	0.192051	None	-0.769404	0.0730726	None	-1.62921	0.0102834	Down	PREDICTED: clathrin light chain 2 [Eucalyptus grandis]
XP_010031250.1	1.73292	0.000242174	Up	-0.252105	0.539367	None	-2.55408	1.34511e-06	Down	-1.6839	0.000330999	Down	-0.0887408	0.828385	None	-0.0632884	0.877109	None	-1.17708	0.00756611	Down	-0.786676	0.0634979	None	PREDICTED: UDP-glycosyltransferase 89B1 [Eucalyptus grandis]
XP_010031252.1	-3.41976	1.07763e-09	Down	0.744253	0.051203	None	-0.237625	0.519159	None	1.4112	0.000668305	Up	-1.95755	1.37511e-05	Down	0.321214	0.385175	None	1.32098	0.00125675	Up	1.59927	0.000176124	Up	PREDICTED: probable aquaporin PIP1-4 [Eucalyptus grandis]
XP_010031253.1	-2.80083	2.3337e-05	Down	1.86191	0.00202958	Up	0.0389021	0.943203	None	0.0504527	0.926384	None	-1.84608	0.00218347	Down	0.208933	0.702395	None	0.0914549	0.867016	None	0.820375	0.141661	None	PREDICTED: probable caffeine synthase 2 [Eucalyptus grandis]
XP_010031255.1	-1.94506	5.69016e-05	Down	2.56259	1.13753e-06	Up	-1.108	0.0107839	Down	0.114709	0.777814	None	-0.968184	0.0237696	None	0.62889	0.130436	None	0.185863	0.647958	None	0.88116	0.0379797	None	PREDICTED: probable caffeine synthase 2 [Eucalyptus grandis]
XP_010031256.1	1.68026	6.53548e-06	Up	-0.755499	0.0171749	None	-0.230723	0.442956	None	0.0264786	0.929423	None	1.42769	5.87982e-05	Up	-0.43989	0.149696	None	0.508005	0.0984422	None	0.289304	0.337679	None	PREDICTED: 26S proteasome non-ATPase regulatory subunit 7 homolog A [Eucalyptus grandis]
XP_010031258.1	0.0906342	0.819205	None	-0.216891	0.585336	None	-0.421574	0.2929	None	1.07972	0.0108697	Up	1.05577	0.0125246	Up	-0.591026	0.14453	None	0.415221	0.300074	None	0.881037	0.0338297	None	PREDICTED: leucine-rich repeat extensin-like protein 3 [Eucalyptus grandis]
XP_010031261.1	-0.428148	0.557125	None	-2.91066	0.000440607	Down	1.09148	0.141788	None	0.327853	0.652542	None	-0.395905	0.587007	None	-3.67692	2.79952e-05	Down	2.72831	0.00084318	Up	1.19192	0.11008	None	PREDICTED: UDP-glycosyltransferase 89B1 [Eucalyptus grandis]
XP_010031275.1	1.64743	3.93674e-09	Up	0.689789	0.00110513	None	-0.631944	0.00240233	None	-1.27792	3.71071e-07	Down	1.52889	1.60059e-08	Up	-0.374254	0.0565043	None	-0.488382	0.015092	None	-0.592364	0.00404647	None	PREDICTED: bifunctional 3-dehydroquinate dehydratase/shikimate dehydrogenase, chloroplastic isoform X1 [Eucalyptus grandis]
XP_010031282.1	4.44683	0	Up	-1.24607	2.1257e-06	Down	0.596451	0.0071364	None	-0.000337162	0.998692	None	3.17264	2.19824e-14	Up	0.201412	0.331911	None	-0.860118	0.000277144	None	-0.471621	0.0289888	None	PREDICTED: putative methyltransferase DDB_G0268948 [Eucalyptus grandis] >XP_018719867.1 PREDICTED: putative methyltransferase DDB_G0268948 [Eucalyptus grandis]
XP_010031286.1	-	-	-	-0.434037	0.063605	None	0.701895	0.0101087	None	0.421848	0.0707619	None	-	-	-	-1.32732	7.15686e-06	Down	0.645726	0.00843674	None	-0.278806	0.221657	None	PREDICTED: uncharacterized protein At2g38710 [Eucalyptus grandis]
XP_010031288.1	2.48181	1.17684e-14	Up	0.0716868	0.647627	None	-0.082466	0.599286	None	-0.150528	0.340635	None	2.88297	4.44089e-16	Up	-0.54373	0.00172609	None	0.504079	0.00326148	None	0.493429	0.00386086	None	PREDICTED: uncharacterized protein At2g27730, mitochondrial-like [Eucalyptus grandis]
XP_010031311.1	1.08219	3.30473e-06	Up	0.379372	0.0474874	None	-0.590033	0.00335191	None	-0.652201	0.00143083	None	0.525077	0.00794402	None	1.37645	6.44101e-08	Up	-0.834618	0.000109003	None	-1.22585	4.65094e-07	Down	PREDICTED: uricase-2 isoform X1 [Eucalyptus grandis]
XP_010031320.1	0.379662	0.00867111	None	-0.339967	0.0172697	None	0.36626	0.0109769	None	-0.0460213	0.732807	None	0.440662	0.00286479	None	-1.17405	3.89814e-09	Down	0.426019	0.00375417	None	0.42773	0.00363793	None	PREDICTED: dnaJ protein homolog [Eucalyptus grandis] >XP_010031321.1 PREDICTED: dnaJ protein homolog [Eucalyptus grandis]
XP_010031329.1	1.4532	3.94697e-06	Up	-0.667548	0.0122813	None	0.105273	0.673994	None	-0.19025	0.448946	None	1.47025	3.31598e-06	Up	-1.69952	3.33834e-07	Down	0.0534617	0.83061	None	0.734324	0.00650127	None	PREDICTED: nuclear pore complex protein NUP1 isoform X2 [Eucalyptus grandis]
XP_010031340.1	0.428856	0.506809	None	0.168055	0.794003	None	0.384251	0.551646	None	1.73893	0.0114101	Up	0.511193	0.429653	None	-0.932242	0.155643	None	2.12128	0.00268819	Up	1.74998	0.0109583	Up	PREDICTED: DNA gyrase subunit A, chloroplastic/mitochondrial [Eucalyptus grandis]
XP_010031343.1	1.04268	0.00178519	Up	-1.61895	4.59152e-05	Down	-0.142719	0.690932	None	0.0702311	0.844487	None	0.551806	0.0562329	None	-	-	-	-	-	-	-	-	-	PREDICTED: uncharacterized protein LOC104421176 [Eucalyptus grandis]
XP_010031355.1	-1.79977	3.37713e-06	Down	-1.67661	9.49033e-06	Down	1.37163	0.000127595	Up	1.03842	0.00212532	Up	-1.83532	2.513e-06	Down	-1.3736	0.00012547	Down	2.29914	6.11823e-08	Up	1.14601	0.000868046	Up	PREDICTED: alpha-galactosidase 1 [Eucalyptus grandis]
XP_010031356.1	1.98425	1.52504e-09	Up	0.15614	0.473678	None	-1.07768	3.52797e-05	Down	-0.562702	0.0146763	None	1.30567	2.33886e-06	Up	0.795521	0.00104834	None	-1.76204	1.46094e-08	Down	-0.338195	0.127656	None	PREDICTED: pyruvate kinase, cytosolic isozyme [Eucalyptus grandis] >XP_010031357.1 PREDICTED: pyruvate kinase, cytosolic isozyme [Eucalyptus grandis] >XP_010031359.1 PREDICTED: pyruvate kinase, cytosolic isozyme [Eucalyptus grandis] >XP_010031360.1 PREDICTED: pyruvate kinase, cytosolic isozyme [Eucalyptus grandis]
XP_010031362.1	-0.330231	0.331555	None	-0.662667	0.0585515	None	-0.258288	0.494681	None	-1.42758	0.000845966	Down	-1.31318	0.000645689	Down	0.238732	0.48054	None	-0.17131	0.611764	None	-0.771788	0.02968	None	PREDICTED: uncharacterized protein LOC104421190 [Eucalyptus grandis]
XP_010031366.1	-1.12307	0.0319387	None	-1.51991	0.00503844	Down	1.24879	0.018223	None	0.339527	0.498456	None	-0.394572	0.432224	None	-1.71525	0.00190216	Down	1.61269	0.00318507	Up	0.328609	0.512245	None	PREDICTED: receptor kinase-like protein Xa21 [Eucalyptus grandis]
XP_010031372.1	2.20487	8.21139e-10	Up	-0.915138	4.93157e-06	None	0.287704	0.105982	None	-0.806392	2.66536e-05	None	1.7923	6.03779e-11	Up	-1.36887	8.43989e-09	Down	0.601413	0.000698506	None	-0.594562	0.000779124	None	PREDICTED: probable protein arginine N-methyltransferase 6 [Eucalyptus grandis]
XP_010031373.1	1.4537	3.42891e-05	Up	-0.446585	0.134687	None	0.511963	0.0885416	None	0.782802	0.0119828	None	1.71465	3.39466e-06	Up	0.0618246	0.83227	None	-0.393799	0.18497	None	0.361452	0.222433	None	PREDICTED: mitochondrial import receptor subunit TOM40-1 [Eucalyptus grandis]
XP_010031388.1	-0.941065	0.011989	None	0.387673	0.428443	None	-0.543532	0.298206	None	0.408591	0.494658	None	-0.585761	0.100019	None	-1.05108	0.00586162	Down	0.447841	0.251648	None	0.635666	0.0760562	None	PREDICTED: uncharacterized protein LOC104421206 [Eucalyptus grandis]
XP_010031396.1	1.71746	2.10461e-08	Up	0.532611	0.0195202	None	-1.15997	1.21186e-05	Down	-0.682694	0.00372265	None	0.985943	9.96822e-05	None	1.20037	7.46468e-06	Up	-1.86928	4.32091e-09	Down	-0.566521	0.0136041	None	PREDICTED: enolase 1, chloroplastic [Eucalyptus grandis]
XP_010031400.1	-1.13705	5.56977e-05	Down	-0.956425	0.000408287	None	0.608707	0.0156502	None	0.874983	0.000992179	None	-0.215284	0.367747	None	-0.363433	0.134055	None	0.355968	0.141874	None	0.151578	0.524254	None	PREDICTED: alpha-L-fucosidase 1 [Eucalyptus grandis]
XP_010031404.1	-1.46227	7.48263e-05	Down	-0.105476	0.735764	None	0.226908	0.469699	None	0.418731	0.187615	None	-0.189961	0.544377	None	-0.104059	0.739177	None	0.0968929	0.756513	None	-0.356831	0.25922	None	PREDICTED: alpha-L-fucosidase 1 [Eucalyptus grandis]
XP_010031406.1	-	-	-	-	-	-	-	-	-	-	-	-	0.615844	0.0391437	None	1.66775	2.02931e-05	Up	-1.98172	1.15438e-05	Down	-	-	-	PREDICTED: serine carboxypeptidase-like [Eucalyptus grandis]
XP_010031407.1	-	-	-	-	-	-	-3.13547	7.2687e-11	Down	-2.82337	4.89779e-10	Down	0.497914	0.0704587	None	2.07652	9.14162e-08	Up	-1.48457	1.22057e-05	Down	-1.93341	2.80646e-07	Down	PREDICTED: xyloglucan endotransglucosylase/hydrolase protein 31 [Eucalyptus grandis] >XP_010031408.1 PREDICTED: xyloglucan endotransglucosylase/hydrolase protein 31 [Eucalyptus grandis]
XP_010031411.1	1.61657	0.000940905	Up	0.140951	0.713369	None	-0.85845	0.0549426	None	-0.625103	0.154098	None	1.24069	0.00345755	Up	-1.08883	0.00880441	Down	0.0325337	0.932331	None	0.677883	0.0872901	None	PREDICTED: DNA ligase 1 [Eucalyptus grandis]
XP_010031420.1	-1.13188	0.000215283	Down	0.617263	0.026526	None	-0.177692	0.503569	None	-0.182627	0.491902	None	-0.744593	0.00875577	None	0.371881	0.167846	None	-0.706821	0.0122671	None	-0.328932	0.220604	None	PREDICTED: histone H2B.7 [Eucalyptus grandis]
XP_010031425.1	0.940001	1.56142e-06	None	-	-	-	-	-	-	-	-	-	-1.42619	5.60453e-09	Down	-2.84935	3.45666e-11	Down	0.999798	4.40983e-05	None	1.90981	1.97369e-07	Up	PREDICTED: uncharacterized protein At1g08160 [Eucalyptus grandis]
XP_010031436.1	0.0293106	0.958901	None	1.17007	0.0481391	None	0.0272284	0.961818	None	1.58761	0.00927661	Up	1.48056	0.0144256	Up	0.591804	0.303322	None	0.230297	0.686036	None	0.257038	0.651992	None	PREDICTED: aspartic proteinase-like protein 2 [Eucalyptus grandis]
XP_010031442.1	-0.351103	0.053122	None	0.0439814	0.801348	None	0.829037	6.36485e-05	None	-0.074558	0.670101	None	0.30778	0.0873118	None	-0.887529	2.65262e-05	None	1.52003	4.05932e-09	Up	0.252646	0.156536	None	PREDICTED: UDP-D-apiose/UDP-D-xylose synthase 2 [Eucalyptus grandis]
XP_010031456.1	2.10655	1.92979e-11	Up	0.129578	0.487533	None	-0.322994	0.0912492	None	-0.268022	0.157414	None	1.76742	7.08972e-10	Up	-0.322761	0.0914693	None	-0.342344	0.074439	None	0.101411	0.586195	None	PREDICTED: arogenate dehydratase/prephenate dehydratase 6, chloroplastic [Eucalyptus grandis]
XP_010031458.1	-	-	-	-	-	-	-	-	-	-	-	-	-2.43542	3.10984e-06	Down	0.427254	0.265756	None	1.3337	0.000775387	Up	-	-	-	PREDICTED: LOW QUALITY PROTEIN: probable 2-carboxy-D-arabinitol-1-phosphatase [Eucalyptus grandis]
XP_010031476.1	2.61205	4.61746e-07	Up	-1.67246	0.000220139	Down	0.558577	0.161991	None	0.715657	0.0767305	None	3.59161	1.46071e-09	Up	0.151151	0.699886	None	0.0694459	0.85926	None	-0.61537	0.124963	None	PREDICTED: uncharacterized protein LOC104421277 isoform X2 [Eucalyptus grandis]
XP_010031478.1	1.09521	7.08543e-06	Up	-0.212827	0.283055	None	-0.0936712	0.633395	None	0.371992	0.0666592	None	0.73866	0.000810503	None	-0.681833	0.0017013	None	0.214387	0.279623	None	0.766879	0.000558726	None	PREDICTED: histone deacetylase 9 isoform X2 [Eucalyptus grandis]
XP_010031489.1	1.01541	5.75106e-09	Up	-0.263138	0.0345011	None	0.0216689	0.855383	None	0.435756	0.00105741	None	0.801579	3.8608e-07	None	-0.665107	6.9678e-06	None	0.215163	0.0794302	None	0.488348	0.000336682	None	PREDICTED: peptidyl-prolyl cis-trans isomerase CYP71 isoform X1 [Eucalyptus grandis]
XP_010031492.1	1.06568	5.09347e-06	Up	-0.153012	0.231677	None	0.5449	0.000257996	None	0.470083	0.00108759	None	-	-	-	-0.538897	0.000289587	None	0.196285	0.129046	None	0.390214	0.00493243	None	PREDICTED: uncharacterized protein LOC104421288 [Eucalyptus grandis] >XP_010031493.1 PREDICTED: uncharacterized protein LOC104421288 [Eucalyptus grandis]
XP_010031495.1	-	-	-	-	-	-	0.670353	0.0590965	None	0.480873	0.143073	None	-1.11841	7.52278e-05	Down	-0.583472	0.0300618	None	2.0419	1.14802e-07	Up	0.244486	0.338223	None	PREDICTED: uncharacterized oxidoreductase YajO isoform X1 [Eucalyptus grandis]
XP_010031505.1	1.89505	1.08407e-07	Up	1.25789	5.17601e-05	Up	-0.384092	0.149256	None	-0.962667	0.000989116	None	1.90148	1.02206e-07	Up	-0.145106	0.579017	None	-0.269615	0.306244	None	-0.44419	0.0976376	None	PREDICTED: uncharacterized protein LOC104421298 [Eucalyptus grandis]
XP_010031517.1	-	-	-	1.70685	7.66183e-05	Up	-0.66602	0.0738271	None	0.035932	0.920385	None	-3.81368	2.00768e-10	Down	1.34439	0.000967959	Up	1.74412	5.90466e-05	Up	-1.14047	0.00390943	Down	PREDICTED: ferredoxin, root R-B1 [Eucalyptus grandis] >XP_010031518.1 PREDICTED: ferredoxin, root R-B1 [Eucalyptus grandis] >XP_018719297.1 PREDICTED: ferredoxin, root R-B1 [Eucalyptus grandis]
XP_010031534.1	1.03046	7.51271e-10	Up	-0.53146	4.32272e-05	None	-0.0163459	0.88039	None	-0.140775	0.202356	None	0.611878	6.31828e-06	None	-0.634796	3.67855e-06	None	0.0908371	0.406229	None	-0.12706	0.248446	None	PREDICTED: nicalin-1 [Eucalyptus grandis]
XP_010031537.1	-	-	-	0.0710773	0.719997	None	-0.324829	0.258565	None	-1.10776	0.00162577	Down	0.215736	0.47198	None	-1.17074	0.00107917	Down	0.794012	0.00147242	None	-	-	-	PREDICTED: protein phosphatase 1 regulatory subunit SDS22 [Eucalyptus grandis]
XP_010031541.1	2.24054	0.00100144	Up	-0.916289	0.14026	None	-0.100474	0.868695	None	0.584322	0.340679	None	2.30295	0.00076898	Up	1.02408	0.101088	None	-0.907268	0.144038	None	-0.975544	0.117413	None	PREDICTED: bifunctional nitrilase/nitrile hydratase NIT4B [Eucalyptus grandis]
XP_010031546.1	1.97753	2.34788e-07	Up	-0.113242	0.6912	None	-0.5211	0.0762843	None	-0.308473	0.284094	None	1.06284	0.000888387	Up	-0.342095	0.236095	None	0.131385	0.645077	None	-0.0467806	0.869484	None	PREDICTED: single-stranded DNA-binding protein, mitochondrial isoform X2 [Eucalyptus grandis]
XP_010031570.1	0.695783	0.000843177	None	-0.851857	9.40395e-05	None	0.29629	0.118894	None	0.69507	0.000851556	None	0.955118	2.19113e-05	None	-1.09081	3.31312e-06	Down	0.550803	0.00600903	None	0.632643	0.00201065	None	PREDICTED: serine/threonine-protein phosphatase BSL3 [Eucalyptus grandis]
XP_010031577.1	0.970388	4.96768e-05	None	-0.0914847	0.648841	None	-0.0299308	0.881345	None	0.298531	0.145094	None	1.24433	1.46961e-06	Up	-0.507907	0.0169347	None	0.352022	0.0883197	None	0.192982	0.340223	None	PREDICTED: uncharacterized protein LOC104421365 isoform X1 [Eucalyptus grandis] >XP_018719585.1 PREDICTED: uncharacterized protein LOC104421365 isoform X1 [Eucalyptus grandis] >XP_018719586.1 PREDICTED: uncharacterized protein LOC104421365 isoform X1 [Eucalyptus grandis]
XP_010031597.1	1.3814	2.92616e-07	Up	-0.60952	0.0052743	None	-0.0241195	0.904709	None	0.0667374	0.740703	None	1.36179	3.71335e-07	Up	-0.682404	0.00214818	None	-0.0740054	0.713717	None	0.131772	0.514846	None	PREDICTED: outer envelope protein 61 [Eucalyptus grandis]
XP_010031608.1	1.7803	3.08131e-05	Up	-0.389116	0.27802	None	-0.276172	0.438653	None	-2.59208	9.73746e-08	Down	1.57122	0.000144288	Up	-0.845395	0.023678	None	0.129274	0.715668	None	-2.40666	3.44775e-07	Down	PREDICTED: uncharacterized protein LOC104421386 [Eucalyptus grandis] >XP_010031610.1 PREDICTED: uncharacterized protein LOC104421386 [Eucalyptus grandis]
XP_010031614.1	-1.70991	0.00024673	Down	-1.12359	0.0091488	Down	1.46245	0.00116902	Up	1.76535	0.000173813	Up	-4.92254	1.0256e-11	Down	-	-	-	-	-	-	-	-	-	PREDICTED: cytochrome P450 716B1 [Eucalyptus grandis]
XP_010031615.1	-	-	-	-	-	-	-	-	-	-	-	-	-0.349795	0.107921	None	-1.63874	3.67956e-05	Down	1.55051	6.66796e-05	Up	1.91142	1.26382e-05	Up	PREDICTED: inactive protein RESTRICTED TEV MOVEMENT 2 [Eucalyptus grandis]
XP_010031620.1	1.23305	5.52251e-06	Up	0.109601	0.614164	None	-0.772217	0.00138328	None	0.10251	0.63716	None	0.518547	0.023358	None	0.635048	0.00667688	None	-0.95137	0.000162651	None	-0.261569	0.234449	None	PREDICTED: molybdopterin biosynthesis protein CNX1 isoform X1 [Eucalyptus grandis]
XP_010031626.2	0.0582715	0.794753	None	-0.455051	0.050998	None	1.12509	0.000132823	Up	0.634588	0.00853805	None	-1.52402	4.08577e-07	Down	-0.753184	0.00235695	None	2.09361	1.46286e-09	Up	0.808907	0.00126402	None	PREDICTED: uncharacterized protein LOC104421396 [Eucalyptus grandis]
XP_010031635.1	-0.0708069	0.878229	None	0.590766	0.208353	None	-0.803189	0.0913608	None	-1.1053	0.0233117	None	0.49043	0.293903	None	-0.502967	0.28201	None	0.354196	0.44601	None	-1.49752	0.00309999	Down	PREDICTED: (+)-neomenthol dehydrogenase [Eucalyptus grandis] >XP_010031636.1 PREDICTED: (+)-neomenthol dehydrogenase [Eucalyptus grandis]
XP_010031640.1	0.000164499	0.999711	None	0.253427	0.577792	None	-0.67057	0.148133	None	-1.39922	0.00458549	Down	-0.178012	0.695353	None	0.00240007	0.995781	None	-1.1234	0.0193416	None	-1.30845	0.00745484	Down	PREDICTED: 60S ribosomal protein L30 [Eucalyptus grandis]
XP_010031652.1	-0.0630345	0.867074	None	-0.523061	0.172843	None	-0.350811	0.35564	None	0.360917	0.342194	None	-0.222897	0.555234	None	-1.08847	0.00730986	Down	1.48944	0.000500822	Up	0.330696	0.383441	None	PREDICTED: protein argonaute 4 [Eucalyptus grandis] >XP_010031653.1 PREDICTED: protein argonaute 4 [Eucalyptus grandis]
XP_010031654.1	1.45125	2.07934e-06	Up	-0.923766	0.000636712	None	-0.0521028	0.827587	None	-0.652724	0.0107317	None	0.797398	0.00245246	None	-0.751004	0.00397584	None	-0.133947	0.576561	None	-0.011088	0.963015	None	PREDICTED: UBP1-associated protein 2B-like [Eucalyptus grandis]
XP_010031660.1	-0.154464	0.530746	None	1.89405	3.75887e-08	Up	-1.04536	0.000227283	Down	0.606228	0.0195633	None	0.0700545	0.775485	None	0.52949	0.0389537	None	-0.0717444	0.770228	None	1.17397	5.7654e-05	Up	PREDICTED: vacuolar protein sorting-associated protein 26A [Eucalyptus grandis] >XP_018719936.1 PREDICTED: vacuolar protein sorting-associated protein 26A [Eucalyptus grandis]
XP_010031671.1	-0.27941	0.67252	None	-0.844708	0.0810502	None	0.152682	0.769907	None	0.916495	0.059939	None	1.24242	0.0135376	Up	-0.65521	0.217436	None	0.0227373	0.965221	None	0.0675826	0.8969	None	PREDICTED: transcription initiation factor IIE subunit alpha [Eucalyptus grandis]
XP_010031687.1	1.58467	0.00105628	Up	1.70539	0.000513942	Up	0.155314	0.719665	None	0.994812	0.0284841	None	2.27709	1.62432e-05	Up	1.66563	0.000652144	Up	-0.287157	0.508296	None	0.829135	0.064022	None	PREDICTED: cysteine proteinase inhibitor A [Eucalyptus grandis] >XP_010031688.1 PREDICTED: cysteine proteinase inhibitor A [Eucalyptus grandis]
XP_010031702.1	1.01573	7.40654e-05	Up	0.181217	0.406256	None	0.265351	0.227596	None	0.364874	0.101371	None	1.0756	3.5943e-05	Up	-0.0612612	0.777557	None	0.304519	0.168091	None	0.518308	0.0233195	None	PREDICTED: uncharacterized protein LOC104421450 [Eucalyptus grandis]
XP_010031710.1	-0.692844	0.0852894	None	-0.612985	0.125487	None	0.817981	0.0445382	None	1.40677	0.00124722	Up	-0.954444	0.0207686	None	-0.604749	0.130409	None	0.703413	0.0809001	None	1.93736	3.63088e-05	Up	PREDICTED: dihydropyrimidinase [Eucalyptus grandis]
XP_010031711.1	0.0353248	0.895968	None	-0.571969	0.0489703	None	0.884259	0.00492696	None	2.53367	6.33267e-07	Up	-	-	-	-	-	-	-	-	-	-	-	-	PREDICTED: dihydropyrimidinase isoform X1 [Eucalyptus grandis]
XP_010031720.1	0.948307	0.0190644	None	0.16807	0.659127	None	-0.327113	0.393399	None	-0.354499	0.355674	None	-	-	-	-1.59271	0.000313457	Down	0.571182	0.142447	None	0.647056	0.0987653	None	PREDICTED: non-specific phospholipase C2 [Eucalyptus grandis]
XP_010031721.1	-1.53022	5.77732e-05	Down	0.260144	0.241284	None	0.137465	0.530883	None	0.494497	0.0323281	None	-1.3892	0.000173117	Down	-0.756634	0.00209613	None	0.336548	0.1337	None	0.62148	0.0089455	None	PREDICTED: DNA mismatch repair protein MSH2 [Eucalyptus grandis]
XP_010031726.1	2.18636	3.88412e-08	Up	-1.68152	2.79404e-06	Down	0.327376	0.248054	None	-0.633434	0.0515648	None	2.20485	3.34817e-08	Up	-1.07851	0.000677813	Down	0.1072	0.701683	None	-0.876716	0.00412528	None	PREDICTED: signal peptide peptidase [Eucalyptus grandis]
XP_010031740.1	-	-	-	-	-	-	0.0807042	0.708623	None	0.291654	0.194778	None	-0.725194	0.0181172	None	-0.436126	0.172458	None	1.31416	0.000455452	Up	-	-	-	PREDICTED: phytochromobilin:ferredoxin oxidoreductase, chloroplastic [Eucalyptus grandis]
XP_010031741.1	2.54073	1.34457e-11	Up	-0.127085	0.510061	None	0.0368553	0.847863	None	0.168754	0.383371	None	1.28893	5.14727e-07	Up	-0.10448	0.587561	None	0.345366	0.0816811	None	-0.283432	0.148886	None	PREDICTED: uncharacterized protein LOC104421484 isoform X1 [Eucalyptus grandis] >XP_010031742.1 PREDICTED: uncharacterized protein LOC104421484 isoform X1 [Eucalyptus grandis] >XP_010031743.1 PREDICTED: uncharacterized protein LOC104421484 isoform X1 [Eucalyptus grandis] >XP_010031745.1 PREDICTED: uncharacterized protein LOC104421484 isoform X2 [Eucalyptus grandis] >XP_010031746.1 PREDICTED: unch…
XP_010031755.1	-1.25248	0.000179637	Down	0.756167	0.00260812	None	0.0483039	0.75413	None	0.781407	8.02907e-05	None	-0.243011	0.368141	None	0.466375	0.0441967	None	-0.567434	0.0016328	None	0.553181	0.00200215	None	PREDICTED: hexokinase-3 isoform X1 [Eucalyptus grandis]
XP_010031758.1	1.11248	0.000689642	Up	-0.334162	0.201226	None	-0.0968421	0.736159	None	0.107967	0.674705	None	1.12511	0.000192732	Up	-0.671944	0.014447	None	0.0720784	0.779099	None	0.0852451	0.740179	None	PREDICTED: histone deacetylase 15 isoform X1 [Eucalyptus grandis] >XP_010031764.1 PREDICTED: histone deacetylase 15 isoform X1 [Eucalyptus grandis]
XP_010031766.1	-0.203151	0.59153	None	-0.117245	0.756327	None	-0.138443	0.714165	None	-0.415559	0.276728	None	-1.23408	0.00288936	Down	0.751113	0.0553534	None	-0.383332	0.314837	None	-0.623336	0.107803	None	PREDICTED: RNA-binding protein 8A [Eucalyptus grandis]
XP_010031779.1	2.5576	0.000844627	Up	0.2072	0.761263	None	-0.42863	0.530927	None	1.06724	0.12619	None	3.51716	2.14428e-05	Up	0.133126	0.845148	None	1.09996	0.115503	None	0.932172	0.179227	None	PREDICTED: uncharacterized protein LOC104421508 [Eucalyptus grandis] >XP_010031780.1 PREDICTED: uncharacterized protein LOC104421508 [Eucalyptus grandis]
XP_010031800.1	1.70373	1.55243e-09	Up	0.127127	0.497034	None	0.192067	0.307708	None	0.188379	0.316897	None	1.50878	1.56312e-08	Up	-0.210367	0.264885	None	0.400988	0.0393833	None	0.223153	0.237663	None	PREDICTED: polyadenylate-binding protein RBP47B' [Eucalyptus grandis]
XP_010031801.1	1.91245	7.12057e-06	Up	-0.687294	0.0533178	None	-0.496462	0.155363	None	0.159421	0.642107	None	1.71818	3.10658e-05	Up	-0.692864	0.0515522	None	0.120497	0.72513	None	-0.00310717	0.992757	None	PREDICTED: actin-related protein 4 [Eucalyptus grandis]
XP_010031816.1	0.0587178	0.896228	None	0.186349	0.679419	None	0.024009	0.961949	None	0.395811	0.383057	None	-1.34496	0.00592681	Down	2.16873	5.80105e-05	Up	-1.46333	0.00312373	Down	-0.494164	0.278269	None	PREDICTED: probable copper-transporting ATPase HMA5 [Eucalyptus grandis] >XP_010031817.1 PREDICTED: probable copper-transporting ATPase HMA5 [Eucalyptus grandis] >XP_010031818.1 PREDICTED: probable copper-transporting ATPase HMA5 [Eucalyptus grandis]
XP_010031822.1	1.03992	2.17335e-09	Up	0.380109	0.00277631	None	-0.290026	0.018002	None	-0.545927	6.8341e-05	None	0.689152	2.76933e-06	None	0.17583	0.137345	None	-0.624608	1.16032e-05	None	-0.579218	3.21988e-05	None	PREDICTED: protein CASP isoform X1 [Eucalyptus grandis]
XP_010031829.1	-	-	-	-	-	-	-	-	-	-	-	-	-5.81495	1.10836e-11	Down	-0.191056	0.564397	None	5.4715	2.39613e-11	Up	-	-	-	PREDICTED: DNA-damage-repair/toleration protein DRT100 [Eucalyptus grandis]
XP_010031849.1	1.27525	0.000525733	Up	-0.396243	0.228059	None	0.31269	0.338837	None	1.44678	0.000132083	Up	0.554065	0.0963479	None	-0.307818	0.34628	None	0.0455933	0.888075	None	1.21879	0.000824817	Up	PREDICTED: lysine-specific demethylase JMJ30 isoform X1 [Eucalyptus grandis] >XP_010031850.1 PREDICTED: lysine-specific demethylase JMJ30 isoform X1 [Eucalyptus grandis] >XP_010031851.1 PREDICTED: lysine-specific demethylase JMJ30 isoform X1 [Eucalyptus grandis]
XP_010031855.1	-0.00255412	0.99455	None	-	-	-	-	-	-	-	-	-	-0.176748	0.739005	None	0.402354	0.454138	None	1.35631	0.0103279	Up	-0.00539454	0.990601	None	PREDICTED: linoleate 13S-lipoxygenase 2-1, chloroplastic [Eucalyptus grandis]
XP_010031856.1	0.914667	0.00570847	None	-1.14532	0.000902746	Down	1.80823	4.30213e-06	Up	0.235665	0.438561	None	0.265297	0.384067	None	-	-	-	-	-	-	-	-	-	PREDICTED: linoleate 13S-lipoxygenase 2-1, chloroplastic-like [Eucalyptus grandis]
XP_010031877.1	-0.179894	0.414892	None	-0.260127	0.242106	None	-0.355986	0.113965	None	0.0283689	0.896961	None	-0.43704	0.0554907	None	-1.13239	0.000104664	Down	0.640074	0.0242334	None	0.904369	0.00108764	None	PREDICTED: uncharacterized protein LOC104421582 [Eucalyptus grandis]
XP_010031879.1	0.531125	0.00221309	None	-0.0249197	0.874186	None	-0.609752	0.000617087	None	-0.766308	4.59153e-05	None	1.13974	1.14974e-07	Up	-0.0656877	0.676854	None	-1.28016	1.43374e-08	Down	-0.655609	0.000289374	None	PREDICTED: delta(24)-sterol reductase [Eucalyptus grandis]
XP_010031881.1	1.78369	4.44089e-16	Up	0.180478	0.0736603	None	-0.320058	0.00282683	None	-0.181592	0.0720078	None	1.48384	3.10862e-14	Up	0.161366	0.107522	None	-0.870582	2.53634e-09	None	-0.234327	0.0229088	None	PREDICTED: anamorsin homolog [Eucalyptus grandis]
XP_010031882.1	1.47293	9.28225e-08	Up	-0.392583	0.0594946	None	-0.0793046	0.693412	None	0.0674367	0.737339	None	1.14944	5.02721e-06	Up	-0.629296	0.00405107	None	0.166408	0.4106	None	0.187052	0.35587	None	PREDICTED: probable splicing factor 3A subunit 1 [Eucalyptus grandis] >XP_010031885.1 PREDICTED: probable splicing factor 3A subunit 1 [Eucalyptus grandis] >XP_010031886.1 PREDICTED: probable splicing factor 3A subunit 1 [Eucalyptus grandis] >XP_010031887.1 PREDICTED: probable splicing factor 3A subunit 1 [Eucalyptus grandis] >XP_010031888.1 PREDICTED: probable splicing factor 3A subunit 1 [Eucal…
XP_010031901.1	1.03867	5.70521e-12	Up	-0.307304	0.00141277	None	0.182508	0.0430787	None	0.439273	2.66522e-05	None	0.855092	3.30114e-10	None	-0.61082	1.78025e-07	None	0.358711	0.000304566	None	0.29396	0.00208876	None	PREDICTED: eukaryotic initiation factor 4A-3 [Eucalyptus grandis]
XP_010031908.1	1.00281	0.00533863	Up	0.0207358	0.950197	None	-0.933633	0.00882446	None	-0.696888	0.0440776	None	0.722764	0.0373438	None	0.308824	0.356405	None	-0.531502	0.1184	None	-0.725396	0.0367137	None	PREDICTED: probable succinate--CoA ligase [ADP-forming] subunit alpha, mitochondrial [Eucalyptus grandis]
XP_010031909.1	-3.56733	7.14095e-13	Down	-1.30809	3.74886e-05	Down	2.98957	2.89364e-11	Up	0.0807824	0.758262	None	-3.70218	3.21743e-13	Down	-3.11065	1.27813e-11	Down	6.26135	0	Up	1.86771	1.17388e-06	Up	PREDICTED: photosystem II stability/assembly factor HCF136, chloroplastic [Eucalyptus grandis]
XP_010031921.1	-	-	-	0.539547	0.0361073	None	-0.592162	0.0226638	None	-0.126451	0.606891	None	2.04111	1.76152e-08	Up	0.0240608	0.921791	None	-0.0676028	0.782821	None	0.26863	0.279224	None	PREDICTED: uncharacterized protein LOC104421610 [Eucalyptus grandis] >XP_018720115.1 PREDICTED: uncharacterized protein LOC104421610 [Eucalyptus grandis]
XP_010031931.1	0.0203605	0.975265	None	1.95688	0.00176285	Up	-0.539877	0.166605	None	1.30528	0.00278038	Up	-	-	-	-0.0927647	0.862698	None	-0.19808	0.602821	None	1.37316	0.00187444	Up	PREDICTED: probable prefoldin subunit 5 [Eucalyptus grandis]
XP_010031961.1	1.16842	0.0124333	Up	1.56496	0.00148815	Up	-0.701136	0.155976	None	-1.51153	0.00199247	Down	1.41728	0.00332407	Up	-0.478505	0.273948	None	0.746289	0.0946661	None	-0.0272149	0.954934	None	PREDICTED: ATPase ASNA1 homolog [Eucalyptus grandis]
XP_010031967.1	3.90047	1.12101e-06	Up	2.18974	0.000461279	Up	-1.50639	0.0102116	Down	-0.439063	0.424444	None	1.4378	0.0136743	Up	-0.947703	0.0922044	None	-0.461344	0.401646	None	2.60388	6.57902e-05	Up	PREDICTED: phenylalanine ammonia-lyase [Eucalyptus grandis]
XP_010031968.1	0.703478	1.42528e-05	None	0.244179	0.0739796	None	-0.229049	0.0925039	None	0.160945	0.230445	None	1.00318	5.11935e-08	Up	-0.124723	0.349936	None	0.0549776	0.678158	None	0.335265	0.016874	None	PREDICTED: exosome complex component RRP41-like [Eucalyptus grandis]
XP_010031998.1	-2.46048	3.88134e-13	Down	-0.851146	7.21415e-05	None	-0.211373	0.249738	None	1.20885	4.60957e-07	Up	-1.54879	5.68609e-09	Down	-0.266948	0.149202	None	0.37876	0.044892	None	0.754821	0.000289911	None	PREDICTED: aquaporin PIP2-7 [Eucalyptus grandis]
XP_010032010.1	-1.60971	0.00172188	Down	0.371243	0.421815	None	0.660858	0.158926	None	1.71278	0.000985783	Up	-0.887083	0.0629256	None	-1.33602	0.0487289	None	2.58762	0.000520773	Up	2.62499	0.00045059	Up	PREDICTED: beta-galactosidase 8 [Eucalyptus grandis]
XP_010032030.1	1.62157	9.26564e-09	Up	-0.447587	0.0286553	None	-0.1861	0.343515	None	-1.17249	2.33979e-06	Down	1.70819	3.45639e-09	Up	-0.125495	0.520912	None	-0.767143	0.000521244	None	-1.40966	1.15755e-07	Down	PREDICTED: uncharacterized protein LOC104421688 isoform X1 [Eucalyptus grandis]
XP_010032056.1	-0.273395	0.3517	None	0.0996783	0.732235	None	0.211164	0.470382	None	0.910007	0.00410982	None	-0.530874	0.0772525	None	-0.764209	0.0136709	None	1.04544	0.00127612	Up	0.682593	0.0258489	None	PREDICTED: mitogen-activated protein kinase 3 [Eucalyptus grandis]
XP_010032066.1	1.18247	0.00126622	Up	-	-	-	-	-	-	-	-	-	1.64875	6.00911e-05	Up	-2.07708	9.553e-06	Down	-0.336324	0.184448	None	-	-	-	PREDICTED: UDP-glycosyltransferase 76C2 [Eucalyptus grandis]
XP_010032076.1	-	-	-	-0.0646822	0.734875	None	0.378954	0.0614642	None	-0.21228	0.275287	None	0.649461	0.0639381	None	-1.42092	0.000542571	Down	0.864177	0.00773204	None	0.510736	0.0893819	None	PREDICTED: proline-, glutamic acid- and leucine-rich protein 1 [Eucalyptus grandis]
XP_010032077.1	1.13619	0.0117871	Up	0.437688	0.305289	None	-0.714156	0.100078	None	-0.855484	0.0514462	None	-0.0154078	0.970902	None	0.53318	0.214044	None	-1.1133	0.0133766	Down	-0.537505	0.210465	None	PREDICTED: diphosphomevalonate decarboxylase MVD2 [Eucalyptus grandis]
XP_010032098.1	-	-	-	-	-	-	-	-	-	-	-	-	2.66131	0.000158634	Up	-0.799542	0.0561607	None	-1.06556	0.0142085	Down	0.823615	0.0498576	None	PREDICTED: beta-D-glucosyl crocetin beta-1,6-glucosyltransferase [Eucalyptus grandis]
XP_010032118.1	0.655418	0.324048	None	-0.309949	0.520976	None	-0.566445	0.362827	None	0.813725	0.206958	None	1.89978	0.0163601	Up	-0.980532	0.139185	None	-	-	-	-0.0211952	0.976977	None	PREDICTED: 3-phosphoinositide-dependent protein kinase 1 [Eucalyptus grandis]
XP_010032130.1	-0.719964	0.000745402	None	0.887979	7.37119e-05	None	-0.69486	0.00104821	None	-0.514561	0.0110464	None	-1.76158	1.1084e-09	Down	0.303931	0.117508	None	1.43276	5.3485e-08	Up	0.280171	0.147556	None	PREDICTED: malate dehydrogenase [NADP], chloroplastic [Eucalyptus grandis]
XP_010032132.1	1.13232	1.02451e-08	Up	0.178721	0.183807	None	-0.146049	0.223148	None	-0.256984	0.0378814	None	1.20998	3.81615e-10	Up	-0.370246	0.00423391	None	0.0421969	0.720852	None	0.013588	0.917925	None	PREDICTED: uncharacterized protein LOC104421756 [Eucalyptus grandis]
XP_010032138.1	1.12719	0.000590372	Up	-0.724918	0.0181397	None	-0.265022	0.364112	None	-0.577397	0.0548918	None	0.862015	0.00594113	None	-0.681746	0.0253687	None	-0.251958	0.387857	None	-0.304628	0.298141	None	PREDICTED: glycine-rich RNA-binding protein RZ1C isoform X1 [Eucalyptus grandis]
XP_010032174.1	2.8021	0.000742273	Up	1.4284	0.0100992	Up	-0.541455	0.299023	None	-0.00495817	0.992321	None	0.1709	0.740387	None	-1.25507	0.0216931	None	0.857421	0.105986	None	1.89697	0.00111751	Up	PREDICTED: phenylalanine ammonia-lyase [Eucalyptus grandis]
XP_010032195.1	-0.350701	0.075378	None	-1.22885	8.26929e-07	Down	0.0499906	0.793588	None	0.512125	0.0119966	None	-0.487198	0.0162384	None	-0.325077	0.0978332	None	0.377215	0.0569836	None	-0.350797	0.0753031	None	PREDICTED: mRNA-decapping enzyme subunit 2 [Eucalyptus grandis]
XP_010032197.1	-0.404184	0.426236	None	0.986493	0.0601505	None	0.396944	0.434456	None	0.941347	0.0719136	None	2.11545	0.00642382	Up	-1.85549	0.0149885	Down	2.30805	0.000118381	Up	1.71585	0.00223837	Up	PREDICTED: V-type proton ATPase subunit G 1 [Eucalyptus grandis] >XP_010032198.1 PREDICTED: V-type proton ATPase subunit G 1 [Eucalyptus grandis]
XP_010032205.1	0.719208	0.146501	None	-0.0882628	0.855296	None	-0.0976184	0.840168	None	-0.464823	0.341529	None	1.70429	0.0192114	Up	0.578853	0.238752	None	-0.472107	0.334168	None	-1.47336	0.00530996	Down	PREDICTED: rhomboid-like protein 19 [Eucalyptus grandis]
XP_010032207.1	-0.677989	0.0136795	None	-0.298203	0.243072	None	0.956987	0.00119996	None	-0.770921	0.041046	None	-1.46552	5.68842e-05	Down	-0.815512	0.0151618	None	0.885763	0.0284227	None	0.290694	0.442718	None	PREDICTED: MLO-like protein 2 isoform X1 [Eucalyptus grandis]
XP_010032209.1	0.739355	0.0483915	None	-1.00669	0.0094044	Down	0.535482	0.189517	None	1.90424	8.26187e-05	Up	0.431084	0.235909	None	-0.998108	0.00993903	None	0.0113547	0.974684	None	1.02193	0.016942	None	PREDICTED: AP-1 complex subunit sigma-1 [Eucalyptus grandis]
XP_010032210.1	2.31206	1.4911e-06	Up	0.288368	0.431357	None	-0.897945	0.0202573	None	-0.366068	0.319842	None	1.67467	0.0032136	Up	1.43993	0.000563325	Up	-1.89763	2.38921e-05	Down	-0.72222	0.0567584	None	PREDICTED: D-aminoacyl-tRNA deacylase [Eucalyptus grandis]
XP_010032219.1	0.532025	0.0437929	None	0.851971	0.00236392	None	-0.272948	0.337811	None	0.125391	0.657133	None	1.30979	2.50255e-05	Up	-0.109526	0.664636	None	-0.078051	0.757128	None	0.156002	0.537783	None	PREDICTED: uncharacterized protein LOC104421808 [Eucalyptus grandis]
XP_010032221.1	0.238671	0.486585	None	-0.1225	0.720048	None	-0.862425	0.0172083	None	-1.25836	0.00100439	Down	0.437363	0.207447	None	-0.0766186	0.822493	None	-0.276425	0.421127	None	-1.02861	0.00543624	Down	PREDICTED: elongation factor 1-alpha isoform X1 [Eucalyptus grandis] >XP_010032222.1 PREDICTED: elongation factor 1-alpha isoform X1 [Eucalyptus grandis]
XP_010032237.1	-	-	-	-	-	-	-	-	-	-	-	-	0.63859	0.108123	None	-1.08162	0.00151303	Down	0.801383	0.0100361	None	0.5733	0.0483303	None	PREDICTED: uncharacterized protein LOC104421820 [Eucalyptus grandis]
XP_010032238.1	-1.2762	0.00315946	Down	-0.577994	0.147656	None	1.69194	0.000231074	Up	0.770642	0.0872915	None	-0.194717	0.618198	None	-0.794381	0.0511639	None	2.3488	3.87725e-06	Up	-0.55461	0.319647	None	PREDICTED: 50S ribosomal protein L10, chloroplastic [Eucalyptus grandis]
XP_010032240.1	-0.220252	0.506345	None	0.333099	0.317756	None	-1.02608	0.0044078	Down	0.0738318	0.822997	None	0.471556	0.208686	None	1.35321	0.000365029	Up	0.15097	0.647936	None	1.128	0.00205815	Up	PREDICTED: leukotriene A-4 hydrolase homolog [Eucalyptus grandis]
XP_010032245.1	1.04163	0.00015355	Up	-0.126611	0.593059	None	0.450818	0.0653451	None	0.132447	0.576236	None	0.884799	0.000862859	None	-0.986724	0.000281881	None	0.633283	0.0120409	None	0.428725	0.0787234	None	PREDICTED: protein TONNEAU 1a [Eucalyptus grandis]
XP_010032247.1	-0.261525	0.320666	None	1.30349	3.27494e-05	Up	-0.439591	0.100957	None	-1.38246	1.48784e-05	Down	-0.227126	0.387273	None	0.404671	0.129502	None	-0.0810667	0.756073	None	-0.497906	0.0651573	None	PREDICTED: TBC1 domain family member 2A isoform X1 [Eucalyptus grandis] >XP_018719508.1 PREDICTED: TBC1 domain family member 2A isoform X1 [Eucalyptus grandis]
XP_010032251.1	1.34127	0.000212274	Up	1.55639	3.51303e-05	Up	-0.684737	0.0364992	None	-0.183831	0.55833	None	1.53114	4.3379e-05	Up	-0.278181	0.377878	None	0.96905	0.00443725	None	-0.330214	0.29675	None	PREDICTED: glutathione S-transferase L3 [Eucalyptus grandis]
XP_010032253.1	1.44499	6.19195e-09	Up	-0.510415	0.00553414	None	0.323622	0.0656704	None	0.49214	0.00718208	None	0.645221	0.000749999	None	-0.614714	0.00118973	None	-0.0296462	0.861439	None	0.379678	0.0328892	None	PREDICTED: macrophage erythroblast attacher [Eucalyptus grandis]
XP_010032265.1	-	-	-	0.908799	0.00535776	None	-0.933529	0.00440704	None	-1.35677	0.000142191	Down	3.01273	3.61641e-07	Up	-1.14516	0.000800011	Down	-0.73777	0.019861	None	-0.295462	0.3242	None	PREDICTED: MATH domain and coiled-coil domain-containing protein At3g58410 isoform X1 [Eucalyptus grandis]
XP_010032273.1	0.252315	0.508643	None	-1.07621	0.00842586	Down	-0.808804	0.0414622	None	-1.11734	0.00649631	Down	-0.428844	0.265204	None	0.603267	0.121434	None	-1.21185	0.00353211	Down	-2.53594	4.60438e-07	Down	PREDICTED: 60S ribosomal protein L35 [Eucalyptus grandis]
XP_010032274.1	-	-	-	-	-	-	-	-	-	-	-	-	-0.388288	0.233626	None	-1.16853	0.00184154	Down	0.685236	0.0684238	None	-	-	-	PREDICTED: caffeoylshikimate esterase [Eucalyptus grandis]
XP_010032275.1	1.11688	1.07363e-06	Up	0.0329315	0.851951	None	-0.0183317	0.917236	None	0.115258	0.515297	None	0.491029	0.00944605	None	-0.510834	0.00722272	None	0.278062	0.123898	None	0.368186	0.0451966	None	PREDICTED: splicing factor 3B subunit 3 [Eucalyptus grandis]
XP_010032280.1	1.78361	0.000281949	Up	-1.92049	0.00013046	Down	0.714745	0.0913071	None	1.71822	0.000408324	Up	2.67787	1.35647e-08	Up	-2.30742	1.34162e-07	Down	-0.25888	0.425239	None	2.04336	3.63291e-06	Up	PREDICTED: non-specific lipid-transfer protein 2 [Eucalyptus grandis]
XP_010032290.1	-3.22125	3.11843e-07	Down	1.12659	0.0234719	None	-0.451832	0.342395	None	0.338332	0.475353	None	-4.842	1.52718e-10	Down	-0.53317	0.264246	None	4.52789	5.92092e-10	Up	2.95566	1.25958e-06	Up	PREDICTED: aspartyl protease AED3 isoform X2 [Eucalyptus grandis]
XP_010032291.1	0.753466	0.00710477	None	-1.15994	0.000137059	Down	1.03376	0.00139739	Up	0.0127651	0.960648	None	0.903486	0.00171543	None	-0.80558	0.0043712	None	0.369868	0.161492	None	-0.80915	0.00422667	None	PREDICTED: L-Ala-D/L-amino acid epimerase [Eucalyptus grandis]
XP_010032296.1	-3.25973	4.21761e-07	Down	-0.729364	0.168134	None	2.21182	9.18181e-05	Up	3.3106	3.29384e-07	Up	-0.865004	0.0501636	None	-0.772907	0.0776566	None	2.0859	4.84642e-05	Up	1.34316	0.00388766	Up	PREDICTED: NADPH:quinone oxidoreductase [Eucalyptus grandis]
XP_010032317.1	0.41815	0.00942507	None	0.585693	0.000783992	None	-	-	-	3.89223	1.51568e-12	Up	-	-	-	1.9937	2.00465e-10	Up	-4.10435	6.68798e-13	Down	0.525147	0.00439827	None	PREDICTED: annexin-like protein RJ4 isoform X1 [Eucalyptus grandis]
XP_010032320.1	-	-	-	-0.266034	0.51073	None	-1.25611	0.00473073	Down	1.00032	0.0200779	None	-	-	-	2.32639	8.29345e-06	Up	-2.5703	2.09204e-06	Down	-1.16324	0.00808177	Down	PREDICTED: annexin-like protein RJ4 [Eucalyptus grandis]
XP_010032322.1	-0.349121	0.17373	None	-0.744504	0.047058	None	0.687515	0.0796787	None	-	-	-	1.41224	2.38747e-05	Up	-1.71944	8.7204e-06	Down	0.987477	0.0022475	None	0.486568	0.204588	None	PREDICTED: probable inactive purple acid phosphatase 27 isoform X1 [Eucalyptus grandis]
XP_010032358.1	-2.79873	5.12163e-09	Down	1.03833	0.00176868	Up	0.128562	0.623217	None	-1.27909	0.000251265	Down	-1.80721	7.53399e-05	Down	-0.322345	0.386826	None	2.22128	3.59844e-08	Up	-0.147495	0.61422	None	PREDICTED: aldose 1-epimerase [Eucalyptus grandis]
XP_010032378.1	-	-	-	-1.51709	0.00589225	Down	-	-	-	0.991845	0.0523262	None	0.765863	0.123857	None	-1.07239	0.0116461	Down	-0.689231	0.0834681	None	-0.0348607	0.932643	None	PREDICTED: AT-hook motif nuclear-localized protein 15 [Eucalyptus grandis] >XP_010032379.1 PREDICTED: AT-hook motif nuclear-localized protein 15 [Eucalyptus grandis] >XP_018720103.1 PREDICTED: AT-hook motif nuclear-localized protein 15 [Eucalyptus grandis] >XP_018720104.1 PREDICTED: AT-hook motif nuclear-localized protein 15 [Eucalyptus grandis]
XP_010032381.1	-4.99476	1.18033e-09	Down	-1.56971	0.0069095	Down	4.6956	3.91057e-09	Up	1.90088	0.0015003	Up	-5.11692	7.32247e-10	Down	-1.98088	0.0010266	Down	6.5276	4.68114e-12	Up	0.675705	0.216772	None	PREDICTED: ribulose bisphosphate carboxylase/oxygenase activase, chloroplastic [Eucalyptus grandis]
XP_010032384.1	0.248931	0.453641	None	0.445597	0.344824	None	-0.0294058	0.949751	None	-0.185824	0.691003	None	0.786947	0.0250051	None	-1.0805	0.00740158	Down	0.375938	0.314107	None	0.880491	0.0387323	None	PREDICTED: actin-related protein 5 isoform X1 [Eucalyptus grandis]
XP_010032401.1	2.40365	0.000143239	Up	-0.268074	0.561655	None	0.11448	0.803538	None	0.185205	0.719113	None	-	-	-	-0.722876	0.127667	None	0.115895	0.801164	None	2.28457	0.00209086	Up	PREDICTED: uncharacterized protein LOC104421933 isoform X1 [Eucalyptus grandis]
XP_010032407.1	-	-	-	0.938568	0.0392396	None	-0.0176965	0.967323	None	0.682624	0.124721	None	2.8242	0.000128515	Up	1.03125	0.0248917	None	-0.0159519	0.970543	None	1.11831	0.016004	None	PREDICTED: uncharacterized protein LOC104421937 [Eucalyptus grandis]
XP_010032445.1	-	-	-	0.283804	0.229287	None	-1.34178	0.000122988	Down	-1.82076	2.46067e-05	Down	-	-	-	0.36021	0.304039	None	-1.20666	0.0104533	Down	-0.498367	0.223368	None	PREDICTED: U-box domain-containing protein 26 [Eucalyptus grandis]
XP_010032504.1	2.83681	8.32623e-10	Up	-0.388805	0.203209	None	-0.0446774	0.88185	None	-0.404226	0.186431	None	1.37374	0.000100587	Up	-0.116956	0.697603	None	0.0320644	0.915045	None	-0.414558	0.17581	None	PREDICTED: polypyrimidine tract-binding protein homolog 1 isoform X1 [Eucalyptus grandis] >XP_010032505.1 PREDICTED: polypyrimidine tract-binding protein homolog 1 isoform X1 [Eucalyptus grandis]
XP_010032507.1	1.26721	6.13742e-11	Up	-0.386356	0.00286832	None	-0.115008	0.33461	None	-0.314216	0.0126023	None	1.00649	5.99502e-09	Up	-0.723299	1.80146e-06	None	-0.121341	0.30919	None	0.0424412	0.719602	None	PREDICTED: KH domain-containing protein At4g18375 isoform X2 [Eucalyptus grandis] >XP_010032508.1 PREDICTED: KH domain-containing protein At4g18375 isoform X2 [Eucalyptus grandis]
XP_010032529.1	2.08832	1.57344e-06	Up	-0.446817	0.0652237	None	0.18855	0.422279	None	0.278039	0.240514	None	1.27164	1.32686e-05	Up	-0.402398	0.0945581	None	0.229496	0.330332	None	0.166008	0.479156	None	PREDICTED: pre-mRNA-splicing factor SPF27 homolog [Eucalyptus grandis] >XP_010032538.1 PREDICTED: pre-mRNA-splicing factor SPF27 homolog [Eucalyptus grandis]
XP_010032537.1	0.342419	0.427174	None	0.183852	0.667987	None	-0.398687	0.408618	None	-0.855293	0.0856965	None	-2.4384	5.46818e-05	Down	-0.188748	0.693581	None	-0.0128917	0.975948	None	0.656139	0.285317	None	PREDICTED: AMP deaminase [Eucalyptus grandis]
XP_010032541.1	-1.87764	7.51705e-06	Down	-	-	-	-	-	-	-	-	-	-	-	-	-	-	-	-	-	-	-	-	-	PREDICTED: serine carboxypeptidase-like 25 [Eucalyptus grandis]
XP_010032546.1	-0.405514	0.324099	None	-0.872385	0.0571133	None	0.413395	0.248895	None	0.930526	0.0102061	None	-1.6231	0.00110177	Down	-	-	-	-	-	-	-	-	-	PREDICTED: putative methylesterase 11, chloroplastic [Eucalyptus grandis]
XP_010032547.1	1.70911	5.56874e-06	Up	0.583147	0.0571881	None	-0.631374	0.0407684	None	-1.75379	3.85206e-06	Down	-	-	-	-0.946696	0.00352584	None	0.288773	0.33176	None	-0.924843	0.00421893	None	PREDICTED: protein SPIRAL1-like 2 [Eucalyptus grandis]
XP_010032548.1	-	-	-	-0.352422	0.559694	None	-0.862038	0.195097	None	-0.519553	0.340258	None	2.25859	0.0151955	Up	-0.539732	0.324029	None	0.0331056	0.930771	None	-	-	-	PREDICTED: peroxisome biogenesis protein 3-2 [Eucalyptus grandis]
XP_010032559.1	2.31962	0.000932238	Up	2.29986	0.00101115	Up	-0.749335	0.236731	None	-0.662463	0.294069	None	3.21345	2.22999e-05	Up	1.29854	0.0459059	None	-0.204876	0.743063	None	-0.425679	0.497368	None	PREDICTED: guanine nucleotide-binding protein subunit beta-like protein [Eucalyptus grandis]
XP_010032565.1	1.67309	5.77036e-09	Up	-0.668885	0.00200471	None	0.0506957	0.795908	None	-0.365761	0.0709481	None	1.4805	5.45256e-08	Up	-1.0274	1.72701e-05	Down	0.0435506	0.824133	None	-0.172021	0.383499	None	PREDICTED: probable tRNA (guanine(26)-N(2))-dimethyltransferase 2 [Eucalyptus grandis]
XP_010032571.1	-	-	-	-	-	-	-	-	-	-	-	-	1.01671	NA	None	-	-	-	-	-	-	-	-	-	PREDICTED: U3 small nucleolar ribonucleoprotein protein IMP3 [Eucalyptus grandis]
XP_010032609.1	-0.0419056	0.90817	None	-0.102544	0.744936	None	-0.10884	0.729938	None	0.158883	0.615251	None	-1.59284	0.000106521	Down	2.04835	1.88984e-07	Up	-0.620211	0.0099468	None	-1.09528	0.000371069	Down	PREDICTED: protein CROWDED NUCLEI 1 [Eucalyptus grandis]
XP_010032621.1	-3.19521	2.27507e-12	Down	-0.93011	0.00110962	None	1.93011	5.31912e-08	Up	0.195755	0.445387	None	-3.00913	8.30225e-12	Down	-1.18756	8.02645e-05	Down	3.18866	2.37899e-12	Up	0.330796	0.202013	None	PREDICTED: beta-glucosidase 44 [Eucalyptus grandis]
XP_010032630.1	0.841489	0.000171498	None	-1.36258	4.05727e-05	Down	1.31999	5.76175e-05	Up	-	-	-	-1.15547	4.73826e-06	Down	0.424318	0.10605	None	0.339188	0.190232	None	-	-	-	PREDICTED: beta-glucosidase 44 [Eucalyptus grandis]
XP_010032637.1	-6.53951	5.88142e-09	Down	-	-	-	-	-	-	-	-	-	-6.21349	2.28673e-09	Down	-0.435077	0.454638	None	7.25124	1.92202e-10	Up	-0.80367	0.331415	None	PREDICTED: ribulose bisphosphate carboxylase small chain, chloroplastic [Eucalyptus grandis]
XP_010032645.1	-	-	-	0.953777	0.0053877	None	-1.31921	0.000974692	Down	-1.54253	6.17246e-05	Down	-	-	-	0.862617	0.0105246	None	-2.727	2.07652e-08	Down	-1.46881	0.000107597	Down	PREDICTED: delta(7)-sterol-C5(6)-desaturase [Eucalyptus grandis]
XP_010032647.1	-0.257591	0.357428	None	0.340015	0.227365	None	0.114442	0.680565	None	-0.231104	0.408222	None	0.367856	0.192642	None	0.445345	0.117569	None	1.12287	0.000396081	Up	0.18572	0.505253	None	PREDICTED: chlorophyll synthase, chloroplastic [Eucalyptus grandis]
XP_010032662.1	-1.06268	0.0715262	None	1.69952	0.00607562	Up	-0.604477	0.293669	None	-0.739371	0.20164	None	4.02755	3.98892e-05	Up	-1.60731	0.00890656	Down	-1.3341	0.0264503	None	0.178411	0.753963	None	PREDICTED: multicopper oxidase LPR2 [Eucalyptus grandis]
XP_010032690.1	-0.128105	0.655464	None	1.00035	0.00165259	Up	0.307761	0.288324	None	0.49568	0.0928581	None	-1.07103	0.000879831	Down	0.357571	0.219139	None	2.10407	9.07212e-08	Up	0.284492	0.325538	None	PREDICTED: protein C2-DOMAIN ABA-RELATED 1 [Eucalyptus grandis] >XP_010032691.1 PREDICTED: protein C2-DOMAIN ABA-RELATED 1 [Eucalyptus grandis]
XP_010032697.1	-1.20441	0.000787048	Down	0.258632	0.412429	None	0.649075	0.00714636	None	0.27863	0.216338	None	-0.534334	0.0231506	None	-0.776792	0.00180049	None	2.42172	1.86137e-10	Up	0.735028	0.0065423	None	PREDICTED: glutathione S-transferase DHAR3, chloroplastic [Eucalyptus grandis] >XP_010032698.1 PREDICTED: glutathione S-transferase DHAR3, chloroplastic [Eucalyptus grandis] >XP_018719538.1 PREDICTED: glutathione S-transferase DHAR3, chloroplastic [Eucalyptus grandis] >XP_018719539.1 PREDICTED: glutathione S-transferase DHAR3, chloroplastic [Eucalyptus grandis]
XP_010032709.1	0.309449	0.501641	None	-2.83448	1.85379e-06	Down	-0.328975	0.522701	None	0.567861	0.222672	None	0.597377	0.200287	None	-2.31993	3.11103e-05	Down	1.15139	0.0180422	None	1.14804	0.0183431	None	PREDICTED: HMG-Y-related protein A isoform X1 [Eucalyptus grandis]
XP_010032718.1	-2.18373	2.3781e-13	Down	-0.290186	0.0334842	None	-	-	-	0.915615	9.4205e-07	None	-2.06586	6.15508e-13	Down	-0.560929	0.00012185	None	0.306199	0.00811288	None	0.616896	4.27818e-05	None	PREDICTED: probable inactive receptor kinase At3g02880 [Eucalyptus grandis]
XP_010032725.1	-0.654105	0.00497542	None	-0.468299	0.0368549	None	0.301933	0.167433	None	0.122513	0.569151	None	-1.06975	3.38203e-05	Down	-0.468342	0.0368393	None	0.235979	0.277037	None	0.0564028	0.792721	None	PREDICTED: glutamine synthetase nodule isozyme [Eucalyptus grandis]
XP_010032726.1	0.93874	0.204017	None	-4.12098	5.77879e-06	Down	1.54547	0.0416586	None	2.69752	0.000943697	Up	-0.789682	0.283016	None	-0.6425	0.380536	None	1.13298	0.12802	None	0.105217	0.884944	None	PREDICTED: FACT complex subunit SPT16 isoform X1 [Eucalyptus grandis] >XP_010032727.1 PREDICTED: FACT complex subunit SPT16 isoform X1 [Eucalyptus grandis]
XP_010032735.1	-	-	-	-	-	-	-0.932114	0.0906159	None	0.32695	0.493667	None	-	-	-	-	-	-	0.996218	0.0462823	None	1.91853	0.000568029	Up	PREDICTED: aspartic proteinase PCS1 [Eucalyptus grandis]
XP_010032739.1	-2.39002	1.36324e-08	Down	-0.474842	0.114112	None	-0.282204	0.339866	None	1.57582	1.21982e-05	Up	-1.6074	9.2292e-06	Down	-0.420066	0.159945	None	0.882775	0.00543449	None	1.77999	2.0435e-06	Up	PREDICTED: uncharacterized protein LOC104422188 [Eucalyptus grandis]
XP_010032744.1	1.55705	1.51532e-05	Up	-0.063722	0.821311	None	-0.179359	0.570887	None	-0.604484	0.065863	None	1.06455	0.00099645	Up	0.113911	0.686798	None	0.036064	0.898244	None	0.175926	0.659823	None	PREDICTED: cytochrome c oxidase assembly protein COX11, mitochondrial isoform X1 [Eucalyptus grandis] >XP_018719952.1 PREDICTED: cytochrome c oxidase assembly protein COX11, mitochondrial isoform X1 [Eucalyptus grandis] >XP_018719953.1 PREDICTED: cytochrome c oxidase assembly protein COX11, mitochondrial isoform X1 [Eucalyptus grandis]
XP_010032751.1	2.19426	0.00036935	Up	-	-	-	-	-	-	-	-	-	-0.840672	0.121769	None	-2.4231	0.000419004	Down	2.49443	0.000310911	Up	1.68734	0.00851003	Up	PREDICTED: sucrose synthase 5 [Eucalyptus grandis]
XP_010032770.1	1.28932	2.46952e-07	Up	-0.0316627	0.864961	None	-0.0970113	0.603219	None	-0.0914258	0.624134	None	1.85123	2.92302e-10	Up	0.473016	0.0166326	None	-0.669776	0.00125786	None	-0.766062	0.000330626	None	PREDICTED: probable 3-beta-hydroxysteroid-Delta(8),Delta(7)-isomerase [Eucalyptus grandis] >XP_010032771.1 PREDICTED: probable 3-beta-hydroxysteroid-Delta(8),Delta(7)-isomerase [Eucalyptus grandis]
XP_010032777.1	-1.24924	0.000303489	Down	-1.57908	1.73281e-05	Down	1.64548	9.78196e-06	Up	0.397378	0.194576	None	-1.66239	8.46152e-06	Down	-0.819916	0.0109077	None	3.83993	1.55165e-12	Up	0.288627	0.342247	None	PREDICTED: probable xyloglucan endotransglucosylase/hydrolase protein B [Eucalyptus grandis]
XP_010032790.1	1.3285	1.0238e-09	Up	-0.0654542	0.646066	None	0.0378089	0.790509	None	0.387295	0.0109015	None	1.44687	1.84786e-10	Up	-0.555406	0.000571425	None	0.110201	0.441197	None	0.315283	0.0342895	None	PREDICTED: U2 small nuclear ribonucleoprotein A' [Eucalyptus grandis]
XP_010032796.1	-0.16731	0.577921	None	0.0302021	0.919749	None	-0.631443	0.0433953	None	0.331527	0.274549	None	1.04967	0.00160842	Up	0.375732	0.217142	None	-0.471019	0.125034	None	0.179979	0.549663	None	PREDICTED: UPF0664 stress-induced protein C29B12.11c [Eucalyptus grandis]
XP_010032813.1	-1.01069	1.00881e-07	Down	0.330421	0.0236326	None	0.181037	0.198633	None	0.505859	0.00109395	None	-0.875258	1.10411e-06	None	0.143547	0.305099	None	0.435382	0.00394375	None	0.328041	0.0245558	None	PREDICTED: transcription factor Pur-alpha 1 isoform X1 [Eucalyptus grandis]
XP_010032828.1	1.25195	0.00151707	Up	0.319259	0.370574	None	0.201146	0.611798	None	0.0776498	0.826238	None	0.88719	0.018145	None	0.330014	0.354951	None	-0.238481	0.501997	None	-0.0189325	0.957293	None	PREDICTED: uncharacterized protein LOC104422263 [Eucalyptus grandis]
XP_010032840.1	-1.41319	0.00210079	Down	0.780918	0.0680624	None	-0.239935	0.603819	None	0.110845	0.788228	None	-1.18358	0.0161724	Down	1.36848	0.00637633	Up	-0.567841	0.177178	None	0.181122	0.661146	None	PREDICTED: glucosidase 2 subunit beta isoform X2 [Eucalyptus grandis]
XP_010032852.1	-	-	-	-	-	-	-	-	-	-	-	-	-3.63526	3.40947e-06	Down	-	-	-	-	-	-	-	-	-	PREDICTED: uncharacterized protein LOC104422276 [Eucalyptus grandis]
XP_010032875.1	-0.618233	3.96422e-05	None	0.734688	3.58916e-06	None	-0.150489	0.237112	None	-0.819106	6.59389e-07	None	-0.196419	0.126454	None	0.831094	5.20501e-07	None	-1.06963	6.00558e-09	Down	-1.0187	1.49514e-08	Down	PREDICTED: uncharacterized protein LOC104422292 [Eucalyptus grandis]
XP_010032881.1	1.22183	0.00810117	Up	-2.84377	3.322e-06	Down	2.8191	3.77664e-06	Up	1.85311	0.000650419	Up	-0.284011	0.508559	None	-1.92328	0.000132206	Down	1.68452	0.000553567	Up	0.243687	0.570094	None	PREDICTED: dirigent protein 19 [Eucalyptus grandis]
XP_010032883.1	-	-	-	-	-	-	-	-	-	-	-	-	-1.14199	0.0205519	Down	-0.707712	0.202647	None	0.703254	0.230077	None	1.18165	0.0587651	None	PREDICTED: E3 ubiquitin-protein ligase BRE1-like 2 isoform X1 [Eucalyptus grandis]
XP_010032896.1	0.505243	0.116247	None	-0.115113	0.713967	None	0.312551	0.323783	None	0.498151	0.121207	None	0.282793	0.371131	None	0.983286	0.00403154	None	-0.53599	0.096658	None	-1.07045	0.00201392	Down	PREDICTED: uncharacterized protein LOC104422305 [Eucalyptus grandis] >XP_010032897.1 PREDICTED: uncharacterized protein LOC104422305 [Eucalyptus grandis]
XP_010032909.2	-	-	-	0.523623	0.191161	None	-0.974242	0.0197373	None	-0.567645	0.157803	None	1.23736	0.00414716	Up	-1.1093	0.00899575	Down	0.227559	0.56404	None	0.815666	0.0470918	None	PREDICTED: probable acyl-activating enzyme 18, peroxisomal isoform X3 [Eucalyptus grandis]
XP_010032943.1	3.14537	7.8515e-13	Up	0.244893	0.310812	None	-0.409633	0.0958889	None	0.164751	0.492882	None	0.816786	0.00199946	None	-0.924151	0.000633992	None	0.791374	0.00261215	None	1.56664	6.2032e-07	Up	PREDICTED: trans-cinnamate 4-monooxygenase [Eucalyptus grandis]
XP_010032944.1	-2.01645	3.16729e-08	Down	1.16394	0.00232635	Up	-0.771064	0.0750348	None	-0.120986	0.722467	None	-0.102544	0.670521	None	0.279164	0.25329	None	-0.801573	0.00287608	None	-0.145089	0.54809	None	PREDICTED: probable LRR receptor-like serine/threonine-protein kinase At1g06840 [Eucalyptus grandis] >XP_010032945.1 PREDICTED: probable LRR receptor-like serine/threonine-protein kinase At1g06840 [Eucalyptus grandis]
XP_010032958.1	-	-	-	-	-	-	-	-	-	1.13052	0.00358978	Up	0.673589	0.0110501	None	0.0813205	0.733255	None	0.240661	0.319996	None	-0.450552	0.104969	None	PREDICTED: uncharacterized protein LOC104422349 [Eucalyptus grandis]
XP_010032968.1	2.2315	9.4577e-09	Up	-1.67204	1.25633e-06	Down	0.727293	0.0102121	None	0.661105	0.0182105	None	1.62488	1.94756e-06	Up	-2.76083	1.42077e-09	Down	1.53431	2.15189e-05	Up	1.83711	1.64245e-06	Up	PREDICTED: UDP-glycosyltransferase 87A1 [Eucalyptus grandis]
XP_010032970.1	0.950085	1.47197e-09	None	0.0561073	0.589253	None	-0.143884	0.173015	None	0.312748	0.00536809	None	1.02528	3.239e-10	Up	-0.00139759	0.989238	None	-0.600492	4.17326e-06	None	0.48272	7.98696e-05	None	PREDICTED: surfeit locus protein 1 [Eucalyptus grandis]
XP_010032978.1	1.31207	0.0111372	Up	-	-	-	-	-	-	-	-	-	-	-	-	-	-	-	-	-	-	-	-	-	PREDICTED: phosphoinositide phospholipase C 2 [Eucalyptus grandis]
XP_010032983.1	-0.500935	0.042512	None	-0.338457	0.161077	None	0.735642	0.00431154	None	0.99921	0.000250976	None	-0.441844	0.0710412	None	-1.04287	0.000154955	Down	1.10493	7.79831e-05	Up	1.08754	9.45349e-05	Up	PREDICTED: internal alternative NAD(P)H-ubiquinone oxidoreductase A2, mitochondrial [Eucalyptus grandis]
XP_010032986.2	-0.39649	0.315124	None	2.00159	2.37079e-05	Up	-1.5373	0.00052874	Down	-1.4082	0.00123813	Down	0.267764	0.49513	None	0.0865308	0.82479	None	-0.297058	0.449657	None	0.0809249	0.835964	None	PREDICTED: protein trichome birefringence-like 45 [Eucalyptus grandis]
XP_010032994.1	-1.38144	7.39374e-05	Down	-0.295882	0.320163	None	0.955456	0.00308783	None	1.27943	0.000183025	Up	-0.48846	0.10651	None	-0.484973	0.108904	None	1.39192	6.73573e-05	Up	0.321207	0.281342	None	PREDICTED: 6-phosphofructo-2-kinase/fructose-2,6-bisphosphatase [Eucalyptus grandis]
XP_010033013.1	-0.759776	1.72964e-05	None	-	-	-	-	-	-	-	-	-	0.0425299	0.762623	None	-1.0723	1.08282e-07	Down	1.24858	8.26559e-09	Up	1.37926	1.4031e-09	Up	PREDICTED: ammonium transporter 1 member 3 [Eucalyptus grandis]
XP_010033014.1	-0.482799	0.181776	None	1.41693	0.000457392	Up	-1.48406	0.000279589	Down	-0.499222	0.167881	None	-1.07392	0.00528524	Down	-1.65532	7.91441e-05	Down	2.29919	7.49147e-07	Up	1.84084	2.02028e-05	Up	PREDICTED: UDP-glycosyltransferase 71K1 [Eucalyptus grandis]
XP_010033025.1	-2.19091	1.50415e-07	Down	-	-	-	-	-	-	-	-	-	-0.960883	0.00205323	None	-	-	-	-	-	-	-	-	-	PREDICTED: 50S ribosomal protein L4, chloroplastic [Eucalyptus grandis]
XP_010033042.1	-1.36995	0.00330931	Down	-0.132342	0.756359	None	-0.0755371	0.859345	None	-0.875553	0.0483979	None	-2.30024	1.16199e-05	Down	-0.260398	0.542671	None	1.44476	0.00213248	Up	1.12287	0.0133963	Up	PREDICTED: uncharacterized protein LOC104422417 isoform X1 [Eucalyptus grandis]
XP_010033044.1	1.78452	1.29008e-07	Up	-0.0437212	0.860101	None	-0.253686	0.311384	None	-0.545162	0.0356867	None	1.85724	6.42156e-08	Up	-0.397925	0.117627	None	-0.00848961	0.972691	None	-0.816353	0.00273147	None	PREDICTED: proliferating cell nuclear antigen [Eucalyptus grandis]
XP_010033050.1	-6.53634	2.66454e-15	Down	-0.360147	0.354533	None	1.091	0.00847625	Up	4.22265	4.03819e-11	Up	-5.86657	3.01981e-14	Down	-0.912734	0.0246642	None	5.5717	9.72555e-14	Up	4.70134	4.11782e-12	Up	PREDICTED: 18.1 kDa class I heat shock protein [Eucalyptus grandis]
XP_010033065.1	-	-	-	0.422284	0.446396	None	-1.35329	0.0380978	None	-0.837206	0.183963	None	2.49823	0.00418758	Up	1.10765	0.0555453	None	-3.2236	1.02934e-05	Down	-1.85832	0.00285974	Down	PREDICTED: UDP-glucose iridoid glucosyltransferase [Eucalyptus grandis]
XP_010033076.1	-6.49045	0	Down	-0.516485	0.0330927	None	1.65748	1.38358e-07	Up	4.08468	8.88178e-16	Up	-5.61232	0	Down	-1.02304	0.000148	Down	5.0274	0	Up	4.47767	0	Up	PREDICTED: 18.1 kDa class I heat shock protein-like [Eucalyptus grandis]
XP_010033079.1	-1.9156	0.000119426	Down	0.355955	0.369702	None	-0.268536	0.496348	None	-0.884676	0.0562891	None	-3.97787	5.09729e-08	Down	-	-	-	-	-	-	-	-	-	PREDICTED: copper transporter 1 [Eucalyptus grandis]
XP_010033081.1	-2.55731	1.36603e-10	Down	-1.13372	0.00190319	Down	2.67002	3.16587e-08	Up	1.04592	0.00364961	Up	-1.69307	1.90237e-07	Down	-1.93157	1.37408e-07	Down	1.43614	1.11137e-05	Up	0.799698	0.00469467	None	PREDICTED: copper transporter 6 [Eucalyptus grandis]
XP_010033096.1	-0.102029	0.896833	None	-	-	-	-	-	-	-	-	-	-1.18705	0.142211	None	-0.274861	0.805018	None	2.82868	0.0180992	None	2.92769	0.0148874	Up	PREDICTED: tropinone reductase homolog At5g06060 [Eucalyptus grandis]
XP_010033104.1	1.57357	0.0394844	None	0.380307	0.460234	None	-0.240817	0.638673	None	0.295608	0.564904	None	-	-	-	-0.299359	0.601855	None	0.698824	0.181724	None	1.41776	0.0108858	Up	PREDICTED: transcription initiation factor IIA large subunit [Eucalyptus grandis]
XP_010033105.1	-5.30084	0	Down	0.14793	0.248719	None	3.27302	3.10862e-15	Up	-	-	-	-6.09651	0	Down	0.168691	0.296621	None	5.40991	0	Up	-0.588259	0.00157785	None	PREDICTED: ribulose bisphosphate carboxylase/oxygenase activase, chloroplastic isoform X1 [Eucalyptus grandis]
XP_010033111.1	-0.87059	0.0310157	None	0.0404529	0.907619	None	-0.0917164	0.792683	None	-0.107306	0.664347	None	-1.7123	0.000193958	Down	0.208469	0.575006	None	-	-	-	0.260302	0.394785	None	PREDICTED: E3 ubiquitin-protein ligase RDUF1 [Eucalyptus grandis]
XP_010033118.1	-	-	-	-	-	-	-	-	-	-	-	-	1.61276	0.00965747	Up	-	-	-	-	-	-	-	-	-	PREDICTED: scarecrow-like protein 14 isoform X1 [Eucalyptus grandis] >XP_018719600.1 PREDICTED: scarecrow-like protein 14 isoform X1 [Eucalyptus grandis]
XP_010033123.1	-1.84581	0.000314167	Down	-0.993285	0.0336604	None	0.231502	0.604982	None	-0.596184	0.189393	None	-0.672331	0.140701	None	-0.42426	0.346217	None	1.1595	0.0146067	Up	-1.31195	0.00650667	Down	PREDICTED: expansin-A4 [Eucalyptus grandis]
XP_010033125.1	2.07554	4.61305e-10	Up	-0.260006	0.23005	None	-0.0571736	0.788976	None	-0.0865495	0.685643	None	2.22091	1.16716e-10	Up	-0.77695	0.001132	None	-0.423284	0.0561508	None	0.0549276	0.79707	None	PREDICTED: methyl-CpG-binding domain-containing protein 5 [Eucalyptus grandis]
XP_010033127.1	-1.71499	1.03454e-07	Down	2.1235	2.19611e-09	Up	-1.51283	4.41169e-06	Down	-2.09815	2.7556e-09	Down	-2.18568	1.26711e-09	Down	3.46659	9.34808e-14	Up	-1.23183	1.64666e-05	Down	-2.35775	2.90226e-10	Down	PREDICTED: outer envelope pore protein 16, chloroplastic [Eucalyptus grandis]
XP_010033134.1	-0.134622	0.330276	None	1.6178	1.17695e-09	Up	0.19028	0.174047	None	-0.848701	1.5319e-05	None	0.0984064	0.570446	None	0.0992266	0.567266	None	0.487228	0.000694511	None	-0.294326	0.0416639	None	PREDICTED: U-box domain-containing protein 13 isoform X1 [Eucalyptus grandis]
XP_010033142.1	0.0618176	0.913303	None	-4.71984	3.63824e-08	Down	3.99832	2.55134e-06	Up	1.63873	0.0514334	None	-1.01346	0.0851888	None	2.69236	9.64196e-05	Up	-0.927757	0.113047	None	-0.0803012	0.899345	None	PREDICTED: LOW QUALITY PROTEIN: osmotin-like protein [Eucalyptus grandis]
XP_010033165.1	-1.02454	0.000997227	Down	0.734182	0.0131315	None	-0.674341	0.0215077	None	-1.75128	1.14546e-06	Down	-0.769257	0.00976059	None	0.716212	0.0152554	None	-1.01555	0.00108348	Down	-2.09743	5.53162e-08	Down	PREDICTED: LOW QUALITY PROTEIN: 60S ribosomal protein L23a-like [Eucalyptus grandis]
XP_010033178.1	1.01846	0.00137871	Up	-0.200702	0.484826	None	1.02605	0.00128843	Up	0.882351	0.00454601	None	0.70594	0.0195991	None	-0.275208	0.3402	None	0.250246	0.385044	None	0.266236	0.355893	None	PREDICTED: nudix hydrolase 9 isoform X1 [Eucalyptus grandis]
XP_010033183.1	1.4539	0.00117363	Up	-0.553968	0.175194	None	-0.666422	0.105697	None	-0.282459	0.483394	None	1.12558	0.00894135	Up	-0.678607	0.0997921	None	0.0972668	0.808463	None	-0.0667406	0.867854	None	PREDICTED: probable NOT transcription complex subunit VIP2 isoform X1 [Eucalyptus grandis]
XP_010033186.1	-1.35583	4.33305e-05	Down	-0.747379	0.0513488	None	0.980443	0.0382733	None	1.41982	0.00456756	Up	-1.71258	2.44907e-06	Down	-0.149382	0.562517	None	0.739902	0.00909448	None	-0.995449	0.00246399	None	PREDICTED: chitinase 2 [Eucalyptus grandis]
XP_010033189.1	-2.94767	0.000290791	Down	-	-	-	-	-	-	-	-	-	-2.71992	0.000474342	Down	-	-	-	-	-	-	-	-	-	PREDICTED: phototropin-1 isoform X1 [Eucalyptus grandis] >XP_010033190.1 PREDICTED: phototropin-1 isoform X1 [Eucalyptus grandis] >XP_018719267.1 PREDICTED: phototropin-1 isoform X1 [Eucalyptus grandis] >XP_018719268.1 PREDICTED: phototropin-1 isoform X1 [Eucalyptus grandis] >XP_018719269.1 PREDICTED: phototropin-1 isoform X1 [Eucalyptus grandis] >XP_018719270.1 PREDICTED: phototropin-1 isoform X…
XP_010033198.1	2.09488	0.0124653	Up	-1.00737	0.0805854	None	0.169758	0.751833	None	-0.0748099	0.88896	None	1.13563	0.189035	None	-	-	-	-	-	-	-	-	-	PREDICTED: uncharacterized protein LOC104422543 isoform X2 [Eucalyptus grandis]
XP_010033205.1	-	-	-	0.669063	0.0115705	None	-0.356161	0.113952	None	-0.402486	0.192292	None	-	-	-	-	-	-	-	-	-	1.18601	0.00513511	Up	PREDICTED: probable glycosyltransferase At3g07620 [Eucalyptus grandis]
XP_010033206.1	1.06985	0.000149324	Up	-0.412902	0.0972304	None	0.496226	0.0488572	None	0.578893	0.0233411	None	0.361632	0.143812	None	-0.81467	0.00226899	None	0.435863	0.0809329	None	0.470747	0.0606894	None	PREDICTED: LOW QUALITY PROTEIN: folylpolyglutamate synthase [Eucalyptus grandis]
XP_010033214.1	-	-	-	1.7445	1.94284e-05	Up	-2.67557	3.68766e-08	Down	-1.63018	4.49745e-05	Down	-	-	-	1.89281	6.66471e-06	Up	-3.11402	2.83612e-09	Down	-1.49098	0.00012665	Down	PREDICTED: plant cysteine oxidase 2 [Eucalyptus grandis]
XP_010033221.1	1.92887	0	Up	-0.062252	0.45999	None	-0.538106	8.56341e-07	None	-0.554309	5.29855e-07	None	1.14276	3.53051e-13	Up	-0.302971	0.0012028	None	-0.242247	0.00730654	None	-0.24845	0.00611016	None	PREDICTED: NADH dehydrogenase [ubiquinone] complex I, assembly factor 7 [Eucalyptus grandis]
XP_010033228.1	-	-	-	-	-	-	-	-	-	-	-	-	0.329215	0.0974932	None	-1.27601	7.52655e-06	Down	0.309565	0.117151	None	0.402473	0.0725616	None	PREDICTED: AAA-ATPase ASD, mitochondrial [Eucalyptus grandis]
XP_010033232.1	1.41124	3.34708e-09	Up	0.424846	0.0118478	None	-0.615134	0.00172271	None	-1.06633	4.53306e-07	Down	1.13662	1.5824e-07	Up	0.784094	3.88595e-05	None	-1.16371	1.06226e-07	Down	-0.964652	2.17051e-06	None	PREDICTED: probable prolyl 4-hydroxylase 7 [Eucalyptus grandis]
XP_010033242.1	-	-	-	-	-	-	-	-	-	-	-	-	-	-	-	2.12997	0.00618306	Up	-	-	-	-	-	-	PREDICTED: ABC transporter B family member 15 [Eucalyptus grandis]
XP_010033249.1	0.905154	6.01728e-08	None	-0.747685	1.46152e-06	None	0.013245	0.912428	None	-0.770823	9.0284e-07	None	0.588723	4.37517e-05	None	-1.37061	1.7907e-11	Down	0.241602	0.0535075	None	0.00567111	0.962439	None	PREDICTED: alpha-mannosidase 2 [Eucalyptus grandis]
XP_010033252.1	-0.785381	0.178416	None	0.6786	0.104238	None	0.50256	0.221226	None	1.11031	0.0118449	Up	1.02082	0.103318	None	1.4723	0.00380481	Up	-0.497458	0.276635	None	0.100482	0.823272	None	PREDICTED: protein CREG1 [Eucalyptus grandis]
XP_010033256.1	-0.572539	0.291693	None	0.0899979	0.866908	None	-0.712181	0.192337	None	-1.90659	0.00141853	Down	-0.13563	0.800678	None	-1.33529	0.0188209	None	1.61649	0.00546753	Up	-0.937296	0.0900524	None	PREDICTED: peroxidase 63 [Eucalyptus grandis]
XP_010033258.1	-	-	-	-	-	-	1.19532	0.00346552	Up	0.751424	0.0563437	None	-	-	-	-	-	-	2.82787	8.8488e-07	Up	0.950176	0.0389282	None	PREDICTED: uncharacterized protein LOC104422589 [Eucalyptus grandis]
XP_010033262.1	0.460312	0.338793	None	1.1418	0.0231705	None	-0.116894	0.806426	None	-0.169087	0.723179	None	2.14992	0.00011814	Up	-1.00208	0.04383	None	-0.0658274	0.890202	None	-0.64822	0.181843	None	PREDICTED: uncharacterized protein LOC104422592 [Eucalyptus grandis]
XP_010033279.1	0.127651	0.597009	None	-0.350611	0.153786	None	0.246952	0.310098	None	0.956517	0.000479289	None	-0.4908	0.0500483	None	-0.361738	0.141658	None	0.489474	0.0506249	None	1.1507	5.82492e-05	Up	PREDICTED: serine/threonine-protein kinase TAO1-B isoform X1 [Eucalyptus grandis] >XP_010033280.1 PREDICTED: serine/threonine-protein kinase TAO1-B isoform X1 [Eucalyptus grandis]
XP_010033285.1	-1.09258	1.12146e-08	Down	-0.359623	0.0111438	None	0.365284	0.0100757	None	0.463274	0.00163293	None	-0.766475	4.30009e-06	None	-0.117659	0.37838	None	0.489749	0.000980524	None	0.0657928	0.620424	None	PREDICTED: universal stress protein A-like protein [Eucalyptus grandis]
XP_010033286.1	-	-	-	-	-	-	-	-	-	-	-	-	0.840204	0.0343665	None	-0.970534	0.0168533	None	3.04344	4.72863e-09	Up	0.246624	0.401161	None	PREDICTED: 50S ribosomal protein L12, chloroplastic-like [Eucalyptus grandis]
XP_010033298.1	1.14708	7.31486e-10	Up	0.133104	0.276069	None	-0.0937821	0.440075	None	-0.0783265	0.518277	None	0.996144	1.10662e-08	None	-0.283412	0.0257594	None	-0.146893	0.230554	None	-0.27094	0.0323183	None	PREDICTED: isocitrate dehydrogenase [NADP] [Eucalyptus grandis]
XP_010033326.1	1.52122	3.8495e-09	Up	-0.84154	5.14641e-05	None	0.103432	0.554415	None	-0.23335	0.188516	None	1.2127	2.30304e-07	Up	-0.839927	5.27246e-05	None	0.0133369	0.939027	None	-0.439515	0.0174271	None	PREDICTED: nuclear pore complex protein GP210 [Eucalyptus grandis]
XP_010033336.1	-	-	-	1.183	0.0505132	None	0.924324	0.056191	None	0.63805	0.12736	None	-	-	-	-	-	-	-	-	-	2.27351	0.0132858	Up	PREDICTED: LOW QUALITY PROTEIN: serine/threonine-protein kinase HT1 [Eucalyptus grandis]
XP_010033342.1	-	-	-	0.369022	0.390114	None	-0.0909814	0.860547	None	1.30152	0.00485032	Up	0.527919	0.290957	None	-0.672081	0.0700088	None	-0.763924	0.135909	None	0.748176	0.0469378	None	PREDICTED: SAGA-associated factor 29 [Eucalyptus grandis]
XP_010033343.1	-1.09854	3.16791e-05	Down	0.45109	0.0480361	None	-0.650167	0.00609002	None	0.717994	0.002841	None	-0.741118	0.00218033	None	0.596263	0.0109647	None	-0.280896	0.207298	None	0.572442	0.0141336	None	PREDICTED: E3 ubiquitin-protein ligase RGLG2 isoform X1 [Eucalyptus grandis]
XP_010033346.1	1.32784	9.59076e-07	Up	-0.212246	0.313077	None	-0.570307	0.0105037	None	-0.158227	0.449959	None	1.21519	3.76476e-06	Up	-0.372739	0.0826415	None	0.0420715	0.839944	None	0.0965573	0.643573	None	PREDICTED: pentatricopeptide repeat-containing protein At4g35850, mitochondrial [Eucalyptus grandis]
XP_010033351.1	1.22792	0.000702948	Up	-1.37553	0.00069229	Down	0.767471	0.0265997	None	-0.188709	0.58113	None	-	-	-	-	-	-	-	-	-	-	-	-	PREDICTED: pectate lyase [Eucalyptus grandis]
XP_010033366.1	-1.30545	0.0301909	Down	-	-	-	-	-	-	-	-	-	-2.6481	0.000634105	Down	-	-	-	-	-	-	-	-	-	PREDICTED: uncharacterized protein LOC104422672 isoform X4 [Eucalyptus grandis] >XP_010033367.1 PREDICTED: uncharacterized protein LOC104422672 isoform X4 [Eucalyptus grandis]
XP_010033372.1	0.159193	0.454096	None	0.48387	0.0293382	None	-0.928862	0.000160295	None	-0.349064	0.107904	None	0.225819	0.291009	None	0.950481	0.000122652	None	-1.07778	2.53928e-05	Down	-0.467232	0.0348174	None	PREDICTED: glyceraldehyde-3-phosphate dehydrogenase, cytosolic isoform X1 [Eucalyptus grandis]
XP_010033373.1	2.41309	0.00567896	Up	0.6943	0.392309	None	-1.34908	0.103181	None	-0.00126521	0.998747	None	3.55389	0.000152718	Up	1.13546	0.166917	None	0.0480601	0.95243	None	-0.0419595	0.958462	None	PREDICTED: prohibitin-3, mitochondrial [Eucalyptus grandis]
XP_010033379.1	-	-	-	1.50806	6.23105e-05	Up	-0.494668	0.101885	None	-1.17716	0.000254668	Down	-	-	-	1.50131	0.000671619	Up	-1.31224	8.37941e-05	Down	-1.5788	1.02682e-05	Down	PREDICTED: lysine histidine transporter 1 [Eucalyptus grandis]
XP_010033388.1	0.469248	0.252	None	-0.715516	0.0878887	None	-	-	-	-	-	-	-0.685213	0.101066	None	-1.31822	0.00376949	Down	-0.213755	0.63547	None	-	-	-	PREDICTED: uncharacterized protein LOC104422690 [Eucalyptus grandis]
XP_010033400.1	1.25918	3.39728e-14	Up	-0.036152	0.664407	None	-0.012062	0.884715	None	-0.174263	0.0444523	None	0.447398	1.22e-05	None	-0.42324	2.59629e-05	None	0.229161	0.0101052	None	0.0851225	0.311155	None	PREDICTED: uridine kinase-like protein 1, chloroplastic [Eucalyptus grandis]
XP_010033413.1	1.05136	0.00173752	Up	-	-	-	-	-	-	-	-	-	0.191681	0.379172	None	-0.503862	0.0784256	None	0.491345	0.0848945	None	-	-	-	PREDICTED: fidgetin-like protein 1 [Eucalyptus grandis] >XP_010033414.1 PREDICTED: fidgetin-like protein 1 [Eucalyptus grandis] >XP_018719660.1 PREDICTED: fidgetin-like protein 1 [Eucalyptus grandis]
XP_010033416.1	2.92997	4.21567e-05	Up	-0.833497	0.0526161	None	0.0687948	0.867273	None	0.742028	0.0817985	None	2.80289	3.34696e-06	Up	-1.16266	0.00915139	Down	-0.855679	0.0471164	None	0.119845	0.77109	None	PREDICTED: SWI/SNF complex component SNF12 homolog [Eucalyptus grandis] >XP_010033417.1 PREDICTED: SWI/SNF complex component SNF12 homolog [Eucalyptus grandis] >XP_018719661.1 PREDICTED: SWI/SNF complex component SNF12 homolog [Eucalyptus grandis]
XP_010033424.1	-2.44629	4.29884e-05	Down	-	-	-	-	-	-	-	-	-	-0.700242	0.163157	None	-0.289153	0.557722	None	-0.111567	0.820482	None	-0.644697	0.197734	None	PREDICTED: protein NUCLEAR FUSION DEFECTIVE 4 [Eucalyptus grandis]
XP_010033425.1	-	-	-	1.07587	0.0007106	Up	-0.0411141	0.872631	None	0.16574	0.522287	None	-	-	-	-	-	-	-	-	-	-	-	-	PREDICTED: AAA-ATPase At3g50940 [Eucalyptus grandis]
XP_010033428.1	-	-	-	-1.09842	0.00025935	Down	0.820288	0.00319766	None	-0.586032	0.101297	None	1.90796	2.93763e-05	Up	-1.24737	7.00672e-05	Down	-0.192658	0.431682	None	-0.68216	0.059816	None	PREDICTED: AAA-ATPase At3g50940 [Eucalyptus grandis]
XP_010033429.2	2.60985	4.46832e-07	Up	-0.215097	0.578053	None	1.47487	0.000737736	Up	0.514041	0.239821	None	1.61028	0.000300625	Up	-1.36461	0.0015204	Down	-0.166636	0.666122	None	0.73682	0.065293	None	PREDICTED: LOW QUALITY PROTEIN: uncharacterized protein LOC104422718 [Eucalyptus grandis]
XP_010033439.1	0.422171	0.276533	None	-1.09545	0.0527505	None	0.328442	0.568647	None	-0.165482	0.760021	None	-1.40775	0.00118871	Down	-0.449075	0.247908	None	0.0446653	0.907096	None	-0.348301	0.367249	None	PREDICTED: mitogen-activated protein kinase 7 [Eucalyptus grandis]
XP_010033441.1	-	-	-	-0.400507	0.0227552	None	0.0528424	0.748934	None	0.153402	0.357209	None	1.63197	1.88733e-09	Up	-2.2984	2.87852e-11	Down	0.851451	0.000130012	None	0.867951	0.00028205	None	PREDICTED: uncharacterized protein LOC104422725 [Eucalyptus grandis]
XP_010033446.1	1.80628	0.000370478	Up	2.18806	4.01158e-05	Up	-0.481564	0.280742	None	0.328492	0.458919	None	1.49953	0.00520832	Up	3.7208	1.00314e-08	Up	-1.42641	0.00325091	Down	-1.1306	0.0160336	None	PREDICTED: thioredoxin H-type [Eucalyptus grandis]
XP_010033459.1	-	-	-	-	-	-	-	-	-	-	-	-	-	-	-	-	-	-	1.25306	0.00567769	Up	0.930165	0.0307486	None	PREDICTED: cytochrome P450 84A1 [Eucalyptus grandis]
XP_010033461.1	0.236889	0.234907	None	-0.51355	0.0189125	None	-0.402565	0.076228	None	-1.99967	4.45195e-06	Down	-	-	-	-	-	-	1.06326	0.000113703	Up	-	-	-	PREDICTED: zinc finger CCCH domain-containing protein 44 [Eucalyptus grandis]
XP_010033465.1	-0.964305	1.46277e-06	None	-0.874563	6.36994e-06	None	0.698846	0.000121283	None	1.06817	2.78715e-07	Up	-0.989884	9.67747e-07	None	-0.44189	0.00816148	None	0.644175	0.000304387	None	0.246448	0.121563	None	PREDICTED: probable serine protease EDA2 isoform X1 [Eucalyptus grandis]
XP_010033471.1	0.552603	0.124629	None	-0.612363	0.0904955	None	-0.387685	0.275547	None	-1.04021	0.00616855	Down	0.469376	0.189215	None	0.235453	0.504597	None	-0.744392	0.0422571	None	-1.1075	0.00385878	Down	PREDICTED: peptidyl-prolyl cis-trans isomerase Pin1 [Eucalyptus grandis]
XP_010033473.1	-1.09459	0.0282291	Down	0.981335	0.0471307	None	-1.64113	0.00180084	Down	-1.88731	0.000475599	Down	-0.692517	0.153077	None	0.615504	0.202205	None	-0.794233	0.103459	None	-2.20144	8.44415e-05	Down	PREDICTED: 60S ribosomal protein L8-3 [Eucalyptus grandis]
XP_010033478.1	-	-	-	-	-	-	-0.0645569	0.890524	None	-0.0816745	0.8488	None	2.33262	0.0030298	Up	1.25582	0.0863951	None	-	-	-	-4.48248	2.71133e-05	Down	PREDICTED: optineurin isoform X1 [Eucalyptus grandis] >XP_010033479.1 PREDICTED: optineurin isoform X1 [Eucalyptus grandis]
XP_010033486.1	3.54562	2.57737e-08	Up	2.26945	2.91818e-05	Up	-2.19677	4.45055e-05	Down	-0.252439	0.575975	None	1.71896	0.000711313	Up	-0.387845	0.392223	None	-0.685696	0.136294	None	2.33358	2.01263e-05	Up	PREDICTED: naringenin,2-oxoglutarate 3-dioxygenase [Eucalyptus grandis]
XP_010033494.1	2.25145	1.60647e-05	Up	-0.0889978	0.834954	None	-0.278544	0.515958	None	-0.29138	0.49698	None	1.61975	0.000762224	Up	0.289001	0.500468	None	-0.366123	0.39466	None	-0.88165	0.0473713	None	PREDICTED: glycine-rich protein 2-like [Eucalyptus grandis]
XP_010033512.1	-0.867248	0.0060331	None	-	-	-	-	-	-	-	-	-	-1.34405	0.000127799	Down	-	-	-	-	-	-	-	-	-	PREDICTED: L-ascorbate peroxidase 3, peroxisomal isoform X1 [Eucalyptus grandis]
XP_010033514.1	0.211072	0.109635	None	0.648082	2.92696e-05	None	0.304823	0.0243968	None	0.0874695	0.498128	None	1.03673	1.67964e-08	Up	-0.685116	1.38258e-05	None	0.439385	0.00198471	None	0.243522	0.0671464	None	PREDICTED: 3-dehydroquinate synthase, chloroplastic [Eucalyptus grandis]
XP_010033527.1	0.969093	0.00161861	None	-0.289161	0.301665	None	0.486162	0.0883824	None	0.105218	0.704399	None	1.61458	3.81965e-06	Up	-0.142437	0.607971	None	-0.0429105	0.876889	None	-0.548324	0.0564855	None	PREDICTED: la-related protein 1B [Eucalyptus grandis]
XP_010033532.1	0.700497	0.0042481	None	0.514345	0.00317297	None	-0.905259	6.59433e-06	None	-1.26321	3.53185e-08	Down	0.335477	0.042417	None	0.500538	0.00392271	None	-0.938863	3.92884e-06	None	-0.817662	2.59558e-05	None	PREDICTED: probable prolyl 4-hydroxylase 10 [Eucalyptus grandis] >XP_010033534.1 PREDICTED: probable prolyl 4-hydroxylase 10 [Eucalyptus grandis]
XP_010033533.1	2.21741	1.71279e-05	Up	0.371714	0.382651	None	-0.699594	0.106888	None	0.198764	0.638775	None	1.51117	0.00132914	Up	2.09733	3.593e-05	Up	-2.8997	2.88349e-07	Down	-0.574795	0.18158	None	PREDICTED: pyruvate decarboxylase 2 [Eucalyptus grandis]
XP_010033540.1	-2.63925	3.34873e-06	Down	-	-	-	-	-	-	-	-	-	-1.20701	0.000479078	Down	0.279826	0.222997	None	0.216984	0.231264	None	-	-	-	PREDICTED: serine/arginine-rich splicing factor SR45a isoform X1 [Eucalyptus grandis]
XP_010033545.2	0.34973	0.253118	None	0.279489	0.490591	None	-	-	-	0.31435	0.412251	None	0.312775	0.253166	None	-1.04219	0.00105332	Down	0.407143	0.18634	None	0.264651	0.330951	None	PREDICTED: putative F-box protein At1g65770 [Eucalyptus grandis]
XP_010033561.1	-0.0635754	0.90936	None	-0.128374	0.818254	None	0.93628	0.102749	None	0.489774	0.384071	None	-2.1834	0.000563723	Down	1.56448	0.00904675	Up	1.31571	0.0252516	None	-1.22041	0.0366661	None	PREDICTED: basic endochitinase [Eucalyptus grandis]
XP_010033572.1	-	-	-	-	-	-	-	-	-	-	-	-	-	-	-	0.607277	1.48834e-05	None	-1.85838	3.84175e-10	Down	-0.681623	1.43841e-05	None	PREDICTED: protein STRICTOSIDINE SYNTHASE-LIKE 6 [Eucalyptus grandis]
XP_010033577.1	0.606825	0.0345903	None	0.481095	0.0195558	None	0.0717824	0.706618	None	-0.250587	0.247937	None	1.51526	2.05921e-05	Up	-0.892078	0.000159011	None	0.275592	0.159292	None	-1.15057	0.000399401	Down	PREDICTED: protein GRIP isoform X1 [Eucalyptus grandis] >XP_010033578.1 PREDICTED: protein GRIP isoform X1 [Eucalyptus grandis]
XP_010033581.1	-0.13026	0.708411	None	1.03379	0.00600594	Up	-0.299225	0.393127	None	0.488821	0.16808	None	1.4098	0.000388866	Up	-0.900063	0.0149446	None	0.481378	0.174405	None	0.364034	0.300535	None	PREDICTED: heterogeneous nuclear ribonucleoprotein H2 [Eucalyptus grandis]
XP_010033601.1	1.55356	1.78075e-06	Up	-2.37166	9.43619e-09	Down	1.5898	6.56573e-06	Up	1.12288	0.000463857	Up	1.69918	4.35736e-07	Up	-2.28684	2.32997e-09	Down	0.695034	0.00985983	None	1.05409	0.000278911	Up	PREDICTED: MLO-like protein 8 [Eucalyptus grandis]
XP_010033604.1	1.69458	1.19689e-07	Up	1.20663	4.3861e-06	Up	-0.28375	0.178233	None	-0.263658	0.209802	None	0.86961	0.000279443	None	0.672356	0.00311496	None	0.0822059	0.691395	None	-0.0242137	0.906778	None	PREDICTED: eukaryotic translation initiation factor 6-2 [Eucalyptus grandis] >XP_010033605.1 PREDICTED: eukaryotic translation initiation factor 6-2 [Eucalyptus grandis]
XP_010033632.1	-0.504947	0.0409566	None	-0.610568	0.0152083	None	1.31315	7.85724e-06	Up	3.84052	6.88338e-15	Up	1.10635	7.64985e-05	Up	-0.216443	0.364377	None	-0.519346	0.0359586	None	1.14373	5.05852e-05	Up	PREDICTED: 2-oxoglutarate-dependent dioxygenase DAO [Eucalyptus grandis] >XP_010033633.1 PREDICTED: 2-oxoglutarate-dependent dioxygenase DAO [Eucalyptus grandis]
XP_010033635.1	-1.0358	0.00907599	Down	0.216666	0.558224	None	-0.582706	0.166091	None	-0.204689	0.580035	None	-0.621989	0.101194	None	-0.937904	0.0167925	None	0.710923	0.0631698	None	0.499111	0.184047	None	PREDICTED: protein STRUBBELIG-RECEPTOR FAMILY 7 [Eucalyptus grandis]
XP_010033638.1	-	-	-	-1.31987	0.0106883	Down	0.659668	0.222688	None	0.304574	0.523299	None	0.943436	0.170157	None	-0.592774	0.22062	None	-0.0815163	0.86371	None	-0.093539	0.843869	None	PREDICTED: uncharacterized protein LOC104422883 [Eucalyptus grandis]
XP_010033654.1	-0.996397	0.000678894	None	0.707604	0.0108289	None	-0.726047	0.00915298	None	-1.10888	0.000220025	Down	-1.59966	1.64314e-06	Down	0.918285	0.00146898	None	-0.159517	0.540417	None	-0.444396	0.0961061	None	PREDICTED: pectinesterase 3-like [Eucalyptus grandis]
XP_010033662.1	-	-	-	-1.95364	0.000421261	Down	0.163832	0.724719	None	0.375195	0.423205	None	1.76856	0.00658533	Up	-2.19382	3.65233e-05	Down	0.413017	0.378847	None	1.23391	0.00720633	Up	PREDICTED: mediator of RNA polymerase II transcription subunit 6 [Eucalyptus grandis]
XP_010033668.1	1.31811	2.60796e-08	Up	-0.27451	0.0633316	None	-0.312189	0.0367251	None	-0.0213783	0.88034	None	0.599301	0.00631163	None	-0.523129	0.00117176	None	0.308339	0.0388808	None	0.675939	8.2468e-05	None	PREDICTED: probable complex I intermediate-associated protein 30 [Eucalyptus grandis] >XP_010033669.1 PREDICTED: probable complex I intermediate-associated protein 30 [Eucalyptus grandis] >XP_010033670.1 PREDICTED: probable complex I intermediate-associated protein 30 [Eucalyptus grandis]
XP_010033676.1	-0.371224	0.0258504	None	0.0276081	0.858057	None	0.0108074	0.944162	None	0.506772	0.00393788	None	-0.236891	0.099573	None	1.55414	3.18067e-07	Up	-1.44814	8.24082e-07	Down	-1.45139	1.73228e-06	Down	PREDICTED: uncharacterized protein LOC104422912 isoform X1 [Eucalyptus grandis]
XP_010033677.1	-	-	-	-1.34721	4.49901e-05	Down	-	-	-	-	-	-	0.341998	0.168723	None	-0.711505	0.0338239	None	0.00879034	0.980938	None	-0.106397	0.739077	None	PREDICTED: golgin candidate 2 isoform X1 [Eucalyptus grandis]
XP_010033687.1	-	-	-	0.108424	0.414066	None	-2.28744	5.21065e-09	Down	-1.40884	1.22488e-07	Down	-	-	-	-1.13824	4.22212e-07	Down	-1.26262	6.96581e-06	Down	-0.804135	0.000588177	None	PREDICTED: brassinosteroid-related acyltransferase 1 isoform X1 [Eucalyptus grandis]
XP_010033689.1	-	-	-	1.82313	0.00142565	Up	-1.16945	0.0474402	None	-0.49455	0.330788	None	-0.764306	0.183261	None	1.65249	0.00320411	Up	-1.44509	0.00838955	Down	-0.718347	0.162907	None	PREDICTED: probable carboxylesterase 12 [Eucalyptus grandis]
XP_010033692.1	1.25617	0.000795717	Up	-0.0870719	0.814016	None	1.04515	0.00873503	Up	-0.703245	0.0666839	None	0.902968	0.0109502	None	-0.45609	0.176408	None	0.298747	0.370633	None	-0.0378286	0.908985	None	PREDICTED: probable calcium-binding protein CML27 [Eucalyptus grandis]
XP_010033700.1	-	-	-	-1.08904	0.00681769	Down	0.599737	0.104837	None	-	-	-	4.2024	3.74465e-07	Up	-3.40793	4.76339e-06	Down	2.21509	0.000416345	Up	-	-	-	PREDICTED: thaumatin-like protein [Eucalyptus grandis]
XP_010033713.2	-	-	-	-	-	-	-	-	-	-	-	-	-	-	-	-	-	-	4.70174	0	Up	-1.67392	4.11824e-11	Down	PREDICTED: acid phosphatase 1 [Eucalyptus grandis]
XP_010033716.1	0.512094	0.0886867	None	-	-	-	-	-	-	-	-	-	-1.48982	5.58747e-05	Down	-	-	-	-	-	-	-	-	-	PREDICTED: protein PHLOEM PROTEIN 2-LIKE A1 [Eucalyptus grandis]
XP_010033727.1	-2.05953	8.60154e-07	Down	-1.157	0.00123097	Down	1.54325	5.36404e-05	Up	0.909259	0.00836891	None	-0.706552	0.0353525	None	-1.73817	1.10134e-05	Down	2.03376	1.05135e-06	Up	0.0754739	0.814087	None	PREDICTED: subtilisin-like protease SBT1.4 [Eucalyptus grandis]
XP_010033729.1	1.52689	4.9127e-09	Up	-0.841905	6.29478e-05	None	-0.204681	0.254464	None	-0.25619	0.156767	None	-1.08796	1.74733e-06	Down	0.110924	0.533056	None	-0.685575	0.000629207	None	-0.0602103	0.734382	None	PREDICTED: linoleate 13S-lipoxygenase 3-1, chloroplastic [Eucalyptus grandis]
XP_010033730.2	-	-	-	-1.66208	1.00778e-07	Down	0.645316	0.00334642	None	-	-	-	1.19419	7.87396e-06	Up	-2.26476	1.6956e-07	Down	0.243458	0.375926	None	0.853075	0.0186268	None	PREDICTED: cytochrome P450 71A1 [Eucalyptus grandis]
XP_010033733.1	-	-	-	-	-	-	-	-	-	-	-	-	1.12939	0.0158098	Up	-0.539284	0.073366	None	-0.261679	0.499761	None	0.137137	0.651908	None	PREDICTED: probable LRR receptor-like serine/threonine-protein kinase At3g47570 [Eucalyptus grandis]
XP_010033739.1	2.81613	1.60173e-08	Up	0.242993	0.487405	None	-1.2438	0.00134539	Down	-0.462933	0.191379	None	1.7081	4.18924e-05	Up	1.48805	0.000219041	Up	-2.44077	2.0205e-07	Down	-0.640665	0.0749206	None	PREDICTED: pyruvate decarboxylase 1 [Eucalyptus grandis]
XP_010033747.1	0.181639	0.343628	None	0.0396211	0.834932	None	-0.535052	0.00876426	None	-1.00603	1.52422e-05	Down	-0.00439981	0.981531	None	-0.418178	0.0355327	None	-0.0241268	0.898999	None	-0.775714	0.000361464	None	PREDICTED: developmentally-regulated G-protein 2 [Eucalyptus grandis]
XP_010033753.1	-0.368049	0.054082	None	-1.43973	1.58039e-07	Down	0.644726	0.00453829	None	-1.18374	1.09584e-05	Down	-1.53368	6.0936e-08	Down	-1.21002	0.000132225	Down	0.652234	0.0186327	None	-	-	-	PREDICTED: phospholipid:diacylglycerol acyltransferase 1 [Eucalyptus grandis] >XP_018719795.1 PREDICTED: phospholipid:diacylglycerol acyltransferase 1 [Eucalyptus grandis] >XP_018719796.1 PREDICTED: phospholipid:diacylglycerol acyltransferase 1 [Eucalyptus grandis] >XP_018719797.1 PREDICTED: phospholipid:diacylglycerol acyltransferase 1 [Eucalyptus grandis]
XP_010033756.1	-	-	-	-	-	-	-0.318054	0.648754	None	-	-	-	-1.96568	0.0191687	Down	-	-	-	-	-	-	-	-	-	PREDICTED: solute carrier family 25 member 44 [Eucalyptus grandis]
XP_010033760.1	-0.878097	0.0242608	None	0.23454	0.515834	None	-0.273587	0.498067	None	0.486771	0.235196	None	1.07701	0.0148539	Up	0.0287024	0.957437	None	-1.74274	0.0115644	Down	0.951038	0.139346	None	PREDICTED: LOW QUALITY PROTEIN: aminopeptidase M1-like [Eucalyptus grandis]
XP_010033773.1	-	-	-	0.303874	0.48946	None	-0.796056	0.125602	None	-0.418959	0.397347	None	-	-	-	-	-	-	-	-	-	1.6134	0.012243	Up	PREDICTED: uncharacterized protein LOC104423015 [Eucalyptus grandis]
XP_010033774.1	1.44092	8.11933e-06	Up	0.225936	0.388902	None	-0.0354224	0.891755	None	0.587128	0.0314912	None	2.16594	9.41389e-09	Up	0.911398	0.00160801	None	-1.01821	0.00056072	Down	-0.5469	0.0438721	None	PREDICTED: ABC transporter I family member 17 [Eucalyptus grandis]
XP_010033775.1	-1.5186	1.02947e-09	Down	0.690267	9.57748e-05	None	-2.24267	7.38032e-12	Down	-0.760834	0.00116322	None	-1.40923	3.6587e-09	Down	-0.500585	0.00214514	None	-0.452598	0.00994424	None	-0.139997	0.388838	None	PREDICTED: uncharacterized protein LOC104423017 [Eucalyptus grandis]
XP_010033780.1	0.716473	0.00599074	None	-0.686185	0.00811078	None	0.336871	0.170253	None	-0.0685701	0.776153	None	0.166787	0.490923	None	-1.25458	1.91004e-05	Down	0.611323	0.016798	None	0.646824	0.0119407	None	PREDICTED: LOW QUALITY PROTEIN: protein ROOT HAIR DEFECTIVE 3 [Eucalyptus grandis]
XP_010033800.1	-0.103734	0.68991	None	0.913897	0.00153358	None	-0.648665	0.018326	None	-1.54356	2.84125e-06	Down	0.02816	0.913623	None	0.542672	0.0448887	None	-0.784476	0.00532119	None	-1.50934	3.9766e-06	Down	PREDICTED: 60S ribosomal protein L28-2 [Eucalyptus grandis] >XP_010033801.1 PREDICTED: 60S ribosomal protein L28-2 [Eucalyptus grandis]
XP_010033811.1	-	-	-	-	-	-	-	-	-	-	-	-	2.35705	0.00115211	Up	-1.23675	0.0173903	Down	-	-	-	-0.40912	0.388607	None	PREDICTED: senescence-induced receptor-like serine/threonine-protein kinase isoform X1 [Eucalyptus grandis]
XP_010033826.1	-5.95542	1.90958e-14	Down	-	-	-	-	-	-	-	-	-	-	-	-	-	-	-	3.67249	2.87225e-09	Up	-	-	-	PREDICTED: acid phosphatase 1 [Eucalyptus grandis]
XP_010033839.1	-	-	-	-1.03851	0.0160245	Down	0.568192	0.127892	None	0.323136	0.332288	None	0.449098	0.214604	None	-	-	-	-	-	-	-	-	-	PREDICTED: ABC transporter G family member 35 [Eucalyptus grandis]
XP_010033848.1	1.56679	1.40379e-05	Up	-0.710391	0.0213772	None	0.308123	0.349012	None	0.0860748	0.768022	None	1.23625	0.000256065	Up	-1.53347	1.87646e-05	Down	0.615691	0.0432705	None	0.572519	0.0587721	None	PREDICTED: nuclear pore complex protein NUP35 [Eucalyptus grandis]
XP_010033850.2	-	-	-	-1.02394	0.000233586	Down	0.440916	0.0642922	None	0.200808	0.423236	None	0.483221	0.0444925	None	-0.817188	0.00181893	None	0.413343	0.0811329	None	-0.0253995	0.910855	None	PREDICTED: zinc phosphodiesterase ELAC protein 2 [Eucalyptus grandis]
XP_010033854.1	-0.743034	0.0103762	None	0.157018	0.563323	None	-0.214156	0.431907	None	0.082316	0.761346	None	-2.12211	2.84783e-08	Down	0.645733	0.0237063	None	1.30327	5.33558e-05	Up	0.181316	0.505032	None	PREDICTED: probable inactive nicotinamidase At3g16190 isoform X1 [Eucalyptus grandis]
XP_010033867.1	-	-	-	1.15072	2.2739e-05	Up	-0.502778	0.028945	None	-0.511296	0.026599	None	0.322805	0.193268	None	0.946282	0.000227927	None	-0.498776	0.030112	None	-1.01193	0.00010823	Down	PREDICTED: hydroxyphenylpyruvate reductase isoform X2 [Eucalyptus grandis]
XP_010033881.1	2.03592	8.90236e-09	Up	-0.165107	0.426295	None	-0.277444	0.18696	None	0.197536	0.3427	None	2.7567	2.6709e-09	Up	-0.452095	0.0370727	None	-0.908758	0.000195451	None	0.294553	0.162257	None	PREDICTED: ras-related protein RHN1 isoform X1 [Eucalyptus grandis]
XP_010033892.1	1.82982	2.03198e-08	Up	-0.153739	0.504302	None	0.208753	0.366387	None	0.364948	0.120328	None	0.184309	0.424324	None	-0.575709	0.0177927	None	-0.25652	0.269011	None	0.300357	0.197597	None	PREDICTED: coatomer subunit beta'-3 [Eucalyptus grandis]
XP_010033911.1	2.01485	1.43789e-09	Up	-1.11838	6.94132e-06	Down	0.778752	0.00108417	None	-0.113625	0.577782	None	1.6183	5.19188e-06	Up	-1.0987	3.31356e-05	Down	0.0626171	0.758318	None	-0.00902533	0.967664	None	PREDICTED: plastidic ATP/ADP-transporter [Eucalyptus grandis]
XP_010033915.1	1.74628	0.000545761	Up	-2.52134	5.84956e-06	Down	0.150393	0.735774	None	-0.103026	0.817071	None	-0.495356	0.271706	None	0.294326	0.510364	None	-1.8207	0.000353517	Down	-1.39274	0.00409671	Down	PREDICTED: probable histone H2A variant 3 [Eucalyptus grandis]
XP_010033918.1	0.973324	2.52746e-06	None	0.380227	0.024972	None	-0.0967829	0.59115	None	-0.36486	0.030791	None	1.06264	6.50846e-07	Up	-0.167576	0.302389	None	-0.188413	0.247606	None	-0.359062	0.0332912	None	PREDICTED: cytochrome c oxidase subunit 5b-2, mitochondrial [Eucalyptus grandis]
XP_010033925.2	0.94589	2.39996e-05	None	-0.359177	0.0608269	None	-0.929781	3.01269e-05	None	-0.389723	0.0431711	None	0.56109	0.00513765	None	-1.4356	3.33417e-08	Down	0.113003	0.542367	None	-0.319579	0.0929384	None	PREDICTED: LOW QUALITY PROTEIN: periodic tryptophan protein 2 homolog [Eucalyptus grandis]
XP_010033959.1	-1.544	1.45882e-07	Down	-0.508513	0.0254374	None	0.598952	0.00972295	None	1.25486	4.05735e-06	Up	-1.41585	6.20899e-07	Down	0.951718	0.000155754	None	0.380663	0.087375	None	0.281772	0.199795	None	PREDICTED: uncharacterized protein LOC104423176 [Eucalyptus grandis]
XP_010033963.1	-	-	-	-	-	-	-	-	-	-	-	-	-1.58696	1.27035e-05	Down	-	-	-	-	-	-	-	-	-	PREDICTED: glucan endo-1,3-beta-glucosidase 14 [Eucalyptus grandis]
XP_010033970.1	-1.64015	0.0106323	Down	-0.233355	0.697755	None	0.114072	0.849261	None	0.909064	0.138468	None	0.868012	0.156386	None	-1.64749	0.0103298	Down	0.924068	0.132353	None	1.43357	0.0234588	None	PREDICTED: PTI1-like tyrosine-protein kinase At3g15890 [Eucalyptus grandis]
XP_010033971.1	-	-	-	-	-	-	-0.294864	0.251891	None	-0.0640504	0.777427	None	0.60273	0.0455853	None	-0.5159	0.106986	None	0.31533	0.284125	None	-1.73858	0.00118989	Down	PREDICTED: uncharacterized protein LOC104423188 isoform X2 [Eucalyptus grandis]
XP_010033981.1	0.814065	0.000927314	None	-1.08815	3.54806e-05	Down	0.589064	0.011784	None	0.545571	0.0186424	None	0.428768	0.0590896	None	-1.09152	3.40817e-05	Down	0.697031	0.00358161	None	0.495288	0.0310999	None	PREDICTED: DEAD-box ATP-dependent RNA helicase 35 [Eucalyptus grandis]
XP_010033994.1	1.40053	0.00158767	Up	-0.224242	0.525841	None	-0.599822	0.0986825	None	-0.76014	0.0398146	None	-	-	-	-0.118501	0.736599	None	-0.061099	0.862185	None	0.053242	0.879752	None	PREDICTED: ATPase 9, plasma membrane-type isoform X2 [Eucalyptus grandis]
XP_010033999.1	2.81335	9.30398e-11	Up	-0.240867	0.371688	None	-0.275075	0.308817	None	-1.07319	0.000432305	Down	2.1403	1.94523e-08	Up	-0.744917	0.00941197	None	0.0984981	0.713035	None	-0.917912	0.00191956	None	PREDICTED: protein RAE1 [Eucalyptus grandis]
XP_010034002.1	2.2279	1.40318e-07	Up	-1.2882	0.000259058	Down	-0.210062	0.535655	None	-1.21443	0.00138431	Down	2.02652	6.441e-07	Up	-1.48591	4.98502e-05	Down	0.651882	0.0395999	None	-1.22039	0.000455943	Down	PREDICTED: 60S ribosomal protein L7-1 [Eucalyptus grandis]
XP_010034027.1	-	-	-	-1.42391	4.11922e-05	Down	1.84182	1.15094e-06	Up	1.5064	2.00134e-05	Up	1.34039	8.59548e-05	Up	-1.48933	2.32273e-05	Down	1.62518	7.16176e-06	Up	1.47722	2.58194e-05	Up	PREDICTED: LOW QUALITY PROTEIN: cinnamoyl-CoA reductase 1-like [Eucalyptus grandis]
XP_010034043.2	0.846639	0.0478188	None	-2.18726	1.41125e-05	Down	2.34884	5.11463e-06	Up	0.559354	0.181343	None	0.0460352	0.910807	None	-1.05214	0.0159146	Down	0.496699	0.233497	None	-0.875556	0.0412283	None	PREDICTED: shikimate O-hydroxycinnamoyltransferase [Eucalyptus grandis]
XP_010034044.1	-0.622804	6.46641e-05	None	0.25466	0.0585308	None	-0.840447	1.05495e-06	None	0.917031	2.67292e-07	None	-1.44583	6.23123e-10	Down	1.7469	9.44476e-11	Up	-1.08985	9.78753e-08	Down	0.728987	3.66997e-05	None	PREDICTED: heat shock 70 kDa protein [Eucalyptus grandis]
XP_010034045.1	-	-	-	1.42386	8.92916e-05	Up	-1.91179	2.35203e-06	Down	-2.6351	2.13134e-08	Down	-	-	-	0.512903	0.0906741	None	-	-	-	-1.59443	2.41077e-05	Down	PREDICTED: squalene monooxygenase [Eucalyptus grandis]
XP_010034049.1	-1.44394	0.0175825	Down	1.85836	0.00323332	Up	-0.725524	0.210511	None	-0.270607	0.635212	None	-1.32054	0.0474406	None	-	-	-	-	-	-	-	-	-	PREDICTED: aspartyl protease family protein At5g10770 [Eucalyptus grandis]
XP_010034055.1	1.31882	0.000748714	Up	0.62249	0.0820288	None	-0.338533	0.333875	None	-0.844569	0.021233	None	2.11667	1.92501e-06	Up	-0.644404	0.0724209	None	-0.283344	0.417316	None	0.182796	0.599372	None	PREDICTED: ubiquitin receptor RAD23b isoform X1 [Eucalyptus grandis]
XP_010034062.1	-1.09644	0.00330592	Down	0.338367	0.324169	None	0.712686	0.0445253	None	0.113596	0.738352	None	-1.85135	5.01382e-05	Down	-0.368438	0.336696	None	2.62088	4.96129e-08	Up	0.657942	0.0620408	None	PREDICTED: ACT domain-containing protein ACR11 [Eucalyptus grandis]
XP_010034067.1	0.949881	0.000830949	None	0.68963	0.0107285	None	-0.771792	0.00490794	None	0.109141	0.666308	None	1.10871	0.000162028	Up	-0.305817	0.232826	None	-0.0740086	0.769743	None	0.498854	0.0571015	None	PREDICTED: small nuclear ribonucleoprotein E isoform X1 [Eucalyptus grandis]
XP_010034072.1	2.28313	2.51063e-08	Up	0.931168	0.00327903	None	0.00376698	0.989611	None	-1.58163	9.72254e-06	Down	1.11498	0.000652391	Up	-0.242066	0.406065	None	0.750894	0.0146841	None	-1.42988	3.80453e-05	Down	PREDICTED: uncharacterized protein LOC104423261 [Eucalyptus grandis]
XP_010034075.1	0.529321	0.086936	None	-0.32652	0.282185	None	-0.660659	0.0354203	None	-1.28327	0.000217236	Down	0.0107984	0.971292	None	-0.168498	0.575641	None	-0.722429	0.0225225	None	-1.27454	0.00023439	Down	PREDICTED: 60S ribosomal protein L7-2 [Eucalyptus grandis] >XP_018719895.1 PREDICTED: 60S ribosomal protein L7-2 [Eucalyptus grandis]
XP_010034081.1	1.04981	0.000496429	Up	-0.481815	0.0783627	None	-0.139498	0.599824	None	0.71659	0.011439	None	1.33952	2.85702e-05	Up	-0.496619	0.0701495	None	0.163433	0.53919	None	0.276403	0.302436	None	PREDICTED: mediator of RNA polymerase II transcription subunit 8 isoform X1 [Eucalyptus grandis]
XP_010034084.1	-1.4755	1.28238e-09	Down	-0.732552	9.70154e-05	None	0.734866	9.34051e-05	None	0.406869	0.0164398	None	0.00897328	0.955216	None	-0.234822	0.150197	None	0.286401	0.082258	None	0.334534	0.0445932	None	PREDICTED: V-type proton ATPase catalytic subunit A [Eucalyptus grandis]
XP_010034097.1	-3.28566	4.02193e-06	Down	0.112097	0.850153	None	-0.0030137	0.995945	None	1.10765	0.0792314	None	-2.44965	2.66993e-05	Down	-	-	-	-	-	-	-	-	-	PREDICTED: vacuolar-processing enzyme alpha-isozyme [Eucalyptus grandis]
XP_010034108.1	-	-	-	3.41944	0.0125971	Up	-0.876759	0.395285	None	-0.90907	0.379042	None	-	-	-	-	-	-	-	-	-	1.10569	0.317334	None	PREDICTED: coatomer subunit beta'-3 [Eucalyptus grandis]
XP_010034146.1	1.64874	0.00083542	Up	-0.488587	0.201791	None	-0.615803	0.112814	None	-0.859743	0.0324197	None	-0.0725132	0.88477	None	0.424343	0.264598	None	-0.891932	0.0152342	None	0.335345	0.37446	None	PREDICTED: pentatricopeptide repeat-containing protein At3g56030-like [Eucalyptus grandis]
XP_010034215.1	-0.221348	0.464739	None	-	-	-	-	-	-	-	-	-	-1.69645	4.93334e-05	Down	-0.699564	0.0519078	None	0.412116	0.366676	None	0.248663	0.582404	None	PREDICTED: protein MAK16 homolog isoform X2 [Eucalyptus grandis] >XP_010034222.1 PREDICTED: protein MAK16 homolog isoform X2 [Eucalyptus grandis]
XP_010034250.1	1.24541	6.31648e-05	Up	-0.838371	0.00346293	None	0.243446	0.357439	None	-0.439684	0.102821	None	0.914669	0.00166822	None	-1.08409	0.000315677	Down	0.143839	0.584533	None	0.0261504	0.920583	None	PREDICTED: serrate RNA effector molecule [Eucalyptus grandis]
XP_010034276.1	-1.27659	3.86985e-05	Down	0.04743	0.854544	None	0.405235	0.126091	None	-0.00212909	0.993432	None	-0.447948	0.0924947	None	-0.0444357	0.863628	None	0.378762	0.151583	None	-0.0268398	0.917357	None	PREDICTED: aldose 1-epimerase [Eucalyptus grandis]
XP_010034303.1	-0.821028	0.19851	None	0.535948	0.365861	None	-	-	-	0.443449	0.344625	None	-	-	-	1.22322	0.0173241	Up	-1.19198	0.0107688	Down	-0.120945	0.769892	None	PREDICTED: ERAD-associated E3 ubiquitin-protein ligase component HRD3A [Eucalyptus grandis]
XP_010034343.1	1.5284	1.19058e-08	Up	0.643429	0.00178974	None	0.0180912	0.922513	None	0.0225335	0.903574	None	1.6072	4.62249e-09	Up	-0.0904117	0.627682	None	-0.0030291	0.987005	None	0.170157	0.364244	None	PREDICTED: prostaglandin E synthase 2 [Eucalyptus grandis]
XP_010034351.1	-	-	-	-1.99916	2.63788e-07	Down	0.889194	0.00302485	None	-0.477853	0.113607	None	2.60521	5.76979e-10	Up	-2.25593	6.62337e-09	Down	0.714075	0.00663872	None	0.165071	0.538306	None	PREDICTED: protein HESO1 [Eucalyptus grandis]
XP_010034357.1	-1.96496	2.15453e-08	Down	-0.595441	0.0223257	None	1.88229	4.68358e-08	Up	0.778016	0.00387725	None	-1.49931	2.06413e-06	Down	-0.83089	0.00227279	None	3.3077	5.25358e-13	Up	0.409756	0.106162	None	PREDICTED: 30S ribosomal protein 2, chloroplastic [Eucalyptus grandis]
XP_010034388.1	0.909032	0.000701549	None	-0.124618	0.600964	None	-0.685586	0.0074099	None	-0.262117	0.275771	None	0.98187	0.000316648	None	0.814958	0.00193045	None	-1.34072	6.1797e-06	Down	-1.07844	0.00010943	Down	PREDICTED: stem-specific protein TSJT1 [Eucalyptus grandis]
XP_010034412.1	-0.380944	0.335381	None	-0.0602728	0.877743	None	0.48431	0.223308	None	0.520968	0.191237	None	0.442762	0.264412	None	-0.218346	0.578446	None	0.273965	0.486459	None	1.31809	0.00227424	Up	PREDICTED: perakine reductase [Eucalyptus grandis]
XP_010034428.1	0.850859	6.25804e-08	None	-0.238599	0.0437134	None	0.189279	0.104396	None	0.216255	0.0656311	None	1.1177	3.53926e-10	Up	-0.523655	8.94297e-05	None	0.0257693	0.820401	None	0.173864	0.134201	None	PREDICTED: perakine reductase [Eucalyptus grandis]
XP_010034456.1	1.52288	2.87526e-09	Up	0.401584	0.0264118	None	-0.383772	0.0331433	None	-0.277338	0.115732	None	1.50612	3.55634e-09	Up	-0.0466529	0.786245	None	-0.63886	0.000929841	None	0.181793	0.295652	None	PREDICTED: 1,2-dihydroxy-3-keto-5-methylthiopentene dioxygenase 2 isoform X1 [Eucalyptus grandis]
XP_010034521.1	-2.32224	1.15919e-09	Down	-0.292376	0.248954	None	0.349285	0.170817	None	-0.231083	0.359777	None	-1.03886	0.000300517	Down	0.601544	0.0226855	None	-0.273039	0.28082	None	-1.2138	4.82317e-05	Down	PREDICTED: L-ascorbate oxidase homolog [Eucalyptus grandis]
XP_010034602.1	-	-	-	-1.69593	5.47713e-05	Down	-0.233505	0.504116	None	-	-	-	2.5247	5.67227e-07	Up	-3.75628	2.99877e-07	Down	1.13691	0.0252919	None	1.42802	0.016392	None	PREDICTED: VAN3-binding protein [Eucalyptus grandis]
XP_010034613.1	1.33452	0.0026691	Up	-0.462015	0.207148	None	0.991971	0.0103156	None	0.838006	0.0272428	None	0.980522	0.0111114	None	-1.11635	0.00451972	Down	0.982947	0.0109382	None	0.649923	0.080671	None	PREDICTED: mitogen-activated protein kinase homolog NTF6 [Eucalyptus grandis]
XP_010034614.1	1.78594	0.000297609	Up	-3.36711	3.01521e-07	Down	2.19577	0.000104799	Up	-	-	-	0.504693	0.238319	None	-1.04267	0.0201808	None	-1.1472	0.0115485	Down	-2.45179	6.3239e-06	Down	PREDICTED: uncharacterized protein LOC104423872 [Eucalyptus grandis]
XP_010034639.1	-1.26277	0.0463967	None	-1.11229	0.0767712	None	1.48209	0.021169	None	1.04842	0.0941626	None	-1.26046	0.0467673	None	1.91275	0.00395612	Up	0.121697	0.841575	None	-1.55873	0.0158932	None	PREDICTED: formate dehydrogenase, mitochondrial [Eucalyptus grandis]
XP_010034641.1	-1.03198	2.66756e-05	Down	0.582069	0.0077937	None	-0.354867	0.089977	None	-1.20839	2.84025e-06	Down	-0.724957	0.00136123	None	0.440701	0.0380297	None	-0.684489	0.00225436	None	-1.43591	1.76301e-07	Down	PREDICTED: 40S ribosomal protein S3a [Eucalyptus grandis]
XP_010034892.1	-0.56571	0.00929059	None	0.249159	0.225946	None	0.329853	0.112784	None	0.672796	0.00255183	None	-0.706861	0.00167023	None	-0.400269	0.0571177	None	1.11892	8.4798e-06	Up	1.05299	1.97057e-05	Up	PREDICTED: membrane-associated protein VIPP1, chloroplastic [Eucalyptus grandis]
XP_010034898.1	-1.60701	0.000556981	Down	0.916795	0.0325107	None	0.335398	0.362522	None	1.14434	0.00415885	Up	-2.43436	5.72621e-07	Down	0.0696386	0.848791	None	1.76827	5.4407e-05	Up	1.26642	0.00182001	Up	PREDICTED: probable 6-phosphogluconolactonase 4, chloroplastic [Eucalyptus grandis]
XP_010034915.1	1.15751	0.021728	Up	-2.96534	1.46174e-06	Down	-0.0298325	0.950195	None	-0.0512113	0.914618	None	0.364609	0.447874	None	-1.559	0.00292624	Down	-0.742079	0.129125	None	-0.709109	0.146222	None	PREDICTED: nascent polypeptide-associated complex subunit alpha-like protein 2 [Eucalyptus grandis]
XP_010034916.1	-	-	-	-	-	-	-	-	-	-	-	-	-0.441845	0.176718	None	-1.39715	0.000638499	Down	0.127844	0.56114	None	1.46062	0.000121232	Up	PREDICTED: uncharacterized protein LOC104424247 isoform X2 [Eucalyptus grandis]
XP_010034930.1	-0.16346	0.539049	None	-	-	-	-	-	-	-	-	-	-1.32048	0.000337837	Down	-	-	-	-	-	-	-	-	-	PREDICTED: probable tocopherol O-methyltransferase, chloroplastic [Eucalyptus grandis]
XP_010034932.1	-3.10158	2.22045e-16	Down	-0.696143	0.000539099	None	0.897327	2.88494e-05	None	2.975	6.43929e-15	Up	-2.64002	7.54952e-15	Down	-1.88157	1.12692e-11	Down	3.47588	0	Up	2.9052	8.88178e-16	Up	PREDICTED: alcohol dehydrogenase-like 3 [Eucalyptus grandis]
XP_010034933.1	-0.766262	0.0112819	None	-	-	-	-	-	-	-	-	-	-1.95519	9.59719e-08	Down	0.105341	0.673785	None	0.42514	0.0995895	None	-0.173139	0.490581	None	PREDICTED: alcohol dehydrogenase-like 5 [Eucalyptus grandis]
XP_010034934.1	1.42129	0.00134196	Up	-0.710348	0.0833358	None	-0.393962	0.326719	None	-0.155758	0.695824	None	0.45837	0.255448	None	-1.02522	0.0153106	Down	0.801665	0.0525177	None	0.578745	0.15415	None	PREDICTED: uncharacterized protein LOC104424267 [Eucalyptus grandis]
XP_010034942.1	-0.876559	0.00271401	None	1.56738	3.2734e-06	Up	-0.449884	0.100062	None	0.164511	0.537957	None	-0.897587	0.00222573	None	0.432287	0.113318	None	1.11337	0.000276444	Up	1.31135	3.94519e-05	Up	PREDICTED: binding partner of ACD11 1 [Eucalyptus grandis]
XP_010034946.1	2.79479	0.00110487	Up	-1.67256	0.0202683	None	0.0210489	0.975234	None	-0.689347	0.314717	None	2.74893	0.000440135	Up	-2.17811	0.00355001	Down	-0.543816	0.425767	None	-1.3358	0.0584076	None	PREDICTED: cellulose synthase-like protein D3 [Eucalyptus grandis] >XP_010034947.1 PREDICTED: cellulose synthase-like protein D3 [Eucalyptus grandis]
XP_010034948.2	-	-	-	1.57905	0.00252441	Up	-1.45425	0.00477598	Down	-0.406953	0.389306	None	0.956951	0.0782191	None	-1.68775	0.0014371	Down	0.573041	0.229249	None	2.69885	7.35207e-06	Up	PREDICTED: LOW QUALITY PROTEIN: 4-coumarate--CoA ligase 2 [Eucalyptus grandis]
XP_010034952.1	1.32999	4.27122e-05	Up	-0.158456	0.560862	None	0.0670463	0.805089	None	-0.740131	0.0108341	None	1.2825	6.75066e-05	Up	-0.304014	0.268838	None	-0.394534	0.154683	None	-0.675448	0.0188051	None	PREDICTED: ERAD-associated E3 ubiquitin-protein ligase HRD1B isoform X1 [Eucalyptus grandis]
XP_010034954.1	1.75267	4.77396e-14	Up	-0.654082	7.54612e-06	None	0.303603	0.0151089	None	0.50622	0.0002007	None	1.62422	2.63789e-13	Up	-0.815823	2.38609e-07	None	-0.0855247	0.469194	None	0.290805	0.0193827	None	PREDICTED: protein TPR2 isoform X1 [Eucalyptus grandis] >XP_018720543.1 PREDICTED: protein TPR2 isoform X1 [Eucalyptus grandis]
XP_010034959.1	-	-	-	-	-	-	-	-	-	-	-	-	-2.03977	3.99959e-08	Down	-	-	-	-	-	-	-	-	-	PREDICTED: uncharacterized protein LOC104424288 [Eucalyptus grandis]
XP_010034975.1	2.15356	1.42321e-05	Up	-1.53919	0.000225406	Down	1.40702	0.000579024	Up	0.798105	0.0340521	None	0.484544	0.185025	None	-0.673691	0.0698775	None	1.08139	0.00556764	Up	1.07471	0.00582304	Up	PREDICTED: uncharacterized protein LOC104424307 [Eucalyptus grandis]
XP_010034986.1	1.97254	7.56085e-07	Up	-0.486211	0.119649	None	0.242504	0.429144	None	0.169137	0.580092	None	1.41431	8.37979e-05	Up	-1.45469	5.9233e-05	Down	0.366967	0.235269	None	0.523499	0.0950595	None	PREDICTED: putative lipase ROG1 [Eucalyptus grandis]
XP_010034987.1	1.14561	2.30958e-07	Up	0.498606	0.00488383	None	-0.225966	0.220952	None	0.229843	0.165848	None	0.40409	0.0191094	None	-0.249156	0.13441	None	0.330926	0.0506401	None	0.709347	0.000185886	None	PREDICTED: ubiquinol-cytochrome-c reductase complex assembly factor 1 [Eucalyptus grandis]
XP_010034990.1	1.26331	0.00297535	Up	-0.29938	0.265157	None	0.20413	0.443133	None	0.657083	0.0366209	None	1.93994	5.19871e-05	Up	-1.2841	0.000107359	Down	0.175405	0.50898	None	0.958942	0.0040261	None	PREDICTED: ceramide kinase isoform X1 [Eucalyptus grandis]
XP_010034996.1	0.693458	0.0316011	None	0.841848	0.0105549	None	1.17794	0.000694951	Up	0.473581	0.132497	None	1.38221	0.000123184	Up	-0.662611	0.0392304	None	1.40384	0.000102469	Up	0.770523	0.0180747	None	PREDICTED: CDGSH iron-sulfur domain-containing protein NEET [Eucalyptus grandis]
XP_010035004.1	-0.591281	0.00500476	None	0.0793852	0.681916	None	0.187333	0.337332	None	0.379498	0.0588878	None	-0.921825	0.000240742	None	-0.324075	0.142869	None	0.813373	0.00027909	None	1.00905	2.08261e-05	Up	PREDICTED: probable aminotransferase ACS12 [Eucalyptus grandis]
XP_010035005.1	1.07608	5.18628e-05	Up	-0.172732	0.441492	None	-0.420558	0.0684471	None	0.0520364	0.81565	None	0.672652	0.00540871	None	-0.612537	0.0103312	None	0.145241	0.516781	None	0.273858	0.226487	None	PREDICTED: cleavage and polyadenylation specificity factor subunit 1 isoform X1 [Eucalyptus grandis] >XP_018720788.1 PREDICTED: cleavage and polyadenylation specificity factor subunit 1 isoform X1 [Eucalyptus grandis]
XP_010035011.1	-0.409086	0.0857052	None	-0.468062	0.0513723	None	-0.0794437	0.730832	None	1.0387	0.000130175	Up	-0.156309	0.545955	None	-0.134547	0.602867	None	-0.420142	0.0780601	None	1.0469	0.000118799	Up	PREDICTED: hypersensitive-induced response protein 4 [Eucalyptus grandis]
XP_010035014.1	0.565056	0.0764133	None	-0.830064	0.0118332	None	0.10447	0.735409	None	-0.377341	0.22856	None	2.70639	3.53081e-09	Up	-1.9247	1.37491e-06	Down	0.956539	0.0044203	None	0.0883018	0.775082	None	PREDICTED: protein EXORDIUM-like 3 [Eucalyptus grandis]
XP_010035018.1	-	-	-	-1.09125	0.00281641	Down	0.275183	0.355437	None	0.624297	0.0213937	None	0.0818328	0.779542	None	0.0294699	0.892268	None	-0.570847	0.0120427	None	0.0584211	0.764429	None	PREDICTED: probable mitochondrial intermediate peptidase, mitochondrial [Eucalyptus grandis]
XP_010035024.1	1.26007	0.00191906	Up	-0.590266	0.115772	None	-1.65608	0.000414384	Down	-2.25853	1.8767e-06	Down	0.951974	0.0146136	None	0.953712	0.0144549	None	-2.28286	1.5937e-06	Down	-2.53909	2.94393e-07	Down	PREDICTED: monocopper oxidase-like protein SKS1 [Eucalyptus grandis]
XP_010035039.1	1.12942	0.000134672	Up	-0.826626	0.0029289	None	-0.140252	0.580901	None	-0.0590965	0.815596	None	0.729833	0.00747537	None	-1.28472	2.7073e-05	Down	0.356795	0.167109	None	0.123905	0.625514	None	PREDICTED: branchpoint-bridging protein-like [Eucalyptus grandis]
XP_010035042.1	1.35677	8.89892e-10	Up	0.245869	0.097439	None	-0.404549	0.00898063	None	-0.0730234	0.613552	None	1.15763	1.84141e-08	Up	0.436802	0.00523684	None	-0.791524	9.20253e-06	None	-0.160564	0.271488	None	PREDICTED: autophagy-related protein 3 isoform X2 [Eucalyptus grandis]
XP_010035060.1	-1.7797	3.71811e-07	Down	0.146084	0.580178	None	0.0653909	0.803972	None	-0.0896205	0.733861	None	-1.72085	6.45368e-07	Down	-0.603319	0.0291403	None	1.44556	9.14808e-06	Up	0.650778	0.0194915	None	PREDICTED: phosphoglucomutase, chloroplastic [Eucalyptus grandis]
XP_010035085.1	-2.72938	1.18065e-07	Down	0.934642	0.0192699	None	1.07924	0.00787566	Up	0.407641	0.285632	None	-1.90956	2.79609e-05	Down	0.948644	0.0177098	None	1.12089	0.00603512	Up	0.534777	0.164699	None	PREDICTED: sorbitol dehydrogenase [Eucalyptus grandis]
XP_010035099.1	-	-	-	-1.60058	6.25908e-05	Down	0.106452	0.756627	None	0.547153	0.123182	None	1.29491	0.000546492	Up	-1.0458	0.00135236	Down	0.294356	0.300656	None	0.0358557	0.908854	None	PREDICTED: probable transcriptional regulator SLK2 [Eucalyptus grandis]
XP_010035103.1	-	-	-	-	-	-	-1.93294	0.000574023	Down	-1.50375	0.000652277	Down	-	-	-	2.6973	3.07134e-05	Up	-2.31146	1.40921e-05	Down	-2.12003	3.24588e-05	Down	PREDICTED: probable methyltransferase PMT15 [Eucalyptus grandis]
XP_010035112.1	1.11527	0.013103	Up	-	-	-	-	-	-	-	-	-	0.770872	0.0749932	None	-0.687659	0.109518	None	1.50326	0.00148356	Up	-0.408732	0.331855	None	PREDICTED: uncharacterized protein LOC104424402 [Eucalyptus grandis]
XP_010035120.1	1.23405	0.000109429	Up	-0.00640993	0.981191	None	-0.0362401	0.893983	None	-0.0975079	0.720221	None	1.16962	0.000203455	Up	0.362282	0.190431	None	-0.472476	0.0914722	None	-0.398611	0.151152	None	PREDICTED: membrane steroid-binding protein 2 [Eucalyptus grandis]
XP_010035129.1	-1.00109	0.000392736	Down	-0.133971	0.588966	None	-0.24764	0.321313	None	0.466081	0.0684336	None	-1.14981	8.1503e-05	Down	-1.43118	4.24044e-06	Down	0.644448	0.0142995	None	0.483459	0.0593663	None	PREDICTED: remorin isoform X1 [Eucalyptus grandis]
XP_010035138.1	-0.11552	0.69444	None	-1.24988	0.000228708	Down	0.0568062	0.846641	None	0.662653	0.0314271	None	-0.396333	0.184893	None	-1.27985	0.000175155	Down	0.716072	0.0209941	None	1.18185	0.000418368	Up	PREDICTED: tubulin beta-1 chain [Eucalyptus grandis]
XP_010035148.1	1.42561	5.00614e-09	Up	0.0249166	0.880465	None	-0.0800214	0.629859	None	0.381323	0.0284806	None	1.07226	7.55014e-07	Up	-0.64169	0.0006199	None	0.273881	0.107404	None	0.728628	0.000157988	None	PREDICTED: cleavage and polyadenylation specificity factor subunit 2 isoform X1 [Eucalyptus grandis]
XP_010035150.1	-1.55292	0.00103434	Down	0.921481	0.0340175	None	-1.53936	0.00111848	Down	-2.1544	0.000434404	Down	-1.42645	0.000812249	Down	1.76305	9.31755e-05	Up	-1.95946	2.69703e-05	Down	-3.0093	3.56953e-07	Down	PREDICTED: 60S ribosomal protein L36-2 [Eucalyptus grandis]
XP_010035162.1	-	-	-	-	-	-	-	-	-	-	-	-	-3.94471	3.12147e-10	Down	-	-	-	-	-	-	-	-	-	PREDICTED: BAHD acyltransferase DCR [Eucalyptus grandis]
XP_010035166.1	0.172844	0.232977	None	-1.00236	2.46185e-07	Down	0.878278	2.0005e-06	None	-0.256748	0.117074	None	0.141417	0.326752	None	-0.63005	0.000163854	None	0.194319	0.181639	None	-0.397258	0.0096495	None	PREDICTED: 28S ribosomal protein S9, mitochondrial [Eucalyptus grandis]
XP_010035167.1	1.14938	9.33256e-05	Up	-0.421655	0.100721	None	-0.699539	0.00910162	None	-1.25429	3.11151e-05	Down	1.20601	5.15583e-05	Up	-1.16095	8.26694e-05	Down	0.00823889	0.973699	None	-0.830487	0.00252385	None	PREDICTED: mediator of RNA polymerase II transcription subunit 36a [Eucalyptus grandis]
XP_010035174.1	1.01055	0.000157828	Up	0.257294	0.268684	None	-0.362201	0.123839	None	-0.416908	0.0787331	None	0.768515	0.00238873	None	-0.387022	0.101231	None	0.223124	0.335983	None	0.0591612	0.796905	None	PREDICTED: deSI-like protein At4g17486 [Eucalyptus grandis]
XP_010035181.1	-1.69292	1.83203e-06	Down	-0.537166	0.0587693	None	1.6949	9.18035e-06	Up	1.37301	3.46432e-05	Up	-3.41823	4.32321e-12	Down	0.0130994	0.961806	None	1.68898	1.89799e-06	Up	1.053	0.000695719	Up	PREDICTED: cell division control protein 48 homolog C isoform X1 [Eucalyptus grandis]
XP_010035192.1	-0.545426	0.125555	None	0.309439	0.237502	None	-0.756806	0.00764263	None	0.297786	0.365072	None	-1.09228	0.000120719	Down	0.879485	0.00101748	None	-0.859708	0.00124148	None	-2.4522	1.48731e-09	Down	PREDICTED: hevamine-A [Eucalyptus grandis]
XP_010035195.1	-0.0790454	0.71478	None	-0.42931	0.0556255	None	0.536965	0.0188767	None	-0.727709	0.00225115	None	-0.150039	0.489417	None	-0.714864	0.00261363	None	1.6421	4.92249e-08	Up	0.0134456	0.950368	None	PREDICTED: uncharacterized protein LOC104424461 [Eucalyptus grandis]
XP_010035222.1	1.37009	0.000296111	Up	0.195443	0.554492	None	-0.73738	0.03276	None	-0.274509	0.408059	None	1.54548	7.35696e-05	Up	0.0333389	0.919416	None	-0.0711126	0.829208	None	-0.305175	0.358491	None	PREDICTED: polypyrimidine tract-binding protein homolog 2 isoform X1 [Eucalyptus grandis]
XP_010035228.1	2.06901	1.65464e-08	Up	-0.692067	0.011497	None	0.0315438	0.902053	None	-0.109562	0.669577	None	1.06561	0.000296075	Up	-1.25101	4.4603e-05	Down	0.286295	0.269874	None	0.0959332	0.708547	None	PREDICTED: uncharacterized protein LOC104424482 [Eucalyptus grandis] >XP_010035232.1 PREDICTED: uncharacterized protein LOC104424482 [Eucalyptus grandis] >XP_010035237.1 PREDICTED: uncharacterized protein LOC104424482 [Eucalyptus grandis]
XP_010035245.1	-	-	-	-0.168886	0.561784	None	0.752197	0.0173473	None	0.242989	0.406357	None	-	-	-	-1.16602	0.0101955	Down	0.907294	0.0490729	None	1.10086	0.0143238	Up	PREDICTED: uncharacterized protein LOC104424501 [Eucalyptus grandis] >XP_010035246.1 PREDICTED: uncharacterized protein LOC104424501 [Eucalyptus grandis]
XP_010035248.1	-5.92946	0	Down	-0.679315	0.00229959	None	3.37787	3.26406e-14	Up	-0.919463	0.00327133	None	-5.47712	0	Down	-1.30951	1.112e-06	Down	5.61895	0	Up	-1.56772	3.90658e-07	Down	PREDICTED: photosystem I reaction center subunit II, chloroplastic [Eucalyptus grandis]
XP_010035249.1	-2.67101	7.43665e-08	Down	1.001	0.00305032	Up	0.647871	0.0114811	None	0.881211	0.00132255	None	-	-	-	-	-	-	-0.124533	0.670277	None	-0.0861038	0.781005	None	PREDICTED: probable pectinesterase/pectinesterase inhibitor 61 [Eucalyptus grandis]
XP_010035266.1	0.792979	0.025964	None	0.885542	0.0139561	None	-1.04583	0.00449259	Down	-0.26064	0.443798	None	0.270512	0.42694	None	0.822324	0.0213913	None	-0.339181	0.320949	None	0.141753	0.675771	None	PREDICTED: pentatricopeptide repeat-containing protein At3g49240 [Eucalyptus grandis]
XP_010035267.1	1.55796	3.79693e-09	Up	-0.204802	0.257266	None	0.00290501	0.98701	None	0.0233841	0.895748	None	0.864947	4.87426e-05	None	-0.393189	0.0352779	None	0.306122	0.0954313	None	0.159248	0.375936	None	PREDICTED: CLP protease regulatory subunit CLPX1, mitochondrial [Eucalyptus grandis]
XP_010035276.1	-6.48915	0	Down	-0.480757	0.0036752	None	3.51448	0	Up	-2.27302	4.02602e-10	Down	-5.89387	0	Down	-1.42479	3.38448e-09	Down	5.87895	0	Up	-1.48277	4.98619e-07	Down	PREDICTED: photosystem I reaction center subunit III, chloroplastic [Eucalyptus grandis]
XP_010035283.1	1.16504	0.0225822	Up	0.455631	0.296211	None	0.296702	0.539695	None	-0.131307	0.760825	None	0.205806	0.633795	None	0.630515	0.152666	None	0.246234	0.569111	None	0.0673041	0.87592	None	PREDICTED: KH domain-containing protein At4g18375 [Eucalyptus grandis]
XP_010035302.1	-2.42644	3.3769e-07	Down	1.69971	6.08966e-05	Up	0.479462	0.186925	None	0.595175	0.104545	None	-2.77531	3.27802e-08	Down	0.824709	0.0279287	None	1.23648	0.00176816	Up	1.14553	0.00335182	Up	PREDICTED: probable 6-phosphogluconolactonase 4, chloroplastic [Eucalyptus grandis]
XP_010035340.1	1.21552	0.110592	None	1.23892	0.0254912	None	-0.468578	0.374564	None	-0.147658	0.777847	None	1.88848	0.00352562	Up	0.177661	0.734374	None	0.94477	0.0812284	None	1.05206	0.0540771	None	PREDICTED: mitochondrial import inner membrane translocase subunit TIM22 [Eucalyptus grandis]
XP_010035359.1	-1.15413	0.000355646	Down	0.327689	0.25213	None	0.107551	0.70367	None	0.281597	0.323394	None	-1.1887	0.000258464	Down	0.425555	0.140458	None	-0.438617	0.129189	None	0.911414	0.00320235	None	PREDICTED: paladin isoform X1 [Eucalyptus grandis]
XP_010035365.1	1.30823	0.020843	Up	-0.047364	0.929552	None	-0.0289104	0.956962	None	0.330706	0.538577	None	1.69511	0.00375169	Up	0.265714	0.620754	None	0.684406	0.208707	None	1.17801	0.0356318	None	PREDICTED: mitochondrial pyruvate carrier 1 [Eucalyptus grandis] >XP_010035374.1 PREDICTED: mitochondrial pyruvate carrier 1 [Eucalyptus grandis] >XP_018723536.1 PREDICTED: mitochondrial pyruvate carrier 1 [Eucalyptus grandis]
XP_010035377.1	1.16536	8.48463e-07	Up	-0.468346	0.0151282	None	-0.438644	0.0219661	None	-0.813199	0.000126252	None	0.595249	0.00279716	None	-0.100207	0.581727	None	-0.44159	0.0211779	None	-0.409017	0.0315328	None	PREDICTED: proline--tRNA ligase, cytoplasmic isoform X1 [Eucalyptus grandis]
XP_010035397.1	1.87291	3.53068e-07	Up	0.610384	0.0330048	None	-0.723796	0.0245351	None	-0.406859	0.1446	None	0.806963	0.00633958	None	0.913076	0.00245017	None	-1.36483	3.58222e-05	Down	-0.228565	0.405265	None	PREDICTED: ABC transporter B family member 21 [Eucalyptus grandis]
XP_010035400.1	-2.51855	1.83231e-12	Down	0.635885	0.00347466	None	0.406559	0.0495993	None	-0.125367	0.530372	None	-1.33748	4.09052e-07	Down	-0.556653	0.00915081	None	2.99266	3.95239e-14	Up	0.644673	0.00311343	None	PREDICTED: glucose-1-phosphate adenylyltransferase large subunit 3, chloroplastic/amyloplastic isoform X1 [Eucalyptus grandis]
XP_010035406.1	3.59753	0	Up	-0.717861	0.000143607	None	1.58004	4.2619e-10	Up	-0.158809	0.331187	None	1.4017	4.44633e-09	Up	-0.863351	1.37238e-05	None	1.21077	6.55802e-08	Up	0.0289181	0.858252	None	PREDICTED: S-adenosylmethionine synthase 1 [Eucalyptus grandis]
XP_010035421.1	-0.622691	0.00537383	None	0.0686185	0.739732	None	0.62676	0.00512116	None	1.3327	7.8093e-07	Up	-0.414641	0.0531391	None	-0.536228	0.014565	None	1.17322	5.52273e-06	Up	1.31822	9.30234e-07	Up	PREDICTED: peroxiredoxin-2F, mitochondrial [Eucalyptus grandis]
XP_010035425.1	-0.730976	0.0136937	None	-0.131083	0.636669	None	0.119514	0.666575	None	-1.14848	0.00104089	Down	-1.35094	5.50044e-05	Down	-0.263535	0.345853	None	1.61481	5.19333e-06	Up	-1.02432	0.00280291	Down	PREDICTED: glucose-6-phosphate 1-dehydrogenase, chloroplastic [Eucalyptus grandis]
XP_010035427.1	-	-	-	-0.508307	0.045021	None	0.18977	0.416604	None	-0.0456933	0.851535	None	1.08275	0.000539354	Up	-	-	-	-	-	-	-	-	-	PREDICTED: uncharacterized protein LOC104424651 [Eucalyptus grandis] >XP_010035428.1 PREDICTED: uncharacterized protein LOC104424651 [Eucalyptus grandis] >XP_010035430.1 PREDICTED: uncharacterized protein LOC104424651 [Eucalyptus grandis] >XP_010035431.1 PREDICTED: uncharacterized protein LOC104424651 [Eucalyptus grandis]
XP_010035449.1	0.190133	0.69137	None	0.122005	0.775609	None	-0.104067	0.807857	None	0.268538	0.53175	None	0.47121	0.276569	None	0.947418	0.0347214	None	-1.19469	0.00941526	Down	-0.888179	0.0465543	None	PREDICTED: N-acetyltransferase 9-like protein [Eucalyptus grandis]
XP_010035450.1	-	-	-	0.572898	0.00265987	None	-	-	-	-	-	-	-	-	-	0.962459	3.73215e-05	None	-	-	-	-2.58946	4.58695e-08	Down	PREDICTED: cytochrome b561 and DOMON domain-containing protein At5g47530 [Eucalyptus grandis]
XP_010035498.1	1.15166	6.37025e-06	Up	-0.14336	0.485506	None	-0.151819	0.4604	None	-0.654165	0.00344735	None	1.09609	1.28509e-05	Up	-0.27907	0.180359	None	-0.377463	0.0740938	None	-0.782336	0.000702812	None	PREDICTED: protein disulfide isomerase-like 2-3 [Eucalyptus grandis]
XP_010035513.1	-2.72401	1.16864e-07	Down	-	-	-	-	-	-	-	-	-	-3.40479	3.17595e-09	Down	-	-	-	-	-	-	-	-	-	PREDICTED: 1-aminocyclopropane-1-carboxylate oxidase 3 [Eucalyptus grandis]
XP_010035520.1	1.52201	0.0192333	Up	2.62051	0.000223499	Up	-0.852423	0.173335	None	0.526159	0.395197	None	1.89507	0.00456258	Up	1.73146	0.0086948	Up	-0.302644	0.623104	None	0.612858	0.323263	None	PREDICTED: small ubiquitin-related modifier 1 [Eucalyptus grandis]
XP_010035529.1	-0.738676	0.104741	None	-0.249936	0.573645	None	-0.105364	0.8315	None	0.454563	0.309812	None	-1.22917	0.00979933	Down	0.147419	0.739423	None	0.425322	0.341319	None	-0.134287	0.761853	None	PREDICTED: paladin [Eucalyptus grandis]
XP_010035532.1	-1.07899	2.79835e-09	Down	0.524834	0.000196468	None	-0.328665	0.0114493	None	0.894409	8.8468e-08	None	-0.526575	0.000189247	None	0.935108	4.02238e-08	None	-0.734663	2.23762e-06	None	0.389779	0.00339364	None	PREDICTED: ATP-dependent (S)-NAD(P)H-hydrate dehydratase isoform X1 [Eucalyptus grandis]
XP_010035533.1	1.2887	5.22286e-05	Up	0.873726	0.00289385	None	-0.469161	0.088442	None	-0.0471011	0.860171	None	1.00685	0.000816904	Up	0.701212	0.0137662	None	-1.33617	3.28311e-05	Down	-0.470079	0.0878557	None	PREDICTED: pyrophosphate--fructose 6-phosphate 1-phosphotransferase subunit beta [Eucalyptus grandis]
XP_010035534.1	0.836918	0.00399352	None	-1.4254	0.000113533	Down	0.273842	0.47031	None	1.18753	0.00132605	Up	0.602728	0.0449741	None	-	-	-	-	-	-	-	-	-	PREDICTED: chromatin remodeling protein EBS [Eucalyptus grandis]
XP_010035538.1	-0.301631	0.0780961	None	-0.0537294	0.746196	None	-0.516638	0.00423222	None	-1.22314	8.3949e-08	Down	-0.381577	0.0285372	None	0.347866	0.0442171	None	-0.825789	3.45062e-05	None	-1.46224	3.14531e-09	Down	PREDICTED: 40S ribosomal protein S17-4-like [Eucalyptus grandis]
XP_010035548.1	0.507337	0.0231385	None	-0.00077484	0.997081	None	0.821627	0.000610446	None	0.678195	0.00341394	None	1.07604	2.64955e-05	Up	-0.197173	0.356019	None	0.253265	0.238387	None	0.1782	0.40345	None	PREDICTED: uncharacterized protein LOC104424745 isoform X1 [Eucalyptus grandis]
XP_010035550.1	-1.06957	6.56028e-06	Down	-	-	-	-	-	-	-	-	-	-0.185054	0.248949	None	-2.48925	6.96825e-10	Down	2.963	3.6138e-11	Up	2.82371	8.27511e-11	Up	PREDICTED: stem-specific protein TSJT1 isoform X2 [Eucalyptus grandis]
XP_010035554.1	0.700513	1.19356e-06	None	0.130604	0.247388	None	0.473377	0.000232805	None	0.825585	7.69567e-08	None	1.11331	2.6411e-10	Up	0.0898106	0.423066	None	0.00698893	0.949967	None	-0.314863	0.00852203	None	PREDICTED: aspartic proteinase A1 [Eucalyptus grandis] >XP_010035555.1 PREDICTED: aspartic proteinase A1 [Eucalyptus grandis] >XP_018721075.1 PREDICTED: aspartic proteinase A1 [Eucalyptus grandis]
XP_010035558.1	-	-	-	-	-	-	3.35324	7.82134e-08	Up	4.00184	1.77378e-08	Up	-	-	-	-	-	-	-	-	-	-	-	-	PREDICTED: 2-alkenal reductase (NADP(+)-dependent) [Eucalyptus grandis]
XP_010035573.1	-0.523312	0.486351	None	-1.37338	0.0758398	None	-2.65371	0.00149079	Down	-0.991254	0.242661	None	-1.99898	0.0124839	Down	3.13866	0.000286417	Up	-2.71959	0.0011943	Down	-2.56259	0.00202236	Down	PREDICTED: peroxidase 27 [Eucalyptus grandis]
XP_010035593.1	-1.26055	0.00213308	Down	0.285903	0.480061	None	-1.70982	0.00459813	Down	-0.509614	0.350548	None	-2.27838	3.73612e-06	Down	1.854	4.84475e-05	Up	-2.22146	5.21455e-06	Down	-1.38306	0.0024791	Down	PREDICTED: basic 7S globulin [Eucalyptus grandis]
XP_010035624.1	0.887006	0.125382	None	0.206608	0.599736	None	-0.917869	0.051054	None	-0.793877	0.166668	None	0.157191	0.776918	None	0.501509	0.263193	None	-1.56862	0.00497183	Down	-	-	-	PREDICTED: geranylgeranyl transferase type-2 subunit beta 1 isoform X1 [Eucalyptus grandis]
XP_010035630.1	-	-	-	-	-	-	-	-	-	-	-	-	-	-	-	2.07636	1.24036e-07	Up	-1.10638	5.41219e-05	Down	-0.573068	0.013355	None	PREDICTED: xyloglucan endotransglucosylase/hydrolase protein 9 [Eucalyptus grandis]
XP_010035642.1	-1.08786	1.25877e-08	Down	1.03914	2.91626e-08	Up	0.194046	0.152363	None	1.35899	1.6298e-10	Up	-0.361705	0.0108697	None	0.477157	0.00127241	None	-0.258734	0.0602081	None	0.490698	0.000980017	None	PREDICTED: universal stress protein PHOS34-like isoform X1 [Eucalyptus grandis]
XP_010035669.1	-0.0799625	0.491715	None	-0.165298	0.161551	None	0.600539	2.00029e-05	None	1.43179	3.00293e-12	Up	0.507951	0.00016203	None	-0.585664	2.79614e-05	None	0.13332	0.25561	None	0.9729	7.80502e-09	None	PREDICTED: external alternative NAD(P)H-ubiquinone oxidoreductase B1, mitochondrial [Eucalyptus grandis]
XP_010035700.1	1.3039	4.24823e-05	Up	-0.736681	0.00979351	None	-0.163358	0.540813	None	0.339437	0.209384	None	0.289504	0.282274	None	-0.996566	0.000863534	None	0.26454	0.324923	None	0.323175	0.231353	None	PREDICTED: probable protein phosphatase 2C 52 [Eucalyptus grandis] >XP_010035701.1 PREDICTED: probable protein phosphatase 2C 52 [Eucalyptus grandis] >XP_010035702.1 PREDICTED: probable protein phosphatase 2C 52 [Eucalyptus grandis]
XP_010035708.1	-	-	-	-	-	-	-	-	-	-	-	-	-2.01914	1.24125e-07	Down	-	-	-	-	-	-	-	-	-	PREDICTED: (R,S)-reticuline 7-O-methyltransferase [Eucalyptus grandis]
XP_010035753.1	1.5438	0.0279424	Up	-0.396081	0.630583	None	0.38451	0.640531	None	0.239416	0.811871	None	1.73463	0.0152621	Up	-2.05608	0.021615	None	2.3093	0.0159313	None	2.00434	0.0245916	None	PREDICTED: RNA polymerase II degradation factor 1 [Eucalyptus grandis]
XP_010035766.1	-0.201556	0.448576	None	0.210647	0.428636	None	0.292828	0.326761	None	0.279032	0.29679	None	1.01706	0.000699796	Up	-0.314476	0.241083	None	0.262075	0.326469	None	-0.24283	0.362561	None	PREDICTED: dihydroorotase, mitochondrial isoform X1 [Eucalyptus grandis]
XP_010035773.1	0.743301	8.15639e-07	None	0.365102	0.00375275	None	-0.193256	0.103133	None	-0.0283959	0.805726	None	1.26955	3.65559e-11	Up	-0.110118	0.34431	None	-0.293998	0.0163822	None	0.0658105	0.569709	None	PREDICTED: ADP,ATP carrier protein 3, mitochondrial [Eucalyptus grandis]
XP_010035774.1	-	-	-	-	-	-	0.754173	0.320829	None	1.42112	0.0698851	None	0.206489	0.697455	None	-0.675667	0.372547	None	1.42039	0.0700168	None	2.04854	0.0122231	Up	PREDICTED: endo-1,3;1,4-beta-D-glucanase [Eucalyptus grandis]
XP_010035777.1	-	-	-	-	-	-	-	-	-	-	-	-	-	-	-	1.2111	NA	None	-0.186008	NA	None	-2.02695	NA	None	PREDICTED: phospholipid-transporting ATPase 2 [Eucalyptus grandis] >XP_010035778.1 PREDICTED: phospholipid-transporting ATPase 2 [Eucalyptus grandis]
XP_010035787.1	-0.133086	0.731119	None	1.72975	0.000153598	Up	-0.056297	0.884301	None	3.10323	3.38414e-08	Up	-	-	-	-0.14506	0.708059	None	-1.19687	0.0047205	Down	3.65652	1.78481e-09	Up	PREDICTED: endo-1,3;1,4-beta-D-glucanase [Eucalyptus grandis]
XP_010035788.1	1.4096	3.66316e-06	Up	-1.20718	0.00010618	Down	-0.278545	0.28463	None	0.162039	0.638922	None	1.34586	6.90345e-06	Up	-0.142918	0.535571	None	-0.966412	0.000349581	None	-1.66588	1.66976e-06	Down	PREDICTED: nuclear cap-binding protein subunit 2 [Eucalyptus grandis]
XP_010035806.1	2.06592	3.29723e-05	Up	-0.0566316	0.891064	None	-1.07932	0.0141749	None	0.286916	0.489788	None	2.99906	1.1216e-07	Up	-0.00565599	0.989084	None	0.414643	0.320746	None	1.1729	0.00831941	Up	PREDICTED: prohibitin-1, mitochondrial [Eucalyptus grandis] >XP_010035808.1 PREDICTED: prohibitin-1, mitochondrial [Eucalyptus grandis] >XP_010035809.1 PREDICTED: prohibitin-1, mitochondrial [Eucalyptus grandis] >XP_018721418.1 PREDICTED: prohibitin-1, mitochondrial [Eucalyptus grandis] >XP_018721419.1 PREDICTED: prohibitin-1, mitochondrial [Eucalyptus grandis]
XP_010035824.1	1.08978	4.79647e-11	Up	-0.0644695	0.522285	None	0.0179536	0.858043	None	0.143086	0.162186	None	0.171674	0.0963089	None	0.287128	0.00784746	None	-0.352537	0.00156239	None	-0.741727	8.08018e-08	None	PREDICTED: acyl-coenzyme A oxidase 3, peroxisomal [Eucalyptus grandis]
XP_010035836.1	1.11971	3.40032e-05	Up	0.119214	0.596613	None	-0.758137	0.00221407	None	-0.354248	0.123704	None	0.875503	0.000581966	None	0.1301	0.563738	None	-0.345511	0.132798	None	-0.507551	0.0312315	None	PREDICTED: single-stranded DNA-bindig protein WHY2, mitochondrial [Eucalyptus grandis]
XP_010035872.1	-0.912115	0.195313	None	2.32022	0.00235367	Up	-2.93116	0.000243121	Down	-3.94498	5.36104e-06	Down	-3.77132	1.02329e-05	Down	1.30634	0.0682408	None	-1.25662	0.0787012	None	-2.26518	0.00287234	Down	PREDICTED: peroxidase P7-like [Eucalyptus grandis]
XP_010035882.1	0.604968	0.00183954	None	-0.936266	1.35864e-05	None	0.326508	0.0717902	None	0.512131	0.00682264	None	1.04521	2.75269e-06	Up	-0.968894	8.39566e-06	None	0.264448	0.140363	None	0.548716	0.00410106	None	PREDICTED: ras-related protein Rab11D [Eucalyptus grandis]
XP_010035883.1	1.1914	0.0045225	Up	-0.768949	0.051579	None	0.306618	0.467832	None	-0.484528	0.206169	None	-	-	-	-1.11496	0.0464784	None	0.536327	0.318466	None	0.697131	0.224515	None	PREDICTED: peroxisomal membrane protein 2 isoform X1 [Eucalyptus grandis]
XP_010035897.1	1.16447	7.72389e-11	Up	1.17393	6.53135e-11	Up	-1.03956	7.70968e-10	Down	-2.14991	0	Down	1.50872	2.93543e-13	Up	-0.546805	3.41038e-05	None	0.305251	0.00947578	None	-1.04674	6.72427e-10	Down	PREDICTED: trifunctional UDP-glucose 4,6-dehydratase/UDP-4-keto-6-deoxy-D-glucose 3,5-epimerase/UDP-4-keto-L-rhamnose-reductase RHM1 [Eucalyptus grandis]
XP_010035914.1	1.30338	3.25255e-06	Up	-1.06727	2.85869e-05	Down	0.242873	0.227515	None	0.633758	0.00533087	None	0.667032	0.00196139	None	-0.644476	0.00252857	None	0.0842495	0.710252	None	1.37243	2.40734e-05	Up	PREDICTED: protein MEI2-like 2 isoform X1 [Eucalyptus grandis] >XP_010035916.1 PREDICTED: protein MEI2-like 2 isoform X1 [Eucalyptus grandis]
XP_010035927.1	2.06219	1.94179e-06	Up	1.91639	5.82906e-06	Up	-0.708538	0.044507	None	0.650633	0.0633868	None	0.0885331	0.793671	None	-0.197524	0.560616	None	0.464483	0.177704	None	1.7733	1.74031e-05	Up	PREDICTED: 3-hydroxyisobutyryl-CoA hydrolase-like protein 5 [Eucalyptus grandis] >XP_010035928.1 PREDICTED: 3-hydroxyisobutyryl-CoA hydrolase-like protein 5 [Eucalyptus grandis]
XP_010035930.1	-	-	-	-0.641226	0.129966	None	0.240376	0.6012	None	-	-	-	1.57414	0.00264798	Up	-0.0553851	0.892506	None	-1.47353	0.00184607	Down	-1.71217	0.00134182	Down	PREDICTED: putative methyltransferase NSUN6 isoform X1 [Eucalyptus grandis]
XP_010035932.1	1.62246	9.1139e-09	Up	-0.333074	0.0961961	None	-0.0549541	0.777826	None	0.283056	0.15428	None	1.16285	2.63982e-06	Up	-0.591585	0.00509531	None	-0.173662	0.376016	None	0.699021	0.00127907	None	PREDICTED: switch-associated protein 70 [Eucalyptus grandis]
XP_010035936.2	1.17232	0.00340407	Up	0.144032	0.694342	None	1.01348	0.00977145	Up	2.51668	2.78864e-07	Up	2.32661	1.00615e-06	Up	0.18048	0.622738	None	0.26584	0.46993	None	0.961076	0.0136727	None	PREDICTED: LOW QUALITY PROTEIN: glutathione S-transferase F9 [Eucalyptus grandis]
XP_010035937.1	1.16525	0.000658265	Up	-0.733566	0.0217103	None	1.3308	0.000158408	Up	2.64384	3.75817e-09	Up	1.7425	4.59685e-06	Up	-0.153948	0.611891	None	0.384088	0.211627	None	0.54695	0.0798949	None	PREDICTED: glutathione S-transferase F9 [Eucalyptus grandis]
XP_010035938.2	1.29085	4.80838e-05	Up	-0.496637	0.0709904	None	1.43283	1.19691e-05	Up	2.73988	1.43366e-10	Up	2.37756	2.42125e-09	Up	-0.247396	0.356511	None	0.366823	0.175916	None	1.24931	7.23717e-05	Up	PREDICTED: LOW QUALITY PROTEIN: glutathione S-transferase F9 [Eucalyptus grandis]
XP_010035967.1	1.44364	5.93877e-10	Up	0.242814	0.115411	None	0.143302	0.34496	None	-0.116006	0.443145	None	0.756801	3.00168e-05	None	-0.0548581	0.715601	None	-0.0125421	0.933529	None	-0.191307	0.210544	None	PREDICTED: cell division cycle protein 48 homolog [Eucalyptus grandis]
XP_010035969.1	1.32104	2.52049e-06	Up	0.123745	0.575725	None	0.283769	0.205331	None	-0.894518	0.000383915	None	0.605199	0.0103353	None	0.0644619	0.770129	None	-0.0175486	0.936546	None	-0.52884	0.0229462	None	PREDICTED: cell division cycle protein 48 homolog [Eucalyptus grandis]
XP_010035972.1	1.47457	2.43519e-08	Up	-0.204383	0.278972	None	0.606133	0.00303715	None	0.182607	0.332255	None	0.879943	6.85753e-05	None	-0.469286	0.0176351	None	0.169044	0.368768	None	0.214389	0.256669	None	PREDICTED: cell division cycle protein 48 homolog [Eucalyptus grandis]
XP_010035980.1	-4.98382	4.23471e-10	Down	0.978701	0.0494835	None	1.20256	0.00918488	Up	2.19467	3.15554e-05	Up	-1.60906	0.0130145	Down	0.381256	0.528611	None	0.816744	0.0653378	None	2.43649	8.03452e-06	Up	PREDICTED: protein LURP-one-related 15 [Eucalyptus grandis]
XP_010035984.1	1.60913	0.00895727	Up	2.88222	2.31497e-07	Up	-4.24018	2.3431e-10	Down	-2.82143	3.26618e-07	Down	1.5065	0.000969495	Up	1.85478	0.000110226	Up	-3.71029	2.89401e-09	Down	-1.64517	0.000409058	Down	PREDICTED: cationic peroxidase 1-like [Eucalyptus grandis]
XP_010035987.1	-	-	-	-1.29427	0.112365	None	0.0397395	0.959902	None	-0.471261	0.552723	None	-	-	-	1.22216	0.132582	None	-2.73274	0.00213825	Down	-1.37273	0.0933921	None	PREDICTED: aspartate aminotransferase, mitochondrial [Eucalyptus grandis]
XP_010035993.1	1.25827	9.04855e-05	Up	-0.20111	0.402489	None	-0.111836	0.639666	None	-0.08834	0.711264	None	-	-	-	-0.0116546	0.96099	None	-0.240634	0.31815	None	-0.0718574	0.76322	None	PREDICTED: uncharacterized protein LOC104425104 [Eucalyptus grandis]
XP_010035998.1	-3.56857	4.27438e-09	Down	-0.335459	0.390406	None	1.2359	0.00386829	Up	-2.04893	8.84564e-05	Down	-4.66015	3.02536e-11	Down	-0.176326	0.649651	None	3.77883	1.53161e-09	Up	-	-	-	PREDICTED: non-specific lipid-transfer protein 1 [Eucalyptus grandis]
XP_010036002.1	-0.20587	0.292963	None	-0.372007	0.0635874	None	0.45356	0.026	None	1.10007	5.56753e-06	Up	-0.284869	0.149651	None	-0.77766	0.000426854	None	0.759288	0.000546059	None	1.35086	2.1773e-07	Up	PREDICTED: protein FATTY ACID EXPORT 3, chloroplastic [Eucalyptus grandis] >XP_010036003.1 PREDICTED: protein FATTY ACID EXPORT 3, chloroplastic [Eucalyptus grandis]
XP_010036009.1	-	-	-	-0.389763	0.223398	None	0.0369242	0.906596	None	-0.24458	0.440135	None	1.98883	9.44189e-06	Up	0.0920606	0.77006	None	0.0108503	0.972491	None	-0.7388	0.0266973	None	PREDICTED: probable phosphopantothenoylcysteine decarboxylase [Eucalyptus grandis] >XP_010036010.1 PREDICTED: probable phosphopantothenoylcysteine decarboxylase [Eucalyptus grandis]
XP_010036015.1	-1.4058	5.3324e-12	Down	-0.431573	0.000974311	None	0.260254	0.0333121	None	1.0648	1.62183e-09	Up	-1.01823	3.84921e-09	Down	0.185145	0.121611	None	0.340649	0.00683254	None	0.630434	1.14919e-05	None	PREDICTED: thioredoxin H-type isoform X1 [Eucalyptus grandis] >XP_018721309.1 PREDICTED: thioredoxin H-type isoform X1 [Eucalyptus grandis]
XP_010036021.1	-	-	-	0.160363	0.394479	None	-0.587357	0.0107949	None	-0.621614	0.00350846	None	-	-	-	0.29926	0.121411	None	-1.39466	5.06316e-05	Down	-0.541434	0.0172544	None	PREDICTED: putative zinc transporter At3g08650 [Eucalyptus grandis] >XP_010036022.1 PREDICTED: putative zinc transporter At3g08650 [Eucalyptus grandis]
XP_010036023.1	1.4507	1.0025e-09	Up	0.60622	0.000567892	None	-0.163811	0.296391	None	0.385252	0.0189903	None	1.00862	7.03543e-07	Up	-0.458625	0.00624626	None	0.1302	0.404666	None	0.874542	6.26872e-06	None	PREDICTED: protein RETICULATA-RELATED 3, chloroplastic [Eucalyptus grandis]
XP_010036047.1	1.02524	4.57607e-08	Up	0.248816	0.0730754	None	-0.444903	0.00259419	None	-0.593264	0.000150508	None	0.298615	0.0338122	None	-0.15382	0.258311	None	-0.0672074	0.617699	None	-0.0608121	0.651394	None	PREDICTED: ethanolamine-phosphate cytidylyltransferase isoform X1 [Eucalyptus grandis] >XP_018721111.1 PREDICTED: ethanolamine-phosphate cytidylyltransferase isoform X2 [Eucalyptus grandis]
XP_010036049.1	1.44298	2.71016e-05	Up	-0.288861	0.314906	None	-0.162314	0.569572	None	-0.185429	0.516324	None	1.28984	0.000110819	Up	-0.818648	0.00754878	None	0.252571	0.378409	None	0.146543	0.607434	None	PREDICTED: uncharacterized protein LOC104425150 [Eucalyptus grandis]
XP_010036051.1	1.36691	3.63745e-07	Up	-0.207972	0.295748	None	-0.147715	0.455012	None	0.119009	0.546376	None	0.764713	0.0106023	None	0.0137504	0.944216	None	0.20144	0.31082	None	0.744181	0.000860376	None	PREDICTED: bifunctional protein FolD 1, mitochondrial [Eucalyptus grandis]
XP_010036054.1	1.41036	8.86604e-08	Up	-0.0283869	0.880652	None	-0.561309	0.0129775	None	-0.469387	0.0192531	None	0.801515	0.000256033	None	-0.0156527	0.934008	None	-0.446495	0.0252235	None	-0.0978604	0.605672	None	PREDICTED: DEAD-box ATP-dependent RNA helicase 53 [Eucalyptus grandis]
XP_010036063.1	1.12734	1.32612e-06	Up	-0.901166	3.32273e-05	None	0.520456	0.00742867	None	0.365515	0.0514093	None	0.628303	0.00169171	None	-0.740982	0.000338723	None	0.238499	0.193897	None	0.65185	0.00121349	None	PREDICTED: protein PAT1 homolog 1 [Eucalyptus grandis]
XP_010036077.1	2.71312	2.47751e-09	Up	-1.72693	5.57787e-06	Down	0.511314	0.101656	None	1.28335	0.000250029	Up	2.27728	6.35613e-08	Up	-0.739115	0.0213194	None	-0.0747732	0.805766	None	0.738333	0.0214433	None	PREDICTED: VQ motif-containing protein 22 [Eucalyptus grandis]
XP_010036082.1	-3.80045	7.96373e-09	Down	4.6773	7.35476e-10	Up	-1.12774	0.0062906	Down	-	-	-	-	-	-	-	-	-	-	-	-	-	-	-	PREDICTED: pyruvate, phosphate dikinase, chloroplastic [Eucalyptus grandis]
XP_010036085.1	1.1835	0.000158139	Up	0.190735	0.480665	None	-0.685294	0.0164292	None	-0.452817	0.101602	None	0.48521	0.0805544	None	0.786621	0.00676383	None	-0.744197	0.00986123	None	-0.787724	0.00669724	None	PREDICTED: oxygen-dependent coproporphyrinogen-III oxidase, chloroplastic [Eucalyptus grandis]
XP_010036091.1	-1.13848	2.35972e-06	Down	1.64074	4.29962e-09	Up	-0.542446	0.00772505	None	-0.194754	0.308266	None	-0.420623	0.0337642	None	1.08656	4.75242e-06	Up	0.00326981	0.986207	None	-0.377115	0.0548969	None	PREDICTED: 2-dehydro-3-deoxyphosphooctonate aldolase 1 [Eucalyptus grandis]
XP_010036097.1	-5.18618	3.45958e-08	Down	0.874562	0.160499	None	2.67185	7.22309e-05	Up	-1.51051	0.0604203	None	-3.51875	2.17778e-06	Down	0.227014	0.676816	None	5.65419	1.3071e-09	Up	-1.08593	0.167944	None	PREDICTED: chlorophyll a-b binding protein 8, chloroplastic [Eucalyptus grandis]
XP_010036098.1	1.34719	6.17195e-12	Up	0.453732	0.000413583	None	-0.766331	3.31786e-07	None	-0.14282	0.211887	None	1.21623	5.37179e-11	Up	0.207506	0.0744787	None	-0.467025	0.000304146	None	0.232504	0.0473697	None	PREDICTED: elongation factor Ts, mitochondrial [Eucalyptus grandis]
XP_010036111.1	-2.722	5.50513e-06	Down	1.58323	0.00262215	Up	-0.0205481	0.965754	None	1.42254	0.00600524	Up	-2.58629	1.14397e-05	Down	-0.45039	0.350934	None	2.24542	7.32913e-05	Up	2.59881	1.06901e-05	Up	PREDICTED: glucose-1-phosphate adenylyltransferase small subunit, chloroplastic/amyloplastic [Eucalyptus grandis] >XP_018720975.1 PREDICTED: glucose-1-phosphate adenylyltransferase small subunit, chloroplastic/amyloplastic [Eucalyptus grandis]
XP_010036117.1	-0.544542	0.138151	None	1.34409	0.000868183	Up	-0.187959	0.601677	None	0.510228	0.163626	None	-0.288284	0.425078	None	0.670085	0.0711274	None	-0.132945	0.711593	None	0.172716	0.631323	None	PREDICTED: peptide methionine sulfoxide reductase B5 [Eucalyptus grandis]
XP_010036123.1	2.50007	2.79103e-05	Up	-	-	-	-	-	-	-	-	-	2.00376	0.000274462	Up	-1.15577	0.0293879	None	-0.439251	0.376816	None	-	-	-	PREDICTED: uncharacterized protein LOC104425202 [Eucalyptus grandis]
XP_010036125.1	1.9512	1.80273e-09	Up	-0.634659	0.00631289	None	0.144427	0.503699	None	-0.825461	0.000677645	None	1.65109	4.10984e-08	Up	-1.10241	2.34791e-05	Down	0.128838	0.550471	None	-0.272876	0.211639	None	PREDICTED: GBF-interacting protein 1-like isoform X1 [Eucalyptus grandis]
XP_010036132.1	-1.39425	1.1422e-12	Down	0.372729	0.00180177	None	0.419262	0.000596199	None	0.205449	0.0657145	None	-0.71149	5.51882e-07	None	-0.252533	0.0260525	None	0.742179	2.74328e-07	None	-0.187552	0.0911481	None	PREDICTED: alcohol dehydrogenase class-3 [Eucalyptus grandis]
XP_010036141.1	1.40617	1.87413e-08	Up	-1.14151	6.89025e-07	Down	0.1777	0.31585	None	0.778787	0.000141287	None	0.910613	1.97899e-05	None	-1.19814	3.10869e-07	Down	0.56132	0.00342512	None	0.93543	1.37e-05	None	PREDICTED: WD repeat-containing protein 70 [Eucalyptus grandis]
XP_010036145.1	-	-	-	0.174581	0.608688	None	-	-	-	0.255118	0.542759	None	-	-	-	1.01123	0.00963692	Up	-2.40778	0.000217539	Down	-1.13491	0.00528325	Down	PREDICTED: tyrosine decarboxylase 1 [Eucalyptus grandis]
XP_010036146.1	2.14269	0.000241089	Up	-0.00636484	0.985379	None	0.0542438	0.875926	None	-1.4157	0.000481916	Down	1.83478	0.00109745	Up	0.771882	0.035366	None	-0.682829	0.0598177	None	-0.980778	0.0094234	None	PREDICTED: tyrosine decarboxylase 1 [Eucalyptus grandis]
XP_010036156.1	1.19137	1.71652e-05	Up	-0.661096	0.00695104	None	-0.09297	0.682677	None	-0.204686	0.37118	None	0.92877	0.000352683	None	-0.646094	0.00814651	None	0.344997	0.137371	None	-0.392168	0.0933117	None	PREDICTED: putative G3BP-like protein [Eucalyptus grandis]
XP_010036157.1	1.33596	2.25225e-10	Up	-0.334351	0.0174094	None	0.377147	0.00818041	None	0.585541	0.00015105	None	1.05062	2.33631e-08	Up	-0.828461	1.32638e-06	None	0.434563	0.00283394	None	0.690762	1.89729e-05	None	PREDICTED: pre-mRNA-processing factor 39 isoform X1 [Eucalyptus grandis]
XP_010036160.1	0.651298	0.0034257	None	0.366358	0.0809647	None	0.453301	0.0334783	None	0.0552432	0.786157	None	0.747381	0.00103892	None	-1.64287	1.65145e-08	Down	1.29684	9.66973e-07	Up	0.887217	0.000174525	None	PREDICTED: importin subunit beta-1 [Eucalyptus grandis]
XP_010036163.1	1.32407	0.00334192	Up	-1.1016	0.0123071	Down	-0.423135	0.309921	None	-1.4507	0.00154393	Down	0.555703	0.18561	None	0.341147	0.411289	None	-1.29384	0.00400731	Down	-1.08566	0.0134679	Down	PREDICTED: mitochondrial import receptor subunit TOM9-2 [Eucalyptus grandis]
XP_010036171.1	-1.95853	4.74136e-05	Down	-	-	-	-	-	-	-	-	-	-	-	-	-	-	-	-	-	-	-	-	-	PREDICTED: uncharacterized protein LOC104425234 [Eucalyptus grandis]
XP_010036195.1	1.3672	0.00287907	Up	-2.40311	4.70303e-06	Down	-0.215794	0.606652	None	0.0652522	0.875981	None	-0.581065	0.172602	None	-1.30099	0.00426467	Down	1.36551	0.00290837	Up	0.807264	0.0623951	None	PREDICTED: short-chain type dehydrogenase/reductase [Eucalyptus grandis]
XP_010036199.1	-1.44194	0.00622727	Down	1.22636	0.0175671	None	-0.666608	0.227007	None	0.123296	0.79983	None	-1.28338	0.0134317	Down	0.252254	0.604696	None	0.425389	0.385147	None	-0.302024	0.535893	None	PREDICTED: short-chain type dehydrogenase/reductase [Eucalyptus grandis]
XP_010036201.1	2.89399	6.55361e-07	Up	0.354608	0.426621	None	-0.960203	0.0382032	None	-0.784119	0.0860648	None	1.36876	0.00452369	Up	-0.193608	0.662833	None	1.17017	0.0132333	Up	0.79965	0.0803741	None	PREDICTED: short-chain type dehydrogenase/reductase [Eucalyptus grandis]
XP_010036223.1	1.10238	0.0319918	None	0.118346	0.809342	None	-0.761326	0.129299	None	-0.985604	0.0530422	None	1.72409	0.00154789	Up	-0.608496	0.221526	None	0.359982	0.465171	None	-1.27147	0.0147443	Down	PREDICTED: putative H/ACA ribonucleoprotein complex subunit 1-like protein 1 [Eucalyptus grandis]
XP_010036254.1	0.236052	0.740209	None	-0.228004	0.748743	None	-1.17465	0.107705	None	-1.31084	0.0744153	None	-2.03732	0.00778215	Down	-0.0491063	0.944948	None	1.82633	0.0156349	Up	0.967641	0.181508	None	PREDICTED: probable zinc metalloprotease EGY1, chloroplastic [Eucalyptus grandis]
XP_010036269.1	1.1039	0.000439644	Up	1.04363	0.000774357	Up	-0.271034	0.329979	None	0.461348	0.103242	None	0.99556	0.00121182	None	0.441134	0.11842	None	0.0714085	0.795653	None	0.085921	0.755409	None	PREDICTED: NADH--cytochrome b5 reductase 1 [Eucalyptus grandis]
XP_010036279.1	-1.57311	5.77759e-05	Down	0.104301	0.747565	None	-0.176034	0.588126	None	0.545983	0.0787643	None	-1.12598	0.00134966	Down	0.258488	0.42896	None	0.447138	0.179482	None	0.647569	0.0406447	None	PREDICTED: uncharacterized protein At4g15545 [Eucalyptus grandis]
XP_010036281.1	-0.915149	0.0214973	None	-0.356232	0.348834	None	0.441871	0.247432	None	0.4451	0.244085	None	-1.18094	0.00404673	Down	0.451706	0.237347	None	1.23891	0.00276145	Up	0.690631	0.0760153	None	PREDICTED: uncharacterized protein LOC104425316 isoform X1 [Eucalyptus grandis]
XP_010036298.1	-	-	-	1.03842	0.000206422	Up	0.0423582	0.856763	None	0.743244	0.00424123	None	1.38914	0.000368299	Up	0.863725	0.00124847	None	0.168423	0.475518	None	0.981073	0.000372869	None	PREDICTED: membrane steroid-binding protein 2 [Eucalyptus grandis]
XP_010036307.1	-	-	-	-	-	-	-	-	-	-	-	-	2.3765	0.0245319	Up	-	-	-	-	-	-	-	-	-	PREDICTED: alpha carbonic anhydrase 4 [Eucalyptus grandis]
XP_010036312.2	-	-	-	-	-	-	1.22045	0.00639047	Up	0.390668	0.297365	None	-	-	-	-	-	-	-	-	-	-	-	-	PREDICTED: glucan endo-1,3-beta-glucosidase, basic isoform-like [Eucalyptus grandis]
XP_010036343.1	4.0923	8.09575e-13	Up	-0.736564	0.0248063	None	0.810604	0.0144623	None	0.244775	0.434881	None	2.58447	9.98906e-09	Up	0.108608	0.727686	None	0.163915	0.599793	None	-0.135613	0.663936	None	PREDICTED: putative methyltransferase DDB_G0268948 [Eucalyptus grandis]
XP_010036344.1	-	-	-	0.959083	0.0148969	None	-0.417523	0.259773	None	1.33695	0.001372	Up	1.22745	0.000338423	Up	0.22515	0.386929	None	0.0480714	0.852113	None	1.41208	1.97936e-05	Up	PREDICTED: putative methyltransferase DDB_G0268948 [Eucalyptus grandis]
XP_010036345.1	-0.107706	0.797567	None	-1.76408	0.000262751	Down	-0.193511	0.645405	None	0.629623	0.142188	None	-0.35335	0.403112	None	-0.475837	0.262915	None	0.378892	0.370483	None	0.493621	0.245941	None	PREDICTED: GPN-loop GTPase 1 [Eucalyptus grandis]
XP_010036349.1	1.97113	0.000774205	Up	0.725651	0.171335	None	-0.282083	0.588904	None	-0.46463	0.375783	None	1.15205	0.0345207	None	-0.50348	0.337844	None	0.137305	0.79205	None	-0.272438	0.601636	None	PREDICTED: DNA-directed RNA polymerase V subunit 5A [Eucalyptus grandis]
XP_010036350.1	-0.0427429	0.876309	None	0.00585474	0.984781	None	0.262501	0.397225	None	0.477726	0.166818	None	-1.28403	0.000490152	Down	-	-	-	-	-	-	-	-	-	PREDICTED: pyruvate kinase 1, cytosolic isoform X1 [Eucalyptus grandis]
XP_010036351.1	1.58413	1.26345e-07	Up	-0.435462	0.0564351	None	0.00560913	0.979648	None	-0.340437	0.130425	None	1.94343	3.00555e-09	Up	-0.329442	0.142734	None	0.0326925	0.881829	None	0.235631	0.289403	None	PREDICTED: tubulin-folding cofactor B [Eucalyptus grandis]
XP_010036354.1	1.36572	0.000171897	Up	-1.3517	0.000193282	Down	-0.518641	0.106445	None	-0.0580584	0.852798	None	0.799581	0.0160719	None	-0.685395	0.0362337	None	-0.242856	0.440279	None	0.0405287	0.896923	None	PREDICTED: transcription factor TGA2.3 isoform X1 [Eucalyptus grandis]
XP_010036356.1	1.82735	0.000143839	Up	-	-	-	-	-	-	-	-	-	0.0735269	0.851671	None	-1.48087	0.013309	Down	-0.0788578	0.881148	None	-	-	-	PREDICTED: pentatricopeptide repeat-containing protein At1g80270, mitochondrial [Eucalyptus grandis]
XP_010036357.1	1.74745	9.53038e-05	Up	-1.50958	1.13026e-05	Down	0.674463	0.0213284	None	0.361869	0.188125	None	1.88254	4.43747e-05	Up	-1.4984	0.00041161	Down	0.843408	0.0556491	None	0.221591	0.514555	None	PREDICTED: rhomboid-like protein 20 [Eucalyptus grandis]
XP_010036377.1	0.662414	0.0106458	None	-0.384756	0.121383	None	0.206853	0.396839	None	1.15256	6.20166e-05	Up	1.47048	2.08971e-06	Up	-0.0332716	0.890828	None	-0.756533	0.00416935	None	0.0414407	0.864272	None	PREDICTED: glutathione transferase GST 23 [Eucalyptus grandis]
XP_010036380.1	1.87205	0.00322525	Up	-1.7494	0.00541028	Down	0.564262	0.333872	None	-0.694311	0.236747	None	1.70494	0.0065096	Up	-1.89778	0.00671531	Down	0.514883	0.428782	None	-0.209414	0.746228	None	PREDICTED: tubulin beta-1 chain [Eucalyptus grandis]
XP_010036389.1	1.04541	0.0281208	Up	-0.4944	0.307997	None	0.624457	0.243459	None	0.297083	0.569475	None	-0.319203	0.504406	None	-	-	-	-	-	-	-	-	-	PREDICTED: protein kinase and PP2C-like domain-containing protein [Eucalyptus grandis]
XP_010036392.1	-	-	-	1.84674	4.69536e-06	Up	-0.424011	0.131675	None	-1.01534	0.00167962	Down	0.94113	0.000156822	None	-0.207394	0.28743	None	0.19826	0.308399	None	-0.149605	0.487617	None	PREDICTED: uncharacterized protein LOC104425398 [Eucalyptus grandis]
XP_010036399.1	1.58062	7.00884e-08	Up	0.205917	0.336196	None	-0.0325425	0.878091	None	0.126497	0.552348	None	1.49379	1.86568e-07	Up	0.356471	0.102015	None	0.0405677	0.848376	None	0.134643	0.527248	None	PREDICTED: mitochondrial import inner membrane translocase subunit Tim9 [Eucalyptus grandis]
XP_010036400.1	1.16038	0.0459103	None	0.916997	0.0273613	None	0.291495	0.507517	None	0.101509	0.795489	None	1.92025	0.000226054	Up	0.78038	0.0565368	None	-1.6521	0.00033872	Down	-0.890658	0.0315844	None	PREDICTED: calmodulin-binding protein 25 [Eucalyptus grandis]
XP_010036408.1	-3.79482	4.18523e-11	Down	-0.604986	0.119752	None	2.27018	2.98535e-06	Up	1.41754	0.000916638	Up	-1.46137	0.00021309	Down	-2.20903	8.21395e-07	Down	3.25249	8.93271e-10	Up	1.48741	0.000174909	Up	PREDICTED: alpha-L-arabinofuranosidase 1 [Eucalyptus grandis] >XP_010036409.1 PREDICTED: alpha-L-arabinofuranosidase 1 [Eucalyptus grandis] >XP_018720964.1 PREDICTED: alpha-L-arabinofuranosidase 1 [Eucalyptus grandis]
XP_010036416.1	-1.264	0.00054188	Down	0.252411	0.427999	None	-0.0305481	0.931132	None	0.632826	0.0552139	None	-0.109839	0.806066	None	0.00564802	0.989921	None	-0.0254935	0.935733	None	0.214031	0.500651	None	PREDICTED: uncharacterized protein LOC104425415 [Eucalyptus grandis]
XP_010036427.1	1.11403	0.00041675	Up	-0.0281753	0.918889	None	0.104134	0.707014	None	0.247841	0.374178	None	1.22251	0.000149758	Up	-0.0336848	0.903105	None	0.298356	0.286416	None	-0.0998515	0.71851	None	PREDICTED: 14 kDa zinc-binding protein [Eucalyptus grandis]
XP_010036429.1	1.04672	4.34404e-05	Up	0.20087	0.348513	None	-0.0226729	0.923898	None	0.463252	0.0372679	None	1.00578	7.12492e-05	Up	0.15757	0.460506	None	-0.219958	0.30551	None	0.190166	0.374342	None	PREDICTED: paramyosin [Eucalyptus grandis] >XP_010036657.1 PREDICTED: paramyosin [Eucalyptus grandis]
XP_010036430.1	1.1454	0.0229168	Up	0.258928	0.317989	None	-	-	-	-0.574291	0.076983	None	-	-	-	-	-	-	-	-	-	-	-	-	PREDICTED: uncharacterized protein At2g39795, mitochondrial [Eucalyptus grandis]
XP_010036435.1	-1.38887	0	Down	0.249894	0.00121934	None	0.0520081	0.454949	None	0.00550873	0.936564	None	-0.74702	5.45834e-11	None	0.0780631	0.2654	None	0.114921	0.105977	None	-0.104601	0.139429	None	PREDICTED: villin-3 isoform X1 [Eucalyptus grandis]
XP_010036464.1	-0.546414	0.307545	None	-0.228193	0.667286	None	0.152941	0.773032	None	1.77995	0.0023057	Up	-0.0875454	0.868799	None	0.672552	0.211567	None	-1.27538	0.0225488	None	0.603473	0.260856	None	PREDICTED: exopolygalacturonase [Eucalyptus grandis]
XP_010036484.1	1.1256	5.97581e-09	Up	-0.0385127	0.76671	None	-0.047083	0.745672	None	0.217295	0.103393	None	1.0035	4.72474e-08	Up	-0.614506	7.12236e-05	None	0.00257734	0.984145	None	0.288373	0.0341184	None	PREDICTED: zinc finger CCCH domain-containing protein 14 [Eucalyptus grandis]
XP_010036508.1	1.42769	0.000146318	Up	0.122615	0.704152	None	-0.709415	0.0355425	None	0.361433	0.268288	None	1.11318	0.00182354	Up	-0.476836	0.147764	None	-0.738064	0.0292989	None	0.724506	0.0321174	None	PREDICTED: uncharacterized protein C18orf8 isoform X2 [Eucalyptus grandis]
XP_010036513.1	0.51974	0.0331684	None	-0.551764	0.0130171	None	0.211192	0.314771	None	0.398579	0.0645022	None	0.518636	0.0187353	None	-1.03255	3.95151e-05	Down	0.617535	0.00617204	None	0.524225	0.0176298	None	PREDICTED: carbon catabolite repressor protein 4 homolog 1 [Eucalyptus grandis] >XP_010036514.1 PREDICTED: carbon catabolite repressor protein 4 homolog 1 [Eucalyptus grandis]
XP_010036533.1	0.91848	0.00178804	None	-1.09695	0.000316523	Down	0.412008	0.129512	None	0.713164	0.0118757	None	0.366523	0.175386	None	-1.0455	0.000523863	Down	0.292141	0.276871	None	0.58541	0.0351444	None	PREDICTED: uncharacterized protein LOC104425527 isoform X1 [Eucalyptus grandis]
XP_010036535.1	0.194247	0.385841	None	-1.14073	0.000169763	Down	1.00856	0.000579698	Up	1.29295	0.000117913	Up	-0.078915	0.750568	None	0.739938	0.0273185	None	-1.13359	0.00165407	Down	-1.01196	0.00612504	Down	PREDICTED: rab3 GTPase-activating protein non-catalytic subunit [Eucalyptus grandis]
XP_010036538.1	0.796691	0.00161392	None	0.0897728	0.693706	None	-0.0928678	0.683741	None	-0.175609	0.443084	None	1.38635	1.96606e-06	Up	-0.445424	0.0591924	None	0.0602688	0.791297	None	0.267795	0.24581	None	PREDICTED: rhomboid-like protein 15 [Eucalyptus grandis]
XP_010036580.1	-	-	-	0.561114	0.0837673	None	-0.206234	0.51306	None	0.0752545	0.810597	None	1.20406	0.000759731	Up	-0.343381	0.280084	None	0.0432659	0.890364	None	0.409621	0.199964	None	PREDICTED: E3 ubiquitin-protein ligase RHF2A [Eucalyptus grandis] >XP_010036581.1 PREDICTED: E3 ubiquitin-protein ligase RHF2A [Eucalyptus grandis]
XP_010036583.1	1.23881	0.00175907	Up	-0.119603	0.707421	None	0.479762	0.140689	None	0.932966	0.00677852	None	1.81216	6.24536e-06	Up	-0.573273	0.081174	None	-0.230655	0.470969	None	0.59761	0.0698152	None	PREDICTED: uncharacterized protein LOC104425559 [Eucalyptus grandis]
XP_010036585.1	-1.73763	5.86859e-07	Down	-0.30015	0.262221	None	0.712312	0.0116445	None	1.43865	1.0337e-05	Up	-0.927399	0.00158028	None	0.684482	0.0148785	None	0.194128	0.465077	None	-0.0850623	0.747831	None	PREDICTED: putative phosphatidylglycerol/phosphatidylinositol transfer protein DDB_G0282179 [Eucalyptus grandis]
XP_010036587.1	-1.8283	2.1192e-07	Down	-1.42672	1.00346e-05	Down	0.56324	0.0392927	None	0.786863	0.0055024	None	-1.40335	1.2647e-05	Down	-0.0544983	0.835019	None	0.113735	0.664285	None	-0.698096	0.0123777	None	PREDICTED: uncharacterized protein LOC104425564 [Eucalyptus grandis]
XP_010036596.1	0.16764	0.709927	None	-0.920791	0.0492925	None	1.28562	0.00794185	Up	0.150331	0.73865	None	0.892708	0.056084	None	-3.3592	6.81725e-08	Down	1.38641	0.00461297	Up	1.43532	0.00352804	Up	PREDICTED: protein SUPPRESSOR OF npr1-1, CONSTITUTIVE 1-like isoform X3 [Eucalyptus grandis]
XP_010036614.1	0.453497	0.190226	None	1.25727	0.000335322	Up	-0.264747	0.387654	None	-0.517359	0.0984112	None	-0.241213	0.430616	None	0.819234	0.0118719	None	0.00366304	0.990387	None	-0.273158	0.372995	None	PREDICTED: vacuolar protein sorting-associated protein 54, chloroplastic isoform X1 [Eucalyptus grandis]
XP_010036630.1	-1.51337	4.67444e-11	Down	-1.17449	7.2517e-09	Down	0.780462	6.75808e-06	None	1.54664	2.96478e-11	Up	-0.475968	0.0019793	None	0.0456979	0.742915	None	-0.432912	0.00428325	None	-0.131736	0.348189	None	PREDICTED: alpha-glucosidase [Eucalyptus grandis]
XP_010036653.1	-0.282468	0.255643	None	-0.265178	0.285155	None	0.439282	0.0824449	None	0.795131	0.00309046	None	-1.27618	1.92282e-05	Down	0.42833	0.0899165	None	-0.218753	0.376191	None	0.666002	0.0110907	None	PREDICTED: putative calcium-transporting ATPase 11, plasma membrane-type isoform X1 [Eucalyptus grandis]
XP_010036658.1	-1.62263	3.98157e-10	Down	0.409866	0.0193901	None	0.0862993	0.603414	None	-0.105925	0.524282	None	-0.537902	0.00305574	None	-0.541658	0.00288772	None	0.634639	0.000692462	None	0.605099	0.00109541	None	PREDICTED: S-formylglutathione hydrolase [Eucalyptus grandis]
XP_010036661.1	0.151569	0.712342	None	-1.16233	0.00843224	Down	-0.390181	0.346231	None	-0.00826938	0.983928	None	-0.191942	0.640831	None	0.405356	0.32814	None	-0.536748	0.198577	None	-0.365765	0.376729	None	PREDICTED: probable calcium-binding protein CML49 [Eucalyptus grandis]
XP_010036668.1	1.17217	2.04117e-11	Up	0.0626533	0.546913	None	-0.383245	0.000973817	None	-0.203683	0.0581788	None	0.770768	7.24332e-08	None	0.0449997	0.664702	None	-0.56123	1.10905e-05	None	-0.139272	0.186747	None	PREDICTED: aspartate--tRNA ligase 2, cytoplasmic [Eucalyptus grandis]
XP_010036672.1	-	-	-	-0.834931	0.192201	None	0.0956974	0.878138	None	1.92172	0.00615519	Up	-	-	-	-	-	-	-	-	-	-	-	-	PREDICTED: alpha carbonic anhydrase 1, chloroplastic [Eucalyptus grandis]
XP_010036677.1	-0.223214	0.282686	None	-0.779751	0.00242725	None	0.909866	0.00061959	None	0.795914	0.00420442	None	-1.29651	2.38986e-06	Down	-0.883665	0.000816876	None	1.69332	2.37141e-07	Up	0.919567	0.00130079	None	PREDICTED: uncharacterized protein At5g03900, chloroplastic [Eucalyptus grandis]
XP_010036680.1	1.6906	0.00414592	Up	0.270776	0.478223	None	-0.00444218	0.990666	None	-0.0585123	0.877562	None	0.207351	0.586235	None	0.418411	0.27679	None	-0.0387574	0.918708	None	0.326659	0.393447	None	PREDICTED: nuclear pore complex protein NUP107 [Eucalyptus grandis]
XP_010036692.1	0.184513	0.134925	None	0.093444	0.44132	None	0.108637	0.371707	None	-0.143709	0.240136	None	0.325506	0.0115548	None	-0.803287	4.76084e-07	None	1.10197	1.5851e-09	Up	0.336351	0.00934522	None	PREDICTED: cell division protein FtsZ homolog 2-1, chloroplastic isoform X1 [Eucalyptus grandis] >XP_010036694.1 PREDICTED: cell division protein FtsZ homolog 2-1, chloroplastic isoform X1 [Eucalyptus grandis] >XP_010036695.1 PREDICTED: cell division protein FtsZ homolog 2-1, chloroplastic isoform X1 [Eucalyptus grandis]
XP_010036726.1	0.855647	0.000354612	None	0.613925	0.00659441	None	-0.815248	0.000585385	None	-0.463164	0.0345485	None	0.842824	0.000415896	None	1.27015	2.07771e-06	Up	-1.53028	9.75493e-08	Down	-0.641719	0.00477255	None	PREDICTED: fructose-bisphosphate aldolase 6, cytosolic [Eucalyptus grandis]
XP_010036728.1	0.491628	0.208655	None	-0.0641692	0.867582	None	-1.16941	0.00510197	Down	-0.38931	0.316573	None	0.508787	0.193702	None	0.0754232	0.844649	None	-0.58697	0.13591	None	-0.204423	0.596261	None	PREDICTED: pyruvate kinase 1, cytosolic [Eucalyptus grandis]
XP_010036733.1	-1.14879	0.00294778	Down	-0.187557	0.63189	None	0.959554	0.0330611	None	0.119338	0.760152	None	-1.32871	0.000824686	Down	1.23173	0.00164521	Up	-0.349216	0.322659	None	-1.73786	4.33162e-05	Down	PREDICTED: splicing factor U2af small subunit B isoform X1 [Eucalyptus grandis]
XP_010036744.1	-0.471384	0.175012	None	0.0912234	0.789268	None	-1.0384	0.00503851	Down	-1.14629	0.00229779	Down	-0.450099	0.194588	None	-0.142404	0.676845	None	-0.440398	0.204058	None	-1.54075	0.000115767	Down	PREDICTED: 40S ribosomal protein S4-3 [Eucalyptus grandis]
XP_010036760.1	-1.10592	0.00758468	Down	-0.233178	0.545793	None	0.792645	0.0477542	None	-0.404908	0.297745	None	-0.0709074	0.853767	None	-0.600297	0.127455	None	-0.168019	0.662801	None	-1.83258	6.04808e-05	Down	PREDICTED: cysteine-rich repeat secretory protein 55 [Eucalyptus grandis]
XP_010036763.1	-0.893367	0.0245235	None	1.25738	0.00291002	Up	-0.209132	0.571088	None	0.50553	0.0953174	None	0.0870753	0.73793	None	-0.343111	0.356571	None	0.58296	0.125777	None	1.11309	0.00999328	Up	PREDICTED: U-box domain-containing protein 9 [Eucalyptus grandis]
XP_010036765.1	-	-	-	-	-	-	-	-	-	-	-	-	-1.60645	0.0235968	Down	-0.32509	0.578094	None	-0.0242252	0.971031	None	0.287313	0.622162	None	PREDICTED: transcription factor bHLH62 [Eucalyptus grandis]
XP_010036767.1	1.38726	3.54129e-07	Up	0.243539	0.240582	None	-0.120371	0.557746	None	-0.630912	0.0045817	None	0.75312	0.00101979	None	-0.178419	0.386879	None	-0.0161541	0.937081	None	-0.301245	0.149531	None	PREDICTED: peptidyl-prolyl cis-trans isomerase FKBP62 isoform X1 [Eucalyptus grandis]
XP_010036774.1	-1.78311	0.00219021	Down	-3.7155	1.48703e-05	Down	1.38648	0.0117309	None	0.736902	0.148231	None	-4.3026	2.26169e-07	Down	-0.808951	0.19198	None	3.91957	7.29877e-07	Up	1.87823	0.006312	Up	PREDICTED: putative quinone-oxidoreductase homolog, chloroplastic [Eucalyptus grandis]
XP_010036786.1	2.55312	6.63215e-09	Up	-1.167	0.000616642	Down	0.695824	0.0279242	None	-0.343534	0.260068	None	2.62731	3.84803e-09	Up	-2.13822	1.61967e-07	Down	0.701553	0.0267761	None	0.2944	0.332834	None	PREDICTED: ras GTPase-activating protein-binding protein 1 [Eucalyptus grandis]
XP_010036795.1	0.593957	0.00237109	None	-0.734046	0.000312021	None	0.333656	0.0690535	None	0.26733	0.140521	None	0.846218	5.967e-05	None	-1.10339	1.42123e-06	Down	0.511579	0.00743653	None	0.311242	0.088553	None	PREDICTED: FHA domain-containing protein FHA2 [Eucalyptus grandis]
XP_010036801.1	0.820078	0.00831132	None	-1.17022	0.000404746	Down	0.065658	0.838553	None	0.101187	0.725773	None	1.44354	3.54486e-05	Up	-0.377817	0.197615	None	-0.289103	0.320717	None	-0.415982	0.157543	None	PREDICTED: GPI transamidase component PIG-S [Eucalyptus grandis]
XP_010036802.1	0.943372	5.89174e-05	None	-0.641269	0.00297282	None	0.495451	0.0315043	None	0.160231	0.417	None	0.852463	0.000193983	None	-1.22801	1.52348e-06	Down	0.0318411	0.87101	None	0.0603123	0.758581	None	PREDICTED: uncharacterized protein LOC104425718 [Eucalyptus grandis] >XP_010036803.1 PREDICTED: uncharacterized protein LOC104425718 [Eucalyptus grandis]
XP_010036808.1	-2.74815	7.88335e-09	Down	0.426632	0.199646	None	2.07522	1.04037e-06	Up	4.82523	6.08402e-14	Up	-0.662902	0.0513058	None	0.962594	0.00645094	None	1.19767	0.00107038	Up	2.61269	2.01376e-08	Up	PREDICTED: CASP-like protein 1D1 [Eucalyptus grandis]
XP_010036811.1	1.2292	3.22729e-05	Up	0.172397	0.484844	None	-0.454183	0.0735193	None	-0.119324	0.627864	None	0.61863	0.0175007	None	-0.583474	0.0241756	None	0.429929	0.0892146	None	0.483375	0.0578538	None	PREDICTED: putative CCA tRNA nucleotidyltransferase 2 isoform X5 [Eucalyptus grandis] >XP_018721297.1 PREDICTED: putative CCA tRNA nucleotidyltransferase 2 isoform X5 [Eucalyptus grandis]
XP_010036820.1	-0.32873	0.109157	None	-	-	-	-	-	-	-	-	-	-1.30135	0.00172453	Down	-	-	-	-	-	-	-	-	-	PREDICTED: BTB/POZ domain-containing protein At5g48800 [Eucalyptus grandis]
XP_010036821.1	-1.16009	0.0090705	Down	1.86864	0.000152978	Up	-0.678202	0.0268823	None	-0.356899	0.223229	None	-1.35929	0.000363786	Down	0.416366	0.245164	None	1.78772	1.63858e-05	Up	0.924337	0.0150959	None	PREDICTED: endochitinase EP3 [Eucalyptus grandis]
XP_010036822.1	-0.501316	0.0861311	None	1.29048	0.000105329	Up	-0.660804	0.0266772	None	-0.559064	0.0573495	None	-2.26585	1.98037e-08	Down	1.16325	0.000340534	Up	1.03254	0.00112182	Up	-0.479291	0.100001	None	PREDICTED: endochitinase EP3-like [Eucalyptus grandis]
XP_010036828.1	-	-	-	-1.00846	2.61989e-09	Down	0.798186	1.15671e-07	None	-0.257139	0.0319277	None	-	-	-	-1.61278	5.95968e-13	Down	0.813345	8.63847e-08	None	0.091331	0.370661	None	PREDICTED: uncharacterized protein LOC104425740 [Eucalyptus grandis]
XP_010036832.1	2.36344	1.43977e-08	Up	-1.28033	0.000154643	Down	0.817461	0.00879962	None	0.10109	0.72821	None	2.6134	2.14215e-09	Up	-2.50451	4.85264e-09	Down	1.5536	1.32541e-05	Up	0.858146	0.00628555	None	PREDICTED: desumoylating isopeptidase 1 [Eucalyptus grandis]
XP_010036834.1	1.94046	7.35122e-07	Up	0.392475	0.192322	None	-0.0987573	0.765317	None	-0.67565	0.0298417	None	1.83892	1.69603e-06	Up	-0.1043	0.724583	None	0.413597	0.170299	None	-0.327198	0.274482	None	PREDICTED: delta(3,5)-Delta(2,4)-dienoyl-CoA isomerase, peroxisomal [Eucalyptus grandis]
XP_010036838.1	0.056365	0.733515	None	-0.617688	0.000885738	None	0.295736	0.0829153	None	1.47384	2.55884e-09	Up	0.567976	0.00190705	None	-0.420445	0.016587	None	0.415725	0.017706	None	0.703087	0.000231886	None	PREDICTED: uncharacterized protein LOC104425752 isoform X3 [Eucalyptus grandis]
XP_010036842.1	2.14808	7.48203e-10	Up	-1.68146	7.40769e-08	Down	0.996143	0.000156991	None	0.961883	0.000233213	None	2.46824	4.40867e-11	Up	0.364171	0.116691	None	-1.00642	0.000139397	Down	-0.932401	0.000327588	None	PREDICTED: uncharacterized protein LOC104425754 [Eucalyptus grandis]
XP_010036844.1	-	-	-	-0.0374015	0.921442	None	0.642399	0.140122	None	-0.701402	0.0752336	None	1.08952	0.0084204	Up	-1.92032	4.46869e-05	Down	0.815852	0.0410163	None	0.249259	0.513178	None	PREDICTED: probable beta-1,4-xylosyltransferase IRX10L [Eucalyptus grandis]
XP_010036860.1	0.172168	0.23432	None	0.0285303	0.841583	None	0.196039	0.177471	None	0.225768	0.122572	None	-0.117043	0.415217	None	-0.526629	0.000993083	None	1.01875	1.47629e-07	Up	0.47538	0.00247242	None	PREDICTED: ATP-dependent Clp protease ATP-binding subunit ClpA homolog CD4B, chloroplastic isoform X1 [Eucalyptus grandis] >XP_018720581.1 PREDICTED: ATP-dependent Clp protease ATP-binding subunit ClpA homolog CD4B, chloroplastic isoform X1 [Eucalyptus grandis]
XP_010036862.1	0.569096	0.00365343	None	-0.114781	0.523655	None	0.0329884	0.854028	None	-0.157973	0.381848	None	0.251952	0.168022	None	-0.640666	0.00133783	None	1.07786	2.39585e-06	Up	0.0501382	0.77986	None	PREDICTED: chaperone protein ClpC, chloroplastic isoform X2 [Eucalyptus grandis]
XP_010036876.1	-1.16599	0.000654866	Down	-1.02386	0.015771	Down	1.52176	0.00048532	Up	0.963392	0.0159507	None	-1.12687	0.000306654	Down	-0.413857	0.271427	None	1.26075	0.0025583	Up	-0.28527	0.44475	None	PREDICTED: cytochrome P450 CYP736A12 [Eucalyptus grandis]
XP_010036877.1	1.40782	0.0190958	Up	0.832053	0.109825	None	-0.923073	0.0778442	None	0.120726	0.811657	None	0.856478	0.100308	None	0.989668	0.0598735	None	-0.371892	0.465186	None	-0.197441	0.697041	None	PREDICTED: serine/threonine-protein phosphatase 2A 65 kDa regulatory subunit A beta isoform [Eucalyptus grandis] >XP_010036879.1 PREDICTED: serine/threonine-protein phosphatase 2A 65 kDa regulatory subunit A beta isoform [Eucalyptus grandis] >XP_018720943.1 PREDICTED: serine/threonine-protein phosphatase 2A 65 kDa regulatory subunit A beta isoform [Eucalyptus grandis]
XP_010036895.1	1.92176	0.000250827	Up	-0.142194	0.75188	None	0.280161	0.534629	None	0.25095	0.577747	None	2.01623	0.00390208	Up	0.616235	0.178836	None	0.335403	0.458067	None	-0.220644	0.624254	None	PREDICTED: bromodomain-containing protein 4 [Eucalyptus grandis]
XP_010036922.1	1.35121	1.54404e-07	Up	0.360847	0.037059	None	0.200472	0.231234	None	0.15357	0.355972	None	1.62047	6.69309e-09	Up	-0.688431	0.000323045	None	0.260447	0.123778	None	0.265803	0.116621	None	PREDICTED: cyclin-dependent kinase D-3 [Eucalyptus grandis]
XP_010036939.1	2.18921	0.0642448	None	1.13025	0.327104	None	-3.29608	0.00740008	Down	-0.637064	0.578183	None	2.33618	0.0493346	None	0.390691	0.732598	None	-0.156667	0.890915	None	-0.233483	0.838085	None	PREDICTED: guanine nucleotide-binding protein subunit beta-like protein [Eucalyptus grandis]
XP_010036951.1	1.73242	0.000530317	Up	-3.27735	1.42792e-07	Down	0.936338	0.0385132	None	0.452143	0.298469	None	2.13188	5.62546e-05	Up	-4.53574	2.00434e-07	Down	1.98795	0.00329582	Up	1.09071	0.152438	None	PREDICTED: auxin efflux carrier component 1 [Eucalyptus grandis]
XP_010036979.1	-0.069615	0.766161	None	-2.02733	4.35991e-09	Down	0.650073	0.00953836	None	-0.0567574	0.808358	None	0.254904	0.281427	None	-2.86892	3.60423e-12	Down	1.97795	6.95925e-09	Up	0.463547	0.0562462	None	PREDICTED: probable inactive receptor kinase At1g48480 [Eucalyptus grandis]
XP_010036985.1	1.37302	1.50409e-11	Up	0.642012	1.26222e-05	None	-0.102695	0.394204	None	0.692578	4.24817e-06	None	0.739175	1.57943e-06	None	0.466324	0.000582635	None	-0.269734	0.0315957	None	0.595648	3.46138e-05	None	PREDICTED: dihydropyrimidine dehydrogenase (NADP(+)), chloroplastic [Eucalyptus grandis]
XP_010037009.1	0.0970044	0.709257	None	-0.0991492	0.703148	None	-0.677042	0.0143304	None	-1.06328	0.000351115	Down	-0.566153	0.0371835	None	-0.606362	0.0265383	None	0.105622	0.684839	None	-0.341369	0.196446	None	PREDICTED: protein argonaute 1 [Eucalyptus grandis]
XP_010037010.1	1.35205	4.31034e-07	Up	-	-	-	-	-	-	-	-	-	-0.446684	0.0182659	None	-	-	-	-	-	-	-	-	-	PREDICTED: sucrose synthase 7 isoform X1 [Eucalyptus grandis]
XP_010037012.1	1.73375	4.52514e-06	Up	-0.525986	0.0895598	None	0.0685788	0.819741	None	-0.0385628	0.898002	None	1.18565	0.000519618	Up	-1.17704	0.000559604	Down	0.355853	0.243314	None	0.34222	0.261356	None	PREDICTED: uncharacterized protein LOC104425867 [Eucalyptus grandis]
XP_010037044.1	-	-	-	-	-	-	-	-	-	-	-	-	-	-	-	-1.39679	0.00571874	Down	0.453345	0.193775	None	1.8313	0.00229325	Up	PREDICTED: uncharacterized protein LOC104425890 isoform X1 [Eucalyptus grandis] >XP_010037046.1 PREDICTED: uncharacterized protein LOC104425890 isoform X1 [Eucalyptus grandis] >XP_018721445.1 PREDICTED: uncharacterized protein LOC104425890 isoform X1 [Eucalyptus grandis] >XP_018721446.1 PREDICTED: uncharacterized protein LOC104425890 isoform X1 [Eucalyptus grandis]
XP_010037065.1	-1.44536	1.50658e-07	Down	0.00209874	0.991738	None	0.11647	0.566824	None	0.260995	0.205235	None	-0.540941	0.0123788	None	-0.354656	0.0893639	None	0.789633	0.000585169	None	0.380868	0.0692943	None	PREDICTED: glyoxylate/succinic semialdehyde reductase 1 [Eucalyptus grandis] >XP_018720922.1 PREDICTED: glyoxylate/succinic semialdehyde reductase 1 [Eucalyptus grandis]
XP_010037121.1	-1.66376	0.0172686	Down	-0.036589	0.961685	None	-	-	-	0.442228	0.481339	None	-2.55962	0.0010475	Down	-	-	-	-	-	-	-	-	-	PREDICTED: protein SHOOT GRAVITROPISM 6 isoform X1 [Eucalyptus grandis]
XP_010037131.1	-	-	-	-	-	-	-1.48263	0.0228418	None	-0.176062	0.728758	None	-	-	-	-2.14584	0.011765	Down	1.52482	0.0538624	None	0.911416	0.0946154	None	PREDICTED: splicing factor 3A subunit 2 [Eucalyptus grandis]
XP_010037140.1	-1.82184	2.10968e-08	Down	-	-	-	-	-	-	-	-	-	-1.79685	4.2262e-09	Down	-	-	-	-	-	-	-	-	-	PREDICTED: RNA polymerase II C-terminal domain phosphatase-like 4 [Eucalyptus grandis]
XP_010037145.1	-0.853929	0.020745	None	-1.40142	0.000433923	Down	-0.060062	0.863545	None	0.159348	0.649007	None	0.710158	0.0506663	None	-1.10505	0.00376406	Down	0.933036	0.0123305	None	0.0393044	0.910438	None	PREDICTED: hypersensitive-induced response protein 1 [Eucalyptus grandis] >XP_010037146.1 PREDICTED: hypersensitive-induced response protein 1 [Eucalyptus grandis] >XP_010037147.1 PREDICTED: hypersensitive-induced response protein 1 [Eucalyptus grandis] >XP_010037148.1 PREDICTED: hypersensitive-induced response protein 1 [Eucalyptus grandis] >XP_010037149.1 PREDICTED: hypersensitive-induced respo…
XP_010037155.1	-	-	-	0.785036	0.0111451	None	-0.998969	0.00193357	None	-0.350583	0.22762	None	2.00053	5.7869e-05	Up	0.0334268	0.906796	None	-1.10325	0.000803293	Down	0.45757	0.119693	None	PREDICTED: ABC transporter A family member 2 isoform X1 [Eucalyptus grandis]
XP_010037159.1	-0.783812	0.0266196	None	-1.60684	5.79006e-05	Down	1.13634	0.00218008	Up	0.0622469	0.853089	None	-1.3931	0.000305751	Down	-0.63359	0.0684173	None	-0.273156	0.419371	None	0.120825	0.719523	None	PREDICTED: vacuolar protein sorting-associated protein 29 [Eucalyptus grandis] >XP_018721415.1 PREDICTED: vacuolar protein sorting-associated protein 29 [Eucalyptus grandis]
XP_010037186.1	-0.816551	0.000322081	None	-0.6146	0.0043384	None	0.265611	0.187363	None	-0.527367	0.0125037	None	-0.793199	0.000437824	None	-1.00868	2.54366e-05	Down	0.27387	0.174484	None	0.031814	0.872325	None	PREDICTED: eukaryotic translation initiation factor 5A-2 [Eucalyptus grandis]
XP_010037188.1	0.252495	0.475047	None	-1.5893	0.00229107	Down	2.04806	4.69561e-05	Up	1.84109	0.000219793	Up	-	-	-	-	-	-	1.67694	0.000297757	Up	2.55069	3.98602e-05	Up	PREDICTED: dCTP pyrophosphatase 1 [Eucalyptus grandis]
XP_010037191.1	-0.421893	0.0278045	None	-0.695946	0.0116793	None	0.386975	0.141314	None	2.12256	2.01874e-08	Up	-0.38599	0.0424102	None	-0.888084	5.36017e-05	None	0.940857	2.59157e-05	None	1.66131	3.26871e-09	Up	PREDICTED: heparanase-like protein 2 [Eucalyptus grandis] >XP_010037192.1 PREDICTED: heparanase-like protein 2 [Eucalyptus grandis] >XP_010037193.1 PREDICTED: heparanase-like protein 2 [Eucalyptus grandis] >XP_010037194.1 PREDICTED: heparanase-like protein 2 [Eucalyptus grandis] >XP_010037195.1 PREDICTED: heparanase-like protein 2 [Eucalyptus grandis] >XP_010037196.1 PREDICTED: heparanase-like pr…
XP_010037214.1	-0.761821	0.0262765	None	-0.610341	0.0698914	None	0.364813	0.320557	None	1.02183	0.00406674	Up	-0.376396	0.253478	None	0.135829	0.67662	None	-0.1354	0.67758	None	0.278915	0.394524	None	PREDICTED: plant intracellular Ras-group-related LRR protein 7 [Eucalyptus grandis]
XP_010037215.1	1.11047	0.00264559	Up	0.856186	0.0163844	None	-0.186292	0.580495	None	-0.398953	0.241707	None	1.11338	0.00258888	Up	0.87179	0.0147227	None	-0.626051	0.0715601	None	-0.315203	0.352488	None	PREDICTED: UDP-glucose 6-dehydrogenase 1 [Eucalyptus grandis] >XP_010037216.1 PREDICTED: UDP-glucose 6-dehydrogenase 1 [Eucalyptus grandis]
XP_010037232.1	-1.02896	1.40873e-05	Down	-0.474421	0.0202623	None	0.98088	2.69109e-05	None	2.39247	2.9643e-12	Up	-0.761143	0.000524678	None	-0.692818	0.0013032	None	1.32855	2.81164e-07	Up	2.44741	1.80944e-12	Up	PREDICTED: chaperone protein ClpB1 [Eucalyptus grandis]
XP_010037248.1	0.85171	0.198934	None	-0.922391	0.1229	None	1.1343	0.0914313	None	0.986486	0.100191	None	2.50435	0.000236308	Up	-0.906131	0.1293	None	-0.947792	0.113432	None	-0.0688481	0.905884	None	PREDICTED: ABC transporter B family member 25 [Eucalyptus grandis]
XP_010037272.1	-	-	-	-	-	-	-0.103988	0.772593	None	1.15874	0.0111205	Up	-0.396216	0.237229	None	-	-	-	-	-	-	-	-	-	PREDICTED: uncharacterized protein LOC104426046 [Eucalyptus grandis]
XP_010037274.1	1.54243	0.0174002	Up	-0.888518	0.154794	None	-0.0309458	0.959652	None	0.307688	0.615853	None	0.461045	0.453593	None	1.36311	0.0334344	None	-2.15914	0.00149818	Down	-1.19134	0.0603473	None	PREDICTED: probable UDP-N-acetylglucosamine--peptide N-acetylglucosaminyltransferase SPINDLY isoform X1 [Eucalyptus grandis] >XP_010037275.1 PREDICTED: probable UDP-N-acetylglucosamine--peptide N-acetylglucosaminyltransferase SPINDLY isoform X1 [Eucalyptus grandis] >XP_010037276.1 PREDICTED: probable UDP-N-acetylglucosamine--peptide N-acetylglucosaminyltransferase SPINDLY isoform X1 [Eucalyptus g…
XP_010037280.1	0.37233	0.441767	None	1.32306	0.00507809	Up	-1.1421	0.013479	None	-0.0367933	0.931813	None	0.775642	0.2104	None	0.159725	0.710725	None	-0.282569	0.513162	None	0.248538	0.564744	None	PREDICTED: peptidyl-prolyl cis-trans isomerase CYP18-2 [Eucalyptus grandis]
XP_010037293.1	-0.389644	0.235096	None	2.85677	8.72153e-09	Up	-1.34987	0.000344716	Down	-2.90971	4.29713e-08	Down	0.795817	0.0206662	None	1.05089	0.00332079	Up	-0.587172	0.0793566	None	-0.165624	0.717183	None	PREDICTED: IAA-amino acid hydrolase ILR1 [Eucalyptus grandis]
XP_010037305.1	-1.8237	5.59344e-11	Down	0.560064	0.00260482	None	0.65281	0.000643766	None	0.280454	0.106488	None	-0.593974	0.00157069	None	-0.0732937	0.665413	None	1.88382	2.83831e-11	Up	0.238075	0.167521	None	PREDICTED: 2-Cys peroxiredoxin BAS1, chloroplastic [Eucalyptus grandis]
XP_010037308.1	-	-	-	-1.42691	0.00332029	Down	-	-	-	2.07403	0.000758668	Up	0.105272	0.70443	None	0.203312	0.46875	None	-0.408025	0.260742	None	0.558847	0.0673626	None	PREDICTED: NDR1/HIN1-Like protein 3 [Eucalyptus grandis]
XP_010037309.1	1.20009	0.000207644	Up	-0.300584	0.28182	None	-0.425694	0.176035	None	0.00514281	0.985118	None	0.971814	0.00165248	None	0.422861	0.134691	None	-0.494267	0.0830262	None	1.1399	0.00107522	Up	PREDICTED: NDR1/HIN1-Like protein 3-like [Eucalyptus grandis]
XP_010037314.1	-	-	-	-	-	-	-	-	-	-	-	-	2.1781	6.32187e-08	Up	-0.538124	0.0231422	None	0.256593	0.244221	None	0.225128	0.356278	None	PREDICTED: mediator of RNA polymerase II transcription subunit 27 [Eucalyptus grandis]
XP_010037339.1	1.75598	5.6304e-10	Up	-0.317686	0.0907909	None	-0.21662	0.241581	None	0.122072	0.505276	None	0.858381	7.06476e-05	None	-1.25601	2.73086e-07	Down	0.280176	0.133368	None	0.984112	1.17069e-05	None	PREDICTED: uncharacterized protein LOC104426095 [Eucalyptus grandis]
XP_010037360.1	1.11	5.87122e-05	Up	0.890232	0.000692499	None	-0.534279	0.0286582	None	-0.128905	0.580279	None	1.2094	1.92164e-05	Up	0.356677	0.133645	None	-0.162464	0.486631	None	0.12941	0.578804	None	PREDICTED: ubiquitin-conjugating enzyme E2 27 [Eucalyptus grandis]
XP_010037365.1	-	-	-	0.280623	0.219014	None	-0.1597	0.479301	None	-0.157227	0.486059	None	1.68583	1.0419e-07	Up	-0.858298	0.000786276	None	0.328045	0.153186	None	0.601685	0.012509	None	PREDICTED: biotin synthase [Eucalyptus grandis] >XP_010038119.1 PREDICTED: biotin synthase [Eucalyptus grandis]
XP_010037371.1	4.13867	4.44089e-16	Up	-0.250566	0.267939	None	0.245819	0.276889	None	-0.138908	0.535608	None	2.9152	9.33476e-13	Up	0.330991	0.14698	None	-1.62768	1.03703e-07	Down	-1.26972	5.54861e-06	Down	PREDICTED: probable aldo-keto reductase 2 [Eucalyptus grandis]
XP_010037388.1	-	-	-	1.15004	0.160549	None	-3.62729	0.000630333	Down	-0.738998	0.359419	None	0.0899599	0.936371	None	3.21631	0.000682412	Up	-3.41705	0.00652644	Down	-0.966622	0.234469	None	PREDICTED: 11-beta-hydroxysteroid dehydrogenase-like 4A [Eucalyptus grandis]
XP_010037413.1	-	-	-	-0.529311	0.0269951	None	0.320764	0.15953	None	-0.196762	0.378895	None	-	-	-	-1.48882	1.46459e-05	Down	0.339575	0.220429	None	1.08995	0.00413563	Up	PREDICTED: uncharacterized protein LOC104426154 [Eucalyptus grandis]
XP_010037423.1	-0.648737	0.0873658	None	-0.435041	0.244015	None	0.639199	0.0918473	None	1.29162	0.00158719	Up	-0.346642	0.350858	None	-0.694979	0.0682038	None	0.831777	0.0313195	None	1.02895	0.0092209	Up	PREDICTED: snurportin-1 [Eucalyptus grandis]
XP_010037427.1	-0.201958	0.156774	None	0.600072	0.000207338	None	-1.00556	1.28799e-07	Down	-0.697017	3.37371e-05	None	0.0424038	0.761744	None	1.28362	1.42017e-09	Up	-1.16802	8.66912e-09	Down	-0.974705	2.19404e-07	None	PREDICTED: SNF1-related protein kinase regulatory subunit gamma-1 [Eucalyptus grandis]
XP_010037429.1	2.25311	5.4963e-05	Up	-1.83694	3.98198e-05	Down	0.564858	0.12858	None	0.426984	0.242835	None	0.80216	0.0244014	None	-1.32426	0.000889091	Down	0.325586	0.368549	None	0.595993	0.110325	None	PREDICTED: uncharacterized protein LOC104426170 [Eucalyptus grandis]
XP_010037433.1	-0.975422	5.01146e-06	None	-	-	-	-	-	-	-	-	-	-1.12274	8.21343e-07	Down	0.285838	0.07213	None	0.381251	0.020388	None	-	-	-	PREDICTED: nucleolar protein 56 [Eucalyptus grandis]
XP_010037437.1	1.38184	0.000175954	Up	-0.425367	0.185109	None	0.126822	0.719164	None	0.739751	0.0260123	None	0.950342	0.00553225	None	-0.860871	0.0108618	None	0.497719	0.123476	None	0.935603	0.00619163	None	PREDICTED: uncharacterized protein LOC104426175 [Eucalyptus grandis]
XP_010037442.1	-0.19418	0.459127	None	0.0721543	0.844781	None	0.200994	0.586728	None	-0.607092	0.188166	None	0.628064	0.0240432	None	0.577434	0.0362537	None	0.1293	0.620703	None	-1.0205	0.00201618	Down	PREDICTED: 4-coumarate--CoA ligase-like 9 isoform X1 [Eucalyptus grandis]
XP_010037445.1	-2.609	3.54036e-08	Down	-0.773784	0.0124272	None	2.42272	1.02599e-05	Up	0.804973	0.0431919	None	-1.97708	1.04106e-06	Down	-	-	-	-	-	-	-	-	-	PREDICTED: rapid alkalinization factor [Eucalyptus grandis]
XP_010037453.1	-1.39376	1.09983e-07	Down	0.184888	0.339834	None	0.416361	0.0379602	None	0.133732	0.488035	None	-1.0486	9.7973e-06	Down	-0.0202247	0.916079	None	1.19847	1.3354e-06	Up	0.0139084	0.942229	None	PREDICTED: nucleoside diphosphate kinase 2, chloroplastic [Eucalyptus grandis]
XP_010037455.1	1.1691	0.013836	Up	0.780813	0.0586189	None	-0.476339	0.237086	None	-0.0130697	0.97649	None	0.99371	0.0186091	None	0.0963701	0.808171	None	-0.191557	0.630042	None	-0.0599363	0.87993	None	PREDICTED: xyloglucan 6-xylosyltransferase 2 [Eucalyptus grandis]
XP_010037466.1	0.44271	0.054141	None	-	-	-	-	-	-	-	-	-	-	-	-	-0.0130077	0.954403	None	-0.30871	0.213093	None	-1.02988	0.00506597	Down	PREDICTED: uncharacterized protein LOC104426196 [Eucalyptus grandis]
XP_010037469.1	2.16103	3.55715e-13	Up	-0.588502	0.000938382	None	0.00295998	0.985101	None	-0.182248	0.256466	None	2.07056	9.15268e-13	Up	-1.18347	6.77342e-08	Down	0.300085	0.0673671	None	-0.349067	0.035383	None	PREDICTED: probable histone-arginine methyltransferase 1.3 [Eucalyptus grandis]
XP_010037491.1	-0.465205	0.0891877	None	-0.0554998	0.834613	None	0.325494	0.227453	None	1.11001	0.000281369	Up	0.0338034	0.89878	None	0.0676096	0.799271	None	-0.139593	0.600339	None	0.407067	0.134323	None	PREDICTED: protein-L-isoaspartate O-methyltransferase 1 isoform X1 [Eucalyptus grandis] >XP_010037497.1 PREDICTED: protein-L-isoaspartate O-methyltransferase 1 isoform X1 [Eucalyptus grandis] >XP_010037498.1 PREDICTED: protein-L-isoaspartate O-methyltransferase 1 isoform X1 [Eucalyptus grandis]
XP_010037499.1	-0.73948	6.59152e-05	None	-0.224987	0.15831	None	1.21591	3.24137e-08	Up	0.450878	0.00740967	None	-0.337126	0.0389547	None	-0.366951	0.0257076	None	1.48938	6.86526e-10	Up	0.100973	0.519924	None	PREDICTED: 28 kDa ribonucleoprotein, chloroplastic [Eucalyptus grandis]
XP_010037502.1	2.8699	2.85549e-13	Up	-1.00806	5.01658e-05	Down	0.90609	0.000180605	None	-0.343519	0.108448	None	2.45802	8.41016e-12	Up	-1.05535	2.77294e-05	Down	-0.694465	0.00247004	None	-0.291329	0.170327	None	PREDICTED: quinolinate synthase, chloroplastic [Eucalyptus grandis]
XP_010037503.1	-1.81215	0	Down	-0.206085	0.00542213	None	1.20247	1.11022e-15	Up	-0.263393	0.000654594	None	-1.98195	0	Down	-0.0638501	0.354547	None	2.26847	0	Up	-0.169731	0.0190163	None	PREDICTED: elongation factor Tu, chloroplastic [Eucalyptus grandis]
XP_010037514.1	2.35395	4.22184e-05	Up	-0.444744	0.183405	None	0.269517	0.413836	None	0.815774	0.0197512	None	2.90164	2.71514e-06	Up	-0.0590563	0.856803	None	0.326144	0.324526	None	0.0762621	0.815795	None	PREDICTED: protein NBR1 homolog isoform X1 [Eucalyptus grandis]
XP_010037523.1	-1.70084	3.04379e-05	Down	0.169537	0.611061	None	0.135395	0.684329	None	-0.551524	0.247726	None	-1.50372	0.000134907	Down	1.20626	0.00127666	Up	-1.22429	0.00111553	Down	-2.39078	2.12312e-07	Down	PREDICTED: 60S ribosomal protein L27a-3 [Eucalyptus grandis]
XP_010037529.1	-0.473979	0.32108	None	1.20561	0.0165361	None	-0.670017	0.212424	None	1.05892	0.0329224	None	-0.278741	0.556861	None	-0.492852	0.302592	None	0.414062	0.384883	None	1.99342	0.000271844	Up	PREDICTED: vegetative cell wall protein gp1 [Eucalyptus grandis]
XP_010037559.1	1.56518	4.12988e-08	Up	-0.547538	0.0119048	None	-0.155702	0.44771	None	-0.0526978	0.796172	None	1.99018	4.26022e-10	Up	-1.14508	6.60837e-06	Down	0.041524	0.838676	None	0.0400302	0.844399	None	PREDICTED: protein MEMO1 [Eucalyptus grandis]
XP_010037573.1	-0.571614	0.00127227	None	0.644261	0.000391593	None	0.238955	0.14168	None	1.62071	1.78604e-10	Up	-1.03722	6.69108e-07	Down	-0.70691	0.000140009	None	1.37285	4.72946e-09	Up	2.04836	1.24967e-12	Up	PREDICTED: aldehyde dehydrogenase family 2 member B4, mitochondrial [Eucalyptus grandis]
XP_010037589.1	1.52389	1.27595e-06	Up	-0.316275	0.220702	None	0.222222	0.38497	None	0.416484	0.111558	None	0.506618	0.0348451	None	-0.674706	0.0455897	None	-	-	-	1.01137	0.00453868	Up	PREDICTED: uncharacterized protein LOC104426290 [Eucalyptus grandis]
XP_010037599.1	-	-	-	-0.909726	0.00376972	None	-0.430679	0.172094	None	-0.761578	0.0125273	None	1.23165	7.52882e-05	Up	-1.63881	8.96029e-06	Down	-0.11966	0.671047	None	-0.127373	0.651306	None	PREDICTED: uncharacterized protein LOC104426298 [Eucalyptus grandis]
XP_010037606.1	1.08129	2.25718e-10	Up	0.372532	0.0017413	None	-0.673621	1.23601e-06	None	-0.551707	2.27233e-05	None	0.683003	9.92927e-07	None	-0.356426	0.00254187	None	-0.749014	2.18174e-07	None	-0.180028	0.10268	None	PREDICTED: protein EDS1L [Eucalyptus grandis]
XP_010037609.1	2.72117	7.05142e-08	Up	-1.80746	3.74805e-05	Down	1.53543	0.000263096	Up	-0.661408	0.0793745	None	1.53019	0.000273126	Up	-2.08462	5.24014e-06	Down	0.214672	0.558119	None	-0.691691	0.0673214	None	PREDICTED: protein EDS1 isoform X1 [Eucalyptus grandis]
XP_010037611.1	1.2119	0.00128029	Up	0.331495	0.330571	None	-0.305344	0.369451	None	-0.679766	0.0526104	None	0.389432	0.254738	None	-0.285207	0.401368	None	-0.206867	0.541374	None	-0.857089	0.0166829	None	PREDICTED: protein EDS1L [Eucalyptus grandis]
XP_010037633.1	-	-	-	-	-	-	0.0553374	0.880417	None	0.391853	0.195237	None	-1.23482	0.0011629	Down	0.696899	0.0467744	None	-0.22142	0.452237	None	0.0108058	0.977893	None	PREDICTED: calcium-dependent protein kinase 10 [Eucalyptus grandis]
XP_010037634.1	-1.43323	3.62346e-05	Down	0.829003	0.00769708	None	-0.0894062	0.757188	None	-0.403123	0.171031	None	-0.657988	0.0300418	None	-1.11817	0.000625021	Down	1.38068	5.83072e-05	Up	1.14841	0.000476552	Up	PREDICTED: ATPase 11, plasma membrane-type [Eucalyptus grandis]
XP_010037643.1	1.24905	1.00656e-06	Up	-0.252374	0.206311	None	0.128444	0.515072	None	0.300172	0.135342	None	0.763796	0.000597836	None	-0.458234	0.0266303	None	0.285126	0.155151	None	0.42307	0.0392918	None	PREDICTED: FAD synthase isoform X2 [Eucalyptus grandis]
XP_010037648.1	-0.549186	0.00453897	None	1.23088	3.50746e-07	Up	0.00216775	0.990203	None	-0.00483192	0.975589	None	1.86552	2.42979e-11	Up	0.219875	0.172607	None	-0.795192	3.7244e-05	None	-1.32636	1.51935e-08	Down	PREDICTED: 4-coumarate--CoA ligase-like 7 [Eucalyptus grandis]
XP_010037649.1	0.269641	0.274918	None	-0.180379	0.462183	None	0.0207664	0.932175	None	-0.16513	0.500506	None	-0.568788	0.0266962	None	-1.99046	1.36438e-08	Down	1.48966	1.897e-06	Up	0.944087	0.000626642	None	PREDICTED: ABC transporter B family member 1 isoform X1 [Eucalyptus grandis]
XP_010037658.1	3.16335	7.33258e-12	Up	-0.806351	0.00527712	None	-1.14929	0.000197976	Down	-1.02665	0.000655487	Down	2.57126	5.39145e-10	Up	-2.77977	1.10903e-10	Down	0.61475	0.0281896	None	0.049776	0.851897	None	PREDICTED: patellin-6 [Eucalyptus grandis]
XP_010037668.1	0.162349	0.69475	None	-1.51872	0.00102967	Down	-0.018651	0.963987	None	0.0417827	0.919438	None	-0.0464064	0.91056	None	-1.0155	0.0200888	None	0.454483	0.277005	None	0.145503	0.724982	None	PREDICTED: macrophage migration inhibitory factor homolog isoform X1 [Eucalyptus grandis] >XP_010037669.1 PREDICTED: macrophage migration inhibitory factor homolog isoform X1 [Eucalyptus grandis]
XP_010037671.1	-	-	-	2.62624	0.000262791	Up	-0.013178	0.974418	None	-0.0392993	0.923821	None	-	-	-	-0.759681	0.202197	None	0.466154	0.265593	None	0.74643	0.0827865	None	PREDICTED: PRA1 family protein B4-like [Eucalyptus grandis]
XP_010037682.1	3.33576	1.86681e-07	Up	-1.08053	0.0298064	None	0.291846	0.539359	None	2.68071	5.9179e-06	Up	4.48772	7.73235e-10	Up	-1.63576	0.00181896	Down	0.518772	0.279159	None	1.93917	0.000349965	Up	PREDICTED: ferritin-1, chloroplastic-like [Eucalyptus grandis] >XP_018721015.1 PREDICTED: ferritin-1, chloroplastic-like [Eucalyptus grandis]
XP_010037683.1	-	-	-	-	-	-	-	-	-	-	-	-	-	-	-	-0.644578	0.0865241	None	0.624986	0.0953619	None	1.43286	0.0013464	Up	PREDICTED: ferritin-1, chloroplastic-like [Eucalyptus grandis]
XP_010037691.1	-0.10123	0.601332	None	-0.691771	0.00131715	None	-0.0996716	0.606913	None	-1.00278	1.99385e-05	Down	0.0849768	0.660694	None	-0.266965	0.175102	None	-0.295209	0.135329	None	-0.740758	0.000686933	None	PREDICTED: ERBB-3 BINDING PROTEIN 1 [Eucalyptus grandis]
XP_010037694.1	-1.09435	0.00274077	Down	0.559193	0.10187	None	0.131545	0.692914	None	0.0634819	0.848677	None	-0.81457	0.0205095	None	-0.306395	0.360997	None	1.31248	0.000513521	Up	0.00710827	0.982948	None	PREDICTED: bifunctional monothiol glutaredoxin-S16, chloroplastic [Eucalyptus grandis]
XP_010037695.1	0.00252557	0.993809	None	-1.1055	0.00217927	Down	0.46119	0.122519	None	0.305412	0.299676	None	-0.424243	0.153882	None	-0.854467	0.00673091	None	0.319337	0.278683	None	-0.0969145	0.739509	None	PREDICTED: LOW QUALITY PROTEIN: phosphoinositide phosphatase SAC8 [Eucalyptus grandis]
XP_010037698.1	0.682849	0.00391704	None	0.158176	0.468422	None	-0.750548	0.00179408	None	-0.248806	0.257757	None	-0.867649	0.00044858	None	1.90447	3.44089e-09	Up	-1.02301	6.90737e-05	Down	-1.17139	1.16127e-05	Down	PREDICTED: pyridoxal 5'-phosphate synthase subunit PDX1.3 [Eucalyptus grandis]
XP_010037701.1	-5.00109	0	Down	-0.478554	0.014607	None	2.57368	7.1454e-13	Up	-1.01759	1.02711e-05	Down	-4.39672	0	Down	-1.159	1.58491e-06	Down	4.80303	0	Up	-1.40866	1.37225e-05	Down	PREDICTED: chlorophyll a-b binding protein CP29.1, chloroplastic [Eucalyptus grandis]
XP_010037718.1	-1.6754	7.76914e-05	Down	-1.37033	0.00177536	Down	2.11232	1.79702e-05	Up	2.47746	2.0756e-06	Up	-0.303731	0.385359	None	-	-	-	-	-	-	-	-	-	PREDICTED: auxin transporter-like protein 4 [Eucalyptus grandis] >XP_010037719.1 PREDICTED: auxin transporter-like protein 4 [Eucalyptus grandis]
XP_010037746.1	2.00393	0.000534307	Up	-0.811664	0.0300291	None	-0.0449062	0.899046	None	0.562987	0.121875	None	0.839962	0.0252647	None	-0.659442	0.0727562	None	-0.59653	0.102304	None	0.709754	0.0547909	None	PREDICTED: LOW QUALITY PROTEIN: mRNA-capping enzyme-like [Eucalyptus grandis]
XP_010037748.1	-0.464708	0.00158818	None	-1.69995	1.36158e-12	Down	1.15683	3.81076e-09	Up	0.396829	0.00568907	None	0.540591	0.000363329	None	-0.770841	3.95047e-06	None	0.310389	0.0260504	None	-0.551199	0.000294931	None	PREDICTED: neutral ceramidase [Eucalyptus grandis] >XP_010037749.1 PREDICTED: neutral ceramidase [Eucalyptus grandis]
XP_010037774.1	-1.85034	5.74953e-06	Down	-	-	-	-	-	-	-	-	-	-	-	-	-	-	-	-1.39402	9.32259e-06	Down	-	-	-	PREDICTED: macrophage migration inhibitory factor homolog isoform X2 [Eucalyptus grandis]
XP_010037776.1	3.9756	2.28262e-13	Up	-0.950811	0.00250474	None	1.01899	0.00137009	Up	0.724881	0.0168368	None	1.70697	2.66268e-06	Up	-0.483064	0.100215	None	0.919347	0.0032972	None	0.792921	0.00966578	None	PREDICTED: probable glutathione S-transferase [Eucalyptus grandis]
XP_010037786.1	-1.45162	0.00466921	Down	-	-	-	-	-	-	-	-	-	0.0582638	0.899017	None	-1.10952	0.0241925	None	2.13436	0.000151975	Up	-	-	-	PREDICTED: putative receptor protein kinase ZmPK1 [Eucalyptus grandis]
XP_010037803.1	-	-	-	-	-	-	0.0532022	0.837576	None	2.12868	3.18776e-08	Up	-2.59689	9.61766e-10	Down	1.69273	6.10955e-06	Up	0.754548	0.0152444	None	1.56832	1.70418e-05	Up	PREDICTED: tropinone reductase homolog At5g06060 isoform X2 [Eucalyptus grandis]
XP_010037816.1	-0.360436	0.0235327	None	-0.222319	0.149322	None	0.264239	0.0892171	None	1.07213	1.61162e-07	Up	-0.486214	0.00325648	None	-0.226014	0.142952	None	0.42514	0.00873366	None	1.18608	2.71206e-08	Up	PREDICTED: uncharacterized protein LOC104426449 [Eucalyptus grandis]
XP_010037817.1	-	-	-	-	-	-	-	-	-	-	-	-	-0.911329	0.122678	None	4.12758	2.92457e-06	Up	-3.06072	1.89786e-06	Down	-1.28852	0.004155	Down	PREDICTED: stress-response A/B barrel domain-containing protein UP3 [Eucalyptus grandis]
XP_010037853.1	0.3725	0.162144	None	-0.60727	0.0270715	None	0.449005	0.0948198	None	1.16833	0.000130005	Up	1.1792	0.000116583	Up	-1.32712	2.6497e-05	Down	0.466617	0.0832287	None	1.06644	0.000360165	Up	PREDICTED: UNC93-like protein 3 [Eucalyptus grandis]
XP_010037860.1	1.00462	0.00890943	Up	-0.140169	0.69563	None	-0.2814	0.434356	None	0.0838119	0.81486	None	1.72904	5.0586e-05	Up	-0.161934	0.651456	None	0.340993	0.344864	None	-0.0119779	0.973289	None	PREDICTED: arginine biosynthesis bifunctional protein ArgJ, chloroplastic [Eucalyptus grandis]
XP_010037870.1	-	-	-	0.074559	0.748451	None	-0.136266	0.558958	None	0.559352	0.0237601	None	1.32344	0.000538871	Up	-0.584434	0.0187676	None	0.342085	0.150883	None	0.303657	0.199953	None	PREDICTED: stress protein DDR48 [Eucalyptus grandis] >XP_010037872.1 PREDICTED: stress protein DDR48 [Eucalyptus grandis] >XP_010037873.1 PREDICTED: stress protein DDR48 [Eucalyptus grandis]
XP_010037876.1	-0.509355	0.319377	None	-	-	-	-	-	-	-	-	-	-0.295179	0.560793	None	-2.20229	0.000742305	Down	0.396259	0.485705	None	1.08882	0.0646487	None	PREDICTED: germin-like protein 5-1 [Eucalyptus grandis]
XP_010037877.1	0.957704	7.88349e-09	None	0.258318	0.0308028	None	-0.1576	0.174847	None	-0.00549038	0.961585	None	1.50304	7.45182e-13	Up	-0.618343	1.08479e-05	None	0.10664	0.35374	None	-0.195955	0.0948146	None	PREDICTED: diaminopimelate epimerase, chloroplastic [Eucalyptus grandis]
XP_010037886.1	-	-	-	0.136775	0.543198	None	-0.406004	0.117234	None	-0.706071	0.00497068	None	1.26314	1.9957e-05	Up	-0.0366956	0.869798	None	-0.34385	0.13664	None	-0.168219	0.596515	None	PREDICTED: protein GPR107 [Eucalyptus grandis]
XP_010037893.1	1.1721	8.20031e-07	Up	0.770456	0.00024352	None	-0.139019	0.447659	None	-0.15672	0.392741	None	1.6588	1.65937e-09	Up	0.232348	0.209067	None	0.124074	0.497458	None	0.104894	0.565716	None	PREDICTED: uncharacterized protein LOC104426514 [Eucalyptus grandis]
XP_010037896.1	1.35015	0.00845902	Up	0.0487405	0.895715	None	-0.11605	0.755202	None	-0.758848	0.0514248	None	2.12053	2.14317e-06	Up	-1.24901	0.00104411	Down	-0.296303	0.377416	None	0.0509662	0.890984	None	PREDICTED: nuclear pore complex protein NUP43 [Eucalyptus grandis]
XP_010037900.1	-	-	-	-	-	-	-	-	-	-	-	-	0.860804	0.0826943	None	2.83659	0.000745859	Up	-4.99466	8.1637e-05	Down	-	-	-	PREDICTED: germin-like protein 5-1 isoform X1 [Eucalyptus grandis]
XP_010037902.1	-	-	-	-1.13428	0.0196376	None	-2.02347	0.00023801	Down	3.05665	0.000120391	Up	-	-	-	2.0858	0.000174736	Up	-2.71529	8.62868e-06	Down	0.131643	0.793368	None	PREDICTED: glutathione S-transferase L3 [Eucalyptus grandis]
XP_010037903.1	-	-	-	-	-	-	-	-	-	-	-	-	-	-	-	0.604709	0.028628	None	-2.40087	1.38726e-07	Down	-0.445828	0.130031	None	PREDICTED: glutathione S-transferase L3 [Eucalyptus grandis]
XP_010037912.1	-1.01002	0.00404375	Down	-0.0457657	0.887099	None	0.325549	0.317367	None	0.747341	0.0274362	None	-1.96353	1.96069e-06	Down	-0.228228	0.481066	None	0.930397	0.00738326	None	0.972044	0.00539938	None	PREDICTED: thioredoxin-like protein AAED1, chloroplastic [Eucalyptus grandis]
XP_010037913.1	-1.40472	0.000112686	Down	0.278254	0.373661	None	-0.849659	0.0105127	None	-1.69614	9.72423e-06	Down	-1.37733	0.000141997	Down	1.20398	0.000608958	Up	-1.29204	0.000291282	Down	-2.56837	1.04033e-08	Down	PREDICTED: 40S ribosomal protein S23 [Eucalyptus grandis] >XP_010037934.1 PREDICTED: 40S ribosomal protein S23 [Eucalyptus grandis]
XP_010037925.1	0.3967	0.0567799	None	-0.843007	0.000263879	None	-0.300772	0.142475	None	-0.921869	9.43548e-05	None	0.154305	0.444498	None	-0.498637	0.0188877	None	-0.437634	0.0369964	None	-1.36948	3.15497e-07	Down	PREDICTED: 60S ribosomal protein L4 [Eucalyptus grandis]
XP_010037927.1	-1.74017	0.000106614	Down	-	-	-	-	-	-	-	-	-	-1.32428	0.00132138	Down	-	-	-	-	-	-	-	-	-	PREDICTED: probable LRR receptor-like serine/threonine-protein kinase At1g67720 [Eucalyptus grandis]
XP_010037954.1	1.31045	0.0127472	Up	0.479885	0.335249	None	0.0239116	0.961342	None	-1.14691	0.0270761	None	-0.157857	0.749229	None	1.16353	0.0251291	None	-0.423406	0.394241	None	-1.1558	0.026018	None	PREDICTED: dnaJ protein P58IPK homolog [Eucalyptus grandis]
XP_010037957.1	-1.46516	0.000469416	Down	-	-	-	-	-	-	-	-	-	-1.86278	3.59309e-05	Down	-	-	-	-	-	-	-	-	-	PREDICTED: uncharacterized protein LOC104426553 isoform X1 [Eucalyptus grandis]
XP_010037961.1	-3.54867	2.31822e-10	Down	-0.754961	0.0404048	None	0.542079	0.133176	None	2.64583	6.24535e-08	Up	-2.30488	6.48208e-07	Down	0.379849	0.287109	None	0.973008	0.0100294	None	0.908835	0.0153402	None	PREDICTED: probable aquaporin PIP2-2 [Eucalyptus grandis]
XP_010037973.1	1.0035	4.47282e-06	Up	-0.0389643	0.822857	None	-0.379192	0.0371358	None	-0.395131	0.0304514	None	0.73203	0.000259904	None	-0.0968435	0.57892	None	-0.340681	0.0590401	None	-0.632389	0.00114487	None	PREDICTED: dolichyl-diphosphooligosaccharide--protein glycosyltransferase subunit 2 [Eucalyptus grandis]
XP_010037976.1	1.11467	1.54214e-08	Up	0.0308775	0.822458	None	-0.19852	0.157326	None	-0.0288481	0.833941	None	0.969535	1.83677e-07	None	0.00826849	0.952064	None	0.124509	0.369264	None	0.135353	0.329751	None	PREDICTED: uncharacterized protein LOC104426570 [Eucalyptus grandis]
XP_010037982.1	1.0626	0.00109723	Up	-0.160417	0.537282	None	-0.399572	0.132079	None	-0.356149	0.177405	None	1.22835	7.03411e-05	Up	-0.494319	0.0656751	None	0.161851	0.533681	None	-0.275432	0.293209	None	PREDICTED: pentatricopeptide repeat-containing protein At4g38150 [Eucalyptus grandis]
XP_010037985.1	1.58176	0.00780592	Up	1.05964	0.0392315	None	-1.21758	0.0195367	None	0.284845	0.561656	None	-	-	-	0.0992607	0.83918	None	-0.182281	0.7097	None	0.693934	0.165164	None	PREDICTED: nephrocystin-3 [Eucalyptus grandis]
XP_010037994.1	-	-	-	-	-	-	-	-	-	1.07663	NA	None	-	-	-	-	-	-	-	-	-	-	-	-	PREDICTED: 1-aminocyclopropane-1-carboxylate oxidase homolog 1 [Eucalyptus grandis] >XP_010037995.1 PREDICTED: 1-aminocyclopropane-1-carboxylate oxidase homolog 1 [Eucalyptus grandis]
XP_010038006.1	0.156069	0.48722	None	1.01803	0.000150176	Up	-1.23783	5.76082e-05	Down	-0.725127	0.0078417	None	0.220209	0.329721	None	0.461903	0.0486694	None	-0.255396	0.260157	None	0.227718	0.473676	None	PREDICTED: poly [ADP-ribose] polymerase 1 [Eucalyptus grandis]
XP_010038007.1	1.73033	2.82922e-10	Up	0.393072	0.0310137	None	-0.0562085	0.746494	None	0.270822	0.127858	None	1.28668	7.78344e-08	Up	0.0483965	0.780695	None	-0.118939	0.495531	None	0.326271	0.0693951	None	PREDICTED: deoxyhypusine hydroxylase [Eucalyptus grandis]
XP_010038019.1	-	-	-	1.07281	0.138219	None	0.14179	0.840559	None	0.405681	0.566248	None	1.99902	0.0551516	None	3.48773	5.84995e-05	Up	-2.75965	0.000707459	Down	-2.03151	0.00821561	Down	PREDICTED: cytochrome P450 94A1 [Eucalyptus grandis]
XP_010038022.1	-1.16014	0.00014037	Down	-	-	-	-	-	-	-	-	-	-0.666537	0.0139279	None	0.288756	0.256722	None	-0.792715	0.00444281	None	-1.74	7.99153e-07	Down	PREDICTED: histone H1 [Eucalyptus grandis]
XP_010038034.1	1.23961	0.0288558	Up	-0.874693	0.113554	None	-0.0383954	0.94906	None	-0.204429	0.734054	None	0.607597	0.264905	None	-0.399976	0.459529	None	0.31925	0.554092	None	-0.599086	0.271476	None	PREDICTED: U3 small nucleolar RNA-associated protein 18 homolog [Eucalyptus grandis] >XP_010038035.1 PREDICTED: U3 small nucleolar RNA-associated protein 18 homolog [Eucalyptus grandis]
XP_010038037.1	-0.387895	0.233924	None	-1.01177	0.0345394	None	0.267329	0.556723	None	0.203539	0.714139	None	-0.0752001	0.814494	None	-0.124702	0.697551	None	-0.247731	0.442527	None	-1.39203	0.000250727	Down	PREDICTED: putative uridine kinase C227.14 isoform X1 [Eucalyptus grandis]
XP_010038046.1	0.104544	0.844377	None	-0.0386915	0.929043	None	0.326291	0.459048	None	1.50363	0.000522684	Up	0.0842508	0.874259	None	-	-	-	-	-	-	-	-	-	PREDICTED: histone acetyltransferase GCN5 [Eucalyptus grandis]
XP_010038053.1	1.03884	0.0018789	Up	-1.26888	0.000263731	Down	0.0155101	0.959033	None	0.128287	0.67149	None	0.0949688	0.753357	None	-0.695359	0.0284141	None	0.196352	0.517284	None	-0.197731	0.514372	None	PREDICTED: tryptophan--tRNA ligase, cytoplasmic [Eucalyptus grandis]
XP_010038071.1	-0.61982	0.0486409	None	-0.061782	0.837708	None	0.462187	0.134463	None	0.0194946	0.948448	None	-0.196665	0.516091	None	-1.12143	0.000967773	Down	1.27751	0.000258092	Up	0.427178	0.212592	None	PREDICTED: chaperone protein dnaJ A6, chloroplastic [Eucalyptus grandis]
XP_010038088.1	1.72555	0.000245504	Up	-0.533412	0.19856	None	0.779881	0.0649029	None	1.17155	0.00765464	Up	1.32389	0.00306807	Up	-0.61832	0.138341	None	0.406261	0.324106	None	1.20913	0.00612929	Up	PREDICTED: heat shock factor-binding protein 1 [Eucalyptus grandis]
XP_010038093.1	1.0237	0.00327961	Up	-0.354559	0.270884	None	0.0982861	0.75754	None	0.265432	0.407274	None	1.12949	0.00141922	Up	-0.841477	0.0130715	None	0.0286321	0.928278	None	0.0706517	0.8243	None	PREDICTED: pre-mRNA-splicing factor 18 [Eucalyptus grandis]
XP_010038106.1	1.03103	0.0104824	Up	-0.205792	0.585613	None	-0.541021	0.158906	None	0.453302	0.235091	None	0.244303	0.517997	None	1.02408	0.0109487	Up	0.911294	0.0218277	None	0.387743	0.30797	None	PREDICTED: basic 7S globulin 2 [Eucalyptus grandis]
XP_010038123.1	-4.09549	3.46174e-10	Down	0.339026	0.417362	None	0.206676	0.619554	None	2.80953	3.65946e-07	Up	-1.41188	0.0020808	Down	-0.16101	0.698636	None	1.0668	0.0156043	Up	1.06698	0.015589	Up	PREDICTED: endo-1,3;1,4-beta-D-glucanase [Eucalyptus grandis]
XP_010038129.1	2.54992	4.10383e-08	Up	-1.21903	0.00104352	Down	-0.188261	0.57196	None	-0.0978146	0.768498	None	3.47858	1.01126e-10	Up	-1.29349	0.000585522	Down	0.13922	0.67554	None	0.0713253	0.829988	None	PREDICTED: sm-like protein LSM2 [Eucalyptus grandis]
XP_010038138.1	1.3782	0.000182009	Up	0.0154836	0.934021	None	-0.82408	0.00789746	None	0.228985	0.235037	None	-	-	-	-0.0195675	0.925448	None	-0.040728	0.877668	None	1.00055	0.000374548	Up	PREDICTED: probable indole-3-acetic acid-amido synthetase GH3.6 [Eucalyptus grandis]
XP_010038150.2	1.56818	1.31052e-07	Up	-0.216983	0.310973	None	-0.577601	0.0112028	None	-0.740159	0.00436814	None	0.937104	0.0001726	None	-0.958218	0.000134229	None	0.193113	0.366084	None	-0.380009	0.118255	None	PREDICTED: LOW QUALITY PROTEIN: protein SLOW WALKER 1 [Eucalyptus grandis]
XP_010038156.1	3.4776	3.55271e-15	Up	-0.260293	0.218747	None	-1.4169	3.37564e-07	Down	0.706398	0.00213667	None	3.10916	4.72955e-14	Up	-0.00760497	0.97089	None	-1.03179	3.71938e-05	Down	0.815389	0.000560432	None	PREDICTED: secoisolariciresinol dehydrogenase isoform X1 [Eucalyptus grandis]
XP_010038166.1	-	-	-	3.03535	4.59006e-07	Up	-1.11954	0.000527748	Down	0.0441354	0.864924	None	-	-	-	0.99742	0.0198125	None	0.357228	0.22946	None	1.28424	0.000420086	Up	PREDICTED: probable indole-3-pyruvate monooxygenase YUCCA10 [Eucalyptus grandis]
XP_010038169.1	0.459106	0.1484	None	0.0211479	0.94578	None	0.404916	0.20036	None	0.313237	0.318678	None	0.151264	0.627471	None	-1.06781	0.00191045	Down	1.19401	0.000676616	Up	0.507471	0.111787	None	PREDICTED: protein TRIGALACTOSYLDIACYLGLYCEROL 3, chloroplastic [Eucalyptus grandis]
XP_010038176.2	-0.275274	0.0940575	None	-0.780607	5.24372e-05	None	0.920284	5.97473e-06	None	1.30254	2.44447e-08	Up	-0.0199356	0.900445	None	-1.5132	6.3477e-07	Down	1.52717	5.49569e-07	Up	2.04368	3.82845e-09	Up	PREDICTED: spermatogenesis-associated protein 20 isoform X1 [Eucalyptus grandis]
XP_010038181.1	4.60348	4.56793e-07	Up	-0.639177	0.173896	None	-1.06639	0.0287296	None	-0.482917	0.299658	None	-	-	-	-1.70341	0.00117614	Down	-1.31927	0.00846446	Down	1.02848	0.0342257	None	PREDICTED: dynamin-related protein 4C [Eucalyptus grandis]
XP_010038186.1	-0.939649	0.0311043	None	-0.263883	0.527012	None	1.13313	0.0107925	Up	0.644671	0.129619	None	0.352997	0.398944	None	-1.68021	0.00039834	Down	2.62435	1.11518e-06	Up	2.18845	1.63021e-05	Up	PREDICTED: glutathione S-transferase F13 [Eucalyptus grandis]
XP_010038191.1	0.351636	0.217686	None	0.294729	0.299314	None	-0.125972	0.654436	None	-0.262562	0.354084	None	1.1296	0.0004221	Up	-0.833459	0.00607699	None	0.390593	0.172422	None	-0.200292	0.478021	None	PREDICTED: bifunctional protein FolD 2 [Eucalyptus grandis]
XP_010038199.1	1.16022	2.98527e-06	Up	-0.0889332	0.646801	None	0.0215795	0.920616	None	-0.223847	0.254279	None	1.06394	1.03647e-05	Up	-0.326403	0.101464	None	-0.255999	0.194156	None	-0.460507	0.0243573	None	PREDICTED: probable U6 snRNA-associated Sm-like protein LSm4 [Eucalyptus grandis] >XP_010038200.1 PREDICTED: probable U6 snRNA-associated Sm-like protein LSm4 [Eucalyptus grandis]
XP_010038205.1	-	-	-	-1.60023	0.00214503	Down	1.26569	0.0118373	None	1.65929	0.00157135	Up	1.74458	0.00099916	Up	-1.27369	0.0113798	Down	-0.588633	0.216316	None	0.455165	0.335801	None	PREDICTED: ABC transporter C family member 4 [Eucalyptus grandis] >XP_010038206.1 PREDICTED: ABC transporter C family member 4 [Eucalyptus grandis]
XP_010038213.1	4.64558	1.11687e-08	Up	-1.01063	0.0728873	None	-0.92105	0.100158	None	-0.548318	0.318433	None	6.54355	1.19942e-08	Up	-1.95565	0.00137825	Down	-0.787229	0.156692	None	0.944148	0.0924012	None	PREDICTED: dynamin-related protein 4C [Eucalyptus grandis]
XP_010038231.1	-	-	-	-1.45342	1.51584e-06	Down	0.413113	0.0374923	None	1.39238	6.76498e-06	Up	-	-	-	-	-	-	-0.513669	0.084226	None	1.47377	0.000202135	Up	PREDICTED: bifunctional epoxide hydrolase 2 [Eucalyptus grandis]
XP_010038233.1	-1.7784	5.81944e-07	Down	1.8571	2.84545e-07	Up	-1.35065	3.31025e-05	Down	-2.19933	1.43931e-08	Down	-2.6057	5.50245e-10	Down	2.66843	3.41394e-10	Up	-0.141793	0.600978	None	-3.07487	1.82057e-11	Down	PREDICTED: bifunctional epoxide hydrolase 2 [Eucalyptus grandis]
XP_010038240.1	2.58886	1.60328e-09	Up	-0.92705	0.000950266	None	0.0827766	0.739608	None	-0.565865	0.0305421	None	0.974313	0.000586246	None	-0.786669	0.00388261	None	0.389326	0.12686	None	-0.378022	0.137726	None	PREDICTED: inositol polyphosphate multikinase beta [Eucalyptus grandis] >XP_010038241.1 PREDICTED: inositol polyphosphate multikinase beta [Eucalyptus grandis] >XP_010038242.1 PREDICTED: inositol polyphosphate multikinase beta [Eucalyptus grandis] >XP_010038243.1 PREDICTED: inositol polyphosphate multikinase beta [Eucalyptus grandis]
XP_010038251.1	-	-	-	-0.186911	0.563316	None	0.884356	0.0122013	None	0.452843	0.170835	None	-	-	-	-1.20522	0.0151382	Down	0.0827337	0.855848	None	0.0404024	0.929285	None	PREDICTED: uncharacterized protein LOC104426789 [Eucalyptus grandis]
XP_010038267.1	1.06917	0.000400018	Up	0.222412	0.403718	None	-0.483811	0.0765125	None	-0.391873	0.147021	None	0.84599	0.0034448	None	0.0210194	0.936658	None	0.00408144	0.987687	None	-0.0796312	0.763557	None	PREDICTED: CTP synthase isoform X1 [Eucalyptus grandis] >XP_010038268.1 PREDICTED: CTP synthase isoform X1 [Eucalyptus grandis]
XP_010038274.1	1.37417	1.79317e-08	Up	-0.772201	2.04145e-05	None	0.541129	0.00103045	None	-0.319468	0.0584721	None	0.564486	0.00069314	None	-0.0469741	0.745929	None	-0.194442	0.188176	None	-0.820064	3.90974e-05	None	PREDICTED: dnaJ protein ERDJ3B [Eucalyptus grandis]
XP_010038275.1	1.04583	0.00741711	Up	-0.110805	0.660129	None	0.111404	0.692381	None	-0.413437	0.111403	None	-	-	-	0.933703	0.00122851	None	-1.01417	0.000576087	Down	-0.541469	0.0412731	None	PREDICTED: transmembrane protein 205 [Eucalyptus grandis]
XP_010038281.1	0.706471	7.00397e-05	None	0.10609	0.481676	None	-0.127912	0.397317	None	0.463958	0.00447714	None	1.13966	4.98531e-08	Up	0.0152652	0.918961	None	0.244242	0.112609	None	0.962503	8.70459e-07	None	PREDICTED: GTP-binding protein SAR1A [Eucalyptus grandis]
XP_010038296.1	0.744423	0.0162546	None	-0.125562	0.667536	None	-0.347107	0.240781	None	-1.13001	0.000621161	Down	1.09684	0.000832968	Up	-0.647364	0.0341485	None	-0.663155	0.0303566	None	-0.760942	0.0142652	None	PREDICTED: uncharacterized protein LOC104426828 [Eucalyptus grandis]
XP_010038302.1	1.55205	4.09924e-08	Up	-0.915522	0.00011184	None	-0.0235058	0.907413	None	0.13271	0.5132	None	1.20051	2.88244e-06	Up	-0.971351	5.42495e-05	None	-0.0350122	0.86249	None	0.266795	0.194391	None	PREDICTED: SWR1-complex protein 4 isoform X1 [Eucalyptus grandis]
XP_010038318.1	2.69776	0.000184019	Up	-0.985997	0.121666	None	0.708234	0.260675	None	1.07004	0.0943718	None	1.89521	0.00498188	Up	0.835239	0.186829	None	-0.99396	0.118825	None	0.0232593	0.97015	None	PREDICTED: short-chain dehydrogenase reductase 3b [Eucalyptus grandis]
XP_010038322.1	0.818785	0.00242829	None	2.64475	5.55236e-11	Up	-1.49293	1.98457e-06	Down	1.08741	0.000143911	Up	0.737548	0.00551357	None	1.68718	2.77023e-07	Up	-1.01078	0.000325546	Down	1.14671	7.63909e-05	Up	PREDICTED: nitrile-specifier protein 5 [Eucalyptus grandis]
XP_010038338.1	-	-	-	-0.104144	0.833796	None	-0.332387	0.507444	None	0.249232	0.664825	None	-0.505443	0.191051	None	0.888739	0.079809	None	-1.72565	0.00357022	Down	-	-	-	PREDICTED: CLIP-associated protein isoform X1 [Eucalyptus grandis]
XP_010038347.1	3.86189	8.29825e-12	Up	0.912578	0.00933851	None	-1.64309	3.09989e-05	Down	-0.217398	0.508384	None	3.22534	3.51343e-10	Up	1.26103	0.000653357	Up	-1.99836	1.89322e-06	Down	0.291587	0.37673	None	PREDICTED: alcohol dehydrogenase 3 isoform X1 [Eucalyptus grandis]
XP_010038353.1	1.03197	7.44076e-05	Up	-0.212686	0.338664	None	0.280222	0.210488	None	-0.305787	0.173064	None	0.541197	0.0201305	None	-0.629131	0.00793595	None	0.599614	0.0109107	None	-0.445958	0.0514761	None	PREDICTED: 3-ketoacyl-CoA thiolase 2, peroxisomal [Eucalyptus grandis] >XP_018721222.1 PREDICTED: 3-ketoacyl-CoA thiolase 2, peroxisomal [Eucalyptus grandis] >XP_018721223.1 PREDICTED: 3-ketoacyl-CoA thiolase 2, peroxisomal [Eucalyptus grandis] >XP_018721224.1 PREDICTED: 3-ketoacyl-CoA thiolase 2, peroxisomal [Eucalyptus grandis]
XP_010038356.1	1.06318	4.53142e-05	Up	-0.0971326	0.656656	None	-0.338017	0.130003	None	-0.0434833	0.842009	None	1.04299	5.77383e-05	Up	-0.268271	0.225547	None	0.142035	0.516623	None	-0.35147	0.116072	None	PREDICTED: protein FAM98A isoform X1 [Eucalyptus grandis]
XP_010038395.1	-	-	-	-0.981349	0.0209501	None	1.54412	0.000744945	Up	0.432959	0.284393	None	-0.0915946	0.818582	None	-0.0200129	0.960007	None	-0.179986	0.652757	None	-0.876488	0.0595384	None	PREDICTED: calreticulin-3 [Eucalyptus grandis]
XP_010038421.1	-1.93074	4.49106e-05	Down	-	-	-	-	-	-	-	-	-	-4.41491	1.20193e-12	Down	-	-	-	-	-	-	-	-	-	PREDICTED: phosphoglycolate phosphatase 1B, chloroplastic [Eucalyptus grandis]
XP_010038423.2	-1.28902	0.00254307	Down	0.970518	0.0182823	None	-0.129655	0.738682	None	-0.382576	0.32909	None	-1.805	8.18826e-05	Down	0.694497	0.082825	None	1.11683	0.00756372	Up	0.262416	0.501044	None	PREDICTED: L-idonate 5-dehydrogenase [Eucalyptus grandis] >XP_018720709.1 PREDICTED: L-idonate 5-dehydrogenase [Eucalyptus grandis]
XP_010038448.1	1.94598	1.3815e-05	Up	-0.921095	0.00100483	None	0.176291	0.5144	None	-0.0982026	0.715388	None	0.999103	0.00130873	None	0.799723	0.00321631	None	-1.20134	6.92073e-05	Down	-0.708094	0.015177	None	PREDICTED: uncharacterized protein LOC104426982 [Eucalyptus grandis]
XP_010038484.1	2.02241	1.198e-05	Up	-	-	-	-	-	-	-	-	-	0.0456292	0.840982	None	-	-	-	-	-	-	-	-	-	PREDICTED: benzyl alcohol O-benzoyltransferase [Eucalyptus grandis] >XP_010038489.1 PREDICTED: benzyl alcohol O-benzoyltransferase [Eucalyptus grandis]
XP_010038497.1	-0.0386309	0.912689	None	0.177046	0.616163	None	-0.560338	0.120699	None	-1.23865	0.00155136	Down	0.704226	0.0543145	None	-0.437845	0.220943	None	0.377022	0.290014	None	-0.979106	0.00954468	None	PREDICTED: 2-alkenal reductase (NADP(+)-dependent) [Eucalyptus grandis]
XP_010038505.1	1.14351	0.000318108	Up	0.213962	0.442342	None	-0.432275	0.12733	None	0.118742	0.668562	None	-0.178226	0.521455	None	0.389336	0.167816	None	-0.387644	0.169601	None	0.393779	0.163199	None	PREDICTED: LETM1 and EF-hand domain-containing protein 1, mitochondrial [Eucalyptus grandis]
XP_010038524.1	0.140504	0.362929	None	-0.530834	0.00176004	None	1.05925	2.53074e-07	Up	1.49683	4.15008e-10	Up	-0.512963	0.00236269	None	-1.71195	2.61702e-11	Down	1.64095	6.34555e-11	Up	1.1313	8.16626e-08	Up	PREDICTED: beta-glucosidase 42 [Eucalyptus grandis]
XP_010038582.1	-	-	-	-	-	-	-	-	-	2.08013	1.65879e-06	Up	-	-	-	0.845314	0.0053167	None	-0.509982	0.0136532	None	0.943978	0.000150056	None	PREDICTED: CASP-like protein 4B4 [Eucalyptus grandis]
XP_010038583.1	0.512278	0.0169393	None	-0.550589	0.0209717	None	-0.0227163	0.918031	None	-0.188139	0.440334	None	0.0445509	0.821567	None	-1.25495	0.000243603	Down	0.816507	0.011935	None	0.373659	0.282378	None	PREDICTED: putative metallophosphoesterase At3g03305 [Eucalyptus grandis] >XP_010038591.1 PREDICTED: putative metallophosphoesterase At3g03305 [Eucalyptus grandis]
XP_010038690.1	-1.10358	2.49845e-07	Down	-0.0755528	0.636333	None	0.467739	0.00659204	None	0.794921	3.39318e-05	None	-1.45043	1.71666e-09	Down	-0.298993	0.0698106	None	0.928525	3.87955e-06	None	0.555101	0.00169223	None	PREDICTED: 2-methyl-6-phytyl-1,4-hydroquinone methyltransferase, chloroplastic [Eucalyptus grandis]
XP_010038728.1	-2.15884	1.07808e-10	Down	-0.0679594	0.738565	None	0.833424	1.3693e-05	None	1.4651	1.81888e-09	Up	-0.259452	0.0658697	None	-0.255898	0.0693777	None	0.473573	0.00186968	None	1.00054	1.82854e-07	Up	PREDICTED: glutathione S-transferase F9 [Eucalyptus grandis]
XP_010038773.1	-	-	-	-0.898122	0.0300261	None	0.179673	0.675739	None	-1.27996	0.0289471	None	2.10879	0.000130713	Up	-0.678244	0.0910444	None	-0.681963	0.125389	None	-2.06804	0.00133722	Down	PREDICTED: guanylate-binding protein 5 [Eucalyptus grandis]
XP_010038837.1	0.577633	0.0106972	None	0.0593323	0.779239	None	-0.179551	0.399322	None	1.06046	3.15483e-05	Up	1.37087	7.38587e-07	Up	-0.0284111	0.893158	None	0.376956	0.0839032	None	0.931286	0.000156016	None	PREDICTED: pyrroline-5-carboxylate reductase [Eucalyptus grandis]
XP_010038864.1	-1.44066	2.22045e-15	Down	0.0654118	0.441415	None	0.180246	0.0409416	None	0.470348	7.47244e-06	None	-0.801397	7.50856e-10	None	-0.26915	0.00354912	None	0.484815	4.81095e-06	None	0.2489	0.00638754	None	PREDICTED: LOW QUALITY PROTEIN: S-formylglutathione hydrolase-like [Eucalyptus grandis]
XP_010038870.1	1.12447	4.2315e-11	Up	-0.561882	9.90848e-06	None	0.0356525	0.729343	None	0.31395	0.00496408	None	0.868738	7.21816e-09	None	-0.910975	2.92202e-09	None	0.230067	0.0329311	None	0.17246	0.102966	None	PREDICTED: nuclear pore complex protein NUP93A [Eucalyptus grandis]
XP_010038888.1	-0.279699	0.528695	None	-0.328409	0.545668	None	0.634617	0.223359	None	1.83918	0.00192821	Up	-	-	-	-0.676232	0.195768	None	0.657944	0.0813266	None	1.62935	0.000261248	Up	PREDICTED: PRA1 family protein E [Eucalyptus grandis]
XP_010038893.1	2.01004	3.57281e-10	Up	-0.389839	0.0651469	None	0.175271	0.394021	None	-0.708693	0.0017352	None	1.22772	2.3878e-06	Up	-0.807695	0.000499533	None	0.706899	0.00177429	None	0.345042	0.100138	None	PREDICTED: aldo-keto reductase family 4 member C9 [Eucalyptus grandis] >XP_018723719.1 PREDICTED: aldo-keto reductase family 4 member C9 [Eucalyptus grandis]
XP_010038899.1	1.82868	0.000141722	Up	-0.536965	0.199834	None	-0.921662	0.0327653	None	-1.59085	0.000637976	Down	1.42838	0.00175252	Up	-0.749717	0.0778834	None	-0.10324	0.802196	None	-1.08662	0.0132959	Down	PREDICTED: aldo-keto reductase family 4 member C9 [Eucalyptus grandis]
XP_010038942.1	-2.13065	0.000890004	Down	-	-	-	-	-	-	-	-	-	-1.01946	0.0153901	Down	-0.219471	0.573272	None	-0.393898	0.316563	None	-0.498638	0.208423	None	PREDICTED: LOW QUALITY PROTEIN: alpha-glucosidase-like [Eucalyptus grandis]
XP_010038946.1	1.17866	0.000443676	Up	-0.912001	0.00442744	None	0.195507	0.508614	None	-0.091356	0.756605	None	0.721794	0.0204189	None	-0.658009	0.0329931	None	0.0854917	0.771754	None	0.249982	0.39933	None	PREDICTED: ubiquitin-like modifier-activating enzyme atg7 [Eucalyptus grandis] >XP_010038951.1 PREDICTED: ubiquitin-like modifier-activating enzyme atg7 [Eucalyptus grandis]
[truncated: 2,504 more rows]
