# Supplementary material for: Integration analysis of transcriptome and proteome profiles brings new insights of somatic embryogenesis of two eucalyptus species
Source: BMC Plant Biol. 2024 Jun 15;24:561. doi: 10.1186/s12870-024-05271-6 (PMC11179386; doi:10.1186/s12870-024-05271-6)
Supplement: Supplementary file 7 — Supplementary Material 7. [file 12870_2024_5271_MOESM7_ESM.xlsx]

## Sheet: Supplementary_Table_S4
Supplementary Table S5. Differentially expressed genes/proteins in the eucalyptus SE by both transcriptome sequencing and proteomics.
ID	A2_vs_A1	A3_vs_A2	A4_vs_A3	A5_vs_A3	B2_vs_B1	B3_vs_B2	B4_vs_B3	B5_vs_B3	Description
NP_001289655.1~Eucgr.C00769	UP	NC	NC	NC	UP	NC	NC	NC	sucrose synthase
XP_010023535.1~Eucgr.H02572	UP	NC	NC	NC	UP	NC	NC	NC	probable glutathione S-transferase
XP_010023548.1~Eucgr.H02590	UP	NC	NC	NC	NC	NC	NC	NC	probable nucleoredoxin 1
XP_010023549.1~Eucgr.H02589	UP	DOWN	NC	NC	NC	NC	NC	NC	probable nucleoredoxin 1
XP_010023606.1~Eucgr.H02641	UP	NC	NC	NC	UP	NC	NC	NC	crocetin glucosyltransferase, chloroplastic
XP_010023668.1~Eucgr.H02706	UP	NC	NC	NC	NC	NC	NC	NC	uncharacterized protein LOC104414298
XP_010023858.1~Eucgr.H02960	UP	NC	NC	NC	UP	NC	NC	NC	acid phosphatase 1
XP_010024218.1~Eucgr.H03408	UP	NC	NC	NC	UP	NC	NC	NC	ATP sulfurylase 1, chloroplastic
XP_010024240.1~Eucgr.H03435	UP	NC	NC	NC	UP	NC	NC	NC	proteasome subunit beta type-2-B
XP_010024340.1~Eucgr.H03521	UP	NC	NC	NC	NC	NC	NC	NC	primary amine oxidase
XP_010024351.1~Eucgr.H03537	UP	NC	NC	NC	UP	NC	NC	NC	protein TIME FOR COFFEE isoform X1
XP_010024355.1~Eucgr.H03539	UP	NC	NC	NC	NC	NC	NC	NC	sugar transport protein 13
XP_010024397.1~Eucgr.B01123	UP	NC	NC	NC	NC	NC	NC	NC	stem-specific protein TSJT1-like
XP_010024430.1~Eucgr.H03607	UP	NC	NC	NC	NC	NC	NC	NC	endo-1,3;1,4-beta-D-glucanase
XP_010024431.1~Eucgr.H03606	UP	NC	NC	NC	NC	NC	NC	NC	endo-1,3;1,4-beta-D-glucanase
XP_010024433.1~Eucgr.H03609	UP	NC	DOWN	NC	NC	NC	DOWN	NC	endo-1,3;1,4-beta-D-glucanase
XP_010024753.1~Eucgr.H04002	UP	NC	DOWN	DOWN	NC	NC	NC	NC	major allergen Pru ar 1
XP_010024755.1~Eucgr.H04003	UP	NC	NC	NC	NC	NC	NC	NC	major allergen Pru ar 1
XP_010024762.1~Eucgr.H04012	UP	NC	NC	DOWN	NC	NC	DOWN	NC	major allergen Pru ar 1 isoform X1
XP_010024887.1~Eucgr.H04139	UP	NC	NC	NC	NC	NC	NC	NC	1,4-dihydroxy-2-naphthoyl-CoA thioesterase 1
XP_010024921.1~Eucgr.H04196	UP	NC	NC	NC	NC	NC	NC	NC	germin-like protein subfamily 1 member 13
XP_010025067.1~Eucgr.H04391	UP	NC	NC	NC	UP	NC	DOWN	NC	cysteine synthase
XP_010025189.1~Eucgr.H04493	UP	NC	NC	NC	NC	NC	NC	NC	long chain acyl-CoA synthetase 7, peroxisomal
XP_010025196.1~Eucgr.H04495	UP	NC	NC	NC	UP	NC	NC	NC	probable linoleate 9S-lipoxygenase 5
XP_010025480.1~Eucgr.H04809	UP	NC	NC	NC	NC	NC	NC	NC	protein SCO1 homolog 2, mitochondrial isoform X1
XP_010025493.1~Eucgr.H04825	UP	NC	NC	NC	UP	NC	NC	NC	alanine--glyoxylate aminotransferase 2 homolog 1, mitochondrial
XP_010025573.1~Eucgr.H04952	UP	NC	DOWN	NC	UP	NC	NC	DOWN	alcohol dehydrogenase 1
XP_010025578.1~Eucgr.H04950	UP	NC	DOWN	NC	UP	NC	NC	NC	alcohol dehydrogenase 1
XP_010025735.1~Eucgr.H05089	UP	DOWN	NC	NC	NC	DOWN	NC	NC	NAC domain-containing protein 2
XP_010026936.1~Eucgr.B00175	UP	NC	NC	NC	NC	DOWN	UP	NC	protein SIEVE ELEMENT OCCLUSION B
XP_010027313.1~Eucgr.H04807	UP	NC	NC	NC	NC	NC	NC	NC	uncharacterized protein LOC104417799
XP_010027606.1~Eucgr.I00123	UP	NC	NC	NC	NC	NC	NC	NC	LOW QUALITY PROTEIN: farnesylcysteine lyase-like
XP_010027644.1~Eucgr.I00194	UP	NC	NC	NC	NC	NC	NC	NC	2-oxoisovalerate dehydrogenase subunit alpha 2, mitochondrial isoform X1
XP_010027682.1~Eucgr.H04951	UP	NC	NC	NC	UP	NC	NC	NC	alcohol dehydrogenase 1
XP_010027823.1~Eucgr.I00395	UP	NC	NC	NC	UP	NC	NC	NC	bifunctional aspartate aminotransferase and glutamate/aspartate-prephenate aminotransferase
XP_010027824.1~Eucgr.I00395	UP	NC	NC	NC	NC	NC	NC	NC	bifunctional aspartate aminotransferase and glutamate/aspartate-prephenate aminotransferase
XP_010027900.1~Eucgr.I00494	UP	NC	NC	NC	UP	NC	NC	NC	scopoletin glucosyltransferase
XP_010027995.1~Eucgr.B00345	UP	NC	NC	NC	NC	NC	NC	NC	LIM domain-containing protein WLIM1
XP_010028151.1~Eucgr.I00744	UP	NC	DOWN	DOWN	UP	NC	DOWN	DOWN	cytochrome P450 81E8
XP_010028205.1~Eucgr.I00879	UP	NC	NC	NC	UP	NC	NC	NC	cysteine proteinase COT44
XP_010028236.1~Eucgr.I00907	UP	NC	NC	NC	NC	NC	NC	NC	nicotinate phosphoribosyltransferase 2
XP_010028301.1~Eucgr.I00988	UP	NC	NC	DOWN	UP	NC	DOWN	DOWN	L-ascorbate oxidase homolog
XP_010028487.1~Eucgr.B00384	UP	NC	NC	NC	NC	NC	NC	NC	5-formyltetrahydrofolate cyclo-ligase, mitochondrial
XP_010028528.1~Eucgr.I01206	UP	NC	NC	NC	UP	NC	NC	NC	protein DMR6-LIKE OXYGENASE 1
XP_010028548.1~Eucgr.I01236	UP	NC	NC	DOWN	NC	NC	NC	NC	hemoglobin-2
XP_010028756.1~Eucgr.I01443	UP	DOWN	NC	UP	UP	NC	NC	NC	uncharacterized protein LOC104418967
XP_010028757.1~Eucgr.I01443	UP	NC	NC	NC	UP	NC	NC	NC	uncharacterized protein LOC104418968 isoform X1
XP_010028897.1~Eucgr.A01400	UP	NC	NC	NC	NC	NC	NC	NC	WD repeat-containing protein LWD1
XP_010029261.1~Eucgr.I01900	UP	NC	NC	NC	NC	NC	NC	NC	AAA-ATPase ASD, mitochondrial
XP_010029540.1~Eucgr.I02177	UP	NC	DOWN	DOWN	NC	NC	DOWN	DOWN	2-oxoglutarate-dependent dioxygenase DAO
XP_010029713.1~Eucgr.I02369	UP	NC	NC	NC	NC	NC	NC	NC	UPF0183 protein At3g51130 isoform X1
XP_010029736.1~Eucgr.I02388	UP	NC	NC	NC	NC	NC	NC	NC	D-2-hydroxyglutarate dehydrogenase, mitochondrial isoform X3
XP_010029772.1~Eucgr.I02418	UP	UP	NC	NC	UP	NC	NC	UP	soluble inorganic pyrophosphatase PPA1
XP_010029830.1~Eucgr.I02468	UP	NC	NC	NC	NC	NC	NC	NC	probable Xaa-Pro aminopeptidase P isoform X1
XP_010029876.1~Eucgr.I02501	UP	NC	NC	NC	UP	NC	NC	NC	pyruvate kinase isozyme A, chloroplastic
XP_010030003.1~Eucgr.I02618	UP	NC	NC	NC	UP	NC	NC	NC	nicotinamidase 1
XP_010031010.1~Eucgr.J00058	UP	NC	NC	NC	NC	NC	NC	NC	uncharacterized protein LOC104420934
XP_010031093.1~Eucgr.J00124	UP	NC	NC	NC	UP	NC	NC	NC	superoxide dismutase [Mn], mitochondrial
XP_010031174.1~Eucgr.J00176	UP	NC	NC	NC	UP	NC	NC	NC	ferritin-3, chloroplastic
XP_010031275.1~Eucgr.J00263	UP	NC	NC	NC	NC	NC	NC	NC	bifunctional 3-dehydroquinate dehydratase/shikimate dehydrogenase, chloroplastic isoform X1
XP_010031282.1~Eucgr.K01626	UP	DOWN	NC	NC	NC	NC	NC	NC	putative methyltransferase DDB_G0268948
XP_010031311.1~Eucgr.J00283	UP	NC	NC	NC	NC	NC	NC	DOWN	uricase-2 isoform X1
XP_010031356.1~Eucgr.J00327	UP	NC	NC	NC	UP	NC	DOWN	NC	pyruvate kinase, cytosolic isozyme
XP_010031411.1~Eucgr.J00386	UP	NC	NC	NC	UP	NC	NC	NC	DNA ligase 1
XP_010031456.1~Eucgr.J00428	UP	NC	NC	NC	NC	NC	NC	NC	arogenate dehydratase/prephenate dehydratase 6, chloroplastic
XP_010031476.1~Eucgr.J00455	UP	NC	NC	NC	UP	NC	NC	NC	uncharacterized protein LOC104421277 isoform X2
XP_010031541.1~Eucgr.J00530	UP	NC	NC	NC	UP	NC	NC	NC	bifunctional nitrilase/nitrile hydratase NIT4B
XP_010031620.1~Eucgr.J00614	UP	NC	NC	NC	NC	NC	NC	NC	molybdopterin biosynthesis protein CNX1 isoform X1
XP_010032210.1~Eucgr.J01102	UP	NC	NC	NC	NC	UP	DOWN	NC	D-aminoacyl-tRNA deacylase
XP_010032251.1~Eucgr.J01142	UP	UP	NC	NC	UP	NC	NC	NC	glutathione S-transferase L3
XP_010032280.1~Eucgr.B00824	UP	NC	NC	NC	UP	NC	NC	NC	non-specific lipid-transfer protein 2
XP_010032401.1~Eucgr.J01257	UP	NC	NC	NC	NC	NC	NC	NC	uncharacterized protein LOC104421933 isoform X1
XP_010032751.1~Eucgr.J01640	UP	NC	NC	NC	NC	NC	UP	NC	sucrose synthase 5
XP_010032881.1~Eucgr.J01789	UP	DOWN	UP	NC	NC	NC	NC	NC	dirigent protein 19
XP_010032978.1~Eucgr.J01887	UP	NC	NC	NC	NC	NC	NC	NC	phosphoinositide phospholipase C 2
XP_010033125.1~Eucgr.J02050	UP	NC	NC	NC	NC	NC	NC	NC	methyl-CpG-binding domain-containing protein 5
XP_010033221.1~Eucgr.J02136	UP	NC	NC	NC	UP	NC	NC	NC	NADH dehydrogenase [ubiquinone] complex I, assembly factor 7
XP_010033351.1~Eucgr.J02266	UP	NC	NC	NC	NC	NC	NC	NC	pectate lyase
XP_010033413.1~Eucgr.J02336	UP	NC	NC	NC	NC	NC	NC	NC	fidgetin-like protein 1
XP_010033429.2~Eucgr.J02363	UP	NC	NC	NC	UP	NC	NC	NC	LOW QUALITY PROTEIN: uncharacterized protein LOC104422718
XP_010033533.1~Eucgr.A00549	UP	NC	NC	NC	UP	NC	NC	NC	pyruvate decarboxylase 2
XP_010033729.1~Eucgr.J02807	UP	NC	NC	NC	NC	NC	NC	NC	linoleate 13S-lipoxygenase 3-1, chloroplastic
XP_010033739.1~Eucgr.A00547	UP	NC	NC	NC	UP	NC	NC	NC	pyruvate decarboxylase 1
XP_010033774.1~Eucgr.J02855	UP	NC	NC	NC	UP	NC	DOWN	NC	ABC transporter I family member 17
XP_010033881.1~Eucgr.J02989	UP	NC	NC	NC	UP	NC	NC	NC	ras-related protein RHN1 isoform X1
XP_010034934.1~Eucgr.K00073	UP	NC	NC	NC	NC	NC	NC	NC	uncharacterized protein LOC104424267
XP_010034975.1~Eucgr.K00114	UP	NC	NC	NC	NC	NC	NC	NC	uncharacterized protein LOC104424307
XP_010035024.1~Eucgr.K00156	UP	NC	DOWN	DOWN	NC	NC	DOWN	DOWN	monocopper oxidase-like protein SKS1
XP_010035222.1~Eucgr.K00333	UP	NC	NC	NC	NC	NC	NC	NC	polypyrimidine tract-binding protein homolog 2 isoform X1
XP_010035520.1~Eucgr.K00756	UP	NC	NC	NC	UP	NC	NC	NC	small ubiquitin-related modifier 1
XP_010035753.1~Eucgr.K01026	UP	NC	NC	NC	UP	NC	NC	NC	RNA polymerase II degradation factor 1
XP_010035914.1~Eucgr.K01213	UP	NC	NC	NC	NC	NC	NC	NC	protein MEI2-like 2 isoform X1
XP_010035972.1~Eucgr.K01260	UP	NC	NC	NC	NC	NC	NC	NC	cell division cycle protein 48 homolog
XP_010036077.1~Eucgr.K01342	UP	NC	NC	NC	NC	NC	NC	NC	VQ motif-containing protein 22
XP_010036085.1~Eucgr.K01354	UP	NC	NC	NC	NC	NC	NC	NC	oxygen-dependent coproporphyrinogen-III oxidase, chloroplastic
XP_010036195.1~Eucgr.K01487	UP	DOWN	NC	NC	NC	NC	NC	NC	short-chain type dehydrogenase/reductase
XP_010036201.1~Eucgr.K01492	UP	NC	NC	NC	UP	NC	NC	NC	short-chain type dehydrogenase/reductase
XP_010036269.1~Eucgr.K01543	UP	NC	NC	NC	NC	NC	NC	NC	NADH--cytochrome b5 reductase 1
XP_010036343.1~Eucgr.K01626	UP	NC	NC	NC	NC	NC	NC	NC	putative methyltransferase DDB_G0268948
XP_010036427.1~Eucgr.K01707	UP	NC	NC	NC	UP	NC	NC	NC	14 kDa zinc-binding protein
XP_010036842.1~Eucgr.K02186	UP	NC	NC	NC	UP	NC	DOWN	NC	uncharacterized protein LOC104425754
XP_010036951.1~Eucgr.K02271	UP	NC	NC	NC	UP	DOWN	NC	NC	auxin efflux carrier component 1
XP_010036985.1~Eucgr.K02286	UP	NC	NC	NC	NC	NC	NC	NC	dihydropyrimidine dehydrogenase (NADP(+)), chloroplastic
XP_010037010.1~Eucgr.K02305	UP	NC	NC	NC	NC	NC	NC	NC	sucrose synthase 7 isoform X1
XP_010037309.1~Eucgr.K02614	UP	NC	NC	NC	NC	NC	NC	NC	NDR1/HIN1-Like protein 3-like
XP_010037360.1~Eucgr.K02668	UP	NC	NC	NC	UP	NC	NC	NC	ubiquitin-conjugating enzyme E2 27
XP_010037371.1~Eucgr.L03148	UP	NC	NC	NC	UP	NC	DOWN	DOWN	probable aldo-keto reductase 2
XP_010037502.1~Eucgr.K02783	UP	NC	NC	NC	NC	NC	NC	NC	quinolinate synthase, chloroplastic
XP_010037514.1~Eucgr.K02800	UP	NC	NC	NC	NC	NC	NC	NC	protein NBR1 homolog isoform X1
XP_010037559.1~Eucgr.K02838	UP	NC	NC	NC	NC	NC	NC	NC	protein MEMO1
XP_010037606.1~Eucgr.K02885	UP	NC	NC	NC	NC	NC	NC	NC	protein EDS1L
XP_010037609.1~Eucgr.K02886	UP	NC	NC	NC	NC	DOWN	NC	NC	protein EDS1 isoform X1
XP_010037611.1~Eucgr.K02890	UP	NC	NC	NC	NC	NC	NC	NC	protein EDS1L
XP_010037643.1~Eucgr.K02925	UP	NC	NC	NC	NC	NC	NC	NC	FAD synthase isoform X2
XP_010037658.1~Eucgr.K02943	UP	NC	NC	DOWN	UP	DOWN	NC	NC	patellin-6
XP_010037682.1~Eucgr.K02961	UP	NC	NC	NC	UP	DOWN	NC	NC	ferritin-1, chloroplastic-like
XP_010037776.1~Eucgr.K03034	UP	NC	NC	NC	UP	NC	NC	NC	probable glutathione S-transferase
XP_010038156.1~Eucgr.K03431	UP	NC	NC	NC	UP	NC	DOWN	NC	secoisolariciresinol dehydrogenase isoform X1
XP_010038181.1~Eucgr.B01389	UP	NC	NC	NC	NC	NC	NC	NC	dynamin-related protein 4C
XP_010038275.1~Eucgr.K03533	UP	NC	NC	NC	NC	NC	NC	NC	transmembrane protein 205
XP_010038347.1~Eucgr.K03599	UP	NC	DOWN	NC	NC	UP	DOWN	NC	alcohol dehydrogenase 3 isoform X1
XP_010038893.1~Eucgr.B01499	UP	NC	NC	NC	NC	NC	NC	NC	aldo-keto reductase family 4 member C9
XP_010038899.1~Eucgr.B01498	UP	NC	NC	NC	NC	NC	NC	NC	aldo-keto reductase family 4 member C9
XP_010039945.1~Eucgr.L00636	UP	NC	NC	NC	UP	NC	NC	NC	crocetin glucosyltransferase, chloroplastic
XP_010040764.1~Eucgr.L01465	UP	NC	NC	NC	NC	NC	NC	NC	mitochondrial pyruvate carrier 4
XP_010041040.1~Eucgr.L01770	UP	NC	NC	NC	NC	NC	NC	NC	luminal-binding protein 5
XP_010041120.1~Eucgr.L01850	UP	NC	NC	NC	NC	NC	NC	NC	glutathione S-transferase U25
XP_010041372.1~Eucgr.L02112	UP	NC	NC	NC	UP	NC	NC	NC	dirigent protein 23
XP_010041421.1~Eucgr.L02174	UP	DOWN	NC	NC	NC	DOWN	NC	NC	uncharacterized protein LOC104430386
XP_010042783.1~Eucgr.L01603	UP	NC	NC	NC	NC	NC	NC	NC	peroxidase 3-like, partial
XP_010043396.1~Eucgr.B02224	UP	NC	NC	NC	NC	NC	NC	NC	protein LIGHT-DEPENDENT SHORT HYPOCOTYLS 5 isoform X1
XP_010043509.1~Eucgr.B02323	UP	NC	NC	NC	NC	NC	NC	NC	ATP-dependent zinc metalloprotease FTSH 10, mitochondrial
XP_010043574.1~Eucgr.J00040	UP	NC	NC	NC	NC	NC	NC	NC	UDP-glucuronic acid decarboxylase 6
XP_010044074.1~Eucgr.B02780	UP	NC	NC	NC	UP	NC	NC	NC	probable glutathione S-transferase parC
XP_010044099.1~Eucgr.B02812	UP	NC	NC	NC	NC	NC	NC	NC	GDSL esterase/lipase CPRD49 isoform X1
XP_010044167.1~Eucgr.B02893	UP	NC	NC	NC	NC	NC	NC	NC	ABC transporter G family member 7
XP_010044325.1~Eucgr.B03082	UP	NC	NC	NC	NC	NC	NC	NC	uncharacterized protein LOC104433329
XP_010044379.1~Eucgr.B03132	UP	DOWN	UP	UP	NC	NC	NC	NC	cytochrome P450 CYP749A22
XP_010044409.1~Eucgr.A00868	UP	NC	DOWN	DOWN	NC	NC	DOWN	NC	2,3-bisphosphoglycerate-independent phosphoglycerate mutase
XP_010044460.1~Eucgr.B03188	UP	NC	NC	NC	UP	NC	NC	NC	uncharacterized protein LOC104433419 isoform X1
XP_010044566.1~Eucgr.B03282	UP	NC	NC	NC	NC	NC	NC	NC	plant intracellular Ras-group-related LRR protein 3
XP_010044601.1~Eucgr.A00080	UP	NC	NC	NC	UP	NC	NC	NC	uncharacterized protein LOC104433494 isoform X1
XP_010044737.1~Eucgr.B03436	UP	NC	NC	NC	NC	NC	NC	NC	sphinganine C4-monooxygenase 1
XP_010044878.1~Eucgr.B03553	UP	NC	NC	NC	UP	NC	NC	NC	trihelix transcription factor ASR3 isoform X2
XP_010044893.1~Eucgr.B03563	UP	NC	NC	NC	NC	NC	NC	NC	sterol 14-demethylase
XP_010045044.1~Eucgr.A00942	UP	NC	NC	NC	UP	NC	DOWN	NC	anthocyanidin 3-O-glucosyltransferase 2
XP_010045128.1~Eucgr.B03780	UP	NC	NC	NC	NC	NC	NC	NC	protein argonaute 4
XP_010045218.1~Eucgr.B03858	UP	NC	NC	NC	UP	NC	NC	NC	anthocyanidin 5,3-O-glucosyltransferase
XP_010045274.1~Eucgr.B03907	UP	NC	NC	NC	UP	NC	NC	NC	protein argonaute 5
XP_010045302.1~Eucgr.B03930	UP	NC	NC	NC	NC	NC	UP	NC	superoxide dismutase [Cu-Zn], chloroplastic
XP_010045629.2~Eucgr.A01006	UP	NC	NC	NC	NC	NC	NC	NC	ABC transporter B family member 11
XP_010045714.1~Eucgr.A00095	UP	NC	NC	NC	UP	NC	NC	NC	probable fructokinase-1
XP_010046372.1~Eucgr.A01118	UP	NC	NC	NC	NC	NC	NC	NC	L-ascorbate oxidase homolog
XP_010046875.1~Eucgr.C00059	UP	NC	NC	NC	NC	UP	DOWN	NC	beta-amyrin 28-oxidase
XP_010047016.1~Eucgr.A01202	UP	NC	NC	NC	NC	NC	NC	NC	glutathione S-transferase L3 isoform X1
XP_010047025.1~Eucgr.C00204	UP	UP	DOWN	NC	NC	NC	NC	NC	EG45-like domain containing protein
XP_010047053.1~Eucgr.C00240	UP	NC	NC	NC	NC	NC	NC	NC	uncharacterized protein LOC104436016
XP_010047147.1~Eucgr.C00395	UP	NC	DOWN	NC	NC	UP	NC	NC	chitotriosidase-1
XP_010047189.1~Eucgr.C00436	UP	NC	NC	NC	NC	NC	NC	NC	uncharacterized protein LOC104436151
XP_010047298.1~Eucgr.C00617	UP	NC	DOWN	DOWN	NC	NC	DOWN	DOWN	ATP-dependent 6-phosphofructokinase 6
XP_010047600.1~Eucgr.C00914	UP	NC	NC	NC	NC	NC	NC	NC	serine acetyltransferase 5
XP_010047667.1~Eucgr.C00559	UP	NC	NC	NC	NC	NC	NC	NC	hexokinase-1
XP_010047739.1~Eucgr.C01048	UP	NC	NC	NC	UP	NC	NC	NC	ras-related protein RHN1 isoform X1
XP_010047896.1~Eucgr.C01253	UP	NC	NC	NC	UP	NC	DOWN	NC	uncharacterized protein LOC104436731
XP_010048107.1~Eucgr.C01585	UP	NC	NC	NC	NC	NC	NC	NC	aspartate aminotransferase, cytoplasmic
XP_010048221.1~Eucgr.C01763	UP	NC	NC	NC	NC	NC	NC	NC	germin-like protein subfamily 1 member 13
XP_010048437.1~Eucgr.A01400	UP	NC	NC	NC	NC	NC	NC	NC	protein TRANSPARENT TESTA GLABRA 1
XP_010048533.1~Eucgr.C02178	UP	NC	NC	NC	UP	NC	NC	NC	auxin response factor 19 isoform X1
XP_010048542.1~Eucgr.C02185	UP	NC	NC	NC	UP	NC	NC	NC	serine carboxypeptidase-like 13
XP_010048652.1~Eucgr.C02352	UP	NC	NC	NC	UP	NC	NC	NC	serine carboxypeptidase-like 18
XP_010048846.1~Eucgr.A01437	UP	DOWN	UP	UP	UP	NC	NC	NC	protein yippee-like At4g27745
XP_010049304.1~Eucgr.E01463	UP	NC	NC	NC	NC	NC	NC	NC	pectinesterase/pectinesterase inhibitor PPE8B
XP_010049609.1~Eucgr.C03720	UP	NC	NC	NC	UP	NC	NC	NC	probable glutamate carboxypeptidase 2
XP_010049641.1~Eucgr.C03788	UP	NC	NC	NC	NC	NC	NC	NC	ninja-family protein mc410 isoform X1
XP_010049816.1~Eucgr.A01538	UP	NC	DOWN	NC	UP	NC	DOWN	NC	fructose-bisphosphate aldolase 6, cytosolic
XP_010049828.1~Eucgr.C04012	UP	NC	NC	NC	NC	NC	NC	NC	probable sarcosine oxidase
XP_010049895.1~Eucgr.C04097	UP	NC	NC	NC	UP	NC	NC	NC	cytochrome P450 CYP749A22 isoform X1
XP_010049928.1~Eucgr.C04135	UP	NC	NC	UP	NC	NC	NC	NC	uncharacterized protein LOC104438470 isoform X2
XP_010050055.2~Eucgr.C04266	UP	NC	NC	NC	UP	NC	NC	NC	probable galactinol--sucrose galactosyltransferase 6 isoform X1
XP_010050073.1~Eucgr.A01561	UP	NC	NC	NC	UP	NC	DOWN	NC	AT-hook motif nuclear-localized protein 7
XP_010050337.1~Eucgr.A01600	UP	NC	UP	NC	UP	DOWN	UP	NC	caffeic acid 3-O-methyltransferase
XP_010051811.1~Eucgr.D00011	UP	NC	DOWN	DOWN	NC	NC	DOWN	NC	haloacid dehalogenase-like hydrolase domain-containing protein 3
XP_010051836.1~Eucgr.D00025	UP	NC	NC	NC	NC	NC	NC	NC	probable glutathione S-transferase
XP_010051837.1~Eucgr.D00024	UP	NC	NC	NC	UP	NC	NC	NC	glutathione transferase GST 23
XP_010052041.1~Eucgr.D00278	UP	NC	DOWN	DOWN	NC	NC	DOWN	DOWN	endoplasmic reticulum oxidoreductin-1
XP_010052217.1~Eucgr.D00535	UP	NC	DOWN	NC	UP	NC	DOWN	DOWN	pyruvate decarboxylase 1
XP_010052261.1~Eucgr.D00589	UP	NC	NC	NC	NC	NC	NC	NC	glutaredoxin-C9
XP_010052352.1~Eucgr.D00657	UP	NC	NC	NC	NC	NC	NC	NC	polyphenol oxidase, chloroplastic
XP_010052372.1~Eucgr.A01872	UP	NC	NC	NC	UP	NC	NC	NC	uncharacterized protein LOC104441066
XP_010052473.1~Eucgr.D00882	UP	NC	NC	NC	NC	NC	NC	NC	probable NAD(P)H dehydrogenase (quinone) FQR1-like 1 isoform X2
XP_010052498.1~Eucgr.D00956	UP	NC	NC	NC	NC	NC	DOWN	NC	ATP-dependent 6-phosphofructokinase 2
XP_010052547.1~Eucgr.D01005	UP	NC	NC	NC	UP	NC	NC	NC	cannabidiolic acid synthase-like 2
XP_010052577.1~Eucgr.D01027	UP	NC	NC	NC	NC	NC	NC	NC	beta-amyrin 28-oxidase
XP_010052767.1~Eucgr.B01481	UP	NC	NC	NC	NC	NC	NC	NC	protein ELC-like
XP_010052934.1~Eucgr.D01413	UP	NC	NC	NC	UP	DOWN	NC	UP	circumsporozoite protein
XP_010053081.1~Eucgr.A00202	UP	NC	NC	NC	NC	NC	DOWN	DOWN	acetate/butyrate--CoA ligase AAE7, peroxisomal
XP_010053268.1~Eucgr.D01853	UP	NC	NC	NC	UP	NC	NC	NC	AT-hook motif nuclear-localized protein 5
XP_010053325.1~Eucgr.D01911	UP	NC	NC	NC	UP	NC	NC	NC	replication factor C subunit 2
XP_010053365.1~Eucgr.D01945	UP	UP	DOWN	NC	UP	NC	NC	NC	leucoanthocyanidin dioxygenase
XP_010053383.1~Eucgr.A01975	UP	NC	NC	NC	NC	NC	NC	NC	protein MEI2-like 2
XP_010053393.1~Eucgr.D01975	UP	NC	DOWN	DOWN	UP	NC	DOWN	DOWN	AT-hook motif nuclear-localized protein 1
XP_010053471.1~Eucgr.D02073	UP	NC	DOWN	NC	NC	NC	NC	NC	small heat shock protein, chloroplastic isoform X2
XP_010053597.1~Eucgr.D02185	UP	NC	NC	NC	UP	NC	NC	NC	plant intracellular Ras-group-related LRR protein 5
XP_010053967.1~Eucgr.D02521	UP	DOWN	NC	NC	NC	NC	NC	NC	probably inactive leucine-rich repeat receptor-like protein kinase At5g48380
XP_010054511.1~Eucgr.A02088	UP	NC	NC	NC	UP	NC	NC	NC	short-chain type dehydrogenase/reductase
XP_010054885.1~Eucgr.A02134	UP	NC	NC	NC	NC	NC	NC	NC	uncharacterized protein LOC104443246
XP_010055082.1~Eucgr.L02000	UP	NC	NC	NC	NC	NC	NC	NC	FK506-binding protein 4 isoform X1
XP_010055091.1~Eucgr.E00104	UP	NC	UP	NC	UP	NC	NC	NC	probable polygalacturonase isoform X1
XP_010055428.1~Eucgr.E00367	UP	NC	NC	NC	NC	NC	NC	NC	vesicle-associated protein 2-1
XP_010055509.1~Eucgr.E00444	UP	NC	NC	DOWN	UP	NC	NC	NC	L-lactate dehydrogenase A
XP_010055555.1~Eucgr.E00486	UP	NC	NC	NC	UP	NC	DOWN	NC	AT-hook motif nuclear-localized protein 1
XP_010055622.1~Eucgr.E00577	UP	NC	DOWN	DOWN	UP	NC	DOWN	NC	oxalate--CoA ligase
XP_010055754.1~Eucgr.A02225	UP	NC	NC	NC	UP	NC	NC	NC	serine carboxypeptidase-like 45
XP_010055874.1~Eucgr.E00872	UP	NC	NC	NC	UP	NC	NC	NC	UDP-glucose 4-epimerase GEPI48
XP_010055875.1~Eucgr.E00873	UP	NC	NC	NC	NC	NC	NC	NC	dynamin-related protein 5A
XP_010056083.1~Eucgr.E01115	UP	NC	DOWN	NC	UP	NC	DOWN	DOWN	probable cinnamyl alcohol dehydrogenase 1
XP_010056104.1~Eucgr.E01134	UP	NC	NC	DOWN	NC	NC	NC	NC	probable methyltransferase PMT18
XP_010056197.1~Eucgr.E01253	UP	DOWN	UP	NC	NC	DOWN	UP	UP	isoflavone reductase homolog
XP_010056201.1~Eucgr.E01255	UP	NC	NC	NC	NC	DOWN	UP	UP	isoflavone reductase homolog
XP_010056254.1~Eucgr.E01332	UP	NC	NC	NC	UP	NC	NC	NC	UPF0481 protein At3g47200
XP_010056411.1~Eucgr.E01587	UP	NC	NC	NC	NC	NC	DOWN	NC	uncharacterized protein LOC104444439
XP_010056425.1~Eucgr.E01609	UP	DOWN	NC	NC	NC	NC	NC	NC	CCR4-NOT transcription complex subunit 1 isoform X1
XP_010056468.1~Eucgr.E01697	UP	NC	NC	NC	UP	NC	NC	NC	ATP synthase subunit delta', mitochondrial
XP_010056531.1~Eucgr.E01768	UP	NC	NC	NC	UP	NC	NC	NC	suppressor of mec-8 and unc-52 protein homolog 1
XP_010056683.1~Eucgr.C03710	UP	NC	NC	NC	NC	NC	UP	NC	glucan endo-1,3-beta-glucosidase, basic isoform-like
XP_010056890.1~Eucgr.E02406	UP	NC	NC	DOWN	UP	DOWN	UP	NC	uncharacterized protein LOC104444833
XP_010057056.2~Eucgr.E03165	UP	NC	NC	NC	UP	NC	NC	NC	D-tyrosyl-tRNA(Tyr) deacylase
XP_010057171.1~Eucgr.E02853	UP	NC	NC	NC	UP	NC	NC	NC	cyclic phosphodiesterase
XP_010057243.2~Eucgr.E02950	UP	NC	NC	NC	NC	NC	NC	NC	scopoletin glucosyltransferase
XP_010057381.1~Eucgr.A02383	UP	NC	NC	NC	NC	NC	NC	NC	G-type lectin S-receptor-like serine/threonine-protein kinase SD3-1
XP_010057454.1~Eucgr.E03350	UP	NC	NC	NC	NC	NC	NC	NC	RNA polymerase II C-terminal domain phosphatase-like 1
XP_010057839.1~Eucgr.E03921	UP	NC	NC	NC	UP	NC	NC	NC	cysteine proteinase inhibitor 5
XP_010057883.1~Eucgr.E03983	UP	NC	NC	NC	NC	NC	NC	NC	pyrophosphate--fructose 6-phosphate 1-phosphotransferase subunit beta
XP_010057953.1~Eucgr.A02437	UP	NC	NC	NC	NC	NC	NC	NC	FT-interacting protein 1
XP_010057978.1~Eucgr.E04152	UP	NC	NC	NC	NC	NC	NC	NC	cysteine-rich receptor-like protein kinase 25
XP_010058355.1~Eucgr.A02478	UP	NC	NC	NC	NC	NC	NC	NC	dirigent protein 22
XP_010059374.1~Eucgr.A02619	UP	NC	NC	NC	NC	NC	NC	NC	secoisolariciresinol dehydrogenase
XP_010059468.1~Eucgr.A02630	UP	NC	NC	NC	UP	NC	NC	NC	mRNA-decapping enzyme-like protein isoform X1
XP_010059511.1~Eucgr.A02633	UP	NC	NC	NC	NC	NC	NC	NC	WD repeat-containing protein LWD2
XP_010059773.1~Eucgr.F00032	UP	NC	NC	NC	NC	NC	NC	NC	uncharacterized protein LOC104447762
XP_010059907.2~Eucgr.F00198	UP	NC	NC	DOWN	UP	NC	NC	NC	uncharacterized acetyltransferase At3g50280
XP_010059916.1~Eucgr.F00206	UP	NC	NC	NC	UP	NC	NC	NC	subtilisin-like protease SBT1.9
XP_010060323.1~Eucgr.F00748	UP	NC	NC	NC	UP	DOWN	UP	NC	putative lactoylglutathione lyase isoform X2
XP_010060423.1~Eucgr.F00972	UP	NC	NC	NC	UP	NC	NC	NC	electron transfer flavoprotein subunit alpha, mitochondrial isoform X1
XP_010060536.1~Eucgr.D00640	UP	NC	NC	NC	NC	NC	NC	NC	stem-specific protein TSJT1
XP_010060582.1~Eucgr.A02756	UP	NC	NC	DOWN	UP	NC	DOWN	DOWN	protein SRC2 homolog
XP_010060782.1~Eucgr.F01394	UP	NC	NC	NC	UP	NC	NC	NC	cytochrome P450 72A15
XP_010060804.1~Eucgr.L01850	UP	NC	NC	NC	NC	NC	NC	NC	glutathione S-transferase U25-like
XP_010060808.1~Eucgr.F01424	UP	NC	NC	NC	UP	NC	NC	NC	probable glutathione S-transferase
XP_010060839.1~Eucgr.F01455	UP	NC	NC	NC	UP	DOWN	NC	NC	uncharacterized protein LOC104448670
XP_010060919.1~Eucgr.A02778	UP	NC	NC	NC	NC	NC	NC	NC	tripeptidyl-peptidase 2 isoform X1
XP_010060936.1~Eucgr.F01560	UP	NC	NC	DOWN	UP	DOWN	NC	NC	deoxyuridine 5'-triphosphate nucleotidohydrolase
XP_010060937.1~Eucgr.F01561	UP	NC	NC	NC	NC	NC	NC	NC	glucose-6-phosphate isomerase, cytosolic
XP_010060970.1~Eucgr.F01589	UP	NC	NC	NC	UP	NC	NC	NC	dihydroflavonol-4-reductase
XP_010061220.1~Eucgr.F01813	UP	DOWN	UP	UP	NC	DOWN	UP	UP	AT-hook motif nuclear-localized protein 10
XP_010061286.1~Eucgr.F01873	UP	NC	NC	NC	UP	NC	NC	NC	inositol-pentakisphosphate 2-kinase
XP_010061403.1~Eucgr.F02001	UP	NC	NC	NC	NC	NC	NC	NC	proteasome activator subunit 4
XP_010061708.1~Eucgr.H02599	UP	NC	NC	NC	UP	NC	NC	NC	MFP1 attachment factor 1-like
XP_010061812.1~Eucgr.F02435	UP	NC	NC	DOWN	UP	DOWN	NC	NC	uncharacterized protein LOC104449378
XP_010061952.1~Eucgr.F02561	UP	NC	NC	NC	NC	NC	NC	NC	pleiotropic drug resistance protein 1
XP_010062010.1~Eucgr.F02624	UP	NC	NC	NC	NC	NC	NC	NC	isoliquiritigenin 2'-O-methyltransferase
XP_010062165.1~Eucgr.F02743	UP	NC	DOWN	DOWN	UP	NC	NC	NC	stearoyl-[acyl-carrier-protein] 9-desaturase 6, chloroplastic
XP_010062205.1~Eucgr.F02788	UP	NC	NC	NC	UP	NC	NC	NC	non-specific lipid-transfer protein 2
XP_010062232.1~Eucgr.F02818	UP	NC	NC	NC	NC	NC	NC	NC	pyridoxal kinase
XP_010062264.1~Eucgr.F02860	UP	NC	NC	NC	UP	DOWN	NC	NC	glucan endo-1,3-beta-glucosidase 2
XP_010062373.1~Eucgr.F02954	UP	NC	NC	NC	NC	NC	NC	NC	phospholipase SGR2
XP_010062569.1~Eucgr.F03096	UP	DOWN	NC	UP	UP	NC	NC	DOWN	IAA-amino acid hydrolase ILR1-like 4
XP_010062772.1~Eucgr.F03232	UP	NC	NC	NC	NC	NC	NC	NC	alpha,alpha-trehalose-phosphate synthase [UDP-forming] 1
XP_010062857.1~Eucgr.F03304	UP	NC	NC	NC	NC	NC	NC	NC	uncharacterized protein LOC104450121 isoform X2
XP_010063132.2~Eucgr.F03557	UP	NC	NC	NC	UP	NC	DOWN	NC	LOW QUALITY PROTEIN: catalase isozyme 1-like
XP_010063141.1~Eucgr.F03575	UP	NC	NC	DOWN	UP	DOWN	NC	NC	glucan endo-1,3-beta-D-glucosidase
XP_010063177.1~Eucgr.F03611	UP	NC	DOWN	NC	NC	NC	DOWN	NC	pyrophosphate--fructose 6-phosphate 1-phosphotransferase subunit alpha
XP_010063572.1~Eucgr.F03961	UP	NC	NC	NC	NC	NC	NC	NC	ABC transporter C family member 13 isoform X1
XP_010063672.1~Eucgr.F04028	UP	NC	NC	NC	NC	NC	NC	NC	7-dehydrocholesterol reductase
XP_010064099.1~Eucgr.F04478	UP	NC	NC	NC	NC	NC	NC	NC	protein strawberry notch
XP_010064551.1~Eucgr.F01499	UP	NC	NC	NC	NC	NC	DOWN	DOWN	long chain acyl-CoA synthetase 6, peroxisomal
XP_010065378.1~Eucgr.G00401	UP	NC	NC	NC	UP	NC	NC	NC	cleavage and polyadenylation specificity factor subunit 3-I isoform X2
XP_010065433.1~Eucgr.G00501	UP	NC	NC	NC	NC	NC	NC	NC	allene oxide synthase 3
XP_010066189.1~Eucgr.G01703	UP	NC	NC	NC	NC	NC	NC	NC	BEL1-like homeodomain protein 6
XP_010066198.1~Eucgr.G01707	UP	NC	NC	DOWN	UP	DOWN	NC	NC	DNA replication licensing factor MCM4
XP_010066589.1~Eucgr.G02142	UP	NC	DOWN	NC	NC	NC	NC	NC	protein PLANT CADMIUM RESISTANCE 2
XP_010067186.1~Eucgr.G02733	UP	NC	NC	NC	NC	NC	NC	NC	non-symbiotic hemoglobin 2
XP_010067310.1~Eucgr.G02844	UP	NC	NC	NC	NC	NC	NC	NC	dolichyl-diphosphooligosaccharide--protein glycosyltransferase subunit 1B
XP_010067412.1~Eucgr.G02938	UP	NC	NC	NC	UP	NC	NC	NC	expansin-A4
XP_010067679.1~Eucgr.G03202	UP	NC	NC	NC	NC	DOWN	NC	NC	probable carboxylesterase 15
XP_010067706.1~Eucgr.G03211	UP	NC	NC	NC	NC	NC	NC	NC	retinoblastoma-related protein
XP_010067714.1~Eucgr.G03215	UP	NC	NC	NC	UP	NC	NC	NC	peptidyl-prolyl cis-trans isomerase CYP22 isoform X1
XP_010067830.1~Eucgr.G03353	UP	NC	NC	NC	UP	NC	NC	NC	cinnamoyl-CoA reductase 1 isoform X3
XP_010068713.1~Eucgr.A00423	UP	NC	NC	NC	UP	NC	NC	NC	probable uridine nucleosidase 2
XP_010069046.1~Eucgr.H00059	UP	NC	NC	NC	UP	NC	NC	NC	cytochrome b5
XP_010069125.1~Eucgr.H00155	UP	NC	NC	NC	UP	NC	NC	NC	glutathione transferase GST 23
XP_010069179.1~Eucgr.H00222	UP	NC	NC	DOWN	NC	NC	NC	NC	acylamino-acid-releasing enzyme isoform X1
XP_010069220.1~Eucgr.H00261	UP	NC	NC	NC	NC	NC	NC	NC	UDP-glycosyltransferase 74E2
XP_010069226.1~Eucgr.H00277	UP	NC	NC	NC	UP	NC	DOWN	NC	UDP-glycosyltransferase 74E2
XP_010069229.2~Eucgr.H00279	UP	NC	NC	NC	UP	NC	NC	NC	LOW QUALITY PROTEIN: UDP-glycosyltransferase 74F2-like
XP_010069286.1~Eucgr.A01644	UP	NC	NC	NC	NC	NC	NC	NC	geraniol 8-hydroxylase
XP_010069361.1~Eucgr.H00727	UP	NC	NC	NC	NC	NC	NC	NC	putative lipid-transfer protein DIR1
XP_010069386.1~Eucgr.H00469	UP	NC	NC	NC	UP	NC	DOWN	NC	probable aldo-keto reductase 2 isoform X1
XP_010069391.1~Eucgr.H00467	UP	NC	NC	DOWN	UP	NC	DOWN	NC	probable aldo-keto reductase 2
XP_010069768.1~Eucgr.H00914	UP	NC	NC	NC	UP	UP	DOWN	DOWN	long chain acyl-CoA synthetase 1
XP_010069895.1~Eucgr.H01095	UP	NC	NC	NC	UP	NC	NC	NC	endoglucanase 17
XP_010069960.1~Eucgr.H01169	UP	DOWN	NC	NC	NC	DOWN	NC	NC	glutathione S-transferase
XP_010070066.1~Eucgr.A02644	UP	NC	NC	NC	UP	NC	NC	NC	1-aminocyclopropane-1-carboxylate oxidase homolog 4-like
XP_010070074.1~Eucgr.H01306	UP	NC	NC	NC	NC	NC	DOWN	NC	glucose-6-phosphate 1-dehydrogenase 4, chloroplastic
XP_010070076.1~Eucgr.H01307	UP	NC	NC	NC	NC	NC	NC	NC	uncharacterized protein LOC104456889
XP_010070363.1~Eucgr.H01690	UP	NC	NC	NC	UP	NC	NC	NC	uncharacterized protein LOC104457120
XP_018715274.1~Eucgr.G02957	UP	NC	NC	NC	UP	NC	NC	NC	tropinone reductase homolog At5g06060
XP_018715325.1~Eucgr.G02720	UP	NC	DOWN	NC	UP	NC	DOWN	NC	pyruvate kinase 1, cytosolic
XP_018716318.1~Eucgr.H03613	UP	NC	NC	NC	NC	NC	NC	NC	endo-1,3;1,4-beta-D-glucanase
XP_018717960.1~Eucgr.I01125	UP	NC	NC	DOWN	UP	DOWN	NC	NC	UDP-glucosyl transferase 73B2-like
XP_018718476.1~Eucgr.H04952	UP	NC	NC	NC	UP	NC	NC	DOWN	alcohol dehydrogenase 1
XP_018718550.1~Eucgr.I02569	UP	NC	NC	NC	UP	NC	NC	NC	fatty acid amide hydrolase isoform X2
XP_018718804.1~Eucgr.I02444	UP	NC	NC	NC	NC	NC	NC	NC	LOW QUALITY PROTEIN: protein AE7-like 1
XP_018720096.1~Eucgr.A02646	UP	NC	NC	NC	UP	NC	NC	NC	1-aminocyclopropane-1-carboxylate oxidase homolog 4-like
XP_018723020.1~Eucgr.L03148	UP	NC	NC	NC	NC	NC	NC	NC	probable aldo-keto reductase 2
XP_018723122.1~Eucgr.K02886	UP	NC	NC	NC	NC	DOWN	NC	NC	protein EDS1L-like
XP_018726486.1~Eucgr.C02215	UP	NC	NC	DOWN	NC	NC	NC	NC	calcium-transporting ATPase 8, plasma membrane-type isoform X2
XP_018727310.1~Eucgr.C04393	UP	NC	DOWN	NC	UP	NC	DOWN	NC	protein SRG1-like
XP_018727409.1~Eucgr.D00471	UP	NC	NC	NC	NC	NC	NC	NC	probable cinnamyl alcohol dehydrogenase 1
XP_018727807.1~Eucgr.D01887	UP	NC	NC	NC	NC	NC	NC	DOWN	thaumatin-like protein 1
XP_018727890.1~Eucgr.D02263	UP	DOWN	NC	NC	UP	NC	NC	NC	(+)-neomenthol dehydrogenase-like
XP_018728502.1~Eucgr.E00091	UP	NC	NC	NC	NC	NC	NC	NC	acidic endochitinase
XP_018730947.1~Eucgr.F00159	UP	NC	NC	NC	NC	NC	NC	NC	transcription factor SOX-30
XP_018730979.1~Eucgr.F00636	UP	NC	NC	NC	NC	NC	NC	NC	uncharacterized protein LOC104451305
XP_018731536.1~Eucgr.F02517	UP	NC	NC	NC	NC	NC	NC	NC	LOW QUALITY PROTEIN: LEAF RUST 10 DISEASE-RESISTANCE LOCUS RECEPTOR-LIKE PROTEIN KINASE-like 1.4
XP_018731592.1~Eucgr.F03566	UP	NC	NC	NC	NC	NC	NC	NC	probable serine/threonine-protein kinase Cx32, chloroplastic isoform X1
XP_018731692.1~Eucgr.F03955	UP	NC	NC	NC	NC	NC	NC	NC	probable WRKY transcription factor 40
XP_018731852.1~Eucgr.F02435	UP	NC	NC	NC	NC	DOWN	NC	NC	uncharacterized protein LOC104451059
XP_018732042.1~Eucgr.A02107	UP	NC	NC	NC	NC	NC	DOWN	NC	superoxide dismutase [Cu-Zn] 2
XP_018732307.1~Eucgr.A02215	UP	NC	NC	NC	UP	NC	DOWN	NC	serine carboxypeptidase-like 45
NP_001289667.1~Eucgr.I02222	NC	NC	NC	NC	UP	NC	NC	NC	WUSCHEL-related homeobox 8
XP_010023338.1~Eucgr.H02337	NC	NC	NC	NC	DOWN	NC	NC	NC	DEAD-box ATP-dependent RNA helicase 16
XP_010023469.1~Eucgr.H02498	NC	NC	NC	UP	NC	NC	NC	UP	non-functional NADPH-dependent codeinone reductase 2
XP_010023536.1~Eucgr.H02573	NC	NC	NC	NC	UP	NC	NC	NC	glutathione transferase GST 23
XP_010023554.1~Eucgr.H02588	NC	NC	NC	NC	NC	NC	DOWN	NC	probable nucleoredoxin 1
XP_010023556.1~Eucgr.H02593	NC	DOWN	NC	NC	NC	NC	NC	NC	probable nucleoredoxin 1
XP_010023588.1~Eucgr.H02625	NC	NC	NC	NC	DOWN	NC	NC	NC	15-cis-phytoene desaturase, chloroplastic/chromoplastic isoform X1
XP_010023609.1~Eucgr.H02643	NC	NC	NC	NC	UP	NC	NC	NC	crocetin glucosyltransferase, chloroplastic
XP_010023612.1~Eucgr.H02645	NC	NC	DOWN	NC	NC	NC	NC	NC	receptor-like kinase TMK4
XP_010023693.1~Eucgr.H02774	NC	NC	NC	NC	DOWN	UP	NC	DOWN	purple acid phosphatase 15
XP_010023724.1~Eucgr.H02811	NC	NC	NC	UP	NC	NC	NC	NC	beta-glucosidase 17 isoform X1
XP_010023738.1~Eucgr.H02828	NC	UP	NC	NC	NC	NC	NC	UP	chalcone synthase 1
XP_010023821.1~Eucgr.H02908	NC	NC	NC	NC	DOWN	NC	NC	NC	uncharacterized protein LOC104414416 isoform X2
XP_010023923.1~Eucgr.H03037	NC	NC	NC	DOWN	NC	NC	NC	NC	probable methyltransferase PMT3
XP_010023931.1~Eucgr.H03041	NC	NC	NC	NC	NC	NC	UP	NC	protein tas
XP_010024019.1~Eucgr.H03154	NC	NC	NC	NC	NC	NC	NC	UP	ureidoglycolate hydrolase
XP_010024054.1~Eucgr.H03182	NC	NC	NC	NC	NC	NC	NC	UP	CBL-interacting serine/threonine-protein kinase 4
XP_010024064.1~Eucgr.G01350	NC	NC	NC	UP	NC	NC	NC	NC	probable cinnamyl alcohol dehydrogenase 1
XP_010024067.1~Eucgr.H03219	NC	NC	NC	NC	UP	NC	NC	NC	probable carbohydrate esterase At4g34215
XP_010024068.1~Eucgr.H03219	NC	NC	NC	NC	UP	NC	NC	NC	probable carbohydrate esterase At4g34215
XP_010024139.1~Eucgr.H03302	NC	NC	NC	NC	DOWN	NC	NC	NC	NHL repeat-containing protein 2
XP_010024160.1~Eucgr.H03316	NC	UP	NC	NC	NC	NC	NC	NC	putative glucose-6-phosphate 1-epimerase
XP_010024179.1~Eucgr.H03354	NC	NC	UP	UP	UP	NC	NC	NC	omega-hydroxypalmitate O-feruloyl transferase
XP_010024193.1~Eucgr.H03375	NC	NC	NC	NC	NC	NC	DOWN	NC	GEM-like protein 5
XP_010024200.1~Eucgr.H03382	NC	NC	NC	NC	NC	UP	NC	NC	somatic embryogenesis receptor kinase 2
XP_010024349.1~Eucgr.H03535	NC	NC	NC	NC	NC	NC	NC	UP	probable linoleate 9S-lipoxygenase 5
XP_010024366.1~Eucgr.H03554	NC	UP	DOWN	DOWN	NC	UP	DOWN	DOWN	2-hydroxyisoflavanone dehydratase isoform X1
XP_010024401.1~Eucgr.H03585	NC	NC	NC	DOWN	NC	NC	NC	NC	basic 7S globulin 2
XP_010024485.1~Eucgr.H03663	NC	NC	NC	NC	UP	NC	NC	NC	NADH dehydrogenase [ubiquinone] 1 alpha subcomplex subunit 8-B
XP_010024490.1~Eucgr.H03664	NC	NC	UP	UP	NC	NC	NC	NC	probable 1-deoxy-D-xylulose-5-phosphate synthase, chloroplastic
XP_010024713.1~Eucgr.H03939	NC	NC	NC	DOWN	NC	NC	NC	NC	60S ribosomal protein L22-2
XP_010024737.1~Eucgr.H03982	NC	NC	NC	NC	NC	UP	NC	NC	major allergen Pru ar 1
XP_010024742.1~Eucgr.H03989	NC	NC	NC	NC	DOWN	NC	NC	NC	major allergen Pru ar 1
XP_010024756.1~Eucgr.H04010	NC	NC	NC	DOWN	NC	NC	NC	NC	major allergen Pru ar 1
XP_010024763.1~Eucgr.H04016	NC	NC	NC	DOWN	NC	NC	NC	NC	major allergen Pru ar 1
XP_010024765.1~Eucgr.H04018	NC	NC	NC	DOWN	DOWN	NC	NC	NC	major allergen Pru ar 1
XP_010024828.1~Eucgr.H04084	NC	NC	UP	NC	NC	NC	UP	NC	30S ribosomal protein S1, chloroplastic
XP_010024860.1~Eucgr.H04110	NC	DOWN	NC	NC	NC	NC	NC	NC	proteasome assembly chaperone 4 isoform X1
XP_010024876.1~Eucgr.H04128	NC	NC	NC	NC	DOWN	NC	UP	NC	5'-nucleotidase domain-containing protein 4
XP_010024952.1~Eucgr.A00474	NC	NC	NC	NC	NC	NC	UP	NC	30S ribosomal protein S9, chloroplastic
XP_010024971.2~Eucgr.H04253	NC	NC	NC	NC	NC	NC	UP	NC	LOW QUALITY PROTEIN: rubisco accumulation factor 1, chloroplastic, partial
XP_010025001.1~Eucgr.H04316	NC	NC	NC	NC	NC	DOWN	NC	NC	protein WVD2-like 2 isoform X1
XP_010025043.1~Eucgr.H04374	NC	NC	NC	NC	NC	UP	NC	NC	probable aldo-keto reductase 1
XP_010025044.1~Eucgr.H04372	NC	UP	NC	NC	NC	NC	DOWN	DOWN	probable aldo-keto reductase 1
XP_010025061.2~Eucgr.H04386	NC	NC	NC	NC	DOWN	NC	NC	NC	uncharacterized protein LOC104415465
XP_010025114.1~Eucgr.H04426	NC	NC	NC	UP	NC	NC	UP	NC	superoxide dismutase [Cu-Zn] 1 isoform X1
XP_010025116.1~Eucgr.H04427	NC	UP	NC	DOWN	NC	NC	NC	NC	bifunctional 3-dehydroquinate dehydratase/shikimate dehydrogenase, chloroplastic
XP_010025117.1~Eucgr.H04428	NC	UP	NC	DOWN	NC	NC	NC	NC	bifunctional 3-dehydroquinate dehydratase/shikimate dehydrogenase, chloroplastic
XP_010025154.1~Eucgr.H04456	NC	NC	NC	NC	DOWN	NC	NC	NC	UPF0603 protein At1g54780, chloroplastic
XP_010025182.1~Eucgr.H04484	NC	NC	NC	NC	NC	NC	DOWN	NC	peroxisomal adenine nucleotide carrier 1
XP_010025194.1~Eucgr.H04498	NC	NC	DOWN	NC	NC	NC	NC	NC	probable linoleate 9S-lipoxygenase 5
XP_010025353.1~Eucgr.H04673	NC	NC	NC	NC	NC	NC	DOWN	NC	glyceraldehyde-3-phosphate dehydrogenase, cytosolic
XP_010025422.1~Eucgr.H04748	NC	NC	NC	DOWN	NC	NC	UP	NC	phospho-2-dehydro-3-deoxyheptonate aldolase 2, chloroplastic
XP_010025469.1~Eucgr.H04787	NC	NC	NC	DOWN	NC	NC	NC	NC	annexin D2
XP_010025470.1~Eucgr.H04787	NC	NC	NC	DOWN	NC	NC	NC	DOWN	annexin D2-like
XP_010025537.1~Eucgr.H04893	NC	NC	NC	NC	UP	DOWN	NC	NC	ribonucleoside-diphosphate reductase large subunit
XP_010025539.1~Eucgr.H04903	NC	NC	UP	NC	DOWN	NC	UP	NC	probable cinnamyl alcohol dehydrogenase 9 isoform X1
XP_010025570.1~Eucgr.H04944	NC	NC	NC	NC	UP	NC	NC	NC	probable pectinesterase/pectinesterase inhibitor 51
XP_010025608.1~Eucgr.H04968	NC	NC	NC	UP	NC	DOWN	NC	NC	protein DA1-related 1 isoform X1
XP_010025650.1~Eucgr.H04994	NC	NC	NC	NC	NC	NC	NC	UP	uncharacterized protein LOC104415919
XP_010025719.1~Eucgr.H05078	NC	NC	NC	UP	NC	NC	NC	NC	alternative NAD(P)H-ubiquinone oxidoreductase C1, chloroplastic/mitochondrial
XP_010026060.2~Eucgr.G01124	NC	NC	NC	NC	UP	NC	NC	NC	probable LL-diaminopimelate aminotransferase, chloroplastic
XP_010026104.1~Eucgr.B00057	NC	NC	NC	NC	NC	NC	DOWN	NC	phytanoyl-CoA dioxygenase isoform X1
XP_010026233.1~Eucgr.L02681	NC	NC	NC	NC	UP	NC	NC	NC	basic 7S globulin
XP_010026248.1~Eucgr.B00086	NC	NC	NC	NC	UP	NC	NC	UP	omega-hydroxypalmitate O-feruloyl transferase
XP_010026642.1~Eucgr.H02501	NC	NC	NC	NC	DOWN	NC	NC	NC	ABC transporter B family member 26, chloroplastic
XP_010026675.1~Eucgr.H02600	NC	NC	NC	NC	UP	NC	NC	NC	protein SRG1
XP_010026719.1~Eucgr.H02732	NC	NC	NC	UP	NC	NC	NC	NC	UDP-glycosyltransferase 83A1-like
XP_010026741.1~Eucgr.B00144	NC	UP	NC	NC	DOWN	NC	NC	NC	glyceraldehyde-3-phosphate dehydrogenase, cytosolic
XP_010026847.1~Eucgr.B00162	NC	NC	NC	NC	UP	DOWN	NC	NC	DNA-(apurinic or apyrimidinic site) lyase
XP_010026892.1~Eucgr.B00168	NC	UP	NC	DOWN	UP	NC	NC	NC	probable pectate lyase 18
XP_010026954.1~Eucgr.B00177	NC	NC	UP	NC	NC	NC	UP	NC	28 kDa ribonucleoprotein, chloroplastic
XP_010027358.1~Eucgr.B00242	NC	NC	NC	UP	NC	NC	NC	NC	cell division cycle protein 48 homolog
XP_010027491.1~Eucgr.I00020	NC	NC	NC	NC	DOWN	NC	NC	NC	peroxidase 47
XP_010027494.2~Eucgr.I00023	NC	NC	NC	NC	UP	NC	NC	NC	extradiol ring-cleavage dioxygenase
XP_010027708.1~Eucgr.B00316	NC	NC	NC	NC	NC	NC	UP	NC	1-deoxy-D-xylulose 5-phosphate reductoisomerase, chloroplastic
XP_010027771.1~Eucgr.I00321	NC	NC	UP	NC	NC	NC	NC	NC	shikimate kinase, chloroplastic
XP_010027789.1~Eucgr.I00348	NC	NC	NC	NC	UP	DOWN	NC	DOWN	NADPH-dependent 1-acyldihydroxyacetone phosphate reductase
XP_010027809.1~Eucgr.I00378	NC	UP	NC	NC	NC	NC	NC	NC	uncharacterized protein LOC104418234
XP_010027915.1~Eucgr.I00519	NC	NC	NC	DOWN	NC	NC	NC	NC	phospho-2-dehydro-3-deoxyheptonate aldolase 2, chloroplastic
XP_010027949.1~Eucgr.I00553	NC	NC	NC	NC	NC	DOWN	UP	NC	mitochondrial uncoupling protein 5
XP_010027960.1~Eucgr.I00561	NC	NC	DOWN	NC	NC	NC	DOWN	NC	nicotinamidase 1
XP_010027978.1~Eucgr.I00580	NC	NC	NC	NC	DOWN	NC	NC	NC	serine hydroxymethyltransferase, mitochondrial
XP_010027984.1~Eucgr.B00344	NC	NC	NC	NC	UP	NC	NC	NC	succinate dehydrogenase subunit 7A, mitochondrial
XP_010028026.1~Eucgr.I00628	NC	NC	NC	NC	UP	NC	NC	NC	phosphoenolpyruvate carboxykinase [ATP]
XP_010028095.1~Eucgr.I00708	NC	NC	NC	DOWN	NC	NC	NC	NC	60S ribosomal protein L26-1
XP_010028113.1~Eucgr.I00717	NC	NC	NC	NC	DOWN	NC	NC	NC	peroxidase 73
XP_010028309.1~Eucgr.I01007	NC	NC	NC	NC	DOWN	NC	NC	NC	salicylic acid-binding protein 2
XP_010028312.1~Eucgr.I01013	NC	NC	NC	NC	DOWN	NC	NC	NC	salicylic acid-binding protein 2
XP_010028339.1~Eucgr.I01039	NC	NC	NC	UP	NC	NC	NC	NC	serine carboxypeptidase-like 18 isoform X5
XP_010028347.1~Eucgr.I01044	NC	NC	NC	NC	UP	NC	NC	NC	serine carboxypeptidase-like 18
XP_010028471.1~Eucgr.I01148	NC	NC	NC	NC	NC	NC	NC	DOWN	ferredoxin--nitrite reductase, chloroplastic
XP_010028476.1~Eucgr.I01155	NC	NC	NC	NC	UP	NC	NC	NC	EKC/KEOPS complex subunit TPRKB isoform X1
XP_010028491.1~Eucgr.I01166	NC	NC	NC	NC	UP	NC	NC	NC	2-hydroxyisoflavanone dehydratase
XP_010028518.1~Eucgr.I01189	NC	NC	NC	NC	UP	DOWN	NC	NC	protein DMR6-LIKE OXYGENASE 2 isoform X2
XP_010028580.1~Eucgr.B00393	NC	NC	NC	NC	NC	UP	DOWN	NC	HIPL1 protein
XP_010028619.1~Eucgr.I01293	NC	NC	NC	UP	NC	NC	NC	NC	BEL1-like homeodomain protein 7
XP_010028623.1~Eucgr.I01294	NC	UP	NC	NC	NC	NC	NC	NC	bifunctional epoxide hydrolase 2
XP_010028629.1~Eucgr.I01304	NC	NC	NC	NC	NC	UP	DOWN	DOWN	purple acid phosphatase 2 isoform X5
XP_010028656.1~Eucgr.I01333	NC	NC	NC	NC	UP	NC	NC	NC	NADP-dependent D-sorbitol-6-phosphate dehydrogenase
XP_010028754.1~Eucgr.I01444	NC	NC	NC	NC	UP	NC	NC	NC	uncharacterized protein LOC104418964 isoform X2
XP_010028797.1~Eucgr.I01478	NC	NC	NC	NC	NC	UP	DOWN	NC	L-ascorbate oxidase homolog
XP_010028807.1~Eucgr.I01492	NC	NC	NC	NC	NC	NC	UP	NC	alanine--tRNA ligase, chloroplastic/mitochondrial isoform X1
XP_010028810.1~Eucgr.I01493	NC	NC	NC	NC	NC	NC	DOWN	DOWN	expansin-like A2
XP_010028812.1~Eucgr.I01495	NC	DOWN	UP	NC	NC	NC	NC	NC	endochitinase
XP_010028823.1~Eucgr.I01511	NC	NC	NC	NC	NC	NC	UP	NC	metal-independent phosphoserine phosphatase isoform X1
XP_010028870.1~Eucgr.I01541	NC	NC	NC	NC	NC	UP	NC	NC	aminoacylase-1
XP_010028921.1~Eucgr.I01579	NC	UP	NC	NC	UP	NC	NC	UP	chalcone synthase 3
XP_010028930.1~Eucgr.I01599	NC	NC	NC	NC	UP	NC	NC	NC	cytochrome b-c1 complex subunit Rieske-4, mitochondrial
XP_010028956.1~Eucgr.I01613	NC	NC	NC	NC	NC	NC	DOWN	NC	acyltransferase-like protein At3g26840, chloroplastic
XP_010028963.1~Eucgr.I01618	NC	DOWN	UP	NC	NC	NC	NC	NC	probable inactive shikimate kinase like 1, chloroplastic
XP_010028993.1~Eucgr.I01645	NC	NC	NC	NC	NC	NC	UP	NC	uncharacterized protein LOC104419136 isoform X1
XP_010029020.1~Eucgr.I01661	NC	NC	NC	NC	DOWN	NC	NC	NC	probable inactive leucine-rich repeat receptor-like protein kinase At3g03770
XP_010029076.1~Eucgr.J02263	NC	NC	NC	NC	UP	NC	NC	NC	proteasome subunit beta type-7-A isoform X1
XP_010029083.1~Eucgr.B00436	NC	NC	NC	UP	NC	NC	NC	NC	probable aldehyde dehydrogenase isoform X1
XP_010029215.1~Eucgr.I01832	NC	NC	NC	NC	NC	NC	DOWN	NC	protein ALTERED XYLOGLUCAN 4-like
XP_010029271.1~Eucgr.I01907	NC	NC	NC	DOWN	UP	NC	NC	NC	AAA-ATPase ASD, mitochondrial
XP_010029516.1~Eucgr.I02163	NC	NC	NC	NC	NC	NC	DOWN	NC	alanine aminotransferase 2
XP_010029577.1~Eucgr.B00476	NC	UP	DOWN	NC	NC	NC	NC	NC	flavonol synthase/flavanone 3-hydroxylase
XP_010029581.1~Eucgr.I02225	NC	NC	NC	NC	UP	NC	NC	NC	cancer-related nucleoside-triphosphatase
XP_010029601.1~Eucgr.I02246	NC	NC	NC	NC	DOWN	NC	NC	NC	26 kDa endochitinase 2
XP_010029619.1~Eucgr.I02291	NC	DOWN	NC	NC	NC	NC	NC	NC	serine/threonine-protein kinase STY8 isoform X3
XP_010029673.1~Eucgr.I02340	NC	NC	NC	NC	DOWN	NC	NC	NC	ferredoxin--NADP reductase, leaf isozyme, chloroplastic
XP_010029754.1~Eucgr.I02404	NC	UP	NC	NC	NC	UP	NC	NC	uncharacterized protein LOC104419708
XP_010029776.1~Eucgr.I02422	NC	UP	NC	NC	NC	NC	NC	NC	isoflavone reductase homolog A622
XP_010029896.1~Eucgr.I02513	NC	NC	DOWN	NC	NC	NC	DOWN	NC	squalene monooxygenase
XP_010029994.1~Eucgr.I02610	NC	NC	NC	NC	UP	DOWN	NC	NC	hemiasterlin resistant protein 1
XP_010030001.1~Eucgr.I02616	NC	NC	NC	UP	NC	NC	UP	NC	fructose-1,6-bisphosphatase, chloroplastic isoform X1
XP_010030040.1~Eucgr.I02663	NC	NC	NC	NC	NC	DOWN	NC	NC	ubiquinol oxidase, mitochondrial
XP_010030046.1~Eucgr.B00523	NC	NC	NC	NC	NC	NC	UP	NC	chlorophyll a-b binding protein 4, chloroplastic
XP_010030119.1~Eucgr.I02738	NC	NC	UP	NC	NC	DOWN	NC	NC	uncharacterized protein C594.04c
XP_010030202.1~Eucgr.I02783	NC	NC	UP	UP	NC	NC	NC	NC	putative 12-oxophytodienoate reductase 11
XP_010030242.1~Eucgr.I02806	NC	NC	NC	NC	DOWN	NC	NC	NC	2-C-methyl-D-erythritol 4-phosphate cytidylyltransferase, chloroplastic
XP_010030243.1~Eucgr.I02807	NC	DOWN	NC	NC	NC	NC	NC	NC	transmembrane protein 56-B isoform X1
XP_010030525.1~Eucgr.I00787	NC	NC	NC	NC	DOWN	NC	NC	NC	putative oxidoreductase TDA3
XP_010030596.1~Eucgr.B00582	NC	UP	NC	NC	NC	NC	NC	NC	flavonoid 3'-monooxygenase
XP_010030933.1~Eucgr.B00616	NC	NC	NC	NC	UP	NC	NC	NC	kelch domain-containing protein 3 isoform X1
XP_010031064.1~Eucgr.J00100	NC	NC	NC	NC	NC	DOWN	NC	NC	probable inactive receptor kinase At5g58300
XP_010031157.1~Eucgr.J00167	NC	NC	NC	NC	NC	DOWN	UP	NC	chorismate mutase 2
XP_010031355.1~Eucgr.J00326	NC	DOWN	UP	UP	NC	DOWN	UP	NC	alpha-galactosidase 1
XP_010031362.1~Eucgr.J00330	NC	NC	NC	NC	DOWN	NC	NC	NC	uncharacterized protein LOC104421190
XP_010031366.1~Eucgr.J00335	NC	DOWN	NC	NC	NC	DOWN	UP	NC	receptor kinase-like protein Xa21
XP_010031406.1~Eucgr.J00381	NC	NC	NC	NC	NC	NC	DOWN	NC	serine carboxypeptidase-like
XP_010031407.1~Eucgr.J00383	NC	NC	NC	DOWN	NC	UP	DOWN	DOWN	xyloglucan endotransglucosylase/hydrolase protein 31
XP_010031458.1~Eucgr.J00431	NC	NC	NC	NC	DOWN	NC	NC	NC	LOW QUALITY PROTEIN: probable 2-carboxy-D-arabinitol-1-phosphatase
XP_010031495.1~Eucgr.J00468	NC	NC	NC	NC	NC	NC	UP	NC	uncharacterized oxidoreductase YajO isoform X1
XP_010031505.1~Eucgr.J00486	NC	UP	NC	NC	NC	NC	NC	NC	uncharacterized protein LOC104421298
XP_010031517.1~Eucgr.J00493	NC	NC	NC	NC	DOWN	NC	NC	NC	ferredoxin, root R-B1
XP_010031608.1~Eucgr.J00605	NC	NC	NC	DOWN	UP	NC	NC	DOWN	uncharacterized protein LOC104421386
XP_010031614.1~Eucgr.A00523	NC	DOWN	UP	NC	DOWN	NC	NC	NC	cytochrome P450 716B1
XP_010031652.1~Eucgr.J00634	NC	NC	NC	NC	NC	DOWN	NC	NC	protein argonaute 4
XP_010031687.1~Eucgr.J00666	NC	NC	NC	NC	NC	UP	NC	NC	cysteine proteinase inhibitor A
XP_010031702.1~Eucgr.J00674	NC	NC	NC	NC	UP	NC	NC	NC	uncharacterized protein LOC104421450
XP_010031710.1~Eucgr.J00682	NC	NC	NC	UP	NC	NC	NC	NC	dihydropyrimidinase
XP_010031711.1~Eucgr.J00682	NC	NC	NC	UP	NC	NC	NC	NC	dihydropyrimidinase isoform X1
XP_010031816.1~Eucgr.J00786	NC	NC	NC	NC	NC	NC	DOWN	NC	probable copper-transporting ATPase HMA5
XP_010031829.1~Eucgr.J00794	NC	NC	NC	NC	DOWN	NC	NC	NC	DNA-damage-repair/toleration protein DRT100
XP_010031849.1~Eucgr.J00814	NC	NC	NC	UP	NC	NC	NC	NC	lysine-specific demethylase JMJ30 isoform X1
XP_010031879.1~Eucgr.J00851	NC	NC	NC	NC	UP	NC	NC	NC	delta(24)-sterol reductase
XP_010031909.1~Eucgr.J00865	NC	DOWN	UP	NC	DOWN	DOWN	UP	NC	photosystem II stability/assembly factor HCF136, chloroplastic
XP_010031961.1~Eucgr.J00904	NC	NC	NC	DOWN	NC	NC	NC	NC	ATPase ASNA1 homolog
XP_010031967.1~Eucgr.J00907	NC	UP	NC	NC	NC	NC	NC	UP	phenylalanine ammonia-lyase
XP_010032030.1~Eucgr.J00953	NC	NC	NC	DOWN	NC	NC	NC	NC	uncharacterized protein LOC104421688 isoform X1
XP_010032077.1~Eucgr.J00991	NC	NC	NC	NC	NC	NC	DOWN	NC	diphosphomevalonate decarboxylase MVD2
XP_010032118.1~Eucgr.J01029	NC	NC	NC	NC	UP	NC	NC	NC	3-phosphoinositide-dependent protein kinase 1
XP_010032197.1~Eucgr.J01088	NC	NC	NC	NC	NC	DOWN	UP	NC	V-type proton ATPase subunit G 1
XP_010032221.1~Eucgr.B02473	NC	NC	NC	DOWN	NC	NC	NC	NC	elongation factor 1-alpha isoform X1
XP_010032247.1~Eucgr.J01140	NC	UP	NC	DOWN	NC	NC	NC	NC	TBC1 domain family member 2A isoform X1
XP_010032265.1~Eucgr.J01158	NC	NC	NC	NC	UP	NC	NC	NC	MATH domain and coiled-coil domain-containing protein At3g58410 isoform X1
XP_010032322.1~Eucgr.J01195	NC	NC	NC	NC	UP	DOWN	NC	NC	probable inactive purple acid phosphatase 27 isoform X1
XP_010032358.1~Eucgr.J01219	NC	NC	NC	NC	DOWN	NC	NC	NC	aldose 1-epimerase
XP_010032407.1~Eucgr.J01262	NC	NC	NC	NC	UP	NC	NC	NC	uncharacterized protein LOC104421937
XP_010032537.1~Eucgr.A00534	NC	NC	NC	NC	DOWN	NC	NC	NC	AMP deaminase
XP_010032547.1~Eucgr.J01387	NC	NC	NC	DOWN	NC	NC	NC	NC	protein SPIRAL1-like 2
XP_010032559.1~Eucgr.B00856	NC	UP	NC	NC	NC	NC	NC	NC	guanine nucleotide-binding protein subunit beta-like protein
XP_010032621.1~Eucgr.B00859	NC	NC	UP	NC	DOWN	NC	UP	NC	beta-glucosidase 44
XP_010032630.1~Eucgr.B00860	NC	NC	NC	NC	DOWN	NC	NC	NC	beta-glucosidase 44
XP_010032662.1~Eucgr.B00863	NC	UP	NC	NC	UP	NC	NC	NC	multicopper oxidase LPR2
XP_010032744.1~Eucgr.J01628	NC	NC	NC	NC	UP	NC	NC	NC	cytochrome c oxidase assembly protein COX11, mitochondrial isoform X1
XP_010032875.1~Eucgr.B00882	NC	NC	NC	NC	NC	NC	NC	DOWN	uncharacterized protein LOC104422292
XP_010032909.2~Eucgr.J01813	NC	NC	NC	NC	UP	NC	NC	NC	probable acyl-activating enzyme 18, peroxisomal isoform X3
XP_010032968.1~Eucgr.J01875	NC	NC	NC	NC	NC	NC	UP	UP	UDP-glycosyltransferase 87A1
XP_010032983.1~Eucgr.J01889	NC	NC	NC	NC	NC	NC	UP	NC	internal alternative NAD(P)H-ubiquinone oxidoreductase A2, mitochondrial
XP_010032986.2~Eucgr.J01893	NC	UP	NC	DOWN	NC	NC	NC	NC	protein trichome birefringence-like 45
XP_010033014.1~Eucgr.J01922	NC	NC	NC	NC	DOWN	NC	UP	NC	UDP-glycosyltransferase 71K1
XP_010033042.1~Eucgr.J01950	NC	NC	NC	NC	NC	NC	UP	NC	uncharacterized protein LOC104422417 isoform X1
XP_010033044.1~Eucgr.J01951	NC	NC	NC	NC	UP	NC	NC	NC	proliferating cell nuclear antigen
XP_010033065.1~Eucgr.J01973	NC	NC	NC	NC	UP	NC	DOWN	NC	UDP-glucose iridoid glucosyltransferase
XP_010033127.1~Eucgr.J02053	NC	UP	NC	DOWN	DOWN	UP	NC	DOWN	outer envelope pore protein 16, chloroplastic
XP_010033134.1~Eucgr.J02058	NC	UP	NC	NC	NC	NC	NC	NC	U-box domain-containing protein 13 isoform X1
XP_010033342.1~Eucgr.J02260	NC	NC	NC	UP	NC	NC	NC	NC	SAGA-associated factor 29
XP_010033428.1~Eucgr.J02358	NC	DOWN	NC	NC	NC	NC	NC	NC	AAA-ATPase At3g50940
XP_010033446.1~Eucgr.J02387	NC	UP	NC	NC	NC	UP	DOWN	NC	thioredoxin H-type
XP_010033486.1~Eucgr.J02430	NC	UP	DOWN	NC	NC	NC	NC	NC	naringenin,2-oxoglutarate 3-dioxygenase
XP_010033532.1~Eucgr.J02489	NC	NC	NC	DOWN	NC	NC	NC	NC	probable prolyl 4-hydroxylase 10
XP_010033632.1~Eucgr.J02579	NC	NC	UP	UP	NC	NC	NC	NC	2-oxoglutarate-dependent dioxygenase DAO
XP_010033638.1~Eucgr.J02586	NC	DOWN	NC	NC	NC	NC	NC	NC	uncharacterized protein LOC104422883
XP_010033700.1~Eucgr.B00944	NC	NC	NC	NC	UP	DOWN	UP	NC	thaumatin-like protein
XP_010033716.1~Eucgr.J02719	NC	NC	NC	NC	DOWN	NC	NC	NC	protein PHLOEM PROTEIN 2-LIKE A1
XP_010033730.2~Eucgr.J02808	NC	NC	NC	NC	UP	NC	NC	NC	cytochrome P450 71A1
XP_010033753.1~Eucgr.J02832	NC	NC	NC	NC	DOWN	NC	NC	NC	phospholipid:diacylglycerol acyltransferase 1
XP_010033811.1~Eucgr.J02919	NC	NC	NC	NC	UP	DOWN	NC	NC	senescence-induced receptor-like serine/threonine-protein kinase isoform X1
XP_010033854.1~Eucgr.J02954	NC	NC	NC	NC	DOWN	NC	UP	NC	probable inactive nicotinamidase At3g16190 isoform X1
XP_010033867.1~Eucgr.J02960	NC	UP	NC	NC	NC	NC	NC	NC	hydroxyphenylpyruvate reductase isoform X2
XP_010034043.2~Eucgr.J03126	NC	DOWN	NC	NC	NC	NC	NC	NC	shikimate O-hydroxycinnamoyltransferase
XP_010034062.1~Eucgr.J03143	NC	NC	NC	NC	NC	NC	UP	NC	ACT domain-containing protein ACR11
XP_010034067.1~Eucgr.J03147	NC	NC	NC	NC	UP	NC	NC	NC	small nuclear ribonucleoprotein E isoform X1
XP_010034072.1~Eucgr.J03159	NC	NC	NC	DOWN	UP	NC	NC	DOWN	uncharacterized protein LOC104423261
XP_010034215.1~Eucgr.B00992	NC	NC	NC	NC	DOWN	NC	NC	NC	protein MAK16 homolog isoform X2
XP_010034351.1~Eucgr.J01227	NC	DOWN	NC	NC	UP	DOWN	NC	NC	protein HESO1
XP_010034388.1~Eucgr.D00640	NC	NC	NC	NC	NC	NC	NC	DOWN	stem-specific protein TSJT1
XP_010034602.1~Eucgr.B01024	NC	NC	NC	NC	UP	DOWN	NC	NC	VAN3-binding protein
XP_010034942.1~Eucgr.K00081	NC	UP	NC	NC	NC	NC	NC	NC	binding partner of ACD11 1
XP_010034948.2~Eucgr.K00087	NC	UP	DOWN	NC	NC	NC	NC	NC	LOW QUALITY PROTEIN: 4-coumarate--CoA ligase 2
XP_010034996.1~Eucgr.K00137	NC	NC	NC	NC	UP	NC	UP	NC	CDGSH iron-sulfur domain-containing protein NEET
XP_010035004.1~Eucgr.K00141	NC	NC	NC	NC	NC	NC	NC	UP	probable aminotransferase ACS12
XP_010035014.1~Eucgr.K00150	NC	NC	NC	NC	UP	DOWN	NC	NC	protein EXORDIUM-like 3
XP_010035060.1~Eucgr.K00185	NC	NC	NC	NC	NC	NC	UP	NC	phosphoglucomutase, chloroplastic
XP_010035129.1~Eucgr.K00253	NC	NC	NC	NC	NC	DOWN	NC	NC	remorin isoform X1
XP_010035150.1~Eucgr.K00276	NC	NC	NC	NC	NC	NC	NC	DOWN	60S ribosomal protein L36-2
XP_010035162.1~Eucgr.K00285	NC	NC	NC	NC	DOWN	NC	NC	NC	BAHD acyltransferase DCR
XP_010035359.1~Eucgr.K00546	NC	NC	NC	NC	DOWN	NC	NC	NC	paladin isoform X1
XP_010035400.1~Eucgr.B01108	NC	NC	NC	NC	NC	NC	UP	NC	glucose-1-phosphate adenylyltransferase large subunit 3, chloroplastic/amyloplastic isoform X1
XP_010035421.1~Eucgr.B01112	NC	NC	NC	UP	NC	NC	UP	NC	peroxiredoxin-2F, mitochondrial
XP_010035425.1~Eucgr.K00618	NC	NC	NC	NC	NC	NC	UP	DOWN	glucose-6-phosphate 1-dehydrogenase, chloroplastic
XP_010035533.1~Eucgr.K00768	NC	NC	NC	NC	NC	NC	DOWN	NC	pyrophosphate--fructose 6-phosphate 1-phosphotransferase subunit beta
XP_010035534.1~Eucgr.K00769	NC	DOWN	NC	NC	NC	NC	NC	NC	chromatin remodeling protein EBS
XP_010035550.1~Eucgr.B01123	NC	NC	NC	NC	NC	DOWN	UP	NC	stem-specific protein TSJT1 isoform X2
XP_010035766.1~Eucgr.K01040	NC	NC	NC	NC	UP	NC	NC	NC	dihydroorotase, mitochondrial isoform X1
XP_010035774.1~Eucgr.B01151	NC	NC	NC	NC	NC	NC	NC	UP	endo-1,3;1,4-beta-D-glucanase
XP_010035787.1~Eucgr.B01152	NC	UP	NC	UP	NC	NC	NC	UP	endo-1,3;1,4-beta-D-glucanase
XP_010035897.1~Eucgr.K01196	NC	UP	DOWN	DOWN	NC	NC	NC	NC	trifunctional UDP-glucose 4,6-dehydratase/UDP-4-keto-6-deoxy-D-glucose 3,5-epimerase/UDP-4-keto-L-rhamnose-reductase RHM1
XP_010035927.1~Eucgr.K01223	NC	UP	NC	NC	NC	NC	NC	NC	3-hydroxyisobutyryl-CoA hydrolase-like protein 5
XP_010035936.2~Eucgr.K01232	NC	NC	NC	UP	UP	NC	NC	NC	LOW QUALITY PROTEIN: glutathione S-transferase F9
XP_010035980.1~Eucgr.K01265	NC	NC	NC	NC	DOWN	NC	NC	NC	protein LURP-one-related 15
XP_010036082.1~Eucgr.B01186	NC	NC	DOWN	NC	NC	NC	NC	NC	pyruvate, phosphate dikinase, chloroplastic
XP_010036091.1~Eucgr.K01360	NC	NC	NC	NC	NC	UP	NC	NC	2-dehydro-3-deoxyphosphooctonate aldolase 1
XP_010036111.1~Eucgr.K01372	NC	UP	NC	NC	NC	NC	UP	NC	glucose-1-phosphate adenylyltransferase small subunit, chloroplastic/amyloplastic
XP_010036254.1~Eucgr.K01523	NC	NC	NC	NC	DOWN	NC	NC	NC	probable zinc metalloprotease EGY1, chloroplastic
XP_010036298.1~Eucgr.K01553	NC	UP	NC	NC	NC	NC	NC	NC	membrane steroid-binding protein 2
XP_010036307.1~Eucgr.K01571	NC	NC	NC	NC	UP	NC	NC	NC	alpha carbonic anhydrase 4
XP_010036380.1~Eucgr.K01666	NC	NC	NC	NC	UP	NC	NC	NC	tubulin beta-1 chain
XP_010036400.1~Eucgr.K01686	NC	NC	NC	NC	UP	NC	NC	NC	calmodulin-binding protein 25
XP_010036464.1~Eucgr.K01816	NC	NC	NC	UP	NC	NC	NC	NC	exopolygalacturonase
XP_010036653.1~Eucgr.K02010	NC	NC	NC	NC	DOWN	NC	NC	NC	putative calcium-transporting ATPase 11, plasma membrane-type isoform X1
XP_010036677.1~Eucgr.K02037	NC	NC	NC	NC	DOWN	NC	NC	NC	uncharacterized protein At5g03900, chloroplastic
XP_010036692.1~Eucgr.K02046	NC	NC	NC	NC	NC	NC	UP	NC	cell division protein FtsZ homolog 2-1, chloroplastic isoform X1
XP_010036765.1~Eucgr.K02109	NC	NC	NC	NC	DOWN	NC	NC	NC	transcription factor bHLH62
XP_010036808.1~Eucgr.B01267	NC	NC	UP	UP	NC	NC	NC	NC	CASP-like protein 1D1
XP_010036832.1~Eucgr.K02173	NC	NC	NC	NC	NC	DOWN	NC	NC	desumoylating isopeptidase 1
XP_010036844.1~Eucgr.K02191	NC	NC	NC	NC	UP	NC	NC	NC	probable beta-1,4-xylosyltransferase IRX10L
XP_010036979.1~Eucgr.K02280	NC	NC	NC	NC	NC	NC	UP	NC	probable inactive receptor kinase At1g48480
XP_010037145.1~Eucgr.K02450	NC	NC	NC	NC	NC	DOWN	NC	NC	hypersensitive-induced response protein 1
XP_010037155.1~Eucgr.K02454	NC	NC	NC	NC	NC	NC	DOWN	NC	ABC transporter A family member 2 isoform X1
XP_010037191.1~Eucgr.K02497	NC	NC	NC	UP	NC	NC	NC	NC	heparanase-like protein 2
XP_010037248.1~Eucgr.K02537	NC	NC	NC	NC	UP	NC	NC	NC	ABC transporter B family member 25
XP_010037293.1~Eucgr.K02589	NC	UP	NC	DOWN	NC	NC	NC	NC	IAA-amino acid hydrolase ILR1
XP_010037305.1~Eucgr.K02606	NC	NC	NC	NC	NC	NC	UP	NC	2-Cys peroxiredoxin BAS1, chloroplastic
XP_010037365.1~Eucgr.A00054	NC	NC	NC	NC	UP	NC	NC	NC	biotin synthase
XP_010037388.1~Eucgr.K02702	NC	NC	NC	NC	NC	UP	DOWN	NC	11-beta-hydroxysteroid dehydrogenase-like 4A
XP_010037469.1~Eucgr.B01318	NC	NC	NC	NC	UP	NC	NC	NC	probable histone-arginine methyltransferase 1.3
XP_010037491.1~Eucgr.K02777	NC	NC	NC	UP	NC	NC	NC	NC	protein-L-isoaspartate O-methyltransferase 1 isoform X1
XP_010037503.1~Eucgr.K02786	NC	NC	NC	NC	NC	NC	UP	NC	elongation factor Tu, chloroplastic
XP_010037573.1~Eucgr.K02858	NC	NC	NC	UP	NC	NC	NC	UP	aldehyde dehydrogenase family 2 member B4, mitochondrial
XP_010037648.1~Eucgr.K02929	NC	UP	NC	NC	NC	NC	NC	NC	4-coumarate--CoA ligase-like 7
XP_010037701.1~Eucgr.K02983	NC	NC	NC	NC	NC	DOWN	UP	NC	chlorophyll a-b binding protein CP29.1, chloroplastic
XP_010037803.1~Eucgr.K03064	NC	NC	NC	UP	DOWN	UP	NC	NC	tropinone reductase homolog At5g06060 isoform X2
XP_010037860.1~Eucgr.K03158	NC	NC	NC	NC	UP	NC	NC	NC	arginine biosynthesis bifunctional protein ArgJ, chloroplastic
XP_010037877.1~Eucgr.K03171	NC	NC	NC	NC	UP	NC	NC	NC	diaminopimelate epimerase, chloroplastic
XP_010037900.1~Eucgr.B01353	NC	NC	NC	NC	NC	UP	NC	NC	germin-like protein 5-1 isoform X1
XP_010037961.1~Eucgr.K03244	NC	NC	NC	UP	NC	NC	NC	NC	probable aquaporin PIP2-2
XP_010038019.1~Eucgr.K03295	NC	NC	NC	NC	NC	UP	DOWN	NC	cytochrome P450 94A1
XP_010038046.1~Eucgr.K03317	NC	NC	NC	UP	NC	NC	NC	NC	histone acetyltransferase GCN5
XP_010038129.1~Eucgr.K03403	NC	NC	NC	NC	UP	NC	NC	NC	sm-like protein LSM2
XP_010038176.2~Eucgr.K03449	NC	NC	NC	UP	NC	DOWN	NC	UP	spermatogenesis-associated protein 20 isoform X1
XP_010038186.1~Eucgr.K03456	NC	NC	UP	NC	NC	DOWN	UP	NC	glutathione S-transferase F13
XP_010038191.1~Eucgr.K03460	NC	NC	NC	NC	UP	NC	NC	NC	bifunctional protein FolD 2
XP_010038205.1~Eucgr.K03470	NC	DOWN	NC	UP	NC	NC	NC	NC	ABC transporter C family member 4
XP_010038423.2~Eucgr.K00212	NC	NC	NC	NC	NC	NC	UP	NC	L-idonate 5-dehydrogenase
XP_010038448.1~Eucgr.L01486	NC	NC	NC	NC	NC	NC	DOWN	NC	uncharacterized protein LOC104426982
XP_010038524.1~Eucgr.B01453	NC	NC	UP	UP	NC	DOWN	UP	UP	beta-glucosidase 42
XP_010038942.1~Eucgr.K01962	NC	NC	NC	NC	DOWN	NC	NC	NC	LOW QUALITY PROTEIN: alpha-glucosidase-like
XP_010039337.1~Eucgr.L00030	NC	NC	NC	NC	UP	NC	NC	NC	sm-like protein LSM36B isoform X2
XP_010039548.1~Eucgr.L00263	NC	NC	NC	NC	UP	NC	NC	NC	RNA polymerase II-associated protein 3 isoform X1
XP_010039550.1~Eucgr.L00264	NC	NC	NC	NC	UP	NC	NC	NC	nicotianamine synthase
XP_010039554.1~Eucgr.L00271	NC	NC	NC	NC	UP	NC	NC	NC	pyrophosphate-energized vacuolar membrane proton pump
XP_010039607.1~Eucgr.B01578	NC	NC	NC	NC	NC	NC	NC	DOWN	LOW QUALITY PROTEIN: probable acyl-CoA dehydrogenase IBR3
XP_010039870.1~Eucgr.B01603	NC	NC	NC	NC	NC	NC	NC	DOWN	peroxisomal fatty acid beta-oxidation multifunctional protein MFP2
XP_010039919.1~Eucgr.L00605	NC	NC	NC	NC	NC	UP	NC	DOWN	basic 7S globulin
XP_010040202.1~Eucgr.L00918	NC	NC	NC	NC	DOWN	NC	NC	NC	zingipain-2
XP_010040215.1~Eucgr.L00937	NC	NC	UP	NC	NC	NC	NC	NC	basic endochitinase
XP_010040575.1~Eucgr.L01304	NC	NC	UP	NC	NC	NC	UP	NC	umecyanin
XP_010040581.1~Eucgr.D01087	NC	NC	NC	NC	NC	NC	NC	DOWN	probable mannitol dehydrogenase
XP_010040677.2~Eucgr.H04370	NC	NC	NC	NC	DOWN	NC	NC	NC	probable aldo-keto reductase 1, partial
XP_010040844.1~Eucgr.L01547	NC	NC	NC	NC	UP	NC	NC	NC	serine carboxypeptidase II-2
XP_010040970.1~Eucgr.L01707	NC	NC	NC	NC	UP	NC	NC	NC	pathogenesis-related protein 1
XP_010041119.1~Eucgr.L01848	NC	NC	DOWN	NC	NC	UP	DOWN	NC	persulfide dioxygenase ETHE1 homolog, mitochondrial
XP_010041215.1~Eucgr.L01961	NC	NC	NC	NC	UP	NC	NC	NC	miraculin
XP_010041422.1~Eucgr.B01163	NC	UP	NC	DOWN	NC	NC	NC	DOWN	glutamine synthetase leaf isozyme, chloroplastic isoform X1
XP_010041551.1~Eucgr.B01718	NC	NC	NC	NC	NC	NC	NC	DOWN	40S ribosomal protein S24-1
XP_010041822.1~Eucgr.L02534	NC	UP	NC	NC	NC	UP	NC	NC	glucose-6-phosphate/phosphate translocator 2, chloroplastic-like
XP_010041998.1~Eucgr.B01770	NC	DOWN	UP	UP	NC	NC	NC	NC	bifunctional 3-dehydroquinate dehydratase/shikimate dehydrogenase, chloroplastic isoform X1
XP_010042041.1~Eucgr.B01774	NC	DOWN	NC	NC	NC	NC	NC	NC	protein BONZAI 3 isoform X1
XP_010042063.1~Eucgr.L02773	NC	NC	NC	NC	NC	NC	UP	NC	aminomethyltransferase, mitochondrial
XP_010042209.1~Eucgr.L02919	NC	NC	NC	NC	UP	NC	NC	NC	early nodulin-like protein 1
XP_010042338.1~Eucgr.F03319	NC	NC	NC	NC	NC	NC	UP	NC	uncharacterized protein LOC104431391, partial
XP_010042449.2~Eucgr.L03158	NC	NC	NC	NC	UP	NC	NC	NC	miraculin-like
XP_010042470.1~Eucgr.L03176	NC	NC	NC	NC	UP	NC	NC	NC	reactive Intermediate Deaminase A, chloroplastic-like
XP_010042589.1~Eucgr.L03290	NC	NC	NC	DOWN	NC	NC	NC	NC	subtilisin-like protease SBT1.8
XP_010042643.1~Eucgr.L03367	NC	NC	NC	NC	DOWN	NC	NC	NC	germin-like protein 5-1
XP_010042813.1~Eucgr.L03563	NC	UP	NC	NC	NC	NC	NC	NC	probable mediator of RNA polymerase II transcription subunit 37c, partial
XP_010043058.1~Eucgr.B01915	NC	NC	NC	NC	NC	NC	DOWN	NC	REF/SRPP-like protein At3g05500
XP_010043069.1~Eucgr.B01936	NC	DOWN	NC	NC	NC	NC	NC	NC	protein indeterminate-domain 2
XP_010043096.1~Eucgr.B01996	NC	NC	UP	UP	NC	NC	UP	NC	amidase 1 isoform X2
XP_010043250.1~Eucgr.B02112	NC	NC	NC	NC	NC	NC	UP	NC	probable ribose-5-phosphate isomerase 3, chloroplastic
XP_010043254.1~Eucgr.B02118	NC	NC	NC	NC	NC	NC	UP	NC	GDP-mannose 3,5-epimerase 2
XP_010043356.1~Eucgr.B02199	NC	NC	NC	NC	NC	DOWN	NC	NC	chromatin structure-remodeling complex protein BSH
XP_010043451.1~Eucgr.B02272	NC	NC	NC	NC	UP	NC	NC	NC	formin-like protein 20
XP_010043507.1~Eucgr.A00780	NC	NC	NC	NC	NC	DOWN	NC	NC	mannan endo-1,4-beta-mannosidase 6 isoform X1
XP_010043517.1~Eucgr.B02328	NC	NC	NC	UP	NC	NC	NC	NC	scarecrow-like protein 30
XP_010043743.1~Eucgr.B02495	NC	NC	NC	NC	DOWN	NC	NC	NC	4-hydroxy-3-methylbut-2-en-1-yl diphosphate synthase (ferredoxin), chloroplastic
XP_010043782.1~Eucgr.B02526	NC	NC	NC	NC	UP	NC	NC	NC	kiwellin
XP_010043901.1~Eucgr.B02632	NC	NC	NC	DOWN	NC	NC	NC	NC	glutamate decarboxylase 4
XP_010044014.1~Eucgr.B02732	NC	DOWN	NC	NC	DOWN	DOWN	UP	UP	universal stress protein PHOS32
XP_010044037.1~Eucgr.B02747	NC	UP	NC	NC	NC	NC	NC	NC	probable serine/threonine-protein kinase At5g41260
XP_010044193.1~Eucgr.B02917	NC	NC	NC	NC	DOWN	NC	NC	NC	MLP-like protein 34
XP_010044209.1~Eucgr.B02941	NC	NC	NC	NC	NC	DOWN	UP	NC	HMG-Y-related protein B
XP_010044257.1~Eucgr.B03008	NC	NC	NC	NC	NC	NC	DOWN	NC	universal stress protein A-like protein
XP_010044298.1~Eucgr.B03055	NC	NC	UP	UP	NC	NC	NC	NC	leucoanthocyanidin reductase
XP_010044308.1~Eucgr.B03067	NC	UP	NC	NC	DOWN	NC	UP	UP	phosphoenolpyruvate carboxylase 4
XP_010044393.1~Eucgr.B03146	NC	NC	NC	NC	UP	NC	NC	NC	protein SPIRAL1-like 2
XP_010044528.1~Eucgr.B03243	NC	NC	NC	UP	NC	NC	NC	NC	uncharacterized protein LOC104433472
XP_010044578.1~Eucgr.B03290	NC	NC	NC	NC	UP	NC	NC	NC	protein DETOXIFICATION 29
XP_010044623.1~Eucgr.B03320	NC	NC	NC	NC	NC	UP	NC	DOWN	carbonic anhydrase 2 isoform X2
XP_010044646.1~Eucgr.B03349	NC	NC	NC	NC	NC	NC	UP	NC	aldehyde dehydrogenase family 2 member B7, mitochondrial
XP_010044721.1~Eucgr.B03419	NC	DOWN	NC	UP	NC	NC	NC	NC	binding partner of ACD11 1
XP_010044728.1~Eucgr.B03426	NC	DOWN	NC	NC	NC	NC	NC	NC	HVA22-like protein c isoform X2
XP_010044733.1~Eucgr.B03433	NC	NC	NC	DOWN	NC	NC	NC	NC	60S ribosomal protein L34
XP_010044762.1~Eucgr.B03460	NC	UP	NC	NC	NC	NC	NC	NC	3-oxoacyl-[acyl-carrier-protein] reductase 4 isoform X2
XP_010044804.1~Eucgr.B03489	NC	NC	NC	NC	DOWN	NC	NC	NC	65-kDa microtubule-associated protein 8
XP_010044825.1~Eucgr.A00911	NC	NC	NC	NC	NC	NC	UP	NC	cytochrome P450 97B2, chloroplastic
XP_010044853.1~Eucgr.B03530	NC	NC	NC	UP	NC	NC	NC	NC	uncharacterized protein LOC104433706
XP_010045028.1~Eucgr.B03696	NC	NC	NC	UP	DOWN	UP	NC	NC	cinnamoyl-CoA reductase 1
XP_010045046.1~Eucgr.B03720	NC	NC	NC	NC	NC	DOWN	UP	NC	serine--glyoxylate aminotransferase
XP_010045089.1~Eucgr.B03754	NC	NC	NC	NC	UP	NC	NC	NC	10 kDa chaperonin
XP_010045161.1~Eucgr.B03802	NC	UP	NC	NC	NC	NC	NC	NC	protein STRICTOSIDINE SYNTHASE-LIKE 3
XP_010045184.1~Eucgr.B03825	NC	NC	NC	NC	UP	NC	NC	NC	cold-inducible RNA-binding protein
XP_010045207.1~Eucgr.B03850	NC	NC	NC	NC	NC	NC	NC	DOWN	60S ribosomal protein L10a
XP_010045225.1~Eucgr.A00966	NC	UP	NC	NC	NC	UP	NC	NC	peroxidase 5
XP_010045313.1~Eucgr.A00971	NC	NC	NC	DOWN	UP	NC	NC	NC	60S ribosomal protein L9
XP_010045322.1~Eucgr.B03948	NC	NC	NC	NC	DOWN	NC	NC	NC	putative potassium transporter 12 isoform X1
XP_010045326.1~Eucgr.B03950	NC	NC	NC	NC	UP	NC	NC	NC	probable alpha,alpha-trehalose-phosphate synthase [UDP-forming] 9
XP_010045376.1~Eucgr.B03997	NC	NC	NC	NC	NC	NC	UP	NC	UDP-glycosyltransferase 87A1
XP_010045434.1~Eucgr.B04034	NC	NC	NC	NC	NC	UP	NC	NC	histone-lysine N-methyltransferase SETD1A
XP_010045440.1~Eucgr.B04037	NC	NC	NC	DOWN	UP	NC	NC	NC	cytochrome P450 714C2
XP_010045486.1~Eucgr.A00990	NC	NC	NC	NC	NC	DOWN	NC	NC	germin-like protein subfamily 2 member 4
XP_010045506.1~Eucgr.A00992	NC	NC	NC	NC	NC	NC	UP	NC	peptidyl-prolyl cis-trans isomerase
XP_010045511.1~Eucgr.B00174	NC	NC	NC	NC	UP	NC	NC	NC	leucine-rich repeat receptor-like serine/threonine/tyrosine-protein kinase SOBIR1
XP_010045528.1~Eucgr.A00994	NC	NC	NC	NC	UP	DOWN	UP	NC	pectin acetylesterase 3
XP_010045584.1~Eucgr.A01004	NC	NC	UP	NC	DOWN	NC	UP	NC	protein translocase subunit SecA, chloroplastic
XP_010045610.1~Eucgr.A01005	NC	NC	NC	NC	NC	NC	DOWN	NC	ABC transporter B family member 11
XP_010045639.1~Eucgr.B00710	NC	NC	NC	DOWN	UP	NC	NC	NC	protein PLANT CADMIUM RESISTANCE 6
XP_010046321.1~Eucgr.A01109	NC	NC	NC	UP	NC	NC	NC	NC	aspartic proteinase A1
XP_010046874.1~Eucgr.L01848	NC	NC	NC	NC	NC	NC	DOWN	DOWN	hydroxyacylglutathione hydrolase 2, mitochondrial isoform X2
XP_010046908.1~Eucgr.C00083	NC	NC	NC	NC	UP	NC	NC	NC	oligosaccharyltransferase complex subunit OSTC
XP_010046941.1~Eucgr.C00118	NC	NC	NC	NC	UP	NC	NC	NC	uncharacterized protein LOC104435931
XP_010046967.1~Eucgr.C00140	NC	NC	NC	NC	NC	NC	DOWN	NC	plasma membrane ATPase 4 isoform X2
XP_010046969.1~Eucgr.C00142	NC	NC	NC	NC	NC	NC	UP	NC	porphobilinogen deaminase, chloroplastic
XP_010046992.1~Eucgr.C00176	NC	NC	DOWN	NC	NC	NC	DOWN	NC	probable xyloglucan endotransglucosylase/hydrolase protein 23
XP_010047017.1~Eucgr.C00196	NC	NC	NC	NC	NC	NC	UP	NC	diacylglycerol kinase 4
XP_010047095.1~Eucgr.C00494	NC	NC	NC	NC	NC	UP	NC	NC	protein SRG1
XP_010047104.1~Eucgr.C00344	NC	NC	NC	NC	NC	UP	DOWN	DOWN	transmembrane 9 superfamily member 8
XP_010047143.1~Eucgr.C00382	NC	NC	NC	UP	NC	NC	NC	NC	uncharacterized protein LOC104436115 isoform X1
XP_010047290.1~Eucgr.C00609	NC	NC	NC	NC	NC	NC	DOWN	NC	NADP-dependent malic enzyme
XP_010047334.1~Eucgr.C00646	NC	DOWN	NC	NC	NC	NC	DOWN	NC	glycine dehydrogenase (decarboxylating), mitochondrial
XP_010047436.1~Eucgr.C00766	NC	NC	NC	NC	NC	UP	NC	NC	GDSL esterase/lipase 1
XP_010047466.1~Eucgr.C00793	NC	NC	NC	UP	NC	NC	NC	NC	methylthioribose-1-phosphate isomerase
XP_010047476.1~Eucgr.C00803	NC	NC	NC	UP	NC	NC	NC	NC	thiol protease aleurain
XP_010047486.1~Eucgr.C00820	NC	NC	UP	NC	NC	NC	NC	NC	12-oxophytodienoate reductase 3
XP_010047525.1~Eucgr.A00287	NC	NC	NC	NC	UP	NC	NC	NC	15 kDa selenoprotein
XP_010047559.1~Eucgr.C00876	NC	NC	NC	UP	NC	NC	NC	NC	uncharacterized protein LOC104436475 isoform X1
XP_010047563.1~Eucgr.C00883	NC	DOWN	NC	NC	NC	NC	NC	NC	cytokinin dehydrogenase 3
XP_010047648.1~Eucgr.C00956	NC	DOWN	NC	NC	NC	NC	NC	NC	ATP-dependent 6-phosphofructokinase 3
XP_010047679.1~Eucgr.C00998	NC	NC	NC	NC	UP	NC	NC	NC	senescence/dehydration-associated protein At4g35985, chloroplastic
XP_010047689.1~Eucgr.C01003	NC	NC	NC	NC	DOWN	NC	NC	NC	NADP-dependent malic enzyme
XP_010047892.1~Eucgr.C01249	NC	NC	NC	NC	UP	NC	NC	NC	uncharacterized protein LOC104436727
XP_010047940.1~Eucgr.C01303	NC	NC	NC	NC	UP	NC	NC	NC	acylpyruvase FAHD1, mitochondrial
XP_010048103.1~Eucgr.C01583	NC	NC	NC	NC	UP	NC	NC	NC	coiled-coil domain-containing protein 25 isoform X1
XP_010048153.1~Eucgr.C01686	NC	NC	NC	UP	NC	NC	NC	UP	homeobox protein knotted-1-like 3 isoform X2
XP_010048231.2~Eucgr.C01776	NC	NC	UP	NC	NC	NC	NC	NC	cytochrome P450 71A9
XP_010048243.1~Eucgr.C01791	NC	NC	NC	NC	NC	UP	NC	DOWN	uncharacterized protein LOC104437065
XP_010048260.1~Eucgr.C01809	NC	NC	NC	NC	NC	DOWN	NC	NC	protein TIFY 8
XP_010048342.1~Eucgr.A01377	NC	NC	NC	NC	DOWN	NC	NC	NC	subtilisin-like protease SBT5.3
XP_010048418.1~Eucgr.K00447	NC	NC	NC	NC	UP	NC	NC	NC	protein DOWNY MILDEW RESISTANCE 6
XP_010048478.1~Eucgr.C02115	NC	NC	NC	NC	DOWN	NC	NC	NC	uncharacterized protein LOC104437261
XP_010048489.1~Eucgr.C02132	NC	NC	UP	NC	NC	NC	NC	NC	L-arabinokinase
XP_010048515.1~Eucgr.C02161	NC	NC	NC	NC	NC	NC	DOWN	NC	beta-amyrin 28-oxidase
XP_010048527.1~Eucgr.C02176	NC	NC	UP	NC	NC	NC	UP	NC	peptidyl-prolyl cis-trans isomerase FKBP16-3, chloroplastic
XP_010048564.1~Eucgr.C02208	NC	NC	NC	NC	DOWN	NC	NC	NC	transcription factor bHLH35 isoform X2
XP_010048663.1~Eucgr.C02386	NC	NC	UP	UP	NC	NC	NC	NC	plasma membrane ATPase 4
XP_010048829.1~Eucgr.C02594	NC	NC	UP	NC	DOWN	NC	NC	NC	NADP-dependent glyceraldehyde-3-phosphate dehydrogenase
XP_010048845.1~Eucgr.C02613	NC	NC	NC	NC	UP	NC	NC	NC	3-hydroxyisobutyryl-CoA hydrolase-like protein 2, mitochondrial isoform X1
XP_010048922.1~Eucgr.C02727	NC	NC	NC	UP	NC	NC	NC	NC	homeobox protein knotted-1-like 4 isoform X1
XP_010048992.1~Eucgr.C02813	NC	NC	NC	NC	UP	NC	NC	NC	cytochrome b-c1 complex subunit 7-2
XP_010049141.1~Eucgr.C02986	NC	NC	NC	NC	NC	NC	DOWN	NC	ATP-dependent 6-phosphofructokinase 6 isoform X1
XP_010049168.1~Eucgr.C03004	NC	NC	NC	UP	NC	NC	NC	NC	vacuolar-processing enzyme
XP_010049196.1~Eucgr.C03047	NC	NC	NC	NC	NC	UP	NC	NC	glycine dehydrogenase (decarboxylating), mitochondrial
XP_010049204.1~Eucgr.A01470	NC	NC	NC	DOWN	NC	NC	NC	NC	rust resistance kinase Lr10
XP_010049213.1~Eucgr.A01471	NC	NC	NC	NC	NC	NC	NC	DOWN	glutamate synthase 1 [NADH], chloroplastic isoform X1
XP_010049327.1~Eucgr.C03199	NC	NC	NC	DOWN	NC	NC	DOWN	DOWN	sucrose synthase-like isoform X1
XP_010049332.1~Eucgr.C03214	NC	DOWN	NC	NC	NC	NC	NC	NC	12-oxophytodienoate reductase 3
XP_010049373.1~Eucgr.C03293	NC	NC	DOWN	NC	NC	NC	NC	NC	auxin response factor 19 isoform X2
XP_010049474.1~Eucgr.A01502	NC	NC	NC	NC	UP	NC	NC	NC	uncharacterized protein LOC104438087
XP_010049528.1~Eucgr.C03551	NC	DOWN	NC	NC	NC	NC	NC	NC	12-oxophytodienoate reductase 3-like
XP_010049531.1~Eucgr.C03557	NC	NC	NC	NC	UP	NC	NC	NC	stress-response A/B barrel domain-containing protein UP3
XP_010049713.1~Eucgr.C03856	NC	NC	NC	NC	NC	UP	NC	NC	aldehyde dehydrogenase family 2 member C4
XP_010049726.1~Eucgr.A01530	NC	NC	NC	NC	NC	NC	DOWN	NC	pleiotropic drug resistance protein 2
XP_010049847.1~Eucgr.C04028	NC	NC	NC	UP	NC	NC	NC	NC	aspartyl protease family protein At5g10770
XP_010049854.1~Eucgr.C04035	NC	NC	NC	NC	DOWN	NC	NC	NC	monogalactosyldiacylglycerol synthase, chloroplastic
XP_010049973.1~Eucgr.J00421	NC	UP	NC	NC	NC	NC	NC	NC	histone deacetylase HDT1
XP_010050090.1~Eucgr.C04322	NC	NC	DOWN	NC	NC	NC	NC	NC	calmodulin-binding receptor-like cytoplasmic kinase 3
XP_010050115.1~Eucgr.C04383	NC	DOWN	NC	NC	NC	NC	NC	NC	pyrophosphate-energized vacuolar membrane proton pump
XP_010050426.1~Eucgr.A01617	NC	NC	NC	NC	NC	NC	DOWN	NC	protein fluG isoform X1
XP_010050486.1~Eucgr.C01021	NC	NC	NC	NC	UP	NC	NC	NC	anthocyanidin 3-O-glucosyltransferase 7
XP_010050776.1~Eucgr.A01665	NC	NC	NC	UP	NC	NC	NC	NC	pectin acetylesterase 5
XP_010050871.1~Eucgr.A01674	NC	NC	NC	NC	NC	DOWN	NC	NC	transcription factor-like protein DPB isoform X1
XP_010051031.1~Eucgr.A01711	NC	NC	UP	NC	NC	NC	NC	NC	50S ribosomal protein L6, chloroplastic
XP_010051417.1~Eucgr.A00188	NC	UP	DOWN	NC	NC	UP	NC	NC	major allergen Pru av 1 isoform X1
XP_010051793.1~Eucgr.A01803	NC	NC	NC	UP	NC	NC	NC	NC	bifunctional epoxide hydrolase 2
XP_010051796.1~Eucgr.D00001	NC	NC	NC	UP	DOWN	UP	NC	NC	plasma membrane-associated cation-binding protein 1
XP_010051842.1~Eucgr.D00028	NC	NC	NC	NC	UP	NC	NC	NC	thioredoxin O2, mitochondrial
XP_010051851.1~Eucgr.D00036	NC	NC	NC	UP	NC	DOWN	NC	NC	peroxisomal 2,4-dienoyl-CoA reductase
XP_010051970.1~Eucgr.D00194	NC	NC	NC	NC	UP	NC	NC	NC	proteasome subunit beta type-2-A
XP_010052037.1~Eucgr.D00272	NC	DOWN	UP	UP	NC	NC	NC	NC	CBL-interacting serine/threonine-protein kinase 23
XP_010052050.1~Eucgr.D00287	NC	NC	NC	UP	NC	NC	NC	NC	ornithine aminotransferase, mitochondrial
XP_010052071.1~Eucgr.D00304	NC	NC	NC	DOWN	NC	NC	NC	NC	60S ribosomal protein L18a isoform X1
XP_010052172.1~Eucgr.D00468	NC	NC	NC	NC	NC	NC	DOWN	NC	probable cinnamyl alcohol dehydrogenase 1
XP_010052190.1~Eucgr.D00487	NC	NC	NC	NC	UP	NC	NC	NC	protein LIGHT-DEPENDENT SHORT HYPOCOTYLS 10
XP_010052197.1~Eucgr.D00494	NC	NC	NC	NC	DOWN	NC	NC	NC	senescence-specific cysteine protease SAG12
XP_010052253.1~Eucgr.D00582	NC	DOWN	NC	NC	NC	NC	NC	NC	OPA3-like protein
XP_010052277.1~Eucgr.A00198	NC	NC	NC	UP	NC	NC	NC	NC	acetate/butyrate--CoA ligase AAE7, peroxisomal
XP_010052292.1~Eucgr.D00606	NC	NC	UP	UP	NC	NC	UP	UP	auxin-repressed 12.5 kDa protein
XP_010052295.1~Eucgr.D00609	NC	NC	NC	NC	NC	NC	UP	NC	30S ribosomal protein S5, chloroplastic
XP_010052299.1~Eucgr.D00613	NC	NC	UP	NC	NC	DOWN	NC	NC	non-classical arabinogalactan protein 30
XP_010052307.1~Eucgr.D00619	NC	NC	NC	NC	UP	NC	NC	NC	NADH-ubiquinone oxidoreductase 20.9 kDa subunit
XP_010052342.1~Eucgr.D00649	NC	NC	NC	NC	UP	DOWN	NC	NC	bifunctional epoxide hydrolase 2
XP_010052463.1~Eucgr.D00858	NC	NC	NC	NC	UP	NC	NC	UP	anthocyanidin reductase
XP_010052537.1~Eucgr.A01900	NC	NC	NC	DOWN	NC	NC	NC	NC	protein trichome birefringence-like 39
XP_010052607.1~Eucgr.D01050	NC	UP	NC	NC	UP	NC	DOWN	NC	bifunctional bis(5'-adenosyl)-triphosphatase/adenylylsulfatase FHIT isoform X2
XP_010052755.1~Eucgr.D01184	NC	NC	NC	NC	UP	NC	NC	NC	uncharacterized protein LOC104441335
XP_010052820.2~Eucgr.D01295	NC	NC	NC	NC	UP	NC	NC	NC	nuclear transport factor 2
XP_010052871.1~Eucgr.D01351	NC	NC	NC	UP	NC	NC	NC	NC	aspartic proteinase isoform X1
XP_010052882.1~Eucgr.D01358	NC	NC	NC	NC	NC	DOWN	NC	NC	calcium permeable stress-gated cation channel 1
XP_010053041.1~Eucgr.D01648	NC	NC	NC	NC	NC	NC	UP	NC	50S ribosomal protein L11, chloroplastic
XP_010053055.1~Eucgr.D01668	NC	NC	NC	DOWN	NC	DOWN	UP	NC	glucan endo-1,3-beta-glucosidase 11
XP_010053261.1~Eucgr.D01848	NC	NC	UP	UP	NC	NC	NC	NC	glutamate--cysteine ligase, chloroplastic isoform X1
XP_010053270.1~Eucgr.D01857	NC	NC	NC	NC	UP	NC	DOWN	NC	probable phospholipid hydroperoxide glutathione peroxidase
XP_010053351.1~Eucgr.D01930	NC	NC	NC	NC	DOWN	NC	NC	NC	SPX domain-containing membrane protein At4g22990
XP_010053353.1~Eucgr.D01933	NC	NC	NC	NC	NC	NC	DOWN	NC	phospholipase D beta 1
XP_010053405.1~Eucgr.D01989	NC	NC	DOWN	NC	NC	NC	NC	NC	putative transferase At4g12130, mitochondrial
XP_010053421.1~Eucgr.D02017	NC	NC	NC	NC	NC	NC	UP	NC	uncharacterized protein LOC104441873
XP_010053425.1~Eucgr.D02023	NC	NC	NC	NC	NC	NC	UP	NC	elongation factor G-2, chloroplastic
XP_010053451.1~Eucgr.D02043	NC	UP	DOWN	DOWN	NC	UP	DOWN	DOWN	14 kDa proline-rich protein DC2.15
XP_010053530.1~Eucgr.D02125	NC	NC	NC	NC	NC	NC	UP	NC	50S ribosomal protein L19, chloroplastic
XP_010053567.1~Eucgr.D02155	NC	NC	NC	NC	UP	NC	NC	NC	probable methyltransferase PMT14
XP_010053591.1~Eucgr.D02181	NC	NC	NC	NC	NC	NC	DOWN	NC	protein phosphatase 2C 29
XP_010053618.1~Eucgr.D02207	NC	NC	UP	NC	NC	NC	UP	NC	28 kDa ribonucleoprotein, chloroplastic
XP_010053660.1~Eucgr.D02245	NC	NC	NC	NC	UP	NC	DOWN	NC	probable methyltransferase PMT15
XP_010053672.1~Eucgr.D02256	NC	NC	DOWN	NC	NC	NC	NC	NC	(+)-neomenthol dehydrogenase isoform X1
XP_010053729.1~Eucgr.A00018	NC	NC	NC	NC	NC	NC	UP	NC	membrane-associated 30 kDa protein, chloroplastic
XP_010053756.1~Eucgr.D02319	NC	NC	NC	NC	NC	NC	UP	NC	50S ribosomal protein L5, chloroplastic
XP_010053796.1~Eucgr.D02351	NC	NC	UP	UP	NC	NC	NC	UP	hydroquinone glucosyltransferase
XP_010053873.1~Eucgr.D02423	NC	NC	NC	NC	UP	NC	NC	NC	subtilisin-like protease SBT4.14
XP_010053878.1~Eucgr.D02433	NC	NC	NC	NC	NC	NC	UP	NC	synaptotagmin-4
XP_010053907.1~Eucgr.D02467	NC	NC	NC	NC	NC	NC	UP	NC	transketolase, chloroplastic
XP_010053990.1~Eucgr.D02537	NC	NC	NC	NC	DOWN	NC	NC	NC	actin-7
XP_010054047.1~Eucgr.A02035	NC	UP	NC	DOWN	NC	NC	NC	NC	beta-amyrin synthase
XP_010054210.1~Eucgr.A02048	NC	NC	NC	NC	NC	NC	NC	UP	protein DETOXIFICATION 41-like
XP_010054297.1~Eucgr.D00409	NC	NC	NC	NC	DOWN	NC	NC	NC	GDSL esterase/lipase At5g45670
XP_010054740.1~Eucgr.A02118	NC	NC	NC	NC	NC	NC	NC	DOWN	uncharacterized protein LOC104443077 isoform X2
XP_010054812.1~Eucgr.A02129	NC	NC	NC	NC	UP	NC	NC	NC	FH protein interacting protein FIP2 isoform X1
XP_010054953.1~Eucgr.E00010	NC	NC	NC	DOWN	NC	NC	NC	NC	histidine--tRNA ligase, cytoplasmic
XP_010054989.1~Eucgr.E00037	NC	NC	NC	NC	UP	NC	NC	NC	dof zinc finger protein DOF2.5 isoform X1
XP_010055093.1~Eucgr.E00105	NC	NC	NC	NC	NC	DOWN	UP	UP	probable polygalacturonase
XP_010055115.1~Eucgr.E00121	NC	NC	UP	NC	NC	NC	UP	NC	probable glycerol-3-phosphate acyltransferase 8
XP_010055116.1~Eucgr.E00122	NC	UP	NC	NC	NC	NC	NC	NC	U-box domain-containing protein 33
XP_010055130.1~Eucgr.A02155	NC	NC	UP	UP	NC	NC	NC	NC	protein DETOXIFICATION 24 isoform X2
XP_010055168.1~Eucgr.E00174	NC	NC	NC	DOWN	NC	NC	NC	NC	remorin
XP_010055176.1~Eucgr.E00177	NC	NC	NC	UP	NC	NC	NC	NC	uncharacterized protein LOC104443465 isoform X2
XP_010055223.1~Eucgr.E00210	NC	NC	NC	DOWN	NC	NC	NC	NC	probable methyltransferase PMT13
XP_010055257.1~Eucgr.E00228	NC	NC	UP	NC	NC	NC	UP	NC	glycerol-3-phosphate acyltransferase, chloroplastic
XP_010055291.1~Eucgr.E00258	NC	NC	NC	NC	DOWN	NC	NC	NC	E3 ubiquitin-protein ligase RNF14
XP_010055298.1~Eucgr.E00263	NC	NC	NC	DOWN	NC	NC	NC	NC	inositol-tetrakisphosphate 1-kinase 1
XP_010055417.1~Eucgr.A02175	NC	UP	NC	NC	NC	NC	NC	NC	dihydrofolate reductase
XP_010055439.1~Eucgr.A02177	NC	NC	NC	NC	NC	NC	UP	NC	magnesium-protoporphyrin IX monomethyl ester [oxidative] cyclase, chloroplastic
XP_010055451.1~Eucgr.A02178	NC	NC	NC	UP	NC	NC	NC	NC	alpha-L-arabinofuranosidase 1
XP_010055495.2~Eucgr.E00425	NC	UP	DOWN	NC	NC	NC	NC	NC	probable pectinesterase 68
XP_010055561.1~Eucgr.E00490	NC	NC	NC	NC	UP	NC	NC	NC	armadillo repeat-containing kinesin-like protein 3
XP_010055628.1~Eucgr.E00579	NC	NC	NC	NC	NC	NC	DOWN	NC	probable phospholipid hydroperoxide glutathione peroxidase isoform X1
XP_010055664.1~Eucgr.E00628	NC	NC	NC	NC	NC	NC	UP	NC	aquaporin PIP1-2
XP_010055667.1~Eucgr.K02866	NC	NC	NC	NC	UP	NC	NC	NC	ubiquitin-conjugating enzyme E2 4
XP_010055690.1~Eucgr.E00656	NC	NC	DOWN	NC	NC	NC	NC	NC	monodehydroascorbate reductase 5, mitochondrial
XP_010055735.1~Eucgr.A00020	NC	NC	NC	NC	NC	DOWN	UP	NC	endochitinase EP3
XP_010055809.1~Eucgr.E00814	NC	NC	NC	NC	DOWN	NC	NC	NC	dirigent protein 5
XP_010056098.1~Eucgr.E01127	NC	NC	NC	NC	NC	UP	DOWN	NC	rhodanese-like domain-containing protein 19, mitochondrial
XP_010056103.2~Eucgr.E01133	NC	NC	NC	NC	DOWN	NC	NC	NC	transmembrane protein 120 homolog
XP_010056113.1~Eucgr.A02249	NC	NC	NC	NC	NC	NC	UP	NC	ferredoxin-dependent glutamate synthase, chloroplastic
XP_010056136.1~Eucgr.E01170	NC	NC	DOWN	DOWN	NC	UP	NC	NC	pectin acetylesterase 8
XP_010056160.1~Eucgr.E01212	NC	NC	NC	UP	NC	NC	NC	NC	uncharacterized protein LOC104444215 isoform X1
XP_010056196.1~Eucgr.E01252	NC	NC	DOWN	NC	NC	NC	NC	NC	isoflavone reductase homolog
XP_010056203.1~Eucgr.E01257	NC	NC	NC	NC	NC	DOWN	NC	NC	uncharacterized protein LOC104444255
XP_010056226.1~Eucgr.E01309	NC	NC	NC	NC	UP	NC	NC	NC	26S proteasome non-ATPase regulatory subunit 13 homolog B
XP_010056288.1~Eucgr.E01408	NC	NC	NC	NC	UP	NC	NC	NC	peptidyl-prolyl cis-trans isomerase CYP18-1
XP_010056294.1~Eucgr.E01411	NC	NC	NC	NC	UP	NC	NC	NC	4-hydroxy-tetrahydrodipicolinate synthase, chloroplastic isoform X1
XP_010056303.1~Eucgr.E01418	NC	NC	NC	NC	NC	DOWN	NC	NC	ATP-dependent DNA helicase 2 subunit KU80 isoform X1
XP_010056331.1~Eucgr.E01445	NC	DOWN	UP	UP	NC	NC	UP	NC	arginase 1, mitochondrial isoform X2
XP_010056432.2~Eucgr.E01615	NC	UP	NC	NC	UP	NC	NC	NC	putative expansin-B2
XP_010056469.1~Eucgr.E01702	NC	NC	NC	NC	UP	NC	NC	NC	ATP synthase subunit delta', mitochondrial
XP_010056486.1~Eucgr.A02291	NC	NC	NC	NC	NC	NC	NC	DOWN	protein EARLY RESPONSIVE TO DEHYDRATION 15 isoform X2
XP_010056549.1~Eucgr.E01780	NC	NC	UP	NC	NC	NC	NC	DOWN	non-specific phospholipase C3
XP_010056643.2~Eucgr.A02300	NC	NC	NC	NC	DOWN	NC	UP	NC	probable inactive purple acid phosphatase 16
XP_010056828.1~Eucgr.A02321	NC	NC	NC	UP	NC	UP	NC	NC	zeatin O-glucosyltransferase
XP_010056832.1~Eucgr.E02319	NC	NC	NC	DOWN	NC	UP	NC	DOWN	probable mannitol dehydrogenase
XP_010056864.1~Eucgr.E02362	NC	NC	NC	UP	NC	NC	NC	NC	coatomer subunit zeta-1 isoform X2
XP_010056883.1~Eucgr.E02392	NC	NC	NC	NC	NC	NC	UP	NC	uncharacterized protein At2g34460, chloroplastic isoform X1
XP_010057181.1~Eucgr.A02362	NC	NC	NC	DOWN	UP	NC	NC	NC	uncharacterized protein LOC104445070
XP_010057210.1~Eucgr.E02899	NC	DOWN	UP	UP	NC	NC	NC	NC	protein SRG1
XP_010057273.1~Eucgr.A02374	NC	NC	NC	UP	NC	NC	NC	NC	probable galactinol--sucrose galactosyltransferase 2
XP_010057339.1~Eucgr.A02379	NC	NC	NC	NC	DOWN	NC	NC	NC	remorin
XP_010057349.1~Eucgr.A02380	NC	NC	NC	DOWN	NC	NC	NC	NC	guanylate kinase 1
XP_010057377.1~Eucgr.E03257	NC	NC	NC	NC	NC	NC	UP	NC	dormancy-associated protein 1
XP_010057404.1~Eucgr.A02384	NC	NC	NC	NC	UP	NC	NC	NC	zinc finger CCCH domain-containing protein 30
XP_010057715.1~Eucgr.E03678	NC	NC	NC	UP	NC	NC	NC	UP	geraniol 8-hydroxylase
XP_010057754.1~Eucgr.E03807	NC	NC	NC	NC	NC	DOWN	NC	NC	external alternative NAD(P)H-ubiquinone oxidoreductase B2, mitochondrial
XP_010057821.1~Eucgr.E03898	NC	NC	NC	DOWN	NC	NC	NC	NC	heterogeneous nuclear ribonucleoprotein 1
XP_010057856.1~Eucgr.A02432	NC	NC	NC	DOWN	NC	NC	NC	DOWN	LOW QUALITY PROTEIN: polygalacturonase inhibitor-like
XP_010057925.1~Eucgr.E04057	NC	NC	NC	NC	NC	NC	UP	NC	calcium-dependent protein kinase 2
XP_010057961.1~Eucgr.E04103	NC	NC	NC	NC	NC	DOWN	NC	NC	beta-glucosidase 46 isoform X3
XP_010058021.1~Eucgr.E04249	NC	NC	NC	NC	UP	NC	NC	NC	glycine cleavage system H protein 2, mitochondrial
XP_010058101.1~Eucgr.A02451	NC	NC	NC	UP	NC	NC	NC	NC	probable plastid-lipid-associated protein 13, chloroplastic
XP_010058980.1~Eucgr.A02571	NC	NC	UP	UP	NC	NC	UP	NC	33 kDa ribonucleoprotein, chloroplastic
XP_010058995.1~Eucgr.A02574	NC	DOWN	NC	NC	NC	NC	NC	NC	syntaxin-121
XP_010059331.1~Eucgr.E03378	NC	NC	NC	NC	DOWN	NC	NC	NC	zingipain-2
XP_010059402.1~Eucgr.A02624	NC	NC	NC	NC	NC	NC	UP	NC	lysosomal Pro-X carboxypeptidase
XP_010059591.1~Eucgr.A02642	NC	NC	NC	NC	NC	NC	UP	NC	1-aminocyclopropane-1-carboxylate oxidase homolog 4
XP_010059609.1~Eucgr.A02644	NC	NC	NC	NC	UP	NC	NC	NC	1-aminocyclopropane-1-carboxylate oxidase homolog 4
XP_010059695.1~Eucgr.A02651	NC	NC	NC	NC	UP	NC	DOWN	NC	quinone oxidoreductase PIG3
XP_010059718.1~Eucgr.A02652	NC	UP	DOWN	NC	UP	NC	NC	NC	quinone oxidoreductase PIG3
XP_010059752.1~Eucgr.A02656	NC	NC	UP	NC	NC	NC	UP	NC	signal recognition particle 54 kDa protein, chloroplastic
XP_010059812.1~Eucgr.A02664	NC	NC	NC	NC	NC	NC	UP	NC	cell division protein FtsZ homolog 2-1, chloroplastic
XP_010059832.1~Eucgr.F00106	NC	NC	NC	NC	NC	NC	UP	UP	homeobox protein knotted-1-like 2
XP_010059854.1~Eucgr.F00121	NC	NC	NC	NC	UP	NC	NC	NC	subtilisin-like protease SBT1.7
XP_010059873.1~Eucgr.F00148	NC	NC	NC	NC	NC	NC	NC	UP	isoflavone 3'-hydroxylase isoform X1
XP_010059880.2~Eucgr.F00151	NC	NC	NC	NC	DOWN	NC	NC	NC	isoflavone 3'-hydroxylase
XP_010059887.1~Eucgr.F00173	NC	NC	NC	NC	DOWN	NC	UP	UP	isoflavone 3'-hydroxylase
XP_010059895.1~Eucgr.F00184	NC	NC	UP	UP	DOWN	NC	NC	NC	low-temperature-induced cysteine proteinase
XP_010060002.1~Eucgr.F00326	NC	NC	UP	UP	NC	NC	NC	NC	cryptochrome-1 isoform X1
XP_010060005.1~Eucgr.F00328	NC	NC	NC	UP	NC	NC	NC	NC	probable protein phosphatase 2C 9 isoform X1
XP_010060035.1~Eucgr.F00361	NC	UP	DOWN	NC	NC	NC	DOWN	NC	protein EXORDIUM-like
XP_010060036.1~Eucgr.F00365	NC	NC	NC	NC	NC	NC	DOWN	NC	protein EXORDIUM-like 2
XP_010060039.1~Eucgr.F00367	NC	NC	DOWN	NC	NC	NC	NC	NC	F-box protein At1g78280
XP_010060046.1~Eucgr.F00373	NC	NC	UP	NC	NC	NC	NC	NC	thylakoid lumenal 29 kDa protein, chloroplastic isoform X1
XP_010060093.1~Eucgr.F00411	NC	UP	DOWN	NC	NC	UP	NC	NC	aspartyl protease AED3
XP_010060117.1~Eucgr.F00442	NC	NC	NC	UP	NC	NC	NC	NC	probable rhamnogalacturonate lyase B
XP_010060159.1~Eucgr.F00489	NC	NC	NC	NC	DOWN	UP	NC	NC	probable glucan 1,3-beta-glucosidase A
XP_010060161.1~Eucgr.F00490	NC	UP	DOWN	NC	UP	NC	NC	NC	protein DOWNSTREAM OF FLC
XP_010060228.1~Eucgr.F00600	NC	NC	NC	NC	UP	NC	NC	NC	HVA22-like protein i
XP_010060247.1~Eucgr.F00626	NC	NC	NC	NC	UP	NC	NC	NC	uncharacterized protein LOC104448160
XP_010060252.1~Eucgr.F00627	NC	NC	NC	NC	NC	NC	NC	DOWN	40S ribosomal protein S8
XP_010060274.1~Eucgr.F00650	NC	NC	NC	NC	NC	NC	UP	NC	65-kDa microtubule-associated protein 1
XP_010060293.1~Eucgr.F00718	NC	NC	NC	NC	UP	DOWN	NC	NC	ribonuclease 3-like protein 2
XP_010060297.1~Eucgr.F00723	NC	NC	NC	NC	DOWN	NC	NC	NC	proline synthase co-transcribed bacterial homolog protein
XP_010060310.1~Eucgr.F00741	NC	NC	NC	NC	UP	DOWN	NC	NC	aspartic proteinase A1
XP_010060324.1~Eucgr.F00747	NC	NC	NC	NC	UP	NC	NC	NC	putative lactoylglutathione lyase
XP_010060345.1~Eucgr.F00759	NC	DOWN	NC	NC	NC	DOWN	NC	NC	protein translation factor SUI1 homolog 1
XP_010060351.1~Eucgr.F00764	NC	NC	UP	UP	NC	NC	NC	NC	ubiquitin thioesterase OTU1
XP_010060523.1~Eucgr.F01089	NC	NC	NC	NC	DOWN	NC	NC	NC	peptidyl-prolyl cis-trans isomerase CYP37, chloroplastic isoform X1
XP_010060532.1~Eucgr.F01098	NC	NC	UP	NC	DOWN	NC	NC	NC	protochlorophyllide reductase, chloroplastic
XP_010060542.1~Eucgr.F01103	NC	NC	NC	NC	UP	NC	NC	NC	choline transporter-like protein 2
XP_010060660.1~Eucgr.F01206	NC	NC	NC	NC	NC	NC	UP	NC	ATP-dependent zinc metalloprotease FTSH, chloroplastic
XP_010060690.1~Eucgr.F01229	NC	UP	NC	NC	NC	NC	NC	NC	phosphoenolpyruvate carboxylase, housekeeping isozyme
XP_010060697.2~Eucgr.F01235	NC	NC	NC	NC	NC	NC	UP	NC	epidermis-specific secreted glycoprotein EP1
XP_010060720.1~Eucgr.F01299	NC	NC	NC	NC	DOWN	NC	UP	NC	gamma-glutamyl hydrolase 2
XP_010060770.1~Eucgr.F01378	NC	NC	NC	NC	NC	NC	UP	NC	fatty-acid-binding protein 3, chloroplastic isoform X1
XP_010060816.1~Eucgr.F01436	NC	NC	NC	NC	DOWN	NC	NC	NC	glutathione S-transferase U25
XP_010060879.1~Eucgr.F01492	NC	NC	NC	NC	DOWN	NC	NC	NC	cytochrome P450 CYP82D47
XP_010060886.1~Eucgr.F01505	NC	NC	NC	NC	DOWN	NC	NC	NC	allene oxide synthase 1, chloroplastic
XP_010060908.1~Eucgr.F01530	NC	NC	NC	NC	UP	NC	NC	NC	probable calcium-binding protein CML41
XP_010060925.1~Eucgr.F01548	NC	UP	NC	DOWN	NC	NC	NC	DOWN	cytochrome P450 734A1
XP_010060971.1~Eucgr.F01590	NC	NC	NC	NC	NC	NC	UP	NC	glucose-1-phosphate adenylyltransferase large subunit 1 isoform X1
XP_010061009.1~Eucgr.F01612	NC	NC	NC	UP	NC	NC	NC	NC	cysteine protease RD19A
XP_010061038.1~Eucgr.F01637	NC	NC	NC	NC	NC	DOWN	NC	NC	ATP sulfurylase 2
XP_010061065.1~Eucgr.A02792	NC	NC	NC	NC	NC	NC	UP	NC	transmembrane ascorbate ferrireductase 1
XP_010061071.1~Eucgr.F01663	NC	NC	NC	NC	NC	NC	UP	NC	tubulin beta chain
XP_010061091.1~Eucgr.F01679	NC	NC	NC	DOWN	NC	NC	NC	NC	probable cinnamyl alcohol dehydrogenase 6
XP_010061109.1~Eucgr.F01696	NC	NC	NC	DOWN	NC	NC	DOWN	NC	probable prolyl 4-hydroxylase 3
XP_010061114.1~Eucgr.G03364	NC	NC	NC	NC	UP	NC	NC	NC	24-methylenesterol C-methyltransferase 2
XP_010061136.1~Eucgr.F01711	NC	DOWN	NC	UP	NC	NC	NC	UP	T-complex protein 1 subunit beta isoform X1
XP_010061162.1~Eucgr.F01770	NC	NC	NC	UP	NC	NC	UP	UP	1,4-alpha-glucan-branching enzyme 1, chloroplastic/amyloplastic isoform X1
XP_010061172.1~Eucgr.F01776	NC	DOWN	UP	UP	NC	DOWN	UP	NC	catalase isozyme 3 isoform X1
XP_010061174.1~Eucgr.F01775	NC	DOWN	UP	UP	NC	DOWN	UP	NC	catalase isozyme 3 isoform X2
XP_010061230.1~Eucgr.F01820	NC	NC	NC	NC	NC	NC	UP	NC	RNA-binding protein 24-A
XP_010061253.1~Eucgr.F01849	NC	NC	NC	NC	UP	NC	NC	NC	purple acid phosphatase
XP_010061307.1~Eucgr.F01889	NC	NC	NC	NC	NC	NC	UP	NC	maf-like protein DDB_G0281937 isoform X1
XP_010061330.1~Eucgr.F01905	NC	NC	NC	NC	UP	NC	NC	NC	outer envelope pore protein 24, chloroplastic
XP_010061374.1~Eucgr.F01977	NC	NC	NC	NC	DOWN	NC	NC	NC	probable protein phosphatase 2C 6
XP_010061434.1~Eucgr.F02035	NC	NC	NC	NC	UP	NC	NC	NC	ER membrane protein complex subunit 8/9 homolog
XP_010061479.1~Eucgr.F02073	NC	NC	NC	NC	UP	NC	NC	NC	ABC transporter C family member 3-like
XP_010061548.1~Eucgr.F02149	NC	NC	NC	NC	NC	NC	NC	DOWN	mechanosensitive ion channel protein 3, chloroplastic isoform X1
XP_010061590.2~Eucgr.A02836	NC	NC	UP	NC	NC	NC	NC	NC	ABC transporter B family member 28
XP_010061728.1~Eucgr.F02317	NC	NC	NC	NC	DOWN	NC	NC	NC	ethylene-responsive transcription factor RAP2-1
XP_010061739.1~Eucgr.F02334	NC	NC	NC	NC	UP	DOWN	NC	NC	LOW QUALITY PROTEIN: uncharacterized protein LOC104449320
XP_010061749.1~Eucgr.F02337	NC	NC	NC	UP	NC	NC	NC	NC	ABSCISIC ACID-INSENSITIVE 5-like protein 5
XP_010061752.1~Eucgr.F02347	NC	NC	NC	NC	DOWN	NC	NC	NC	alpha-amylase
XP_010061753.1~Eucgr.A02848	NC	NC	NC	NC	NC	NC	DOWN	NC	probable fructokinase-7
XP_010061755.1~Eucgr.F02347	NC	NC	NC	NC	DOWN	NC	NC	NC	alpha-amylase-like
XP_010061844.1~Eucgr.A02859	NC	NC	NC	NC	DOWN	NC	NC	NC	subtilisin-like protease SBT1.3
XP_010061852.1~Eucgr.F02472	NC	NC	NC	NC	NC	NC	UP	NC	peroxisomal (S)-2-hydroxy-acid oxidase GLO4
XP_010061943.1~Eucgr.F02551	NC	NC	NC	NC	UP	NC	NC	NC	cytochrome c oxidase subunit 5b-1, mitochondrial
XP_010061949.1~Eucgr.F02558	NC	NC	NC	NC	NC	NC	DOWN	NC	plastidic ATP/ADP-transporter
XP_010061969.1~Eucgr.F02574	NC	NC	NC	NC	NC	NC	UP	NC	D-glycerate 3-kinase, chloroplastic
XP_010061972.1~Eucgr.F02577	NC	NC	DOWN	NC	NC	NC	NC	NC	protein CDI isoform X2
XP_010062070.1~Eucgr.F02676	NC	NC	NC	NC	NC	NC	DOWN	NC	uncharacterized protein LOC104449572
XP_010062143.1~Eucgr.F02729	NC	NC	UP	UP	NC	NC	UP	NC	uncharacterized protein LOC104449618 isoform X1
XP_010062147.1~Eucgr.F02733	NC	NC	NC	UP	NC	NC	NC	NC	pathogen-related protein
XP_010062190.1~Eucgr.F02763	NC	NC	NC	UP	NC	NC	NC	NC	ACT domain-containing protein ACR3
XP_010062212.1~Eucgr.A02888	NC	NC	NC	NC	DOWN	NC	NC	NC	beta-fructofuranosidase, soluble isoenzyme I
XP_010062251.1~Eucgr.F02846	NC	DOWN	UP	NC	UP	DOWN	NC	NC	protein C2-DOMAIN ABA-RELATED 4
XP_010062303.1~Eucgr.F02894	NC	NC	NC	NC	NC	NC	UP	NC	uncharacterized oxidoreductase At4g09670
XP_010062313.1~Eucgr.F02898	NC	NC	UP	NC	NC	NC	NC	NC	15.7 kDa heat shock protein, peroxisomal
XP_010062315.2~Eucgr.F02899	NC	NC	NC	NC	DOWN	NC	NC	NC	universal stress protein A-like protein
XP_010062316.1~Eucgr.F02900	NC	NC	NC	NC	DOWN	NC	NC	NC	glutamate decarboxylase
XP_010062340.1~Eucgr.F02921	NC	NC	NC	NC	NC	NC	DOWN	NC	microsomal glutathione S-transferase 3
XP_010062361.1~Eucgr.F02941	NC	NC	NC	DOWN	UP	NC	DOWN	DOWN	endoglucanase 3
XP_010062372.1~Eucgr.F02952	NC	NC	NC	DOWN	NC	NC	NC	NC	bifunctional aspartokinase/homoserine dehydrogenase 1, chloroplastic
XP_010062375.1~Eucgr.F02955	NC	DOWN	NC	NC	NC	NC	NC	NC	12-oxophytodienoate reductase 2
XP_010062503.1~Eucgr.F03051	NC	NC	NC	NC	UP	NC	NC	NC	uncharacterized protein LOC104449897
XP_010062641.1~Eucgr.F03138	NC	DOWN	UP	NC	NC	NC	NC	DOWN	beta-fructofuranosidase, insoluble isoenzyme CWINV1
XP_010062756.1~Eucgr.A02935	NC	NC	NC	DOWN	NC	NC	NC	DOWN	glutamate dehydrogenase 2
XP_010062792.1~Eucgr.F03241	NC	NC	NC	NC	UP	NC	NC	NC	ATP-dependent DNA helicase 2 subunit KU70
XP_010062805.1~Eucgr.F03259	NC	NC	NC	NC	DOWN	NC	NC	NC	putative serine/threonine-protein kinase
XP_010062827.1~Eucgr.F03278	NC	NC	NC	NC	UP	DOWN	NC	NC	ras-related protein RABA1b
XP_010062851.1~Eucgr.A01838	NC	NC	NC	NC	NC	DOWN	NC	NC	probable protein phosphatase 2C 39
XP_010062904.2~Eucgr.F03353	NC	NC	NC	DOWN	NC	NC	NC	NC	probable ADP-ribosylation factor GTPase-activating protein AGD5
XP_010062948.1~Eucgr.F03414	NC	NC	NC	NC	DOWN	NC	NC	NC	scarecrow-like protein 21
XP_010062986.1~Eucgr.F03443	NC	NC	NC	NC	UP	NC	NC	NC	tryptophan synthase beta chain 1
XP_010063017.1~Eucgr.A02950	NC	NC	NC	NC	NC	NC	UP	NC	superoxide dismutase [Fe], chloroplastic
XP_010063052.1~Eucgr.F03504	NC	NC	NC	NC	NC	NC	UP	NC	trigger factor-like protein TIG, Chloroplastic
XP_010063064.1~Eucgr.F03510	NC	NC	NC	NC	NC	DOWN	UP	NC	cell division protein FtsZ homolog 1, chloroplastic
XP_010063152.1~Eucgr.F03589	NC	NC	UP	NC	NC	DOWN	NC	NC	cysteine protease XCP2
XP_010063223.1~Eucgr.F03658	NC	NC	NC	NC	NC	UP	NC	NC	probable galactinol--sucrose galactosyltransferase 1
XP_010063241.1~Eucgr.F03673	NC	NC	NC	DOWN	NC	NC	NC	NC	heat shock cognate protein 80
XP_010063253.1~Eucgr.F03681	NC	NC	NC	NC	NC	UP	NC	NC	cellulose synthase-like protein E1
XP_010063266.1~Eucgr.F03689	NC	NC	NC	NC	UP	NC	NC	NC	fasciclin-like arabinogalactan protein 1
XP_010063288.1~Eucgr.F03706	NC	NC	NC	NC	DOWN	NC	NC	NC	phospholipase D delta
XP_010063336.1~Eucgr.F03744	NC	NC	DOWN	DOWN	NC	NC	DOWN	NC	LOW QUALITY PROTEIN: nitrate reductase [NADH]
XP_010063405.1~Eucgr.F03800	NC	NC	NC	NC	UP	NC	NC	NC	aldehyde dehydrogenase family 3 member H1
XP_010063406.1~Eucgr.F03801	NC	NC	NC	NC	UP	NC	NC	NC	aspartic proteinase Asp1 isoform X1
XP_010063418.1~Eucgr.F03816	NC	UP	NC	NC	NC	NC	NC	NC	chalcone--flavonone isomerase isoform X1
XP_010063499.1~Eucgr.F03908	NC	NC	NC	UP	NC	NC	NC	NC	glycerol kinase
XP_010063567.1~Eucgr.F03958	NC	NC	NC	NC	UP	NC	NC	NC	phosphatidyl-N-methylethanolamine N-methyltransferase
XP_010063598.1~Eucgr.F03980	NC	NC	NC	NC	NC	DOWN	NC	NC	heat shock 70 kDa protein
XP_010063613.1~Eucgr.F03985	NC	NC	NC	UP	NC	NC	UP	NC	uncharacterized protein LOC104450652
XP_010063635.1~Eucgr.A00353	NC	NC	NC	NC	DOWN	UP	UP	NC	probable bifunctional TENA-E protein
XP_010063653.1~Eucgr.F04018	NC	NC	NC	DOWN	NC	NC	NC	NC	60S ribosomal protein L7-4
XP_010063668.1~Eucgr.F04026	NC	UP	NC	NC	NC	NC	NC	NC	uncharacterized membrane protein At1g16860
XP_010063709.1~Eucgr.F04070	NC	NC	UP	UP	NC	NC	NC	NC	uncharacterized protein LOC104450729 isoform X1
XP_010063723.1~Eucgr.F04085	NC	NC	NC	NC	UP	NC	NC	NC	uncharacterized protein LOC104450737
XP_010063744.1~Eucgr.F04106	NC	NC	NC	NC	NC	NC	UP	NC	uncharacterized protein LOC104450755
XP_010063835.1~Eucgr.F04195	NC	NC	NC	NC	NC	NC	UP	NC	peroxidase 12
XP_010063836.1~Eucgr.F04198	NC	NC	NC	NC	UP	NC	NC	NC	peroxidase 12
XP_010063937.1~Eucgr.F04332	NC	NC	NC	NC	UP	NC	NC	NC	replication factor C subunit 2
XP_010063944.1~Eucgr.F04342	NC	NC	NC	NC	UP	NC	NC	NC	replication factor C subunit 3
XP_010063986.1~Eucgr.F04363	NC	UP	NC	NC	NC	UP	NC	NC	aminoacylase-1 isoform X1
XP_010064024.1~Eucgr.F04402	NC	NC	NC	UP	NC	NC	NC	NC	aldehyde dehydrogenase family 7 member B4
XP_010064085.1~Eucgr.F04463	NC	NC	DOWN	NC	NC	NC	NC	NC	phosphoglycerate kinase, cytosolic
XP_010064086.1~Eucgr.F04466	NC	NC	NC	NC	UP	NC	NC	NC	glyceraldehyde-3-phosphate dehydrogenase GAPCP2, chloroplastic
XP_010064859.1~Eucgr.F02992	NC	NC	NC	NC	NC	NC	NC	UP	patellin-3
XP_010065001.1~Eucgr.F03789	NC	NC	NC	NC	DOWN	NC	NC	NC	photosystem II 22 kDa protein, chloroplastic
XP_010065372.1~Eucgr.G00400	NC	NC	NC	NC	UP	NC	NC	NC	cleavage and polyadenylation specificity factor subunit 3-I
XP_010065391.1~Eucgr.G01289	NC	NC	NC	NC	NC	DOWN	UP	NC	zinc finger CCCH domain-containing protein 44-like
XP_010065395.1~Eucgr.G00444	NC	UP	NC	NC	NC	NC	NC	NC	coatomer subunit gamma
XP_010065456.1~Eucgr.G00559	NC	NC	NC	NC	DOWN	NC	NC	NC	thiamine biosynthetic bifunctional enzyme TH1, chloroplastic
XP_010065529.1~Eucgr.G00650	NC	NC	NC	NC	NC	NC	UP	NC	beta-xylosidase/alpha-L-arabinofuranosidase 2
XP_010065642.1~Eucgr.G00851	NC	NC	NC	NC	NC	NC	UP	NC	protein EXORDIUM-like 2
XP_010065652.1~Eucgr.G00874	NC	NC	NC	NC	NC	NC	NC	DOWN	bifunctional riboflavin biosynthesis protein RIBA 1, chloroplastic
XP_010065700.1~Eucgr.G00952	NC	NC	NC	NC	NC	NC	NC	UP	protein DMR6-LIKE OXYGENASE 2 isoform X1
XP_010065702.1~Eucgr.G00957	NC	NC	NC	NC	UP	NC	NC	NC	prefoldin subunit 1
XP_010065704.1~Eucgr.G00958	NC	NC	NC	NC	UP	NC	NC	NC	LOW QUALITY PROTEIN: cycloartenol synthase 2-like
XP_010065750.1~Eucgr.G01043	NC	NC	NC	DOWN	NC	NC	NC	NC	oligopeptide transporter 4
XP_010065820.1~Eucgr.G01120	NC	UP	NC	NC	NC	NC	NC	NC	L-galactose dehydrogenase
XP_010065823.1~Eucgr.G01124	NC	NC	NC	NC	UP	NC	NC	NC	LL-diaminopimelate aminotransferase, chloroplastic isoform X1
XP_010065831.1~Eucgr.G01131	NC	NC	NC	UP	UP	NC	NC	NC	branched-chain-amino-acid aminotransferase 2, chloroplastic
XP_010065846.1~Eucgr.G01171	NC	NC	NC	NC	UP	NC	NC	NC	pathogenesis-related protein 1
XP_010065961.1~Eucgr.G01342	NC	UP	NC	DOWN	NC	NC	NC	NC	cinnamate beta-D-glucosyltransferase-like
XP_010065975.1~Eucgr.G01370	NC	NC	NC	NC	UP	NC	NC	NC	DNA-directed RNA polymerases II, IV and V subunit 3
XP_010066009.1~Eucgr.G01417	NC	NC	NC	NC	NC	UP	NC	NC	caffeoyl-CoA O-methyltransferase 2
XP_010066026.1~Eucgr.G01451	NC	NC	NC	NC	NC	NC	DOWN	NC	zinc-binding alcohol dehydrogenase domain-containing protein 2 isoform X1
XP_010066046.1~Eucgr.G01491	NC	UP	NC	NC	NC	NC	NC	NC	probable carboxylesterase 2
XP_010066088.1~Eucgr.G01559	NC	NC	NC	NC	NC	NC	UP	UP	aspartyl protease family protein At5g10770
XP_010066258.1~Eucgr.G01761	NC	NC	NC	NC	DOWN	NC	NC	NC	uncharacterized protein LOC104453411
XP_010066318.1~Eucgr.G01819	NC	NC	NC	DOWN	NC	NC	NC	DOWN	lysine histidine transporter-like 8
XP_010066434.1~Eucgr.G01959	NC	NC	NC	NC	NC	UP	DOWN	DOWN	acetylajmalan esterase
XP_010066513.1~Eucgr.G02036	NC	NC	DOWN	NC	NC	NC	NC	NC	1-Cys peroxiredoxin
XP_010066529.1~Eucgr.G02062	NC	NC	NC	UP	NC	NC	NC	NC	sodium/hydrogen exchanger 8 isoform X1
XP_010066546.1~Eucgr.G02074	NC	NC	NC	NC	NC	UP	NC	NC	purple acid phosphatase 3
XP_010066547.1~Eucgr.A00395	NC	NC	NC	DOWN	NC	NC	NC	NC	methylenetetrahydrofolate reductase 2
XP_010066570.1~Eucgr.G02102	NC	NC	NC	DOWN	NC	NC	NC	NC	dynamin-related protein 1C
XP_010066577.1~Eucgr.G02110	NC	NC	NC	NC	NC	DOWN	UP	NC	probable peroxygenase 4
XP_010066599.1~Eucgr.G02158	NC	NC	NC	NC	NC	NC	DOWN	NC	putative receptor-like protein kinase At4g00960
XP_010066605.1~Eucgr.G02165	NC	NC	NC	NC	NC	NC	NC	UP	protein C2-DOMAIN ABA-RELATED 7-like
XP_010066621.1~Eucgr.G02184	NC	NC	NC	NC	NC	NC	UP	NC	serine carboxypeptidase-like 50
XP_010066712.1~Eucgr.G02310	NC	NC	NC	NC	UP	NC	NC	NC	uncharacterized protein LOC104453786
XP_010066726.1~Eucgr.G02324	NC	NC	NC	NC	DOWN	NC	NC	NC	3-ketoacyl-CoA synthase 6
XP_010066729.1~Eucgr.G02327	NC	NC	UP	NC	NC	NC	UP	NC	LOW QUALITY PROTEIN: alpha-xylosidase 1
XP_010066808.1~Eucgr.G02422	NC	NC	NC	NC	UP	NC	NC	NC	translin-associated protein X
XP_010066843.1~Eucgr.G02447	NC	UP	NC	DOWN	UP	NC	NC	NC	probable inactive purple acid phosphatase 1
XP_010066865.1~Eucgr.G02464	NC	NC	NC	NC	NC	NC	UP	NC	uncharacterized protein LOC104453913 isoform X1
XP_010066916.1~Eucgr.G02508	NC	NC	NC	DOWN	NC	NC	NC	NC	probable methyltransferase PMT2
XP_010066958.1~Eucgr.G02550	NC	NC	NC	UP	NC	NC	NC	NC	uncharacterized protein LOC104453982
XP_010067002.1~Eucgr.G02578	NC	NC	NC	NC	NC	DOWN	NC	NC	serine carboxypeptidase-like 35
XP_010067029.1~Eucgr.G02595	NC	NC	NC	NC	DOWN	NC	NC	NC	uncharacterized protein LOC104454025
XP_010067040.1~Eucgr.G02607	NC	DOWN	UP	UP	NC	NC	UP	UP	uncharacterized protein LOC104454032
XP_010067067.1~Eucgr.G02633	NC	UP	DOWN	NC	NC	UP	DOWN	DOWN	calcium and calcium/calmodulin-dependent serine/threonine-protein kinase
XP_010067174.1~Eucgr.G02726	NC	UP	NC	NC	NC	NC	NC	NC	SEC12-like protein 1
XP_010067218.1~Eucgr.G02764	NC	NC	NC	NC	NC	NC	UP	NC	glutathione S-transferase DHAR2
XP_010067290.1~Eucgr.G02816	NC	NC	NC	NC	NC	NC	DOWN	NC	serine carboxypeptidase-like 27
XP_010067291.1~Eucgr.G02817	NC	NC	NC	NC	NC	UP	NC	NC	serine carboxypeptidase-like 28 isoform X1
XP_010067299.1~Eucgr.G02828	NC	NC	NC	NC	DOWN	NC	NC	NC	caffeoylshikimate esterase
XP_010067506.1~Eucgr.G03037	NC	NC	NC	NC	DOWN	NC	NC	NC	probable aquaporin PIP1-2
XP_010067510.1~Eucgr.G03040	NC	NC	NC	NC	NC	DOWN	NC	NC	LOW QUALITY PROTEIN: nematode resistance protein-like HSPRO2
XP_010067559.1~Eucgr.G03088	NC	NC	NC	UP	NC	NC	UP	NC	ferritin-3, chloroplastic
XP_010067599.1~Eucgr.G03125	NC	NC	NC	NC	NC	NC	UP	NC	uroporphyrinogen decarboxylase isoform X1
XP_010067614.1~Eucgr.G03138	NC	UP	NC	NC	NC	NC	NC	NC	probable chalcone--flavonone isomerase 3
XP_010067631.1~Eucgr.G03150	NC	NC	NC	NC	UP	NC	NC	NC	protein NETWORKED 4B
XP_010067731.1~Eucgr.G03235	NC	NC	NC	NC	NC	NC	UP	UP	uncharacterized protein LOC104454542
XP_010067855.1~Eucgr.G03364	NC	NC	NC	NC	UP	NC	NC	NC	cycloartenol-C-24-methyltransferase
XP_010067858.1~Eucgr.G03366	NC	NC	NC	NC	NC	NC	UP	DOWN	uncharacterized protein LOC104454644
XP_010067862.1~Eucgr.G03371	NC	NC	NC	NC	UP	NC	NC	NC	actin-related protein 7
XP_010067895.1~Eucgr.G03402	NC	NC	NC	NC	UP	NC	NC	NC	thioredoxin-like protein Clot
XP_010068292.1~Eucgr.G00931	NC	NC	NC	NC	UP	NC	NC	NC	acetyl-CoA-benzylalcohol acetyltransferase
XP_010068816.2~Eucgr.G02640	NC	NC	NC	NC	UP	NC	NC	NC	probable 3-hydroxyisobutyryl-CoA hydrolase 3 isoform X1
XP_010068983.1~Eucgr.H00004	NC	NC	NC	NC	UP	NC	NC	NC	crocetin glucosyltransferase, chloroplastic
XP_010069115.1~Eucgr.H00144	NC	NC	NC	NC	NC	NC	UP	NC	probable plastid-lipid-associated protein 6, chloroplastic
XP_010069191.1~Eucgr.H00239	NC	NC	DOWN	NC	NC	NC	NC	NC	MLO-like protein 1 isoform X1
XP_010069210.1~Eucgr.H00257	NC	NC	NC	NC	NC	DOWN	UP	NC	2-alkenal reductase (NADP(+)-dependent)
XP_010069450.1~Eucgr.H00564	NC	NC	NC	UP	NC	NC	UP	NC	annexin D5
XP_010069466.1~Eucgr.H00577	NC	NC	NC	NC	NC	UP	NC	NC	methylecgonone reductase
XP_010069532.1~Eucgr.H00656	NC	NC	NC	NC	DOWN	NC	NC	NC	uncharacterized protein LOC104456436
XP_010069602.1~Eucgr.H00732	NC	NC	NC	DOWN	NC	NC	NC	NC	ras-related protein RABA5b
XP_010069640.1~Eucgr.K00756	NC	NC	NC	NC	UP	NC	NC	NC	small ubiquitin-related modifier 1
XP_010069691.2~Eucgr.H00838	NC	NC	NC	UP	NC	NC	NC	NC	uncharacterized protein LOC104456575 isoform X1
XP_010069812.1~Eucgr.H00972	NC	NC	NC	DOWN	NC	NC	NC	NC	endoplasmin homolog
XP_010069829.1~Eucgr.H01000	NC	NC	NC	NC	NC	NC	DOWN	DOWN	uncharacterized protein LOC104456673
XP_010069964.1~Eucgr.H01176	NC	NC	NC	NC	NC	UP	NC	NC	glutathione S-transferase
XP_010070208.1~Eucgr.H01473	NC	NC	NC	NC	NC	NC	UP	NC	ribosome-recycling factor, chloroplastic
XP_010070425.1~Eucgr.H01867	NC	UP	NC	DOWN	NC	NC	NC	NC	LOW QUALITY PROTEIN: serine/threonine-protein kinase TNNI3K-like
XP_010070434.1~Eucgr.H01881	NC	NC	NC	NC	NC	NC	DOWN	NC	2-alkenal reductase (NADP(+)-dependent) isoform X1
XP_010070436.1~Eucgr.H01881	NC	NC	NC	NC	NC	NC	DOWN	NC	2-alkenal reductase (NADP(+)-dependent)
XP_010070481.1~Eucgr.H01952	NC	NC	NC	NC	NC	NC	DOWN	NC	cytochrome P450 CYP82D47
XP_010070483.1~Eucgr.H01954	NC	NC	NC	NC	DOWN	NC	NC	NC	cytochrome P450 CYP82D47
XP_010070615.1~Eucgr.H02264	NC	DOWN	DOWN	NC	UP	NC	DOWN	NC	probable indole-3-acetic acid-amido synthetase GH3.1
XP_010070647.1~Eucgr.H02295	NC	NC	NC	UP	NC	DOWN	UP	NC	uncharacterized protein LOC104457396 isoform X2
XP_010070649.1~Eucgr.H02297	NC	NC	NC	NC	DOWN	NC	NC	NC	UPF0553 protein
XP_018715473.1~Eucgr.H02043	NC	NC	UP	NC	NC	NC	NC	NC	uncharacterized protein LOC104416785
XP_018715501.1~Eucgr.H02644	NC	NC	NC	NC	UP	NC	NC	NC	crocetin glucosyltransferase, chloroplastic
XP_018715542.1~Eucgr.G03366	NC	NC	NC	DOWN	NC	NC	NC	DOWN	uncharacterized protein LOC104457277
XP_018716610.1~Eucgr.H04967	NC	NC	NC	NC	NC	DOWN	NC	NC	protein DA1-related 1 isoform X1
XP_018717123.1~Eucgr.H01882	NC	NC	NC	NC	NC	NC	DOWN	NC	2-alkenal reductase (NADP(+)-dependent) isoform X3
XP_018717125.1~Eucgr.H01880	NC	NC	NC	NC	NC	NC	DOWN	DOWN	2-alkenal reductase (NADP(+)-dependent)-like
XP_018717370.1~Eucgr.H00669	NC	DOWN	UP	NC	NC	NC	NC	NC	alpha-galactosidase-like
XP_018717371.1~Eucgr.H00669	NC	DOWN	UP	NC	NC	NC	NC	NC	alpha-galactosidase
XP_018717533.1~Eucgr.H02855	NC	DOWN	UP	UP	NC	NC	NC	NC	beta-glucosidase 18
XP_018717842.1~Eucgr.I01840	NC	NC	NC	NC	NC	NC	DOWN	NC	lipase-like PAD4
XP_018718394.1~Eucgr.I01792	NC	NC	NC	NC	NC	NC	UP	NC	protease Do-like 1, chloroplastic isoform X1
XP_018718812.1~Eucgr.I00930	NC	NC	UP	UP	NC	NC	UP	UP	red chlorophyll catabolite reductase, chloroplastic
XP_018719257.1~Eucgr.J02455	NC	NC	NC	NC	DOWN	NC	UP	NC	alpha-mannosidase
XP_018719923.1~Eucgr.J02955	NC	UP	NC	NC	NC	NC	UP	NC	malonate--CoA ligase
XP_018721074.1~Eucgr.K00558	NC	NC	NC	NC	DOWN	NC	NC	NC	protoporphyrinogen oxidase 1, chloroplastic
XP_018721372.1~Eucgr.K02538	NC	UP	NC	NC	NC	NC	NC	NC	pentatricopeptide repeat-containing protein PNM1, mitochondrial
XP_018723534.1~Eucgr.I01408	NC	NC	NC	UP	NC	NC	NC	NC	L-ascorbate peroxidase 3, peroxisomal, partial
XP_018724159.1~Eucgr.B02075	NC	DOWN	NC	NC	NC	NC	NC	NC	LOW QUALITY PROTEIN: topless-related protein 3
XP_018724711.1~Eucgr.B03586	NC	NC	DOWN	NC	NC	NC	NC	NC	pyruvate kinase, cytosolic isozyme
XP_018724770.1~Eucgr.G02634	NC	NC	NC	UP	NC	NC	NC	NC	protein FAR1-RELATED SEQUENCE 3
XP_018724785.1~Eucgr.B03862	NC	DOWN	NC	NC	NC	NC	NC	NC	anthocyanidin 5,3-O-glucosyltransferase
XP_018725748.1~Eucgr.A00388	NC	NC	NC	NC	DOWN	NC	NC	NC	2-alkenal reductase (NADP(+)-dependent)-like
XP_018729341.1~Eucgr.E01115	NC	NC	NC	NC	NC	NC	DOWN	DOWN	probable cinnamyl alcohol dehydrogenase 1
XP_018729428.1~Eucgr.E01434	NC	DOWN	UP	UP	NC	NC	NC	NC	vestitone reductase
XP_018729429.1~Eucgr.E01438	NC	NC	NC	UP	DOWN	NC	UP	UP	vestitone reductase-like
XP_018729628.1~Eucgr.E00279	NC	NC	NC	NC	NC	DOWN	NC	NC	abscisic acid receptor PYR1
XP_018729882.1~Eucgr.E02852	NC	NC	NC	NC	UP	NC	NC	NC	cyclic phosphodiesterase-like
XP_018729957.1~Eucgr.E02881	NC	NC	NC	UP	NC	NC	NC	UP	protein SRG1 isoform X2
XP_018730129.1~Eucgr.E01067	NC	DOWN	UP	NC	UP	DOWN	UP	NC	glucan endo-1,3-beta-glucosidase 11
XP_018730424.1~Eucgr.E03744	NC	NC	NC	NC	NC	NC	DOWN	NC	cysteine-rich receptor-like protein kinase 15 isoform X1
XP_018730827.1~Eucgr.A01732	NC	NC	DOWN	NC	NC	NC	NC	DOWN	cysteine-rich repeat secretory protein 38
XP_018730932.1~Eucgr.F00027	NC	NC	DOWN	NC	NC	UP	DOWN	NC	uncharacterized protein LOC104447756, partial
XP_018731271.1~Eucgr.F04283	NC	NC	NC	NC	NC	NC	DOWN	DOWN	uncharacterized protein LOC104452336 isoform X1
XP_018731693.1~Eucgr.F03505	NC	UP	NC	NC	NC	NC	NC	NC	LOW QUALITY PROTEIN: 65-kDa microtubule-associated protein 1
XP_018731696.1~Eucgr.F03641	NC	NC	DOWN	NC	NC	NC	DOWN	NC	putative 4-hydroxy-4-methyl-2-oxoglutarate aldolase 3 isoform X1
XP_018732299.1~Eucgr.F02353	NC	NC	NC	NC	NC	NC	UP	NC	protein TIC 22, chloroplastic
XP_018732353.1~Eucgr.G03134	NC	UP	NC	DOWN	NC	UP	NC	DOWN	expansin-A8-like
XP_018732847.1~Eucgr.A02355	NC	NC	NC	UP	NC	NC	NC	NC	insulin-degrading enzyme-like 1, peroxisomal isoform X8
YP_003933950.1~Eucgr.H02991	NC	NC	UP	NC	NC	NC	NC	NC	ATP synthase CF0 subunit I (chloroplast)
YP_003933986.1~Eucgr.A00264	NC	NC	NC	NC	NC	NC	UP	NC	photosystem II CP47 chlorophyll apoprotein (chloroplast)
YP_003933998.1~Eucgr.C03015	NC	NC	NC	NC	NC	DOWN	UP	NC	ribosomal protein S3 (chloroplast)
XP_010023565.1~Eucgr.H02605	DOWN	NC	NC	NC	NC	NC	NC	NC	2-methylene-furan-3-one reductase
XP_010023621.1~Eucgr.H02647	DOWN	NC	NC	NC	NC	NC	NC	NC	receptor-like kinase TMK4 isoform X1
XP_010023978.1~Eucgr.H03100	DOWN	NC	NC	UP	NC	DOWN	UP	UP	1-aminocyclopropane-1-carboxylate oxidase homolog 1
XP_010024143.1~Eucgr.H03305	DOWN	NC	UP	NC	DOWN	NC	NC	NC	uncharacterized protein LOC104414683
XP_010024151.1~Eucgr.H03311	DOWN	NC	NC	NC	DOWN	NC	NC	NC	chloroplast stem-loop binding protein of 41 kDa b, chloroplastic
XP_010024230.1~Eucgr.H03423	DOWN	NC	NC	NC	NC	NC	NC	NC	40S ribosomal protein S3a
XP_010024724.1~Eucgr.H03958	DOWN	DOWN	UP	UP	DOWN	DOWN	UP	NC	bifunctional epoxide hydrolase 2
XP_010024736.1~Eucgr.H03981	DOWN	NC	NC	NC	DOWN	NC	NC	NC	major allergen Pru ar 1
XP_010024738.1~Eucgr.H03983	DOWN	NC	NC	NC	DOWN	NC	NC	NC	major allergen Pru ar 1
XP_010024741.1~Eucgr.H03988	DOWN	NC	NC	NC	DOWN	NC	NC	NC	major allergen Pru ar 1
XP_010024778.1~Eucgr.H04033	DOWN	NC	NC	NC	DOWN	NC	NC	NC	putative beta-D-xylosidase
XP_010025286.1~Eucgr.H04606	DOWN	NC	NC	NC	NC	NC	NC	NC	photosynthetic NDH subunit of lumenal location 5, chloroplastic
XP_010025693.1~Eucgr.H05062	DOWN	NC	NC	NC	NC	NC	NC	NC	chloride channel protein CLC-c
XP_010026751.1~Eucgr.B00145	DOWN	NC	UP	NC	NC	DOWN	UP	NC	isoflavone reductase-like protein isoform X1
XP_010026802.1~Eucgr.B00159	DOWN	NC	NC	NC	NC	NC	NC	NC	60S ribosomal protein L7a-1
XP_010026853.1~Eucgr.H03111	DOWN	NC	NC	NC	NC	NC	NC	NC	1-aminocyclopropane-1-carboxylate oxidase homolog 11
XP_010027650.1~Eucgr.I00200	DOWN	NC	NC	NC	NC	NC	NC	NC	photosystem I reaction center subunit N, chloroplastic
XP_010027844.1~Eucgr.I00424	DOWN	NC	UP	NC	NC	NC	UP	NC	PLAT domain-containing protein 3
XP_010028165.1~Eucgr.I00773	DOWN	NC	UP	NC	NC	NC	NC	NC	cytochrome P450 81E8
XP_010028184.1~Eucgr.B00357	DOWN	NC	UP	UP	NC	DOWN	UP	UP	aldehyde dehydrogenase family 2 member B4, mitochondrial
XP_010028333.1~Eucgr.I01025	DOWN	DOWN	NC	NC	DOWN	NC	UP	NC	oxygen-evolving enhancer protein 1, chloroplastic
XP_010028423.1~Eucgr.I01128	DOWN	NC	NC	UP	DOWN	NC	UP	UP	CBS domain-containing protein CBSX2, chloroplastic
XP_010028648.1~Eucgr.G01726	DOWN	NC	UP	NC	DOWN	NC	NC	NC	fructose-bisphosphate aldolase 1, chloroplastic
XP_010028675.1~Eucgr.B00400	DOWN	UP	NC	NC	NC	NC	NC	NC	ATPase 11, plasma membrane-type
XP_010028683.1~Eucgr.I01368	DOWN	NC	NC	NC	DOWN	DOWN	UP	NC	uncharacterized protein LOC104418905
XP_010028730.1~Eucgr.I01418	DOWN	NC	NC	UP	DOWN	DOWN	UP	NC	heavy metal-associated isoprenylated plant protein 26
XP_010028734.1~Eucgr.I01423	DOWN	NC	NC	NC	DOWN	NC	UP	NC	glycerate dehydrogenase
XP_010028899.1~Eucgr.I01564	DOWN	NC	NC	NC	DOWN	DOWN	UP	NC	glyceraldehyde-3-phosphate dehydrogenase A, chloroplastic
XP_010029115.1~Eucgr.I01746	DOWN	DOWN	NC	NC	NC	NC	NC	NC	microtubule-associated protein futsch isoform X1
XP_010029144.1~Eucgr.I01764	DOWN	NC	NC	NC	NC	NC	NC	NC	glutaredoxin
XP_010029196.2~Eucgr.I01808	DOWN	NC	NC	NC	NC	NC	NC	NC	2-methylene-furan-3-one reductase, partial
XP_010029197.1~Eucgr.I01803	DOWN	NC	NC	NC	NC	NC	NC	NC	2-methylene-furan-3-one reductase
XP_010029203.1~Eucgr.I01816	DOWN	NC	UP	NC	DOWN	NC	NC	NC	peptidyl-prolyl cis-trans isomerase CYP38, chloroplastic
XP_010029606.1~Eucgr.I02271	DOWN	NC	NC	NC	DOWN	NC	NC	NC	endochitinase
XP_010029991.1~Eucgr.I02608	DOWN	NC	NC	NC	NC	NC	NC	NC	gamma-glutamyl peptidase 5
XP_010030127.1~Eucgr.I02744	DOWN	NC	UP	NC	DOWN	NC	UP	NC	ferredoxin
XP_010031252.1~Eucgr.J00237	DOWN	NC	NC	UP	DOWN	NC	NC	NC	probable aquaporin PIP1-4
XP_010031253.1~Eucgr.H03338	DOWN	NC	NC	NC	DOWN	NC	NC	NC	probable caffeine synthase 2
XP_010032010.1~Eucgr.J00936	DOWN	NC	NC	NC	NC	NC	NC	UP	beta-galactosidase 8
XP_010032290.1~Eucgr.J01176	DOWN	NC	NC	NC	DOWN	NC	UP	NC	aspartyl protease AED3 isoform X2
XP_010032296.1~Eucgr.J01178	DOWN	NC	UP	UP	NC	NC	UP	UP	NADPH:quinone oxidoreductase
XP_010032381.1~Eucgr.J01234	DOWN	NC	UP	UP	DOWN	DOWN	UP	NC	ribulose bisphosphate carboxylase/oxygenase activase, chloroplastic
XP_010032541.1~Eucgr.J01381	DOWN	NC	NC	NC	NC	NC	NC	NC	serine carboxypeptidase-like 25
XP_010032637.1~Eucgr.J01502	DOWN	NC	NC	NC	DOWN	NC	UP	NC	ribulose bisphosphate carboxylase small chain, chloroplastic
XP_010032777.1~Eucgr.J01663	DOWN	NC	UP	NC	NC	NC	UP	NC	probable xyloglucan endotransglucosylase/hydrolase protein B
XP_010033050.1~Eucgr.J01957	DOWN	NC	NC	NC	NC	NC	NC	NC	18.1 kDa class I heat shock protein
XP_010033105.1~Eucgr.J02030	DOWN	NC	NC	NC	DOWN	NC	UP	NC	ribulose bisphosphate carboxylase/oxygenase activase, chloroplastic isoform X1
XP_010033165.1~Eucgr.L03160	DOWN	NC	NC	NC	NC	NC	NC	NC	LOW QUALITY PROTEIN: 60S ribosomal protein L23a-like
XP_010033424.1~Eucgr.J02353	DOWN	NC	NC	NC	NC	NC	NC	NC	protein NUCLEAR FUSION DEFECTIVE 4
XP_010033727.1~Eucgr.J02805	DOWN	NC	NC	NC	NC	NC	NC	NC	subtilisin-like protease SBT1.4
XP_010033775.1~Eucgr.J02856	DOWN	NC	NC	NC	DOWN	NC	NC	NC	uncharacterized protein LOC104423017
XP_010034049.1~Eucgr.J03131	DOWN	NC	NC	NC	NC	NC	NC	NC	aspartyl protease family protein At5g10770
XP_010034097.1~Eucgr.J03190	DOWN	NC	NC	NC	NC	NC	NC	NC	vacuolar-processing enzyme alpha-isozyme
XP_010034641.1~Eucgr.H03423	DOWN	NC	NC	NC	NC	NC	NC	NC	40S ribosomal protein S3a
XP_010034898.1~Eucgr.K00013	DOWN	NC	NC	NC	DOWN	NC	UP	NC	probable 6-phosphogluconolactonase 4, chloroplastic
XP_010034932.1~Eucgr.K00070	DOWN	NC	NC	NC	DOWN	DOWN	UP	UP	alcohol dehydrogenase-like 3
XP_010035085.1~Eucgr.K00213	DOWN	NC	UP	NC	DOWN	NC	UP	NC	sorbitol dehydrogenase
XP_010035181.1~Eucgr.K00303	DOWN	NC	UP	UP	DOWN	NC	UP	UP	cell division control protein 48 homolog C isoform X1
XP_010035248.1~Eucgr.B01088	DOWN	NC	UP	NC	DOWN	DOWN	UP	NC	photosystem I reaction center subunit II, chloroplastic
XP_010035276.1~Eucgr.K00389	DOWN	NC	UP	DOWN	DOWN	DOWN	UP	NC	photosystem I reaction center subunit III, chloroplastic
XP_010035302.1~Eucgr.K00414	DOWN	UP	NC	NC	DOWN	NC	UP	UP	probable 6-phosphogluconolactonase 4, chloroplastic
XP_010035513.1~Eucgr.K00750	DOWN	NC	NC	NC	DOWN	NC	NC	NC	1-aminocyclopropane-1-carboxylate oxidase 3
XP_010035998.1~Eucgr.K01283	DOWN	NC	UP	DOWN	DOWN	NC	UP	NC	non-specific lipid-transfer protein 1
XP_010036097.1~Eucgr.K01362	DOWN	NC	NC	NC	DOWN	NC	NC	NC	chlorophyll a-b binding protein 8, chloroplastic
XP_010036408.1~Eucgr.K01691	DOWN	NC	UP	UP	DOWN	DOWN	UP	NC	alpha-L-arabinofuranosidase 1
XP_010036760.1~Eucgr.K02100	DOWN	NC	NC	NC	NC	NC	NC	NC	cysteine-rich repeat secretory protein 55
XP_010036774.1~Eucgr.K02119	DOWN	NC	NC	NC	DOWN	NC	UP	NC	putative quinone-oxidoreductase homolog, chloroplastic
XP_010036876.1~Eucgr.K02211	DOWN	NC	NC	NC	DOWN	NC	NC	NC	cytochrome P450 CYP736A12
XP_010037065.1~Eucgr.K02346	DOWN	NC	NC	NC	NC	NC	NC	NC	glyoxylate/succinic semialdehyde reductase 1
XP_010037445.1~Eucgr.B01311	DOWN	NC	NC	NC	NC	NC	NC	NC	rapid alkalinization factor
XP_010037694.1~Eucgr.K02975	DOWN	NC	NC	NC	NC	NC	NC	NC	bifunctional monothiol glutaredoxin-S16, chloroplastic
XP_010037718.1~Eucgr.K02992	DOWN	DOWN	UP	UP	NC	NC	NC	NC	auxin transporter-like protein 4
XP_010037774.1~Eucgr.A00617	DOWN	NC	NC	NC	NC	NC	NC	NC	macrophage migration inhibitory factor homolog isoform X2
XP_010037912.1~Eucgr.K03198	DOWN	NC	NC	NC	DOWN	NC	NC	NC	thioredoxin-like protein AAED1, chloroplastic
XP_010037913.1~Eucgr.K03211	DOWN	NC	NC	NC	NC	NC	NC	DOWN	40S ribosomal protein S23
XP_010038123.1~Eucgr.K03402	DOWN	NC	NC	UP	DOWN	NC	NC	NC	endo-1,3;1,4-beta-D-glucanase
XP_010038233.1~Eucgr.K03498	DOWN	NC	NC	DOWN	DOWN	UP	NC	DOWN	bifunctional epoxide hydrolase 2
XP_010038421.1~Eucgr.B01439	DOWN	NC	NC	NC	DOWN	NC	NC	NC	phosphoglycolate phosphatase 1B, chloroplastic
XP_010039803.1~Eucgr.B01596	DOWN	NC	NC	NC	DOWN	NC	NC	NC	probable xyloglucan endotransglucosylase/hydrolase protein 23
XP_010041725.1~Eucgr.I02673	DOWN	NC	DOWN	NC	DOWN	NC	UP	NC	peroxidase N1-like isoform X1
XP_010041872.1~Eucgr.L02592	DOWN	NC	NC	NC	NC	NC	NC	NC	MLP-like protein 28
XP_010041937.1~Eucgr.B01758	DOWN	NC	NC	NC	NC	NC	NC	NC	sodium/hydrogen exchanger 2
XP_010042322.1~Eucgr.D00957	DOWN	NC	NC	NC	NC	NC	NC	NC	ras-related protein RABB1c
XP_010042419.1~Eucgr.B01820	DOWN	NC	NC	NC	DOWN	NC	NC	NC	aspartic proteinase isoform X1
XP_010043460.1~Eucgr.B02278	DOWN	UP	NC	NC	DOWN	NC	UP	NC	alpha-glucan phosphorylase, H isozyme
XP_010043700.1~Eucgr.B02462	DOWN	NC	NC	NC	DOWN	NC	NC	NC	tetraspanin-3
XP_010043801.1~Eucgr.B02546	DOWN	NC	UP	NC	NC	DOWN	UP	NC	MLP-like protein 423
XP_010043875.1~Eucgr.B02608	DOWN	NC	NC	NC	NC	NC	NC	NC	probable plastid-lipid-associated protein 12, chloroplastic isoform X2
XP_010043907.1~Eucgr.B02639	DOWN	NC	NC	NC	DOWN	NC	UP	UP	non-functional NADPH-dependent codeinone reductase 2
XP_010044055.1~Eucgr.A02662	DOWN	NC	NC	NC	NC	NC	NC	NC	heme-binding-like protein At3g10130, chloroplastic
XP_010044059.1~Eucgr.B02761	DOWN	NC	NC	NC	DOWN	NC	NC	NC	protein SSUH2 homolog
XP_010044151.1~Eucgr.B02879	DOWN	NC	NC	NC	NC	NC	NC	NC	fruit protein pKIWI502
XP_010044414.1~Eucgr.B03157	DOWN	NC	NC	NC	DOWN	NC	NC	NC	PLASMODESMATA CALLOSE-BINDING PROTEIN 3
XP_010044504.1~Eucgr.B03225	DOWN	NC	NC	NC	DOWN	NC	NC	NC	vinorine synthase
XP_010044906.1~Eucgr.B03573	DOWN	NC	NC	NC	NC	NC	NC	NC	60S ribosomal protein L21-1
XP_010044969.1~Eucgr.B03634	DOWN	NC	NC	NC	DOWN	NC	UP	NC	metal tolerance protein 4
XP_010044987.1~Eucgr.B03659	DOWN	NC	NC	NC	NC	NC	NC	NC	beta-glucosidase 12
XP_010045157.1~Eucgr.B03798	DOWN	NC	NC	NC	NC	NC	NC	NC	probable carboxylesterase 15
XP_010045285.1~Eucgr.B03914	DOWN	NC	NC	NC	NC	NC	NC	NC	serine carboxypeptidase-like 51
XP_010045701.1~Eucgr.A01018	DOWN	NC	NC	NC	NC	NC	NC	NC	pto-interacting protein 1
XP_010046044.1~Eucgr.A01073	DOWN	NC	UP	NC	NC	NC	UP	DOWN	plasma membrane-associated cation-binding protein 2
XP_010046653.1~Eucgr.A01153	DOWN	NC	NC	NC	DOWN	DOWN	UP	NC	aquaporin PIP2-1
XP_010047012.1~Eucgr.C00193	DOWN	NC	NC	NC	DOWN	NC	NC	NC	CBL-interacting serine/threonine-protein kinase 21 isoform X1
XP_010047621.1~Eucgr.C00931	DOWN	NC	NC	NC	NC	NC	NC	NC	60S ribosomal protein L31
XP_010047753.1~Eucgr.A01273	DOWN	NC	UP	UP	DOWN	NC	UP	NC	uncharacterized protein At5g02240
XP_010047772.1~Eucgr.C01098	DOWN	NC	NC	NC	NC	NC	UP	NC	sodium/pyruvate cotransporter BASS2, chloroplastic
XP_010048020.1~Eucgr.A01315	DOWN	NC	NC	NC	NC	NC	NC	NC	probable polygalacturonase isoform X1
XP_010048668.1~Eucgr.C02389	DOWN	NC	NC	NC	NC	UP	NC	NC	peroxidase 16
XP_010049367.1~Eucgr.C03290	DOWN	NC	NC	NC	NC	NC	NC	NC	21 kDa protein
XP_010049669.1~Eucgr.C03817	DOWN	NC	NC	NC	DOWN	NC	NC	NC	chloroplast processing peptidase
XP_010049752.1~Eucgr.A01533	DOWN	NC	NC	NC	DOWN	NC	UP	NC	1,4-alpha-glucan-branching enzyme 2-2, chloroplastic/amyloplastic
XP_010049875.1~Eucgr.C04062	DOWN	UP	NC	NC	NC	NC	NC	NC	protein ENHANCED DISEASE RESISTANCE 2-like isoform X2
XP_010051482.1~Eucgr.A01769	DOWN	NC	UP	NC	DOWN	NC	NC	NC	cytochrome b6-f complex iron-sulfur subunit, chloroplastic
XP_010051979.2~Eucgr.D00209	DOWN	NC	NC	NC	DOWN	NC	NC	NC	flavonoid 3'-monooxygenase
XP_010052015.1~Eucgr.D00261	DOWN	NC	NC	NC	DOWN	NC	UP	NC	CSC1-like protein ERD4
XP_010052016.1~Eucgr.D00261	DOWN	NC	NC	NC	DOWN	NC	UP	NC	CSC1-like protein ERD4
XP_010052095.1~Eucgr.D00322	DOWN	NC	NC	NC	DOWN	NC	NC	NC	chlorophyll a-b binding protein of LHCII type 1
XP_010052458.1~Eucgr.D00854	DOWN	NC	NC	NC	DOWN	NC	UP	NC	oxygen-evolving enhancer protein 3-2, chloroplastic
XP_010052604.1~Eucgr.A00017	DOWN	NC	NC	NC	NC	NC	NC	NC	signal recognition particle 14 kDa protein
XP_010052857.1~Eucgr.D01335	DOWN	NC	NC	NC	NC	NC	NC	NC	putative lactoylglutathione lyase
XP_010052888.1~Eucgr.A01933	DOWN	NC	NC	NC	NC	NC	UP	NC	ATP-dependent zinc metalloprotease FTSH 2, chloroplastic
XP_010052892.1~Eucgr.D01368	DOWN	NC	NC	NC	NC	NC	NC	NC	1-aminocyclopropane-1-carboxylate oxidase
XP_010053163.2~Eucgr.D01765	DOWN	NC	NC	NC	NC	NC	NC	NC	cellulose synthase-like protein G3
XP_010053265.2~Eucgr.A01968	DOWN	UP	DOWN	NC	NC	NC	DOWN	NC	probable xyloglucan endotransglucosylase/hydrolase protein 16
XP_010053269.1~Eucgr.D01856	DOWN	NC	NC	UP	NC	NC	NC	NC	probable glutathione peroxidase 8
XP_010053610.1~Eucgr.D02201	DOWN	NC	NC	NC	NC	NC	NC	NC	abscisic acid receptor PYR1
XP_010053670.1~Eucgr.D02253	DOWN	NC	NC	NC	NC	NC	NC	NC	(+)-neomenthol dehydrogenase
XP_010053799.1~Eucgr.D02358	DOWN	NC	NC	NC	NC	NC	NC	NC	dihydroflavonol-4-reductase
XP_010054042.1~Eucgr.D02588	DOWN	NC	NC	NC	NC	NC	NC	NC	60S ribosomal protein L13-2
XP_010054080.1~Eucgr.A02039	DOWN	DOWN	UP	NC	DOWN	NC	UP	NC	oxygen-evolving enhancer protein 2, chloroplastic
XP_010054473.1~Eucgr.A02084	DOWN	NC	NC	NC	DOWN	NC	UP	NC	glucan endo-1,3-beta-glucosidase 8
XP_010054663.1~Eucgr.A02108	DOWN	NC	NC	NC	NC	NC	NC	NC	tubulin alpha-3 chain
XP_010054946.1~Eucgr.E00001	DOWN	NC	NC	NC	DOWN	NC	UP	NC	isoflavone reductase-like protein isoform X1
XP_010055391.1~Eucgr.E00329	DOWN	NC	UP	NC	DOWN	NC	UP	NC	poly(U)-specific endoribonuclease-B
XP_010055403.1~Eucgr.E00338	DOWN	NC	NC	NC	NC	NC	NC	NC	isoflavone reductase-like protein
XP_010056030.1~Eucgr.E01069	DOWN	NC	UP	NC	DOWN	NC	NC	NC	pyruvate dehydrogenase E1 component subunit alpha-3, chloroplastic
XP_010056079.1~Eucgr.E01119	DOWN	NC	UP	UP	DOWN	NC	UP	NC	probable cinnamyl alcohol dehydrogenase 1 isoform X1
XP_010056172.1~Eucgr.E01220	DOWN	NC	NC	NC	DOWN	NC	NC	NC	60S ribosomal protein L13-1
XP_010056208.1~Eucgr.E01261	DOWN	NC	NC	NC	DOWN	NC	NC	NC	phosphoribulokinase, chloroplastic
XP_010056320.1~Eucgr.E01432	DOWN	NC	NC	UP	DOWN	DOWN	UP	UP	vestitone reductase
XP_010056726.1~Eucgr.E02058	DOWN	NC	NC	NC	NC	NC	NC	NC	abscisic stress-ripening protein 2
XP_010056846.1~Eucgr.E02981	DOWN	NC	NC	NC	NC	NC	NC	NC	60S ribosomal protein L32-1
XP_010056879.1~Eucgr.D00321	DOWN	NC	NC	NC	DOWN	NC	NC	NC	chlorophyll a-b binding protein of LHCII type 1
XP_010057074.1~Eucgr.E02713	DOWN	NC	NC	NC	NC	NC	NC	NC	protein trichome birefringence-like 38
XP_010057365.1~Eucgr.E03242	DOWN	NC	UP	NC	DOWN	NC	UP	NC	triose phosphate/phosphate translocator, chloroplastic
XP_010057603.1~Eucgr.E03524	DOWN	UP	NC	NC	NC	NC	NC	NC	probable sucrose-phosphate synthase 1
XP_010057794.1~Eucgr.E03859	DOWN	NC	NC	NC	DOWN	NC	NC	NC	oligopeptide transporter 3
XP_010057805.1~Eucgr.E03874	DOWN	NC	NC	NC	NC	NC	NC	NC	caffeic acid 3-O-methyltransferase
XP_010057806.1~Eucgr.E03875	DOWN	NC	NC	NC	NC	NC	NC	NC	caffeic acid 3-O-methyltransferase isoform X1
XP_010057920.1~Eucgr.E04053	DOWN	NC	NC	NC	DOWN	NC	NC	NC	ATP synthase gamma chain, chloroplastic
XP_010058288.1~Eucgr.E00787	DOWN	NC	NC	NC	DOWN	NC	NC	NC	late embryogenesis abundant protein At1g64065
XP_010059918.1~Eucgr.F00208	DOWN	NC	NC	NC	DOWN	NC	UP	NC	subtilisin-like protease SBT1.9
XP_010060206.1~Eucgr.F00590	DOWN	NC	NC	NC	DOWN	UP	NC	NC	snakin-2 isoform X1
XP_010060270.1~Eucgr.F00647	DOWN	NC	NC	NC	NC	NC	NC	NC	syntaxin-51 isoform X1
XP_010060626.1~Eucgr.F01172	DOWN	NC	NC	UP	NC	NC	NC	NC	D-amino-acid transaminase, chloroplastic
XP_010060965.1~Eucgr.F01584	DOWN	NC	NC	NC	NC	NC	NC	NC	isoflavone reductase-like protein
XP_010061031.1~Eucgr.F01632	DOWN	NC	NC	NC	DOWN	NC	NC	NC	uncharacterized protein LOC104448820 isoform X1
XP_010061086.1~Eucgr.A02793	DOWN	NC	UP	UP	NC	NC	NC	UP	remorin isoform X1
XP_010061137.1~Eucgr.F01712	DOWN	NC	NC	NC	NC	NC	NC	NC	L-ascorbate oxidase homolog
XP_010061201.1~Eucgr.F01793	DOWN	NC	NC	NC	DOWN	NC	UP	NC	glyceraldehyde-3-phosphate dehydrogenase GAPB, chloroplastic
XP_010061214.1~Eucgr.F01805	DOWN	NC	NC	NC	DOWN	NC	NC	NC	monosaccharide-sensing protein 2
XP_010061255.1~Eucgr.A02801	DOWN	NC	NC	NC	NC	NC	NC	NC	uncharacterized protein LOC104448975
XP_010061259.1~Eucgr.F01852	DOWN	NC	NC	NC	NC	NC	NC	NC	low-temperature-induced cysteine proteinase
XP_010061714.1~Eucgr.F02299	DOWN	NC	NC	NC	DOWN	NC	UP	UP	D-3-phosphoglycerate dehydrogenase 3, chloroplastic
XP_010061857.1~Eucgr.A02861	DOWN	NC	UP	NC	NC	NC	NC	NC	alpha-L-fucosidase 1
XP_010061866.1~Eucgr.F02481	DOWN	NC	UP	NC	NC	NC	UP	NC	uncharacterized protein LOC104449417
XP_010062104.1~Eucgr.F02696	DOWN	NC	NC	NC	NC	NC	NC	NC	60S ribosomal protein L3
XP_010062114.1~Eucgr.F02707	DOWN	NC	NC	NC	NC	NC	NC	NC	trihelix transcription factor GT-2 isoform X1
XP_010062160.1~Eucgr.F02740	DOWN	NC	NC	NC	NC	NC	UP	NC	serine carboxypeptidase-like 42
XP_010062334.1~Eucgr.F02918	DOWN	NC	NC	NC	NC	NC	NC	NC	protein DJ-1 homolog D
XP_010062508.1~Eucgr.F03054	DOWN	NC	UP	NC	DOWN	NC	UP	NC	aquaporin TIP2-1
XP_010062711.1~Eucgr.F03186	DOWN	NC	UP	NC	DOWN	NC	NC	NC	photosystem II 10 kDa polypeptide, chloroplastic
XP_010062976.2~Eucgr.F03433	DOWN	NC	UP	UP	DOWN	NC	NC	NC	thiamine thiazole synthase 1, chloroplastic
XP_010062982.1~Eucgr.F03438	DOWN	NC	NC	NC	NC	NC	NC	NC	protein disulfide-isomerase 5-3 isoform X1
XP_010063104.1~Eucgr.F03538	DOWN	NC	NC	NC	DOWN	NC	NC	NC	L-ascorbate oxidase homolog
XP_010063242.1~Eucgr.F03674	DOWN	NC	NC	NC	NC	NC	NC	NC	calcineurin B-like protein 3
XP_010063276.1~Eucgr.A00350	DOWN	NC	NC	UP	NC	NC	NC	NC	outer envelope pore protein 16-2, chloroplastic
XP_010063304.1~Eucgr.F03718	DOWN	NC	NC	NC	NC	NC	NC	NC	V-type proton ATPase subunit B 2 isoform X1
XP_010063529.1~Eucgr.F03922	DOWN	NC	NC	NC	NC	NC	NC	NC	uncharacterized protein LOC104450601
XP_010063536.1~Eucgr.F03926	DOWN	NC	NC	NC	NC	NC	NC	NC	protein NUCLEAR FUSION DEFECTIVE 4
XP_010063732.1~Eucgr.F04099	DOWN	NC	UP	NC	DOWN	NC	UP	NC	chlorophyll a-b binding protein CP26, chloroplastic
XP_010063797.1~Eucgr.F04149	DOWN	NC	NC	NC	NC	NC	UP	NC	ATP synthase subunit delta, chloroplastic
XP_010063852.1~Eucgr.F04219	DOWN	NC	NC	NC	DOWN	NC	UP	UP	GPI-anchored CFEM domain protein A
XP_010064092.1~Eucgr.F04472	DOWN	NC	NC	NC	NC	NC	NC	NC	metacaspase-4
XP_010065338.1~Eucgr.G00345	DOWN	NC	NC	NC	NC	NC	NC	NC	DExH-box ATP-dependent RNA helicase DExH7, chloroplastic
XP_010065394.1~Eucgr.G00442	DOWN	NC	NC	NC	NC	NC	NC	NC	ras-related protein Rab7
XP_010065533.1~Eucgr.G00656	DOWN	UP	NC	NC	DOWN	UP	NC	NC	phosphatidylserine decarboxylase proenzyme 2 isoform X1
XP_010065640.1~Eucgr.G00850	DOWN	NC	NC	NC	NC	NC	NC	NC	protein EXORDIUM-like 2
XP_010065641.1~Eucgr.G00850	DOWN	NC	NC	NC	DOWN	NC	NC	NC	protein EXORDIUM-like 2
XP_010065706.1~Eucgr.G00960	DOWN	NC	NC	NC	NC	NC	NC	NC	root phototropism protein 3
XP_010065844.1~Eucgr.A00390	DOWN	NC	NC	NC	DOWN	NC	UP	NC	2-alkenal reductase (NADP(+)-dependent) isoform X2
XP_010066215.1~Eucgr.G01726	DOWN	NC	UP	NC	DOWN	NC	NC	NC	fructose-bisphosphate aldolase 1, chloroplastic
XP_010066391.1~Eucgr.G01919	DOWN	NC	NC	NC	NC	NC	NC	NC	syntaxin-22
XP_010066948.1~Eucgr.G02539	DOWN	NC	NC	NC	NC	NC	NC	NC	single-stranded DNA-binding protein WHY1, chloroplastic isoform X3
XP_010067366.1~Eucgr.G02904	DOWN	NC	NC	NC	DOWN	NC	NC	NC	psbP-like protein 1, chloroplastic
XP_010067434.1~Eucgr.G02956	DOWN	NC	NC	NC	DOWN	NC	UP	NC	thylakoid lumenal 15 kDa protein 1, chloroplastic isoform X1
XP_010067725.1~Eucgr.G03227	DOWN	NC	NC	NC	NC	NC	NC	NC	aspartyl protease AED3
XP_010067867.1~Eucgr.G03374	DOWN	NC	NC	UP	DOWN	NC	UP	UP	carotenoid 9,10(9',10')-cleavage dioxygenase 1
XP_010067934.1~Eucgr.A01080	DOWN	NC	NC	NC	DOWN	NC	NC	NC	glycine-rich RNA-binding protein
XP_010069396.1~Eucgr.H00481	DOWN	NC	NC	NC	NC	NC	NC	NC	probable aldo-keto reductase 2
XP_010069480.1~Eucgr.H00595	DOWN	DOWN	UP	UP	DOWN	DOWN	UP	NC	glutamate decarboxylase
XP_010069614.1~Eucgr.H00750	DOWN	NC	NC	NC	NC	NC	NC	NC	40S ribosomal protein S8
XP_010069727.1~Eucgr.H00875	DOWN	NC	NC	NC	NC	NC	NC	NC	fasciclin-like arabinogalactan protein 2
XP_010069806.1~Eucgr.H00962	DOWN	NC	NC	NC	DOWN	NC	UP	NC	synaptotagmin-2
XP_010070062.1~Eucgr.H01287	DOWN	NC	UP	NC	DOWN	NC	NC	NC	psbP domain-containing protein 1, chloroplastic isoform X2
XP_010070634.1~Eucgr.H02279	DOWN	NC	NC	NC	NC	NC	NC	NC	subtilisin-like protease SBT1.7
XP_018715199.1~Eucgr.G01834	DOWN	NC	NC	NC	DOWN	NC	NC	NC	uncharacterized protein ycf39
XP_018719930.1~Eucgr.J01869	DOWN	NC	NC	NC	NC	NC	NC	NC	UDP-glycosyltransferase 87A1
XP_018721518.1~Eucgr.L00011	DOWN	NC	NC	NC	DOWN	NC	NC	NC	uncharacterized protein LOC104428014
XP_018721980.1~Eucgr.B02495	DOWN	NC	NC	NC	DOWN	NC	NC	NC	4-hydroxy-3-methylbut-2-en-1-yl diphosphate synthase (ferredoxin), chloroplastic-like
XP_018724704.1~Eucgr.B03574	DOWN	NC	NC	NC	NC	NC	NC	NC	60S ribosomal protein L10-like
XP_018727022.1~Eucgr.C03541	DOWN	NC	NC	NC	NC	NC	NC	NC	12-oxophytodienoate reductase 3
XP_018728402.1~Eucgr.D00321	DOWN	NC	NC	NC	DOWN	NC	NC	NC	chlorophyll a-b binding protein of LHCII type 1
XP_018731051.1~Eucgr.F01305	DOWN	NC	NC	NC	NC	NC	NC	NC	probable LRR receptor-like serine/threonine-protein kinase At1g53430
XP_018731179.1~Eucgr.F03515	DOWN	NC	NC	NC	NC	NC	NC	NC	glycerophosphodiester phosphodiesterase GDPDL3
XP_018731997.1~Eucgr.A02097	DOWN	NC	UP	UP	DOWN	NC	UP	NC	glutamate dehydrogenase 1 isoform X1
XP_018732074.1~Eucgr.F03703	DOWN	NC	NC	NC	DOWN	NC	NC	NC	glutathione S-transferase PARB-like
YP_003933949.1~Eucgr.F03718	DOWN	NC	NC	NC	DOWN	NC	NC	NC	ATP synthase CF1 alpha subunit (chloroplast)
