# Supplementary material for: Integration analysis of transcriptome and proteome profiles brings new insights of somatic embryogenesis of two eucalyptus species
Source: BMC Plant Biol. 2024 Jun 15;24:561. doi: 10.1186/s12870-024-05271-6 (PMC11179386; doi:10.1186/s12870-024-05271-6)
Supplement: Supplementary file 8 — Supplementary Material 8. [file 12870_2024_5271_MOESM8_ESM.xlsx]

## Sheet: Sheet1
Supplementary Table S6. KEGG pathways involved by the DEGs/DEPs by both transcriptome sequencing and proteomics.
Comparison	Pathway	ID	Gene_number	p-value
A2_vs_A1.down	Photosynthesis	ko00195	15	5.83e-15
A2_vs_A1.down	Metabolic pathways	ko01100	80	2.07e-13
A2_vs_A1.down	Photosynthesis - antenna proteins	ko00196	5	3.36e-06
A2_vs_A1.down	Carbon metabolism	ko01200	19	7.08e-06
A2_vs_A1.down	Ribosome	ko03010	15	1.41e-05
A2_vs_A1.down	Microbial metabolism in diverse environments	ko01120	20	0.0004763
A2_vs_A1.down	Carbon fixation in photosynthetic organisms	ko00710	7	0.0005674
A2_vs_A1.down	Biosynthesis of secondary metabolites	ko01110	37	0.00347
A2_vs_A1.down	Methane metabolism	ko00680	6	0.005543
A2_vs_A1.down	Chloroalkane and chloroalkene degradation	ko00625	4	0.005603
A2_vs_A1.up	Metabolic pathways	ko01100	122	2.2e-16
A2_vs_A1.up	Biosynthesis of secondary metabolites	ko01110	81	6.79e-13
A2_vs_A1.up	Glycolysis / Gluconeogenesis	ko00010	22	1.21e-09
A2_vs_A1.up	Microbial metabolism in diverse environments	ko01120	35	2.52e-07
A2_vs_A1.up	Glutathione metabolism	ko00480	14	8.09e-07
A2_vs_A1.up	Chemical carcinogenesis	ko05204	12	1.16e-06
A2_vs_A1.up	Metabolism of xenobiotics by cytochrome P450	ko00980	12	1.16e-06
A2_vs_A1.up	Drug metabolism - cytochrome P450	ko00982	12	1.16e-06
A2_vs_A1.up	Tyrosine metabolism	ko00350	11	2.85e-06
A2_vs_A1.up	Biosynthesis of antibiotics	ko01130	34	2.1e-05
A2_vs_A1.up	Fatty acid degradation	ko00071	9	7.92e-05
A2_vs_A1.up	Carotenoid biosynthesis	ko00906	8	0.0001706
A2_vs_A1.up	Isoquinoline alkaloid biosynthesis	ko00950	6	0.0003787
A2_vs_A1.up	Chlorocyclohexane and chlorobenzene degradation	ko00361	4	0.0005428
A2_vs_A1.up	Fluorobenzoate degradation	ko00364	4	0.0005428
A2_vs_A1.up	Toluene degradation	ko00623	4	0.0007631
A2_vs_A1.up	Fatty acid biosynthesis	ko00061	7	0.0007719
A2_vs_A1.up	alpha-Linolenic acid metabolism	ko00592	7	0.0008843
A2_vs_A1.up	Pentose phosphate pathway	ko00030	7	0.003172
A2_vs_A1.up	Tropane, piperidine and pyridine alkaloid biosynthesis	ko00960	5	0.003248
A2_vs_A1.up	Fructose and mannose metabolism	ko00051	7	0.004248
A3_vs_A2.down	Galactose metabolism	ko00052	6	1.24e-05
A3_vs_A2.down	Glycosphingolipid biosynthesis - globo and isoglobo series	ko00603	3	1.73e-05
A3_vs_A2.down	Sphingolipid metabolism	ko00600	4	0.0001571
A3_vs_A2.down	Biosynthesis of secondary metabolites	ko01110	18	0.0001908
A3_vs_A2.down	Longevity regulating pathway	ko04211	3	0.001631
A3_vs_A2.down	FoxO signaling pathway	ko04068	3	0.002254
A3_vs_A2.down	Longevity regulating pathway - multiple species	ko04213	3	0.003438
A3_vs_A2.down	alpha-Linolenic acid metabolism	ko00592	3	0.003902
A3_vs_A2.down	Metabolic pathways	ko01100	21	0.004285
A3_vs_A2.down	MAPK signaling pathway - plant	ko04016	4	0.009689
A3_vs_A2.down	Glycerolipid metabolism	ko00561	3	0.01352
A3_vs_A2.down	Biosynthesis of antibiotics	ko01130	8	0.01433
A3_vs_A2.down	Glyoxylate and dicarboxylate metabolism	ko00630	3	0.01733
A3_vs_A2.down	Biosynthesis of amino acids	ko01230	5	0.02562
A3_vs_A2.down	Peroxisome	ko04146	3	0.02809
A3_vs_A2.down	Brassinosteroid biosynthesis	ko00905	1	0.0344
A3_vs_A2.down	Vitamin digestion and absorption	ko04977	1	0.0344
A3_vs_A2.down	Photosynthesis	ko00195	2	0.03584
A3_vs_A2.down	Longevity regulating pathway - worm	ko04212	2	0.03738
A3_vs_A2.down	Carbon metabolism	ko01200	5	0.04013
A3_vs_A2.down	Phenylalanine, tyrosine and tryptophan biosynthesis	ko00400	2	0.04054
A3_vs_A2.down	Carotenoid biosynthesis	ko00906	2	0.04216
A3_vs_A2.down	Tryptophan metabolism	ko00380	2	0.04715
A3_vs_A2.down	Taurine and hypotaurine metabolism	ko00430	1	0.04783
A3_vs_A2.up	Biosynthesis of secondary metabolites	ko01110	28	4.51e-08
A3_vs_A2.up	Metabolic pathways	ko01100	35	2.37e-07
A3_vs_A2.up	Flavonoid biosynthesis	ko00941	8	2.54e-07
A3_vs_A2.up	Phenylalanine metabolism	ko00360	4	0.002979
A3_vs_A2.up	Ubiquinone and other terpenoid-quinone biosynthesis	ko00130	3	0.00326
A3_vs_A2.up	Biofilm formation - Escherichia coli	ko02026	2	0.005114
A3_vs_A2.up	Circadian rhythm - plant	ko04712	2	0.01994
A3_vs_A2.up	Valine, leucine and isoleucine degradation	ko00280	3	0.02211
A3_vs_A2.up	Carbon fixation in photosynthetic organisms	ko00710	3	0.02211
A3_vs_A2.up	Phenylpropanoid biosynthesis	ko00940	5	0.02856
A3_vs_A2.up	Microbial metabolism in diverse environments	ko01120	8	0.02909
A3_vs_A2.up	Isoflavonoid biosynthesis	ko00943	2	0.03035
A3_vs_A2.up	Carbon fixation pathways in prokaryotes	ko00720	2	0.0362
A3_vs_A2.up	Carbon metabolism	ko01200	6	0.03745
A3_vs_A2.up	Estrogen signaling pathway	ko04915	2	0.04032
A3_vs_A2.up	Arginine biosynthesis	ko00220	2	0.04461
A3_vs_A2.up	Brassinosteroid biosynthesis	ko00905	1	0.0449
A4_vs_A3.down	Glycolysis / Gluconeogenesis	ko00010	11	2.59e-09
A4_vs_A3.down	Biosynthesis of secondary metabolites	ko01110	25	1.28e-08
A4_vs_A3.down	Microbial metabolism in diverse environments	ko01120	14	5.6e-07
A4_vs_A3.down	Metabolic pathways	ko01100	27	1.32e-05
A4_vs_A3.down	Biosynthesis of antibiotics	ko01130	11	0.0004121
A4_vs_A3.down	Flavonoid biosynthesis	ko00941	4	0.001862
A4_vs_A3.down	Carbon metabolism	ko01200	7	0.003302
A4_vs_A3.down	alpha-Linolenic acid metabolism	ko00592	3	0.004415
A4_vs_A3.down	Fatty acid degradation	ko00071	3	0.006927
A4_vs_A3.down	Biosynthesis of amino acids	ko01230	6	0.007734
A4_vs_A3.down	Pentose phosphate pathway	ko00030	3	0.008048
A4_vs_A3.down	Tyrosine metabolism	ko00350	3	0.008048
A4_vs_A3.down	Fructose and mannose metabolism	ko00051	3	0.009271
A4_vs_A3.down	Carbon fixation in photosynthetic organisms	ko00710	3	0.01203
A4_vs_A3.down	Sulfur metabolism	ko00920	2	0.01623
A4_vs_A3.down	Methane metabolism	ko00680	3	0.01636
A4_vs_A3.down	Isoflavonoid biosynthesis	ko00943	2	0.01984
A4_vs_A3.down	Pyruvate metabolism	ko00620	3	0.02895
A4_vs_A3.down	Phenylpropanoid biosynthesis	ko00940	4	0.04782
A4_vs_A3.up	Photosynthesis	ko00195	8	7.1e-08
A4_vs_A3.up	Metabolic pathways	ko01100	47	7.35e-08
A4_vs_A3.up	Biosynthesis of secondary metabolites	ko01110	32	4.42e-06
A4_vs_A3.up	Glycosphingolipid biosynthesis - globo and isoglobo series	ko00603	3	0.000122
A4_vs_A3.up	Glycerolipid metabolism	ko00561	6	0.0003633
A4_vs_A3.up	Quorum sensing	ko02024	4	0.001864
A4_vs_A3.up	Tryptophan metabolism	ko00380	4	0.004248
A4_vs_A3.up	Bacterial secretion system	ko03070	2	0.004666
A4_vs_A3.up	Biosynthesis of antibiotics	ko01130	13	0.008542
A4_vs_A3.up	Carbon metabolism	ko01200	9	0.01009
A4_vs_A3.up	Longevity regulating pathway	ko04211	3	0.01015
A4_vs_A3.up	Phenylpropanoid biosynthesis	ko00940	7	0.01266
A4_vs_A3.up	FoxO signaling pathway	ko04068	3	0.01378
A4_vs_A3.up	Thiamine metabolism	ko00730	2	0.0144
A4_vs_A3.up	Biosynthesis of amino acids	ko01230	8	0.01487
A4_vs_A3.up	Sphingolipid metabolism	ko00600	3	0.01583
A4_vs_A3.up	Methane metabolism	ko00680	4	0.01668
A4_vs_A3.up	Galactose metabolism	ko00052	4	0.01823
A4_vs_A3.up	Longevity regulating pathway - multiple species	ko04213	3	0.02043
A4_vs_A3.up	Phenylalanine, tyrosine and tryptophan biosynthesis	ko00400	3	0.02298
A4_vs_A3.up	Glutathione metabolism	ko00480	4	0.02532
A4_vs_A3.up	D-Glutamine and D-glutamate metabolism	ko00471	1	0.02648
A4_vs_A3.up	Arginine and proline metabolism	ko00330	3	0.03161
A4_vs_A3.up	Glycolysis / Gluconeogenesis	ko00010	5	0.03647
A4_vs_A3.up	Pentose phosphate pathway	ko00030	3	0.03993
A4_vs_A3.up	Fructose and mannose metabolism	ko00051	3	0.0454
A4_vs_A3.up	Glycerophospholipid metabolism	ko00564	3	0.0454
A5_vs_A3.down	Metabolic pathways	ko01100	29	0.002038
A5_vs_A3.down	Biosynthesis of secondary metabolites	ko01110	19	0.00913
A5_vs_A3.down	Microbial metabolism in diverse environments	ko01120	12	0.0005838
A5_vs_A3.down	Biosynthesis of antibiotics	ko01130	11	0.00648
A5_vs_A3.down	Biosynthesis of amino acids	ko01230	9	0.0006441
A5_vs_A3.down	Starch and sucrose metabolism	ko00500	6	0.009161
A5_vs_A3.down	Ribosome	ko03010	6	0.01121
A5_vs_A3.down	Phenylpropanoid biosynthesis	ko00940	5	0.04101
A5_vs_A3.down	Endocytosis	ko04144	5	0.02097
A5_vs_A3.down	Phenylalanine, tyrosine and tryptophan biosynthesis	ko00400	4	0.001114
A5_vs_A3.down	Quorum sensing	ko02024	4	0.0006527
A5_vs_A3.down	Alanine, aspartate and glutamate metabolism	ko00250	3	0.01154
A5_vs_A3.down	Cysteine and methionine metabolism	ko00270	3	0.04922
A5_vs_A3.down	Adherens junction	ko04520	3	0.001698
A5_vs_A3.down	Nitrogen metabolism	ko00910	3	0.002401
A5_vs_A3.down	Methane metabolism	ko00680	3	0.03811
A5_vs_A3.down	GABAergic synapse	ko04727	3	0.0008424
A5_vs_A3.down	Wnt signaling pathway	ko04310	3	0.009627
A5_vs_A3.down	Isoflavonoid biosynthesis	ko00943	2	0.03626
A5_vs_A3.down	Estrogen signaling pathway	ko04915	2	0.04804
A5_vs_A3.down	Circadian rhythm - plant	ko04712	2	0.02391
A5_vs_A3.down	Proximal tubule bicarbonate reclamation	ko04964	2	0.00146
A5_vs_A3.down	Endocrine and other factor-regulated calcium reabsorption	ko04961	2	0.03406
A5_vs_A3.down	IL-17 signaling pathway	ko04657	2	0.009641
A5_vs_A3.down	Mitophagy - yeast	ko04139	2	0.02983
A5_vs_A3.down	D-Glutamine and D-glutamate metabolism	ko00471	1	0.02005
A5_vs_A3.down	Brassinosteroid biosynthesis	ko00905	1	0.04937
A5_vs_A3.up	Metabolic pathways	ko01100	46	3.38e-05
A5_vs_A3.up	Biosynthesis of secondary metabolites	ko01110	38	2.24e-07
A5_vs_A3.up	Biosynthesis of antibiotics	ko01130	15	0.004804
A5_vs_A3.up	Microbial metabolism in diverse environments	ko01120	11	0.04371
A5_vs_A3.up	Phenylpropanoid biosynthesis	ko00940	8	0.008226
A5_vs_A3.up	Starch and sucrose metabolism	ko00500	8	0.006183
A5_vs_A3.up	Tryptophan metabolism	ko00380	7	9.41e-06
A5_vs_A3.up	Arginine and proline metabolism	ko00330	7	1.23e-05
A5_vs_A3.up	Peroxisome	ko04146	7	0.000593
A5_vs_A3.up	beta-Alanine metabolism	ko00410	6	7.23e-05
A5_vs_A3.up	Glycerolipid metabolism	ko00561	5	0.004771
A5_vs_A3.up	Glutathione metabolism	ko00480	5	0.009115
A5_vs_A3.up	Longevity regulating pathway - multiple species	ko04213	4	0.004422
A5_vs_A3.up	Valine, leucine and isoleucine degradation	ko00280	4	0.01819
A5_vs_A3.up	Ascorbate and aldarate metabolism	ko00053	4	0.01106
A5_vs_A3.up	Glyoxylate and dicarboxylate metabolism	ko00630	4	0.03264
A5_vs_A3.up	Cyanoamino acid metabolism	ko00460	4	0.02765
A5_vs_A3.up	Lysosome	ko04142	4	0.03959
A5_vs_A3.up	Chloroalkane and chloroalkene degradation	ko00625	4	0.001516
A5_vs_A3.up	Longevity regulating pathway	ko04211	3	0.01486
A5_vs_A3.up	Histidine metabolism	ko00340	3	0.006306
A5_vs_A3.up	Lysine degradation	ko00310	3	0.007844
A5_vs_A3.up	Alanine, aspartate and glutamate metabolism	ko00250	3	0.03492
A5_vs_A3.up	Isoflavonoid biosynthesis	ko00943	3	0.01053
A5_vs_A3.up	Signaling pathways regulating pluripotency of stem cells	ko04550	3	0.001697
A5_vs_A3.up	Bile secretion	ko04976	3	0.04507
A5_vs_A3.up	Arachidonic acid metabolism	ko00590	3	0.01734
A5_vs_A3.up	Fatty acid degradation	ko00071	3	0.0495
A5_vs_A3.up	Pantothenate and CoA biosynthesis	ko00770	3	0.009585
A5_vs_A3.up	FoxO signaling pathway	ko04068	3	0.02004
A5_vs_A3.up	Mineral absorption	ko04978	2	0.01171
A5_vs_A3.up	Thiamine metabolism	ko00730	2	0.01881
A5_vs_A3.up	Insect hormone biosynthesis	ko00981	2	0.009677
A5_vs_A3.up	Limonene and pinene degradation	ko00903	2	0.01171
A5_vs_A3.up	Diterpenoid biosynthesis	ko00904	2	0.03363
A5_vs_A3.up	Fluorobenzoate degradation	ko00364	2	0.01391
A5_vs_A3.up	Chlorocyclohexane and chlorobenzene degradation	ko00361	2	0.01391
A5_vs_A3.up	Toluene degradation	ko00623	2	0.01628
A5_vs_A3.up	D-Glutamine and D-glutamate metabolism	ko00471	1	0.03045
B2_vs_B1.down	Metabolic pathways	ko01100	97	2.2e-16
B2_vs_B1.down	Biosynthesis of secondary metabolites	ko01110	55	5.37e-10
B2_vs_B1.down	Microbial metabolism in diverse environments	ko01120	24	7.81e-06
B2_vs_B1.down	Carbon metabolism	ko01200	23	2.69e-08
B2_vs_B1.down	Biosynthesis of antibiotics	ko01130	20	0.003507
B2_vs_B1.down	Photosynthesis	ko00195	15	7.21e-15
B2_vs_B1.down	Phenylpropanoid biosynthesis	ko00940	12	0.0009919
B2_vs_B1.down	Starch and sucrose metabolism	ko00500	12	0.000644
B2_vs_B1.down	Carbon fixation in photosynthetic organisms	ko00710	10	1.62e-06
B2_vs_B1.down	Methane metabolism	ko00680	8	0.0002199
B2_vs_B1.down	Glycolysis / Gluconeogenesis	ko00010	7	0.03422
B2_vs_B1.down	Cyanoamino acid metabolism	ko00460	7	0.001331
B2_vs_B1.down	Glycine, serine and threonine metabolism	ko00260	5	0.03739
B2_vs_B1.down	Pentose phosphate pathway	ko00030	5	0.008516
B2_vs_B1.down	Glyoxylate and dicarboxylate metabolism	ko00630	5	0.03113
B2_vs_B1.down	Photosynthesis - antenna proteins	ko00196	5	3.61e-06
B2_vs_B1.down	Autophagy - animal	ko04140	5	0.03263
B2_vs_B1.down	Lysosome	ko04142	5	0.03907
B2_vs_B1.down	Isoflavonoid biosynthesis	ko00943	4	0.004151
B2_vs_B1.down	Quorum sensing	ko02024	4	0.01166
B2_vs_B1.down	Arachidonic acid metabolism	ko00590	3	0.04546
B2_vs_B1.down	Thiamine metabolism	ko00730	3	0.003307
B2_vs_B1.down	Chloroalkane and chloroalkene degradation	ko00625	3	0.03645
B2_vs_B1.down	Carbohydrate digestion and absorption	ko04973	2	0.02384
B2_vs_B1.down	Proximal tubule bicarbonate reclamation	ko04964	2	0.006994
B2_vs_B1.down	Taurine and hypotaurine metabolism	ko00430	2	0.009649
B2_vs_B1.down	D-Glutamine and D-glutamate metabolism	ko00471	1	0.04414
B2_vs_B1.up	Metabolic pathways	ko01100	103	5.66e-11
B2_vs_B1.up	Biosynthesis of secondary metabolites	ko01110	67	1.18e-07
B2_vs_B1.up	Biosynthesis of antibiotics	ko01130	27	0.003339
B2_vs_B1.up	Microbial metabolism in diverse environments	ko01120	25	0.001796
B2_vs_B1.up	Glycolysis / Gluconeogenesis	ko00010	18	5.89e-07
B2_vs_B1.up	Biosynthesis of amino acids	ko01230	14	0.0308
B2_vs_B1.up	Glutathione metabolism	ko00480	12	1.87e-05
B2_vs_B1.up	Starch and sucrose metabolism	ko00500	11	0.0375
B2_vs_B1.up	Platinum drug resistance	ko01524	11	1.45e-05
B2_vs_B1.up	Pyruvate metabolism	ko00620	10	0.0009043
B2_vs_B1.up	Drug metabolism - cytochrome P450	ko00982	10	3.72e-05
B2_vs_B1.up	Metabolism of xenobiotics by cytochrome P450	ko00980	10	3.72e-05
B2_vs_B1.up	Oxidative phosphorylation	ko00190	9	0.00139
B2_vs_B1.up	Purine metabolism	ko00230	9	0.01494
B2_vs_B1.up	Flavonoid biosynthesis	ko00941	8	0.002781
B2_vs_B1.up	Fatty acid degradation	ko00071	8	0.0003699
B2_vs_B1.up	Tyrosine metabolism	ko00350	7	0.00265
B2_vs_B1.up	Carotenoid biosynthesis	ko00906	6	0.004373
B2_vs_B1.up	DNA replication	ko03030	6	0.0006646
B2_vs_B1.up	Proteasome	ko03050	5	0.01929
B2_vs_B1.up	Mismatch repair	ko03430	5	0.0009921
B2_vs_B1.up	Nucleotide excision repair	ko03420	5	0.002827
B2_vs_B1.up	Lysine biosynthesis	ko00300	4	0.001225
B2_vs_B1.up	Propanoate metabolism	ko00640	4	0.04641
B2_vs_B1.up	Adherens junction	ko04520	4	0.007537
B2_vs_B1.up	Circadian rhythm - plant	ko04712	4	0.007537
B2_vs_B1.up	Steroid biosynthesis	ko00100	4	0.001591
B2_vs_B1.up	Arachidonic acid metabolism	ko00590	4	0.03066
B2_vs_B1.up	FoxO signaling pathway	ko04068	4	0.03651
B2_vs_B1.up	Benzoxazinoid biosynthesis	ko00402	3	0.01234
B2_vs_B1.up	Signaling pathways regulating pluripotency of stem cells	ko04550	3	0.01482
B2_vs_B1.up	Cardiac muscle contraction	ko04260	3	0.008145
B2_vs_B1.up	Vasopressin-regulated water reabsorption	ko04962	3	0.02383
B2_vs_B1.up	Biosynthesis of unsaturated fatty acids	ko01040	3	0.03522
B2_vs_B1.up	Biotin metabolism	ko00780	3	0.02056
B2_vs_B1.up	Base excision repair	ko03410	3	0.01012
B2_vs_B1.up	Mineral absorption	ko04978	2	0.04986
B2_vs_B1.up
B3_vs_B2.down	Chloroalkane and chloroalkene degradation	ko00625	4	0.0004327
B3_vs_B2.down	Peroxisome	ko04146	6	0.0005757
B3_vs_B2.down	Mineral absorption	ko04978	2	0.006157
B3_vs_B2.down	Glyoxylate and dicarboxylate metabolism	ko00630	4	0.01088
B3_vs_B2.down	Longevity regulating pathway - multiple species	ko04213	3	0.01225
B3_vs_B2.down	Starch and sucrose metabolism	ko00500	6	0.01386
B3_vs_B2.down	Alanine, aspartate and glutamate metabolism	ko00250	3	0.01465
B3_vs_B2.down	Tryptophan metabolism	ko00380	3	0.0173
B3_vs_B2.down	Metabolic pathways	ko01100	28	0.01789
B3_vs_B2.down	Carbon metabolism	ko01200	7	0.02967
B3_vs_B2.down	Chemical carcinogenesis	ko05204	3	0.03168
B3_vs_B2.down	Drug metabolism - cytochrome P450	ko00982	3	0.03168
B3_vs_B2.down	Metabolism of xenobiotics by cytochrome P450	ko00980	3	0.03168
B3_vs_B2.down	Non-homologous end-joining	ko03450	1	0.0433
B3_vs_B2.down	MAPK signaling pathway - plant	ko04016	4	0.04369
B3_vs_B2.down	Methane metabolism	ko00680	3	0.04752
B3_vs_B2.down	Cyanoamino acid metabolism	ko00460	3	0.04912
B3_vs_B2.up	Phenylpropanoid biosynthesis	ko00940	7	0.0001149
B3_vs_B2.up	Metabolic pathways	ko01100	22	0.0001216
B3_vs_B2.up	Biosynthesis of secondary metabolites	ko01110	15	0.001051
B3_vs_B2.up	Lipopolysaccharide biosynthesis	ko00540	1	0.01205
B3_vs_B2.up	Arginine biosynthesis	ko00220	2	0.02075
B3_vs_B2.up	Wnt signaling pathway	ko04310	2	0.0287
B3_vs_B2.up	Fatty acid degradation	ko00071	2	0.04182
B4_vs_B3.down	Metabolic pathways	ko01100	43	1.15e-07
B4_vs_B3.down	Biosynthesis of secondary metabolites	ko01110	31	8.66e-07
B4_vs_B3.down	Microbial metabolism in diverse environments	ko01120	22	7.54e-10
B4_vs_B3.down	Biosynthesis of antibiotics	ko01130	19	1.52e-06
B4_vs_B3.down	Carbon metabolism	ko01200	14	3.22e-06
B4_vs_B3.down	Glycolysis / Gluconeogenesis	ko00010	12	6.35e-08
B4_vs_B3.down	Biosynthesis of amino acids	ko01230	11	0.0001227
B4_vs_B3.down	Pentose phosphate pathway	ko00030	7	4.28e-06
B4_vs_B3.down	Fructose and mannose metabolism	ko00051	7	6.08e-06
B4_vs_B3.down	Peroxisome	ko04146	6	0.000888
B4_vs_B3.down	Pyruvate metabolism	ko00620	5	0.004652
B4_vs_B3.down	Methane metabolism	ko00680	5	0.001799
B4_vs_B3.down	Carbon fixation in photosynthetic organisms	ko00710	4	0.007723
B4_vs_B3.down	ABC transporters	ko02010	4	0.005848
B4_vs_B3.down	Glutathione metabolism	ko00480	4	0.01761
B4_vs_B3.down	Purine metabolism	ko00230	4	0.04926
B4_vs_B3.down	Bile secretion	ko04976	3	0.02376
B4_vs_B3.down	Sulfur metabolism	ko00920	3	0.003889
B4_vs_B3.down	Fatty acid degradation	ko00071	3	0.02622
B4_vs_B3.down	Vitamin B6 metabolism	ko00750	3	0.003889
B4_vs_B3.down	AMPK signaling pathway	ko04152	3	0.0405
B4_vs_B3.down	Isoflavonoid biosynthesis	ko00943	2	0.0493
B4_vs_B3.down	Thyroid hormone synthesis	ko04918	2	0.01514
B4_vs_B3.down	Adipocytokine signaling pathway	ko04920	2	0.02783
B4_vs_B3.down	PPAR signaling pathway	ko03320	2	0.0435
B4_vs_B3.down	Nitrogen metabolism	ko00910	2	0.0407
B4_vs_B3.down	Fc gamma R-mediated phagocytosis	ko04666	2	0.0493
B4_vs_B3.down	Ether lipid metabolism	ko00565	2	0.0435
B4_vs_B3.down	Glutamatergic synapse	ko04724	2	0.03024
B4_vs_B3.up	Metabolic pathways	ko01100	83	3.06e-12
B4_vs_B3.up	Biosynthesis of secondary metabolites	ko01110	60	4.52e-11
B4_vs_B3.up	Biosynthesis of antibiotics	ko01130	26	4.17e-05
B4_vs_B3.up	Microbial metabolism in diverse environments	ko01120	25	9.18e-06
B4_vs_B3.up	Carbon metabolism	ko01200	23	1.1e-07
B4_vs_B3.up	Starch and sucrose metabolism	ko00500	15	2.41e-05
B4_vs_B3.up	Phenylpropanoid biosynthesis	ko00940	11	0.005601
B4_vs_B3.up	Glyoxylate and dicarboxylate metabolism	ko00630	10	1.66e-05
B4_vs_B3.up	Amino sugar and nucleotide sugar metabolism	ko00520	9	0.002406
B4_vs_B3.up	Ribosome	ko03010	9	0.03668
B4_vs_B3.up	Peroxisome	ko04146	9	0.000425
B4_vs_B3.up	Photosynthesis	ko00195	8	6.57e-06
B4_vs_B3.up	Glycerolipid metabolism	ko00561	8	0.0003006
B4_vs_B3.up	Glycine, serine and threonine metabolism	ko00260	7	0.003629
B4_vs_B3.up	Pentose phosphate pathway	ko00030	7	0.0003887
B4_vs_B3.up	Carbon fixation in photosynthetic organisms	ko00710	7	0.0009559
B4_vs_B3.up	Methane metabolism	ko00680	7	0.001882
B4_vs_B3.up	Tryptophan metabolism	ko00380	6	0.001157
B4_vs_B3.up	Longevity regulating pathway - multiple species	ko04213	5	0.003823
B4_vs_B3.up	Porphyrin and chlorophyll metabolism	ko00860	5	0.004644
B4_vs_B3.up	Alanine, aspartate and glutamate metabolism	ko00250	4	0.02566
B4_vs_B3.up	Arginine and proline metabolism	ko00330	4	0.03555
B4_vs_B3.up	Biofilm formation - Escherichia coli	ko02026	4	0.0001364
B4_vs_B3.up	Quorum sensing	ko02024	4	0.01495
B4_vs_B3.up	Chloroalkane and chloroalkene degradation	ko00625	4	0.007619
B4_vs_B3.up	Longevity regulating pathway	ko04211	3	0.04726
B4_vs_B3.up	Isoflavonoid biosynthesis	ko00943	3	0.03435
B4_vs_B3.up	Cell cycle - Caulobacter	ko04112	3	0.006048
B4_vs_B3.up	Apoptosis - fly	ko04214	3	0.03738
B4_vs_B3.up	Photosynthesis - antenna proteins	ko00196	3	0.00255
B4_vs_B3.up	Nitrogen metabolism	ko00910	3	0.02607
B4_vs_B3.up	Pathogenic Escherichia coli infection	ko05130	3	0.02358
B4_vs_B3.up	Streptomycin biosynthesis	ko00521	2	0.04318
B4_vs_B3.up	Benzoxazinoid biosynthesis	ko00402	2	0.04905
B4_vs_B3.up	Mineral absorption	ko04978	2	0.02735
B4_vs_B3.up	Bacterial secretion system	ko03070	2	0.0146
B4_vs_B3.up	Insect hormone biosynthesis	ko00981	2	0.02273
B4_vs_B3.up	Limonene and pinene degradation	ko00903	2	0.02735
B4_vs_B3.up	D-Glutamine and D-glutamate metabolism	ko00471	1	0.04747
B4_vs_B3.up	Biosynthesis of ansamycins	ko01051	1	0.04747
B5_vs_B3.down	Metabolic pathways	ko01100	32	8.081e-07
B5_vs_B3.down	Nitrogen metabolism	ko00910	5	2.385e-06
B5_vs_B3.down	Fatty acid degradation	ko00071	6	4.903e-06
B5_vs_B3.down	Biosynthesis of secondary metabolites	ko01110	22	2.698e-05
B5_vs_B3.down	Alanine, aspartate and glutamate metabolism	ko00250	4	0.0005985
B5_vs_B3.down	Phenylpropanoid biosynthesis	ko00940	7	0.0009133
B5_vs_B3.down	Adherens junction	ko04520	3	0.0009902
B5_vs_B3.down	PPAR signaling pathway	ko03320	3	0.001565
B5_vs_B3.down	Microbial metabolism in diverse environments	ko01120	10	0.001616
B5_vs_B3.down	Fatty acid metabolism	ko01212	4	0.001919
B5_vs_B3.down	Starch and sucrose metabolism	ko00500	6	0.003684
B5_vs_B3.down	Quorum sensing	ko02024	3	0.004398
B5_vs_B3.down	alpha-Linolenic acid metabolism	ko00592	3	0.006523
B5_vs_B3.down	Fructose and mannose metabolism	ko00051	1	0.3974
B5_vs_B3.down	Tuberculosis	ko05152	2	0.6381
B5_vs_B3.down	Pertussis	ko05133	2	0.5317
B5_vs_B3.down	Diterpenoid biosynthesis	ko00904	1	0.1478
B5_vs_B3.down	Arginine biosynthesis	ko00220	2	0.03798
B5_vs_B3.down	Tight junction	ko04530	1	0.3497
B5_vs_B3.down	Pyruvate metabolism	ko00620	2	0.1795
B5_vs_B3.down	MAPK signaling pathway - plant	ko04016	1	0.6417
B5_vs_B3.down	Other glycan degradation	ko00511	1	0.4175
B5_vs_B3.down	Vitamin B6 metabolism	ko00750	1	0.2034
B5_vs_B3.down	Central carbon metabolism in cancer	ko05230	2	0.04579
B5_vs_B3.down	Glyoxylate and dicarboxylate metabolism	ko00630	1	0.4872
B5_vs_B3.down	Purine metabolism	ko00230	1	0.626
B5_vs_B3.down	Pentose phosphate pathway	ko00030	2	0.08195
B5_vs_B3.down	Neurotrophin signaling pathway	ko04722	2	0.5669
B5_vs_B3.down	Cyanoamino acid metabolism	ko00460	3	0.02449
B5_vs_B3.down	Isoflavonoid biosynthesis	ko00943	2	0.02574
B5_vs_B3.down	Fatty acid biosynthesis	ko00061	2	0.05413
B5_vs_B3.down	Measles	ko05162	4	0.1253
B5_vs_B3.down	Autophagy - yeast	ko04138	1	0.5044
B5_vs_B3.down	Chemokine signaling pathway	ko04062	1	0.1259
B5_vs_B3.down	Chloroalkane and chloroalkene degradation	ko00625	1	0.2427
B5_vs_B3.down	Inositol phosphate metabolism	ko00562	1	0.3329
B5_vs_B3.down	D-Glutamine and D-glutamate metabolism	ko00471	1	0.01667
B5_vs_B3.down	Methane metabolism	ko00680	2	0.127
B5_vs_B3.down	Valine, leucine and isoleucine degradation	ko00280	2	0.1051
B5_vs_B3.down	Biosynthesis of amino acids	ko01230	4	0.1432
B5_vs_B3.down	Toll and Imd signaling pathway	ko04624	2	0.5107
B5_vs_B3.down	Phagosome	ko04145	1	0.4604
B5_vs_B3.down	NOD-like receptor signaling pathway	ko04621	2	0.6139
B5_vs_B3.down	Circadian rhythm - plant	ko04712	2	0.01686
B5_vs_B3.down	Proximal tubule bicarbonate reclamation	ko04964	1	0.04919
B5_vs_B3.down	Carbon metabolism	ko01200	5	0.0768
B5_vs_B3.down	Shigellosis	ko05131	1	0.1333
B5_vs_B3.down	Regulation of actin cytoskeleton	ko04810	1	0.2862
B5_vs_B3.down	Morphine addiction	ko05032	1	0.06505
B5_vs_B3.down	Propanoate metabolism	ko00640	1	0.2922
B5_vs_B3.down	Adipocytokine signaling pathway	ko04920	2	0.01427
B5_vs_B3.down	Caffeine metabolism	ko00232	1	0.04116
B5_vs_B3.down	Ether lipid metabolism	ko00565	2	0.02261
B5_vs_B3.down	Glycolysis / Gluconeogenesis	ko00010	4	0.02776
B5_vs_B3.down	Herpes simplex infection	ko05168	2	0.1078
B5_vs_B3.down	Ascorbate and aldarate metabolism	ko00053	1	0.3819
B5_vs_B3.down	Plant-pathogen interaction	ko04626	2	0.3434
B5_vs_B3.down	Vibrio cholerae infection	ko05110	1	0.2298
B5_vs_B3.down	Brassinosteroid biosynthesis	ko00905	1	0.04116
B5_vs_B3.down	Two-component system	ko02020	1	0.096
B5_vs_B3.down	Ribosome	ko03010	5	0.01985
B5_vs_B3.down	Leishmaniasis	ko05140	2	0.5054
B5_vs_B3.down	Salmonella infection	ko05132	1	0.1549
B5_vs_B3.down	Choline metabolism in cancer	ko05231	1	0.2298
B5_vs_B3.down	Retrograde endocannabinoid signaling	ko04723	1	0.1405
B5_vs_B3.down	Epstein-Barr virus infection	ko05169	2	0.2377
B5_vs_B3.down	Arachidonic acid metabolism	ko00590	1	0.2617
B5_vs_B3.down	Biosynthesis of antibiotics	ko01130	6	0.1948
B5_vs_B3.down	Toxoplasmosis	ko05145	3	0.3001
B5_vs_B3.down	GABAergic synapse	ko04727	2	0.01073
B5_vs_B3.down	RNA degradation	ko03018	1	0.6386
B5_vs_B3.down	Glycine, serine and threonine metabolism	ko00260	1	0.5044
B5_vs_B3.down	Mitophagy - yeast	ko04139	2	0.02111
B5_vs_B3.down	Wnt signaling pathway	ko04310	2	0.052
B5_vs_B3.down	Fc gamma R-mediated phagocytosis	ko04666	1	0.2233
B5_vs_B3.down	Endocytosis	ko04144	3	0.1453
B5_vs_B3.down	Bacterial invasion of epithelial cells	ko05100	1	0.1829
B5_vs_B3.down	Thyroid hormone signaling pathway	ko04919	1	0.2101
B5_vs_B3.down	beta-Alanine metabolism	ko00410	1	0.3272
B5_vs_B3.down	Tyrosine metabolism	ko00350	2	0.08195
B5_vs_B3.down	Glutamatergic synapse	ko04724	1	0.176
B5_vs_B3.down	Ribosome biogenesis in eukaryotes	ko03008	2	0.1645
B5_vs_B3.down	NF-kappa B signaling pathway	ko04064	4	0.09918
B5_vs_B3.down	Protein processing in endoplasmic reticulum	ko04141	1	0.7524
B5_vs_B3.down	Synaptic vesicle cycle	ko04721	1	0.3385
B5_vs_B3.down	Pathogenic Escherichia coli infection	ko05130	1	0.1966
B5_vs_B3.down	Chagas disease (American trypanosomiasis)	ko05142	2	0.5445
B5_vs_B3.down	Glutathione metabolism	ko00480	1	0.5086
B5_vs_B3.down	Influenza A	ko05164	2	0.5766
B5_vs_B3.down	AMPK signaling pathway	ko04152	1	0.4175
B5_vs_B3.down	Nicotine addiction	ko05033	1	0.04919
B5_vs_B3.down	Riboflavin metabolism	ko00740	1	0.1405
B5_vs_B3.down	Glycerophospholipid metabolism	ko00564	2	0.08948
B5_vs_B3.down	Peroxisome	ko04146	3	0.0447
B5_vs_B3.down	Toll-like receptor signaling pathway	ko04620	2	0.5186
B5_vs_B3.down	Galactose metabolism	ko00052	2	0.1326
B5_vs_B3.up	Biosynthesis of secondary metabolites	ko01110	23	3.364e-09
B5_vs_B3.up	Isoflavonoid biosynthesis	ko00943	4	2.789e-05
B5_vs_B3.up	Flavonoid biosynthesis	ko00941	5	6.885e-05
B5_vs_B3.up	Metabolic pathways	ko01100	22	0.0001216
B5_vs_B3.up	Microbial metabolism in diverse environments	ko01120	9	0.0005218
B5_vs_B3.up	Chloroalkane and chloroalkene degradation	ko00625	3	0.0009825
B5_vs_B3.up	Insect hormone biosynthesis	ko00981	2	0.001554
B5_vs_B3.up	Limonene and pinene degradation	ko00903	2	0.001891
B5_vs_B3.up	Chlorocyclohexane and chlorobenzene degradation	ko00361	2	0.002261
B5_vs_B3.up	Fluorobenzoate degradation	ko00364	2	0.002261
B5_vs_B3.up	Toluene degradation	ko00623	2	0.002662
B5_vs_B3.up	Linoleic acid metabolism	ko00591	2	0.003094
B5_vs_B3.up	Tryptophan metabolism	ko00380	3	0.003288
B5_vs_B3.up	Signaling pathways regulating pluripotency of stem cells	ko04550	2	0.004049
B5_vs_B3.up	Fatty acid degradation	ko00071	3	0.004092
B5_vs_B3.up	Biosynthesis of antibiotics	ko01130	8	0.005988
B5_vs_B3.up	Circadian rhythm - plant	ko04712	2	0.009033
B5_vs_B3.up	Histidine metabolism	ko00340	2	0.009781
B5_vs_B3.up	Methane metabolism	ko00680	3	0.009843
B5_vs_B3.up	Lysine degradation	ko00310	2	0.01136
B5_vs_B3.up	Retinol metabolism	ko00830	1	0.1461
B5_vs_B3.up	RNA transport	ko03013	1	0.6137
B5_vs_B3.up	Glycerolipid metabolism	ko00561	2	0.06982
B5_vs_B3.up	Porphyrin and chlorophyll metabolism	ko00860	1	0.2441
B5_vs_B3.up	Chemical carcinogenesis	ko05204	1	0.3187
B5_vs_B3.up	Transcriptional misregulation in cancer	ko05202	2	0.01392
B5_vs_B3.up	Glycosaminoglycan degradation	ko00531	1	0.1304
B5_vs_B3.up	Naphthalene degradation	ko00626	1	0.05313
B5_vs_B3.up	Serotonergic synapse	ko04726	1	0.07585
B5_vs_B3.up	Glycolysis / Gluconeogenesis	ko00010	3	0.04999
B5_vs_B3.up	Lysosome	ko04142	1	0.401
B5_vs_B3.up	Degradation of aromatic compounds	ko01220	1	0.09254
B5_vs_B3.up	Endocytosis	ko04144	1	0.6208
B5_vs_B3.up	Carotenoid biosynthesis	ko00906	1	0.2487
B5_vs_B3.up	Valine, leucine and isoleucine degradation	ko00280	2	0.05992
B5_vs_B3.up	Pentose phosphate pathway	ko00030	1	0.2932
B5_vs_B3.up	Glycine, serine and threonine metabolism	ko00260	1	0.3973
B5_vs_B3.up	Pyrimidine metabolism	ko00240	1	0.4571
B5_vs_B3.up	Ascorbate and aldarate metabolism	ko00053	2	0.04612
B5_vs_B3.up	Carbon fixation pathways in prokaryotes	ko00720	1	0.1817
B5_vs_B3.up	Purine metabolism	ko00230	1	0.5081
B5_vs_B3.up	Pentose and glucuronate interconversions	ko00040	1	0.401
B5_vs_B3.up	Tyrosine metabolism	ko00350	1	0.2932
B5_vs_B3.up	Arachidonic acid metabolism	ko00590	1	0.1965
B5_vs_B3.up	Starch and sucrose metabolism	ko00500	2	0.297
B5_vs_B3.up	Glycosphingolipid biosynthesis - ganglio series	ko00604	1	0.09254
B5_vs_B3.up	Sphingolipid metabolism	ko00600	1	0.2159
B5_vs_B3.up	Glucosinolate biosynthesis	ko00966	1	0.02396
B5_vs_B3.up	Other glycan degradation	ko00511	1	0.3229
B5_vs_B3.up	Longevity regulating pathway - worm	ko04212	1	0.2348
B5_vs_B3.up	ABC transporters	ko02010	1	0.3103
B5_vs_B3.up	Cyanoamino acid metabolism	ko00460	1	0.367
B5_vs_B3.up	Inflammatory mediator regulation of TRP channels	ko04750	1	0.125
B5_vs_B3.up	2-Oxocarboxylic acid metabolism	ko01210	2	0.05992
B5_vs_B3.up	Autophagy - yeast	ko04138	2	0.08924
B5_vs_B3.up	Legionellosis	ko05134	1	0.2487
B5_vs_B3.up	Arginine biosynthesis	ko00220	1	0.2014
B5_vs_B3.up	Carbon metabolism	ko01200	4	0.08101
B5_vs_B3.up	Aminoacyl-tRNA biosynthesis	ko00970	1	0.3393
B5_vs_B3.up	Phenylpropanoid biosynthesis	ko00940	4	0.02637
B5_vs_B3.up	Metabolism of xenobiotics by cytochrome P450	ko00980	1	0.3187
B5_vs_B3.up	Drug metabolism - cytochrome P450	ko00982	1	0.3187
B5_vs_B3.up	MicroRNAs in cancer	ko05206	1	0.2441
B5_vs_B3.up	Ovarian steroidogenesis	ko04913	1	0.07022
B5_vs_B3.up	Bile secretion	ko04976	1	0.2713
B5_vs_B3.up	Benzoxazinoid biosynthesis	ko00402	1	0.08701
B5_vs_B3.up	Oxidative phosphorylation	ko00190	1	0.3899
B5_vs_B3.up	Galactose metabolism	ko00052	1	0.3709
B5_vs_B3.up	beta-Alanine metabolism	ko00410	2	0.03243
B5_vs_B3.up	Meiosis - yeast	ko04113	1	0.2578
B5_vs_B3.up	Diterpenoid biosynthesis	ko00904	1	0.1089
B5_vs_B3.up	Phenylalanine metabolism	ko00360	1	0.3311
B5_vs_B3.up	Cutin, suberine and wax biosynthesis	ko00073	1	0.1143
B5_vs_B3.up	Carbon fixation in photosynthetic organisms	ko00710	1	0.3311
B5_vs_B3.up	Arginine and proline metabolism	ko00330	2	0.03904
B5_vs_B3.up	Biosynthesis of amino acids	ko01230	2	0.433
B5_vs_B3.up	Pyruvate metabolism	ko00620	3	0.0177
